# Supplementary material for: Structural and mechanistic analysis of a tripartite ATP-independent periplasmic TRAP transporter
Source: Nat Commun. 2022 Aug 4;13:4471. doi: 10.1038/s41467-022-31907-y (PMC9352664; doi:10.1038/s41467-022-31907-y)
Supplement: Supplementary file 4 — Supplementary Data 1 [file 41467_2022_31907_MOESM4_ESM.zip]

Archive with 4 entries (4 files):
- Molprobity report for the outward open tripartite complex model.pdf
- __MACOSX/._Molprobity report for the outward open tripartite complex model.pdf
- Model of the outward open tripartite complex.pdb
- __MACOSX/._Model of the outward open tripartite complex.pdb
