# Supplementary material for: Structural and mechanistic analysis of a tripartite ATP-independent periplasmic TRAP transporter
Source: Nat Commun. 2022 Aug 4;13:4471. doi: 10.1038/s41467-022-31907-y (PMC9352664; doi:10.1038/s41467-022-31907-y)
Supplement: Supplementary file 4 — Supplementary Data 1 [file 41467_2022_31907_MOESM4_ESM.zip › Model of the outward open tripartite complex.pdb]

CRYST1   46.761  102.508  202.648  90.00  90.00  90.00 I 2 2 2       0
ATOM      1  N   MET A   1     -10.800 -28.850  -9.826  1.00  0.00           N  
ATOM      2  CA  MET A   1     -10.822 -27.370  -9.967  1.00  0.00           C  
ATOM      3  C   MET A   1     -10.449 -26.593  -8.696  1.00  0.00           C  
ATOM      4  O   MET A   1      -9.814 -25.559  -8.842  1.00  0.00           O  
ATOM      5  CB  MET A   1     -12.136 -26.865 -10.578  1.00  0.00           C  
ATOM      6  CG  MET A   1     -12.168 -27.158 -12.084  1.00  0.00           C  
ATOM      7  SD  MET A   1     -13.643 -26.522 -12.910  1.00  0.00           S  
ATOM      8  CE  MET A   1     -13.272 -26.989 -14.626  1.00  0.00           C  
ATOM      9  N   LYS A   2     -10.753 -27.048  -7.462  1.00  0.00           N  
ATOM     10  CA  LYS A   2     -10.390 -26.294  -6.233  1.00  0.00           C  
ATOM     11  C   LYS A   2      -8.877 -26.049  -6.058  1.00  0.00           C  
ATOM     12  O   LYS A   2      -8.510 -24.949  -5.671  1.00  0.00           O  
ATOM     13  CB  LYS A   2     -10.978 -26.958  -4.968  1.00  0.00           C  
ATOM     14  CG  LYS A   2     -12.496 -26.740  -4.808  1.00  0.00           C  
ATOM     15  CD  LYS A   2     -13.022 -27.313  -3.477  1.00  0.00           C  
ATOM     16  CE  LYS A   2     -14.536 -27.081  -3.321  1.00  0.00           C  
ATOM     17  NZ  LYS A   2     -15.084 -27.672  -2.068  1.00  0.00           N1+
ATOM     18  N   TYR A   3      -8.020 -27.023  -6.379  1.00  0.00           N  
ATOM     19  CA  TYR A   3      -6.561 -26.889  -6.219  1.00  0.00           C  
ATOM     20  C   TYR A   3      -5.920 -25.942  -7.238  1.00  0.00           C  
ATOM     21  O   TYR A   3      -5.218 -25.021  -6.844  1.00  0.00           O  
ATOM     22  CB  TYR A   3      -5.903 -28.272  -6.260  1.00  0.00           C  
ATOM     23  CG  TYR A   3      -6.277 -29.132  -5.071  1.00  0.00           C  
ATOM     24  CD1 TYR A   3      -5.655 -28.898  -3.829  1.00  0.00           C  
ATOM     25  CD2 TYR A   3      -7.236 -30.156  -5.199  1.00  0.00           C  
ATOM     26  CE1 TYR A   3      -5.985 -29.689  -2.712  1.00  0.00           C  
ATOM     27  CE2 TYR A   3      -7.583 -30.934  -4.078  1.00  0.00           C  
ATOM     28  CZ  TYR A   3      -6.953 -30.708  -2.836  1.00  0.00           C  
ATOM     29  OH  TYR A   3      -7.285 -31.480  -1.772  1.00  0.00           O  
ATOM     30  N   ILE A   4      -6.245 -26.081  -8.530  1.00  0.00           N  
ATOM     31  CA  ILE A   4      -5.775 -25.153  -9.580  1.00  0.00           C  
ATOM     32  C   ILE A   4      -6.232 -23.720  -9.275  1.00  0.00           C  
ATOM     33  O   ILE A   4      -5.511 -22.757  -9.521  1.00  0.00           O  
ATOM     34  CB  ILE A   4      -6.265 -25.614 -10.975  1.00  0.00           C  
ATOM     35  CG1 ILE A   4      -5.708 -27.019 -11.305  1.00  0.00           C  
ATOM     36  CG2 ILE A   4      -5.862 -24.605 -12.067  1.00  0.00           C  
ATOM     37  CD1 ILE A   4      -6.268 -27.631 -12.596  1.00  0.00           C  
ATOM     38  N   ASN A   5      -7.415 -23.560  -8.672  1.00  0.00           N  
ATOM     39  CA  ASN A   5      -7.885 -22.243  -8.263  1.00  0.00           C  
ATOM     40  C   ASN A   5      -7.050 -21.612  -7.155  1.00  0.00           C  
ATOM     41  O   ASN A   5      -6.929 -20.397  -7.136  1.00  0.00           O  
ATOM     42  CB  ASN A   5      -9.388 -22.269  -7.959  1.00  0.00           C  
ATOM     43  CG  ASN A   5     -10.220 -22.445  -9.216  1.00  0.00           C  
ATOM     44  ND2 ASN A   5     -11.521 -22.547  -9.083  1.00  0.00           N  
ATOM     45  OD1 ASN A   5      -9.724 -22.474 -10.332  1.00  0.00           O  
ATOM     46  N   LYS A   6      -6.433 -22.419  -6.297  1.00  0.00           N  
ATOM     47  CA  LYS A   6      -5.612 -21.933  -5.193  1.00  0.00           C  
ATOM     48  C   LYS A   6      -4.122 -21.877  -5.503  1.00  0.00           C  
ATOM     49  O   LYS A   6      -3.403 -21.260  -4.739  1.00  0.00           O  
ATOM     50  CB  LYS A   6      -5.893 -22.778  -3.953  1.00  0.00           C  
ATOM     51  CG  LYS A   6      -7.307 -22.508  -3.433  1.00  0.00           C  
ATOM     52  CD  LYS A   6      -7.491 -23.154  -2.062  1.00  0.00           C  
ATOM     53  CE  LYS A   6      -8.838 -22.705  -1.498  1.00  0.00           C  
ATOM     54  NZ  LYS A   6      -8.920 -22.970  -0.044  1.00  0.00           N1+
ATOM     55  N   LEU A   7      -3.653 -22.474  -6.601  1.00  0.00           N  
ATOM     56  CA  LEU A   7      -2.221 -22.546  -6.907  1.00  0.00           C  
ATOM     57  C   LEU A   7      -1.574 -21.159  -7.024  1.00  0.00           C  
ATOM     58  O   LEU A   7      -0.540 -20.938  -6.411  1.00  0.00           O  
ATOM     59  CB  LEU A   7      -2.025 -23.418  -8.159  1.00  0.00           C  
ATOM     60  CG  LEU A   7      -0.548 -23.760  -8.458  1.00  0.00           C  
ATOM     61  CD1 LEU A   7      -0.485 -25.074  -9.238  1.00  0.00           C  
ATOM     62  CD2 LEU A   7       0.161 -22.698  -9.304  1.00  0.00           C  
ATOM     63  N   GLU A   8      -2.194 -20.218  -7.741  1.00  0.00           N  
ATOM     64  CA  GLU A   8      -1.694 -18.833  -7.850  1.00  0.00           C  
ATOM     65  C   GLU A   8      -1.708 -18.097  -6.513  1.00  0.00           C  
ATOM     66  O   GLU A   8      -0.754 -17.401  -6.188  1.00  0.00           O  
ATOM     67  CB  GLU A   8      -2.565 -18.044  -8.831  1.00  0.00           C  
ATOM     68  CG  GLU A   8      -2.158 -18.288 -10.283  1.00  0.00           C  
ATOM     69  CD  GLU A   8      -3.304 -17.909 -11.215  1.00  0.00           C  
ATOM     70  OE1 GLU A   8      -3.768 -18.821 -11.930  1.00  0.00           O  
ATOM     71  OE2 GLU A   8      -3.929 -16.838 -11.060  1.00  0.00           O1-
ATOM     72  N   GLU A   9      -2.765 -18.284  -5.719  1.00  0.00           N  
ATOM     73  CA  GLU A   9      -2.833 -17.727  -4.368  1.00  0.00           C  
ATOM     74  C   GLU A   9      -1.725 -18.306  -3.491  1.00  0.00           C  
ATOM     75  O   GLU A   9      -1.100 -17.586  -2.726  1.00  0.00           O  
ATOM     76  CB  GLU A   9      -4.186 -18.048  -3.725  1.00  0.00           C  
ATOM     77  CG  GLU A   9      -5.380 -17.385  -4.412  1.00  0.00           C  
ATOM     78  CD  GLU A   9      -6.708 -17.941  -3.879  1.00  0.00           C  
ATOM     79  OE1 GLU A   9      -7.689 -17.883  -4.650  1.00  0.00           O  
ATOM     80  OE2 GLU A   9      -6.786 -18.498  -2.764  1.00  0.00           O1-
ATOM     81  N   TRP A  10      -1.450 -19.603  -3.615  1.00  0.00           N  
ATOM     82  CA  TRP A  10      -0.430 -20.270  -2.822  1.00  0.00           C  
ATOM     83  C   TRP A  10       0.976 -19.864  -3.231  1.00  0.00           C  
ATOM     84  O   TRP A  10       1.789 -19.566  -2.363  1.00  0.00           O  
ATOM     85  CB  TRP A  10      -0.602 -21.788  -2.903  1.00  0.00           C  
ATOM     86  CG  TRP A  10      -1.819 -22.354  -2.243  1.00  0.00           C  
ATOM     87  CD1 TRP A  10      -2.738 -21.668  -1.527  1.00  0.00           C  
ATOM     88  CD2 TRP A  10      -2.263 -23.740  -2.233  1.00  0.00           C  
ATOM     89  CE2 TRP A  10      -3.436 -23.832  -1.425  1.00  0.00           C  
ATOM     90  CE3 TRP A  10      -1.785 -24.930  -2.820  1.00  0.00           C  
ATOM     91  NE1 TRP A  10      -3.663 -22.540  -0.998  1.00  0.00           N  
ATOM     92  CZ2 TRP A  10      -4.096 -25.050  -1.201  1.00  0.00           C  
ATOM     93  CZ3 TRP A  10      -2.440 -26.157  -2.606  1.00  0.00           C  
ATOM     94  CH2 TRP A  10      -3.588 -26.219  -1.795  1.00  0.00           C  
ATOM     95  N   LEU A  11       1.243 -19.822  -4.536  1.00  0.00           N  
ATOM     96  CA  LEU A  11       2.506 -19.358  -5.092  1.00  0.00           C  
ATOM     97  C   LEU A  11       2.743 -17.901  -4.694  1.00  0.00           C  
ATOM     98  O   LEU A  11       3.759 -17.585  -4.089  1.00  0.00           O  
ATOM     99  CB  LEU A  11       2.459 -19.521  -6.622  1.00  0.00           C  
ATOM    100  CG  LEU A  11       3.802 -19.184  -7.299  1.00  0.00           C  
ATOM    101  CD1 LEU A  11       4.638 -20.447  -7.506  1.00  0.00           C  
ATOM    102  CD2 LEU A  11       3.566 -18.546  -8.664  1.00  0.00           C  
ATOM    103  N   GLY A  12       1.781 -17.025  -4.976  1.00  0.00           N  
ATOM    104  CA  GLY A  12       1.899 -15.605  -4.686  1.00  0.00           C  
ATOM    105  C   GLY A  12       1.963 -15.307  -3.187  1.00  0.00           C  
ATOM    106  O   GLY A  12       2.802 -14.520  -2.765  1.00  0.00           O  
ATOM    107  N   GLY A  13       1.182 -16.010  -2.362  1.00  0.00           N  
ATOM    108  CA  GLY A  13       1.274 -15.934  -0.903  1.00  0.00           C  
ATOM    109  C   GLY A  13       2.621 -16.426  -0.361  1.00  0.00           C  
ATOM    110  O   GLY A  13       3.175 -15.810   0.547  1.00  0.00           O  
ATOM    111  N   ALA A  14       3.190 -17.493  -0.934  1.00  0.00           N  
ATOM    112  CA  ALA A  14       4.518 -17.984  -0.567  1.00  0.00           C  
ATOM    113  C   ALA A  14       5.628 -16.999  -0.964  1.00  0.00           C  
ATOM    114  O   ALA A  14       6.507 -16.723  -0.150  1.00  0.00           O  
ATOM    115  CB  ALA A  14       4.743 -19.366  -1.192  1.00  0.00           C  
ATOM    116  N   LEU A  15       5.565 -16.422  -2.170  1.00  0.00           N  
ATOM    117  CA  LEU A  15       6.497 -15.380  -2.612  1.00  0.00           C  
ATOM    118  C   LEU A  15       6.383 -14.124  -1.742  1.00  0.00           C  
ATOM    119  O   LEU A  15       7.399 -13.571  -1.339  1.00  0.00           O  
ATOM    120  CB  LEU A  15       6.247 -15.027  -4.088  1.00  0.00           C  
ATOM    121  CG  LEU A  15       6.583 -16.126  -5.112  1.00  0.00           C  
ATOM    122  CD1 LEU A  15       6.303 -15.596  -6.519  1.00  0.00           C  
ATOM    123  CD2 LEU A  15       8.033 -16.596  -5.028  1.00  0.00           C  
ATOM    124  N   PHE A  16       5.166 -13.715  -1.380  1.00  0.00           N  
ATOM    125  CA  PHE A  16       4.930 -12.590  -0.476  1.00  0.00           C  
ATOM    126  C   PHE A  16       5.583 -12.821   0.896  1.00  0.00           C  
ATOM    127  O   PHE A  16       6.250 -11.939   1.431  1.00  0.00           O  
ATOM    128  CB  PHE A  16       3.415 -12.372  -0.354  1.00  0.00           C  
ATOM    129  CG  PHE A  16       3.032 -11.047   0.263  1.00  0.00           C  
ATOM    130  CD1 PHE A  16       3.198 -10.816   1.639  1.00  0.00           C  
ATOM    131  CD2 PHE A  16       2.499 -10.033  -0.550  1.00  0.00           C  
ATOM    132  CE1 PHE A  16       2.873  -9.563   2.180  1.00  0.00           C  
ATOM    133  CE2 PHE A  16       2.154  -8.790  -0.005  1.00  0.00           C  
ATOM    134  CZ  PHE A  16       2.354  -8.549   1.364  1.00  0.00           C  
ATOM    135  N   ILE A  17       5.448 -14.030   1.453  1.00  0.00           N  
ATOM    136  CA  ILE A  17       6.116 -14.416   2.707  1.00  0.00           C  
ATOM    137  C   ILE A  17       7.638 -14.461   2.540  1.00  0.00           C  
ATOM    138  O   ILE A  17       8.356 -14.073   3.460  1.00  0.00           O  
ATOM    139  CB  ILE A  17       5.552 -15.758   3.223  1.00  0.00           C  
ATOM    140  CG1 ILE A  17       4.111 -15.528   3.724  1.00  0.00           C  
ATOM    141  CG2 ILE A  17       6.410 -16.355   4.358  1.00  0.00           C  
ATOM    142  CD1 ILE A  17       3.346 -16.817   4.024  1.00  0.00           C  
ATOM    143  N   ALA A  18       8.145 -14.899   1.386  1.00  0.00           N  
ATOM    144  CA  ALA A  18       9.576 -14.878   1.103  1.00  0.00           C  
ATOM    145  C   ALA A  18      10.118 -13.441   1.101  1.00  0.00           C  
ATOM    146  O   ALA A  18      11.092 -13.175   1.801  1.00  0.00           O  
ATOM    147  CB  ALA A  18       9.856 -15.610  -0.214  1.00  0.00           C  
ATOM    148  N   ILE A  19       9.445 -12.505   0.416  1.00  0.00           N  
ATOM    149  CA  ILE A  19       9.779 -11.070   0.459  1.00  0.00           C  
ATOM    150  C   ILE A  19       9.772 -10.582   1.908  1.00  0.00           C  
ATOM    151  O   ILE A  19      10.719  -9.938   2.349  1.00  0.00           O  
ATOM    152  CB  ILE A  19       8.795 -10.231  -0.389  1.00  0.00           C  
ATOM    153  CG1 ILE A  19       8.863 -10.610  -1.879  1.00  0.00           C  
ATOM    154  CG2 ILE A  19       9.110  -8.729  -0.267  1.00  0.00           C  
ATOM    155  CD1 ILE A  19       7.712 -10.014  -2.699  1.00  0.00           C  
ATOM    156  N   PHE A  20       8.739 -10.934   2.675  1.00  0.00           N  
ATOM    157  CA  PHE A  20       8.633 -10.528   4.071  1.00  0.00           C  
ATOM    158  C   PHE A  20       9.826 -11.001   4.912  1.00  0.00           C  
ATOM    159  O   PHE A  20      10.429 -10.212   5.634  1.00  0.00           O  
ATOM    160  CB  PHE A  20       7.321 -11.070   4.647  1.00  0.00           C  
ATOM    161  CG  PHE A  20       6.963 -10.548   6.022  1.00  0.00           C  
ATOM    162  CD1 PHE A  20       6.382 -11.427   6.954  1.00  0.00           C  
ATOM    163  CD2 PHE A  20       7.182  -9.200   6.372  1.00  0.00           C  
ATOM    164  CE1 PHE A  20       6.006 -10.961   8.223  1.00  0.00           C  
ATOM    165  CE2 PHE A  20       6.816  -8.737   7.643  1.00  0.00           C  
ATOM    166  CZ  PHE A  20       6.214  -9.615   8.555  1.00  0.00           C  
ATOM    167  N   GLY A  21      10.205 -12.275   4.781  1.00  0.00           N  
ATOM    168  CA  GLY A  21      11.358 -12.847   5.472  1.00  0.00           C  
ATOM    169  C   GLY A  21      12.684 -12.207   5.047  1.00  0.00           C  
ATOM    170  O   GLY A  21      13.511 -11.907   5.906  1.00  0.00           O  
ATOM    171  N   ILE A  22      12.865 -11.950   3.746  1.00  0.00           N  
ATOM    172  CA  ILE A  22      14.052 -11.278   3.193  1.00  0.00           C  
ATOM    173  C   ILE A  22      14.194  -9.871   3.782  1.00  0.00           C  
ATOM    174  O   ILE A  22      15.274  -9.510   4.242  1.00  0.00           O  
ATOM    175  CB  ILE A  22      13.982 -11.246   1.646  1.00  0.00           C  
ATOM    176  CG1 ILE A  22      14.176 -12.665   1.061  1.00  0.00           C  
ATOM    177  CG2 ILE A  22      15.048 -10.309   1.045  1.00  0.00           C  
ATOM    178  CD1 ILE A  22      13.660 -12.794  -0.379  1.00  0.00           C  
ATOM    179  N   LEU A  23      13.109  -9.097   3.825  1.00  0.00           N  
ATOM    180  CA  LEU A  23      13.138  -7.724   4.331  1.00  0.00           C  
ATOM    181  C   LEU A  23      13.316  -7.667   5.855  1.00  0.00           C  
ATOM    182  O   LEU A  23      14.040  -6.810   6.355  1.00  0.00           O  
ATOM    183  CB  LEU A  23      11.868  -6.994   3.879  1.00  0.00           C  
ATOM    184  CG  LEU A  23      11.754  -6.808   2.353  1.00  0.00           C  
ATOM    185  CD1 LEU A  23      10.411  -6.175   2.009  1.00  0.00           C  
ATOM    186  CD2 LEU A  23      12.848  -5.915   1.783  1.00  0.00           C  
ATOM    187  N   ILE A  24      12.749  -8.613   6.613  1.00  0.00           N  
ATOM    188  CA  ILE A  24      13.067  -8.748   8.045  1.00  0.00           C  
ATOM    189  C   ILE A  24      14.564  -9.028   8.229  1.00  0.00           C  
ATOM    190  O   ILE A  24      15.215  -8.381   9.051  1.00  0.00           O  
ATOM    191  CB  ILE A  24      12.202  -9.841   8.713  1.00  0.00           C  
ATOM    192  CG1 ILE A  24      10.735  -9.372   8.814  1.00  0.00           C  
ATOM    193  CG2 ILE A  24      12.732 -10.191  10.121  1.00  0.00           C  
ATOM    194  CD1 ILE A  24       9.762 -10.493   9.197  1.00  0.00           C  
ATOM    195  N   ALA A  25      15.123  -9.970   7.462  1.00  0.00           N  
ATOM    196  CA  ALA A  25      16.540 -10.312   7.539  1.00  0.00           C  
ATOM    197  C   ALA A  25      17.435  -9.122   7.166  1.00  0.00           C  
ATOM    198  O   ALA A  25      18.403  -8.856   7.873  1.00  0.00           O  
ATOM    199  CB  ALA A  25      16.812 -11.532   6.652  1.00  0.00           C  
ATOM    200  N   GLN A  26      17.085  -8.366   6.121  1.00  0.00           N  
ATOM    201  CA  GLN A  26      17.763  -7.124   5.744  1.00  0.00           C  
ATOM    202  C   GLN A  26      17.801  -6.132   6.912  1.00  0.00           C  
ATOM    203  O   GLN A  26      18.874  -5.630   7.253  1.00  0.00           O  
ATOM    204  CB  GLN A  26      17.029  -6.492   4.552  1.00  0.00           C  
ATOM    205  CG  GLN A  26      17.671  -5.170   4.076  1.00  0.00           C  
ATOM    206  CD  GLN A  26      16.706  -4.271   3.306  1.00  0.00           C  
ATOM    207  NE2 GLN A  26      17.182  -3.171   2.766  1.00  0.00           N  
ATOM    208  OE1 GLN A  26      15.510  -4.497   3.227  1.00  0.00           O  
ATOM    209  N   ILE A  27      16.646  -5.860   7.532  1.00  0.00           N  
ATOM    210  CA  ILE A  27      16.526  -4.889   8.627  1.00  0.00           C  
ATOM    211  C   ILE A  27      17.354  -5.335   9.831  1.00  0.00           C  
ATOM    212  O   ILE A  27      18.133  -4.543  10.358  1.00  0.00           O  
ATOM    213  CB  ILE A  27      15.042  -4.667   9.000  1.00  0.00           C  
ATOM    214  CG1 ILE A  27      14.319  -3.956   7.838  1.00  0.00           C  
ATOM    215  CG2 ILE A  27      14.897  -3.818  10.281  1.00  0.00           C  
ATOM    216  CD1 ILE A  27      12.792  -3.983   7.957  1.00  0.00           C  
ATOM    217  N   LEU A  28      17.242  -6.602  10.241  1.00  0.00           N  
ATOM    218  CA  LEU A  28      18.023  -7.147  11.354  1.00  0.00           C  
ATOM    219  C   LEU A  28      19.526  -7.110  11.055  1.00  0.00           C  
ATOM    220  O   LEU A  28      20.301  -6.644  11.885  1.00  0.00           O  
ATOM    221  CB  LEU A  28      17.565  -8.584  11.657  1.00  0.00           C  
ATOM    222  CG  LEU A  28      16.153  -8.701  12.260  1.00  0.00           C  
ATOM    223  CD1 LEU A  28      15.789 -10.180  12.397  1.00  0.00           C  
ATOM    224  CD2 LEU A  28      16.056  -8.057  13.645  1.00  0.00           C  
ATOM    225  N   SER A  29      19.940  -7.534   9.860  1.00  0.00           N  
ATOM    226  CA  SER A  29      21.341  -7.511   9.421  1.00  0.00           C  
ATOM    227  C   SER A  29      21.935  -6.105   9.468  1.00  0.00           C  
ATOM    228  O   SER A  29      23.051  -5.901   9.947  1.00  0.00           O  
ATOM    229  CB  SER A  29      21.464  -8.112   8.026  1.00  0.00           C  
ATOM    230  OG  SER A  29      22.795  -8.520   7.810  1.00  0.00           O  
ATOM    231  N   ARG A  30      21.168  -5.104   9.032  1.00  0.00           N  
ATOM    232  CA  ARG A  30      21.617  -3.713   9.029  1.00  0.00           C  
ATOM    233  C   ARG A  30      21.630  -3.089  10.425  1.00  0.00           C  
ATOM    234  O   ARG A  30      22.617  -2.456  10.781  1.00  0.00           O  
ATOM    235  CB  ARG A  30      20.748  -2.918   8.051  1.00  0.00           C  
ATOM    236  CG  ARG A  30      21.380  -1.549   7.768  1.00  0.00           C  
ATOM    237  CD  ARG A  30      20.494  -0.724   6.838  1.00  0.00           C  
ATOM    238  NE  ARG A  30      19.341  -0.189   7.571  1.00  0.00           N  
ATOM    239  CZ  ARG A  30      18.261   0.339   7.047  1.00  0.00           C  
ATOM    240  NH1 ARG A  30      18.084   0.448   5.766  1.00  0.00           N1+
ATOM    241  NH2 ARG A  30      17.349   0.773   7.855  1.00  0.00           N  
ATOM    242  N   GLN A  31      20.553  -3.244  11.194  1.00  0.00           N  
ATOM    243  CA  GLN A  31      20.374  -2.551  12.477  1.00  0.00           C  
ATOM    244  C   GLN A  31      21.109  -3.238  13.637  1.00  0.00           C  
ATOM    245  O   GLN A  31      21.581  -2.560  14.542  1.00  0.00           O  
ATOM    246  CB  GLN A  31      18.872  -2.428  12.804  1.00  0.00           C  
ATOM    247  CG  GLN A  31      18.049  -1.586  11.807  1.00  0.00           C  
ATOM    248  CD  GLN A  31      18.348  -0.087  11.830  1.00  0.00           C  
ATOM    249  NE2 GLN A  31      17.654   0.699  11.029  1.00  0.00           N  
ATOM    250  OE1 GLN A  31      19.196   0.405  12.547  1.00  0.00           O  
ATOM    251  N   VAL A  32      21.206  -4.572  13.622  1.00  0.00           N  
ATOM    252  CA  VAL A  32      21.799  -5.364  14.717  1.00  0.00           C  
ATOM    253  C   VAL A  32      23.241  -5.761  14.410  1.00  0.00           C  
ATOM    254  O   VAL A  32      24.095  -5.689  15.285  1.00  0.00           O  
ATOM    255  CB  VAL A  32      20.951  -6.617  15.028  1.00  0.00           C  
ATOM    256  CG1 VAL A  32      21.484  -7.381  16.246  1.00  0.00           C  
ATOM    257  CG2 VAL A  32      19.480  -6.263  15.300  1.00  0.00           C  
ATOM    258  N   PHE A  33      23.522  -6.181  13.173  1.00  0.00           N  
ATOM    259  CA  PHE A  33      24.841  -6.697  12.781  1.00  0.00           C  
ATOM    260  C   PHE A  33      25.697  -5.677  12.012  1.00  0.00           C  
ATOM    261  O   PHE A  33      26.805  -6.010  11.590  1.00  0.00           O  
ATOM    262  CB  PHE A  33      24.672  -8.010  12.000  1.00  0.00           C  
ATOM    263  CG  PHE A  33      23.920  -9.107  12.733  1.00  0.00           C  
ATOM    264  CD1 PHE A  33      24.603  -9.955  13.621  1.00  0.00           C  
ATOM    265  CD2 PHE A  33      22.542  -9.299  12.528  1.00  0.00           C  
ATOM    266  CE1 PHE A  33      23.919 -11.004  14.262  1.00  0.00           C  
ATOM    267  CE2 PHE A  33      21.863 -10.366  13.135  1.00  0.00           C  
ATOM    268  CZ  PHE A  33      22.555 -11.223  14.003  1.00  0.00           C  
ATOM    269  N   HIS A  34      25.188  -4.457  11.787  1.00  0.00           N  
ATOM    270  CA  HIS A  34      25.845  -3.393  11.012  1.00  0.00           C  
ATOM    271  C   HIS A  34      26.363  -3.845   9.631  1.00  0.00           C  
ATOM    272  O   HIS A  34      27.314  -3.281   9.096  1.00  0.00           O  
ATOM    273  CB  HIS A  34      26.898  -2.690  11.881  1.00  0.00           C  
ATOM    274  CG  HIS A  34      26.316  -2.093  13.137  1.00  0.00           C  
ATOM    275  CD2 HIS A  34      26.561  -2.488  14.425  1.00  0.00           C  
ATOM    276  ND1 HIS A  34      25.403  -1.064  13.197  1.00  0.00           N  
ATOM    277  CE1 HIS A  34      25.111  -0.841  14.489  1.00  0.00           C  
ATOM    278  NE2 HIS A  34      25.804  -1.677  15.276  1.00  0.00           N  
ATOM    279  N   SER A  35      25.725  -4.865   9.046  1.00  0.00           N  
ATOM    280  CA  SER A  35      26.147  -5.525   7.807  1.00  0.00           C  
ATOM    281  C   SER A  35      24.961  -5.586   6.836  1.00  0.00           C  
ATOM    282  O   SER A  35      24.178  -6.536   6.889  1.00  0.00           O  
ATOM    283  CB  SER A  35      26.680  -6.928   8.125  1.00  0.00           C  
ATOM    284  OG  SER A  35      27.835  -6.853   8.937  1.00  0.00           O  
ATOM    285  N   PRO A  36      24.736  -4.570   5.984  1.00  0.00           N  
ATOM    286  CA  PRO A  36      23.581  -4.541   5.088  1.00  0.00           C  
ATOM    287  C   PRO A  36      23.655  -5.642   4.015  1.00  0.00           C  
ATOM    288  O   PRO A  36      24.668  -5.810   3.338  1.00  0.00           O  
ATOM    289  CB  PRO A  36      23.568  -3.133   4.483  1.00  0.00           C  
ATOM    290  CG  PRO A  36      25.029  -2.690   4.562  1.00  0.00           C  
ATOM    291  CD  PRO A  36      25.544  -3.369   5.829  1.00  0.00           C  
ATOM    292  N   LEU A  37      22.555  -6.376   3.825  1.00  0.00           N  
ATOM    293  CA  LEU A  37      22.428  -7.399   2.781  1.00  0.00           C  
ATOM    294  C   LEU A  37      22.084  -6.741   1.439  1.00  0.00           C  
ATOM    295  O   LEU A  37      20.911  -6.588   1.112  1.00  0.00           O  
ATOM    296  CB  LEU A  37      21.359  -8.436   3.188  1.00  0.00           C  
ATOM    297  CG  LEU A  37      21.683  -9.255   4.447  1.00  0.00           C  
ATOM    298  CD1 LEU A  37      20.479 -10.122   4.819  1.00  0.00           C  
ATOM    299  CD2 LEU A  37      22.893 -10.171   4.257  1.00  0.00           C  
ATOM    300  N   ILE A  38      23.090  -6.359   0.653  1.00  0.00           N  
ATOM    301  CA  ILE A  38      22.903  -5.599  -0.602  1.00  0.00           C  
ATOM    302  C   ILE A  38      21.962  -6.317  -1.591  1.00  0.00           C  
ATOM    303  O   ILE A  38      21.101  -5.694  -2.200  1.00  0.00           O  
ATOM    304  CB  ILE A  38      24.283  -5.302  -1.238  1.00  0.00           C  
ATOM    305  CG1 ILE A  38      25.156  -4.444  -0.286  1.00  0.00           C  
ATOM    306  CG2 ILE A  38      24.123  -4.587  -2.593  1.00  0.00           C  
ATOM    307  CD1 ILE A  38      26.638  -4.396  -0.677  1.00  0.00           C  
ATOM    308  N   TRP A  39      22.059  -7.644  -1.698  1.00  0.00           N  
ATOM    309  CA  TRP A  39      21.233  -8.457  -2.603  1.00  0.00           C  
ATOM    310  C   TRP A  39      19.747  -8.519  -2.211  1.00  0.00           C  
ATOM    311  O   TRP A  39      18.905  -8.886  -3.029  1.00  0.00           O  
ATOM    312  CB  TRP A  39      21.827  -9.871  -2.634  1.00  0.00           C  
ATOM    313  CG  TRP A  39      21.893 -10.566  -1.305  1.00  0.00           C  
ATOM    314  CD1 TRP A  39      22.986 -10.632  -0.510  1.00  0.00           C  
ATOM    315  CD2 TRP A  39      20.842 -11.299  -0.603  1.00  0.00           C  
ATOM    316  CE2 TRP A  39      21.375 -11.770   0.634  1.00  0.00           C  
ATOM    317  CE3 TRP A  39      19.494 -11.617  -0.883  1.00  0.00           C  
ATOM    318  NE1 TRP A  39      22.684 -11.339   0.636  1.00  0.00           N  
ATOM    319  CZ2 TRP A  39      20.614 -12.510   1.550  1.00  0.00           C  
ATOM    320  CZ3 TRP A  39      18.717 -12.347   0.037  1.00  0.00           C  
ATOM    321  CH2 TRP A  39      19.272 -12.795   1.248  1.00  0.00           C  
ATOM    322  N   SER A  40      19.412  -8.210  -0.954  1.00  0.00           N  
ATOM    323  CA  SER A  40      18.058  -8.408  -0.421  1.00  0.00           C  
ATOM    324  C   SER A  40      17.034  -7.451  -1.032  1.00  0.00           C  
ATOM    325  O   SER A  40      15.907  -7.863  -1.299  1.00  0.00           O  
ATOM    326  CB  SER A  40      18.058  -8.294   1.104  1.00  0.00           C  
ATOM    327  OG  SER A  40      18.391  -6.992   1.529  1.00  0.00           O  
ATOM    328  N   GLU A  41      17.438  -6.210  -1.306  1.00  0.00           N  
ATOM    329  CA  GLU A  41      16.595  -5.181  -1.915  1.00  0.00           C  
ATOM    330  C   GLU A  41      16.250  -5.534  -3.365  1.00  0.00           C  
ATOM    331  O   GLU A  41      15.074  -5.589  -3.724  1.00  0.00           O  
ATOM    332  CB  GLU A  41      17.313  -3.831  -1.764  1.00  0.00           C  
ATOM    333  CG  GLU A  41      16.683  -2.699  -2.588  1.00  0.00           C  
ATOM    334  CD  GLU A  41      17.034  -1.287  -2.086  1.00  0.00           C  
ATOM    335  OE1 GLU A  41      16.499  -0.331  -2.692  1.00  0.00           O  
ATOM    336  OE2 GLU A  41      17.789  -1.169  -1.090  1.00  0.00           O1-
ATOM    337  N   GLU A  42      17.253  -5.886  -4.171  1.00  0.00           N  
ATOM    338  CA  GLU A  42      17.046  -6.299  -5.564  1.00  0.00           C  
ATOM    339  C   GLU A  42      16.221  -7.586  -5.669  1.00  0.00           C  
ATOM    340  O   GLU A  42      15.321  -7.688  -6.506  1.00  0.00           O  
ATOM    341  CB  GLU A  42      18.406  -6.447  -6.265  1.00  0.00           C  
ATOM    342  CG  GLU A  42      19.124  -5.095  -6.430  1.00  0.00           C  
ATOM    343  CD  GLU A  42      18.311  -4.072  -7.222  1.00  0.00           C  
ATOM    344  OE1 GLU A  42      18.371  -2.870  -6.901  1.00  0.00           O  
ATOM    345  OE2 GLU A  42      17.551  -4.480  -8.126  1.00  0.00           O1-
ATOM    346  N   LEU A  43      16.446  -8.553  -4.771  1.00  0.00           N  
ATOM    347  CA  LEU A  43      15.639  -9.771  -4.740  1.00  0.00           C  
ATOM    348  C   LEU A  43      14.187  -9.467  -4.349  1.00  0.00           C  
ATOM    349  O   LEU A  43      13.264 -10.012  -4.951  1.00  0.00           O  
ATOM    350  CB  LEU A  43      16.275 -10.803  -3.792  1.00  0.00           C  
ATOM    351  CG  LEU A  43      15.572 -12.173  -3.812  1.00  0.00           C  
ATOM    352  CD1 LEU A  43      15.560 -12.823  -5.198  1.00  0.00           C  
ATOM    353  CD2 LEU A  43      16.292 -13.123  -2.857  1.00  0.00           C  
ATOM    354  N   ALA A  44      13.970  -8.592  -3.364  1.00  0.00           N  
ATOM    355  CA  ALA A  44      12.634  -8.191  -2.938  1.00  0.00           C  
ATOM    356  C   ALA A  44      11.870  -7.473  -4.059  1.00  0.00           C  
ATOM    357  O   ALA A  44      10.703  -7.801  -4.281  1.00  0.00           O  
ATOM    358  CB  ALA A  44      12.745  -7.322  -1.682  1.00  0.00           C  
ATOM    359  N   LYS A  45      12.520  -6.562  -4.799  1.00  0.00           N  
ATOM    360  CA  LYS A  45      11.922  -5.896  -5.967  1.00  0.00           C  
ATOM    361  C   LYS A  45      11.563  -6.900  -7.060  1.00  0.00           C  
ATOM    362  O   LYS A  45      10.416  -6.926  -7.501  1.00  0.00           O  
ATOM    363  CB  LYS A  45      12.862  -4.824  -6.534  1.00  0.00           C  
ATOM    364  CG  LYS A  45      13.028  -3.591  -5.627  1.00  0.00           C  
ATOM    365  CD  LYS A  45      13.822  -2.468  -6.319  1.00  0.00           C  
ATOM    366  CE  LYS A  45      15.252  -2.891  -6.676  1.00  0.00           C  
ATOM    367  NZ  LYS A  45      15.656  -2.461  -8.031  1.00  0.00           N1+
ATOM    368  N   LEU A  46      12.485  -7.796  -7.425  1.00  0.00           N  
ATOM    369  CA  LEU A  46      12.230  -8.835  -8.427  1.00  0.00           C  
ATOM    370  C   LEU A  46      11.027  -9.701  -8.040  1.00  0.00           C  
ATOM    371  O   LEU A  46      10.108  -9.879  -8.838  1.00  0.00           O  
ATOM    372  CB  LEU A  46      13.515  -9.658  -8.636  1.00  0.00           C  
ATOM    373  CG  LEU A  46      13.389 -10.771  -9.700  1.00  0.00           C  
ATOM    374  CD1 LEU A  46      14.744 -11.013 -10.364  1.00  0.00           C  
ATOM    375  CD2 LEU A  46      12.935 -12.117  -9.114  1.00  0.00           C  
ATOM    376  N   LEU A  47      10.993 -10.212  -6.808  1.00  0.00           N  
ATOM    377  CA  LEU A  47       9.873 -11.018  -6.319  1.00  0.00           C  
ATOM    378  C   LEU A  47       8.568 -10.214  -6.260  1.00  0.00           C  
ATOM    379  O   LEU A  47       7.497 -10.765  -6.524  1.00  0.00           O  
ATOM    380  CB  LEU A  47      10.220 -11.569  -4.929  1.00  0.00           C  
ATOM    381  CG  LEU A  47      11.334 -12.628  -4.879  1.00  0.00           C  
ATOM    382  CD1 LEU A  47      11.503 -13.088  -3.429  1.00  0.00           C  
ATOM    383  CD2 LEU A  47      11.016 -13.834  -5.758  1.00  0.00           C  
ATOM    384  N   PHE A  48       8.639  -8.922  -5.945  1.00  0.00           N  
ATOM    385  CA  PHE A  48       7.479  -8.042  -5.910  1.00  0.00           C  
ATOM    386  C   PHE A  48       6.848  -7.839  -7.284  1.00  0.00           C  
ATOM    387  O   PHE A  48       5.622  -7.839  -7.366  1.00  0.00           O  
ATOM    388  CB  PHE A  48       7.854  -6.719  -5.260  1.00  0.00           C  
ATOM    389  CG  PHE A  48       6.744  -5.695  -5.293  1.00  0.00           C  
ATOM    390  CD1 PHE A  48       6.829  -4.605  -6.172  1.00  0.00           C  
ATOM    391  CD2 PHE A  48       5.597  -5.866  -4.498  1.00  0.00           C  
ATOM    392  CE1 PHE A  48       5.770  -3.692  -6.266  1.00  0.00           C  
ATOM    393  CE2 PHE A  48       4.546  -4.939  -4.585  1.00  0.00           C  
ATOM    394  CZ  PHE A  48       4.627  -3.852  -5.467  1.00  0.00           C  
ATOM    395  N   VAL A  49       7.632  -7.785  -8.366  1.00  0.00           N  
ATOM    396  CA  VAL A  49       7.078  -7.779  -9.732  1.00  0.00           C  
ATOM    397  C   VAL A  49       6.186  -9.009  -9.953  1.00  0.00           C  
ATOM    398  O   VAL A  49       5.044  -8.877 -10.399  1.00  0.00           O  
ATOM    399  CB  VAL A  49       8.192  -7.694 -10.798  1.00  0.00           C  
ATOM    400  CG1 VAL A  49       7.614  -7.672 -12.216  1.00  0.00           C  
ATOM    401  CG2 VAL A  49       9.020  -6.413 -10.641  1.00  0.00           C  
ATOM    402  N   TYR A  50       6.643 -10.201  -9.553  1.00  0.00           N  
ATOM    403  CA  TYR A  50       5.840 -11.428  -9.642  1.00  0.00           C  
ATOM    404  C   TYR A  50       4.608 -11.394  -8.732  1.00  0.00           C  
ATOM    405  O   TYR A  50       3.513 -11.736  -9.175  1.00  0.00           O  
ATOM    406  CB  TYR A  50       6.693 -12.662  -9.320  1.00  0.00           C  
ATOM    407  CG  TYR A  50       7.610 -13.075 -10.448  1.00  0.00           C  
ATOM    408  CD1 TYR A  50       7.171 -14.014 -11.401  1.00  0.00           C  
ATOM    409  CD2 TYR A  50       8.894 -12.513 -10.556  1.00  0.00           C  
ATOM    410  CE1 TYR A  50       8.023 -14.392 -12.456  1.00  0.00           C  
ATOM    411  CE2 TYR A  50       9.737 -12.862 -11.624  1.00  0.00           C  
ATOM    412  CZ  TYR A  50       9.299 -13.808 -12.574  1.00  0.00           C  
ATOM    413  OH  TYR A  50      10.081 -14.137 -13.630  1.00  0.00           O  
ATOM    414  N   VAL A  51       4.758 -10.975  -7.474  1.00  0.00           N  
ATOM    415  CA  VAL A  51       3.655 -10.880  -6.501  1.00  0.00           C  
ATOM    416  C   VAL A  51       2.592  -9.881  -6.958  1.00  0.00           C  
ATOM    417  O   VAL A  51       1.404 -10.201  -6.923  1.00  0.00           O  
ATOM    418  CB  VAL A  51       4.219 -10.510  -5.117  1.00  0.00           C  
ATOM    419  CG1 VAL A  51       3.176 -10.064  -4.093  1.00  0.00           C  
ATOM    420  CG2 VAL A  51       4.932 -11.724  -4.508  1.00  0.00           C  
ATOM    421  N   GLY A  52       3.002  -8.705  -7.434  1.00  0.00           N  
ATOM    422  CA  GLY A  52       2.119  -7.684  -7.986  1.00  0.00           C  
ATOM    423  C   GLY A  52       1.324  -8.233  -9.164  1.00  0.00           C  
ATOM    424  O   GLY A  52       0.096  -8.194  -9.146  1.00  0.00           O  
ATOM    425  N   MET A  53       1.995  -8.849 -10.141  1.00  0.00           N  
ATOM    426  CA  MET A  53       1.323  -9.437 -11.303  1.00  0.00           C  
ATOM    427  C   MET A  53       0.401 -10.609 -10.936  1.00  0.00           C  
ATOM    428  O   MET A  53      -0.703 -10.718 -11.476  1.00  0.00           O  
ATOM    429  CB  MET A  53       2.361  -9.868 -12.342  1.00  0.00           C  
ATOM    430  CG  MET A  53       3.059  -8.670 -12.984  1.00  0.00           C  
ATOM    431  SD  MET A  53       4.231  -9.180 -14.254  1.00  0.00           S  
ATOM    432  CE  MET A  53       4.917  -7.573 -14.722  1.00  0.00           C  
ATOM    433  N   LEU A  54       0.804 -11.486 -10.010  1.00  0.00           N  
ATOM    434  CA  LEU A  54      -0.053 -12.573  -9.515  1.00  0.00           C  
ATOM    435  C   LEU A  54      -1.291 -12.010  -8.812  1.00  0.00           C  
ATOM    436  O   LEU A  54      -2.395 -12.525  -9.001  1.00  0.00           O  
ATOM    437  CB  LEU A  54       0.742 -13.477  -8.561  1.00  0.00           C  
ATOM    438  CG  LEU A  54       1.753 -14.395  -9.270  1.00  0.00           C  
ATOM    439  CD1 LEU A  54       2.715 -14.974  -8.234  1.00  0.00           C  
ATOM    440  CD2 LEU A  54       1.064 -15.555  -9.997  1.00  0.00           C  
ATOM    441  N   GLY A  55      -1.131 -10.909  -8.076  1.00  0.00           N  
ATOM    442  CA  GLY A  55      -2.232 -10.130  -7.530  1.00  0.00           C  
ATOM    443  C   GLY A  55      -3.205  -9.662  -8.616  1.00  0.00           C  
ATOM    444  O   GLY A  55      -4.413  -9.814  -8.435  1.00  0.00           O  
ATOM    445  N   ILE A  56      -2.712  -9.161  -9.761  1.00  0.00           N  
ATOM    446  CA  ILE A  56      -3.563  -8.767 -10.904  1.00  0.00           C  
ATOM    447  C   ILE A  56      -4.381  -9.969 -11.387  1.00  0.00           C  
ATOM    448  O   ILE A  56      -5.590  -9.853 -11.574  1.00  0.00           O  
ATOM    449  CB  ILE A  56      -2.765  -8.166 -12.093  1.00  0.00           C  
ATOM    450  CG1 ILE A  56      -1.895  -6.972 -11.664  1.00  0.00           C  
ATOM    451  CG2 ILE A  56      -3.741  -7.692 -13.190  1.00  0.00           C  
ATOM    452  CD1 ILE A  56      -0.945  -6.417 -12.731  1.00  0.00           C  
ATOM    453  N   SER A  57      -3.757 -11.142 -11.530  1.00  0.00           N  
ATOM    454  CA  SER A  57      -4.446 -12.381 -11.926  1.00  0.00           C  
ATOM    455  C   SER A  57      -5.574 -12.762 -10.966  1.00  0.00           C  
ATOM    456  O   SER A  57      -6.700 -13.059 -11.388  1.00  0.00           O  
ATOM    457  CB  SER A  57      -3.427 -13.524 -12.034  1.00  0.00           C  
ATOM    458  OG  SER A  57      -4.031 -14.662 -12.611  1.00  0.00           O  
ATOM    459  N   VAL A  58      -5.313 -12.686  -9.659  1.00  0.00           N  
ATOM    460  CA  VAL A  58      -6.328 -12.939  -8.630  1.00  0.00           C  
ATOM    461  C   VAL A  58      -7.447 -11.892  -8.690  1.00  0.00           C  
ATOM    462  O   VAL A  58      -8.621 -12.272  -8.623  1.00  0.00           O  
ATOM    463  CB  VAL A  58      -5.683 -13.020  -7.232  1.00  0.00           C  
ATOM    464  CG1 VAL A  58      -6.737 -13.176  -6.125  1.00  0.00           C  
ATOM    465  CG2 VAL A  58      -4.753 -14.240  -7.134  1.00  0.00           C  
ATOM    466  N   ALA A  59      -7.112 -10.613  -8.877  1.00  0.00           N  
ATOM    467  CA  ALA A  59      -8.073  -9.518  -9.002  1.00  0.00           C  
ATOM    468  C   ALA A  59      -8.966  -9.668 -10.246  1.00  0.00           C  
ATOM    469  O   ALA A  59     -10.181  -9.512 -10.135  1.00  0.00           O  
ATOM    470  CB  ALA A  59      -7.315  -8.186  -9.008  1.00  0.00           C  
ATOM    471  N   VAL A  60      -8.410 -10.077 -11.396  1.00  0.00           N  
ATOM    472  CA  VAL A  60      -9.170 -10.392 -12.624  1.00  0.00           C  
ATOM    473  C   VAL A  60     -10.169 -11.517 -12.368  1.00  0.00           C  
ATOM    474  O   VAL A  60     -11.334 -11.426 -12.760  1.00  0.00           O  
ATOM    475  CB  VAL A  60      -8.221 -10.770 -13.786  1.00  0.00           C  
ATOM    476  CG1 VAL A  60      -8.955 -11.363 -15.000  1.00  0.00           C  
ATOM    477  CG2 VAL A  60      -7.443  -9.555 -14.302  1.00  0.00           C  
ATOM    478  N   ARG A  61      -9.748 -12.576 -11.665  1.00  0.00           N  
ATOM    479  CA  ARG A  61     -10.633 -13.699 -11.324  1.00  0.00           C  
ATOM    480  C   ARG A  61     -11.783 -13.263 -10.413  1.00  0.00           C  
ATOM    481  O   ARG A  61     -12.911 -13.716 -10.603  1.00  0.00           O  
ATOM    482  CB  ARG A  61      -9.815 -14.800 -10.644  1.00  0.00           C  
ATOM    483  CG  ARG A  61     -10.604 -16.120 -10.562  1.00  0.00           C  
ATOM    484  CD  ARG A  61      -9.914 -17.122  -9.637  1.00  0.00           C  
ATOM    485  NE  ARG A  61      -9.816 -16.562  -8.292  1.00  0.00           N  
ATOM    486  CZ  ARG A  61      -9.155 -17.039  -7.269  1.00  0.00           C  
ATOM    487  NH1 ARG A  61      -8.529 -18.172  -7.267  1.00  0.00           N1+
ATOM    488  NH2 ARG A  61      -9.129 -16.341  -6.186  1.00  0.00           N  
ATOM    489  N   LYS A  62     -11.486 -12.446  -9.398  1.00  0.00           N  
ATOM    490  CA  LYS A  62     -12.467 -11.955  -8.418  1.00  0.00           C  
ATOM    491  C   LYS A  62     -13.289 -10.760  -8.924  1.00  0.00           C  
ATOM    492  O   LYS A  62     -14.310 -10.454  -8.322  1.00  0.00           O  
ATOM    493  CB  LYS A  62     -11.763 -11.605  -7.102  1.00  0.00           C  
ATOM    494  CG  LYS A  62     -11.171 -12.800  -6.326  1.00  0.00           C  
ATOM    495  CD  LYS A  62     -10.627 -12.217  -5.019  1.00  0.00           C  
ATOM    496  CE  LYS A  62     -10.053 -13.154  -3.962  1.00  0.00           C  
ATOM    497  NZ  LYS A  62      -9.726 -12.312  -2.783  1.00  0.00           N1+
ATOM    498  N   GLN A  63     -12.888 -10.144 -10.040  1.00  0.00           N  
ATOM    499  CA  GLN A  63     -13.451  -8.903 -10.591  1.00  0.00           C  
ATOM    500  C   GLN A  63     -13.372  -7.713  -9.619  1.00  0.00           C  
ATOM    501  O   GLN A  63     -14.246  -6.854  -9.611  1.00  0.00           O  
ATOM    502  CB  GLN A  63     -14.861  -9.121 -11.168  1.00  0.00           C  
ATOM    503  CG  GLN A  63     -14.890 -10.206 -12.247  1.00  0.00           C  
ATOM    504  CD  GLN A  63     -16.287 -10.443 -12.800  1.00  0.00           C  
ATOM    505  NE2 GLN A  63     -16.456 -11.520 -13.525  1.00  0.00           N  
ATOM    506  OE1 GLN A  63     -17.250  -9.719 -12.603  1.00  0.00           O  
ATOM    507  N   GLU A  64     -12.307  -7.648  -8.819  1.00  0.00           N  
ATOM    508  CA  GLU A  64     -12.085  -6.618  -7.787  1.00  0.00           C  
ATOM    509  C   GLU A  64     -11.343  -5.385  -8.335  1.00  0.00           C  
ATOM    510  O   GLU A  64     -10.527  -4.772  -7.654  1.00  0.00           O  
ATOM    511  CB  GLU A  64     -11.381  -7.248  -6.567  1.00  0.00           C  
ATOM    512  CG  GLU A  64     -12.333  -8.137  -5.750  1.00  0.00           C  
ATOM    513  CD  GLU A  64     -11.645  -8.918  -4.613  1.00  0.00           C  
ATOM    514  OE1 GLU A  64     -12.376  -9.528  -3.798  1.00  0.00           O  
ATOM    515  OE2 GLU A  64     -10.404  -9.091  -4.626  1.00  0.00           O1-
ATOM    516  N   HIS A  65     -11.583  -5.016  -9.593  1.00  0.00           N  
ATOM    517  CA  HIS A  65     -10.950  -3.830 -10.164  1.00  0.00           C  
ATOM    518  C   HIS A  65     -11.692  -2.550  -9.771  1.00  0.00           C  
ATOM    519  O   HIS A  65     -12.904  -2.559  -9.575  1.00  0.00           O  
ATOM    520  CB  HIS A  65     -10.833  -3.953 -11.681  1.00  0.00           C  
ATOM    521  CG  HIS A  65     -10.026  -5.130 -12.150  1.00  0.00           C  
ATOM    522  CD2 HIS A  65     -10.470  -6.170 -12.917  1.00  0.00           C  
ATOM    523  ND1 HIS A  65      -8.679  -5.316 -11.945  1.00  0.00           N  
ATOM    524  CE1 HIS A  65      -8.316  -6.445 -12.570  1.00  0.00           C  
ATOM    525  NE2 HIS A  65      -9.372  -6.986 -13.200  1.00  0.00           N  
ATOM    526  N   VAL A  66     -10.973  -1.430  -9.739  1.00  0.00           N  
ATOM    527  CA  VAL A  66     -11.579  -0.102  -9.587  1.00  0.00           C  
ATOM    528  C   VAL A  66     -12.234   0.285 -10.915  1.00  0.00           C  
ATOM    529  O   VAL A  66     -11.542   0.400 -11.926  1.00  0.00           O  
ATOM    530  CB  VAL A  66     -10.525   0.937  -9.149  1.00  0.00           C  
ATOM    531  CG1 VAL A  66     -11.178   2.293  -8.866  1.00  0.00           C  
ATOM    532  CG2 VAL A  66      -9.789   0.492  -7.877  1.00  0.00           C  
ATOM    533  N   PHE A  67     -13.554   0.465 -10.943  1.00  0.00           N  
ATOM    534  CA  PHE A  67     -14.296   0.962 -12.107  1.00  0.00           C  
ATOM    535  C   PHE A  67     -15.384   1.940 -11.670  1.00  0.00           C  
ATOM    536  O   PHE A  67     -15.841   1.900 -10.531  1.00  0.00           O  
ATOM    537  CB  PHE A  67     -14.880  -0.192 -12.944  1.00  0.00           C  
ATOM    538  CG  PHE A  67     -15.928  -1.055 -12.277  1.00  0.00           C  
ATOM    539  CD1 PHE A  67     -15.518  -2.149 -11.496  1.00  0.00           C  
ATOM    540  CD2 PHE A  67     -17.299  -0.820 -12.482  1.00  0.00           C  
ATOM    541  CE1 PHE A  67     -16.465  -2.978 -10.874  1.00  0.00           C  
ATOM    542  CE2 PHE A  67     -18.248  -1.677 -11.894  1.00  0.00           C  
ATOM    543  CZ  PHE A  67     -17.834  -2.736 -11.068  1.00  0.00           C  
ATOM    544  N   ILE A  68     -15.794   2.814 -12.586  1.00  0.00           N  
ATOM    545  CA  ILE A  68     -16.899   3.743 -12.357  1.00  0.00           C  
ATOM    546  C   ILE A  68     -18.191   3.023 -12.738  1.00  0.00           C  
ATOM    547  O   ILE A  68     -18.445   2.759 -13.912  1.00  0.00           O  
ATOM    548  CB  ILE A  68     -16.684   5.059 -13.138  1.00  0.00           C  
ATOM    549  CG1 ILE A  68     -15.337   5.705 -12.733  1.00  0.00           C  
ATOM    550  CG2 ILE A  68     -17.867   6.014 -12.885  1.00  0.00           C  
ATOM    551  CD1 ILE A  68     -15.055   7.044 -13.421  1.00  0.00           C  
ATOM    552  N   ASP A  69     -19.011   2.680 -11.749  1.00  0.00           N  
ATOM    553  CA  ASP A  69     -20.258   1.936 -11.948  1.00  0.00           C  
ATOM    554  C   ASP A  69     -21.499   2.840 -12.060  1.00  0.00           C  
ATOM    555  O   ASP A  69     -22.620   2.363 -12.229  1.00  0.00           O  
ATOM    556  CB  ASP A  69     -20.377   0.851 -10.870  1.00  0.00           C  
ATOM    557  CG  ASP A  69     -20.692   1.367  -9.471  1.00  0.00           C  
ATOM    558  OD1 ASP A  69     -20.447   2.566  -9.215  1.00  0.00           O  
ATOM    559  OD2 ASP A  69     -21.218   0.547  -8.682  1.00  0.00           O1-
ATOM    560  N   PHE A  70     -21.311   4.161 -12.024  1.00  0.00           N  
ATOM    561  CA  PHE A  70     -22.407   5.129 -12.011  1.00  0.00           C  
ATOM    562  C   PHE A  70     -23.348   4.993 -13.216  1.00  0.00           C  
ATOM    563  O   PHE A  70     -24.544   4.750 -13.050  1.00  0.00           O  
ATOM    564  CB  PHE A  70     -21.831   6.547 -11.929  1.00  0.00           C  
ATOM    565  CG  PHE A  70     -22.899   7.618 -12.029  1.00  0.00           C  
ATOM    566  CD1 PHE A  70     -22.947   8.484 -13.137  1.00  0.00           C  
ATOM    567  CD2 PHE A  70     -23.882   7.715 -11.029  1.00  0.00           C  
ATOM    568  CE1 PHE A  70     -23.956   9.459 -13.224  1.00  0.00           C  
ATOM    569  CE2 PHE A  70     -24.874   8.705 -11.102  1.00  0.00           C  
ATOM    570  CZ  PHE A  70     -24.910   9.581 -12.200  1.00  0.00           C  
ATOM    571  N   LEU A  71     -22.821   5.117 -14.440  1.00  0.00           N  
ATOM    572  CA  LEU A  71     -23.661   5.027 -15.636  1.00  0.00           C  
ATOM    573  C   LEU A  71     -24.195   3.608 -15.832  1.00  0.00           C  
ATOM    574  O   LEU A  71     -25.331   3.438 -16.267  1.00  0.00           O  
ATOM    575  CB  LEU A  71     -22.893   5.481 -16.887  1.00  0.00           C  
ATOM    576  CG  LEU A  71     -22.472   6.959 -16.922  1.00  0.00           C  
ATOM    577  CD1 LEU A  71     -21.817   7.261 -18.268  1.00  0.00           C  
ATOM    578  CD2 LEU A  71     -23.667   7.907 -16.793  1.00  0.00           C  
ATOM    579  N   THR A  72     -23.412   2.585 -15.487  1.00  0.00           N  
ATOM    580  CA  THR A  72     -23.815   1.185 -15.674  1.00  0.00           C  
ATOM    581  C   THR A  72     -24.923   0.758 -14.717  1.00  0.00           C  
ATOM    582  O   THR A  72     -25.763  -0.058 -15.103  1.00  0.00           O  
ATOM    583  CB  THR A  72     -22.623   0.231 -15.557  1.00  0.00           C  
ATOM    584  CG2 THR A  72     -21.572   0.505 -16.619  1.00  0.00           C  
ATOM    585  OG1 THR A  72     -21.978   0.368 -14.326  1.00  0.00           O  
ATOM    586  N   ASN A  73     -24.988   1.340 -13.516  1.00  0.00           N  
ATOM    587  CA  ASN A  73     -26.068   1.113 -12.556  1.00  0.00           C  
ATOM    588  C   ASN A  73     -27.381   1.808 -12.950  1.00  0.00           C  
ATOM    589  O   ASN A  73     -28.450   1.326 -12.579  1.00  0.00           O  
ATOM    590  CB  ASN A  73     -25.588   1.543 -11.159  1.00  0.00           C  
ATOM    591  CG  ASN A  73     -24.602   0.565 -10.537  1.00  0.00           C  
ATOM    592  ND2 ASN A  73     -23.828   1.031  -9.586  1.00  0.00           N  
ATOM    593  OD1 ASN A  73     -24.582  -0.620 -10.853  1.00  0.00           O  
ATOM    594  N   LEU A  74     -27.322   2.891 -13.733  1.00  0.00           N  
ATOM    595  CA  LEU A  74     -28.503   3.579 -14.277  1.00  0.00           C  
ATOM    596  C   LEU A  74     -29.062   2.912 -15.549  1.00  0.00           C  
ATOM    597  O   LEU A  74     -30.186   3.198 -15.960  1.00  0.00           O  
ATOM    598  CB  LEU A  74     -28.139   5.051 -14.546  1.00  0.00           C  
ATOM    599  CG  LEU A  74     -27.833   5.883 -13.285  1.00  0.00           C  
ATOM    600  CD1 LEU A  74     -27.286   7.247 -13.702  1.00  0.00           C  
ATOM    601  CD2 LEU A  74     -29.081   6.108 -12.427  1.00  0.00           C  
ATOM    602  N   MET A  75     -28.292   2.031 -16.194  1.00  0.00           N  
ATOM    603  CA  MET A  75     -28.682   1.395 -17.453  1.00  0.00           C  
ATOM    604  C   MET A  75     -29.719   0.271 -17.255  1.00  0.00           C  
ATOM    605  O   MET A  75     -29.569  -0.565 -16.359  1.00  0.00           O  
ATOM    606  CB  MET A  75     -27.445   0.848 -18.180  1.00  0.00           C  
ATOM    607  CG  MET A  75     -26.639   1.950 -18.870  1.00  0.00           C  
ATOM    608  SD  MET A  75     -25.028   1.385 -19.487  1.00  0.00           S  
ATOM    609  CE  MET A  75     -24.248   2.993 -19.786  1.00  0.00           C  
ATOM    610  N   PRO A  76     -30.712   0.145 -18.160  1.00  0.00           N  
ATOM    611  CA  PRO A  76     -31.571  -1.034 -18.243  1.00  0.00           C  
ATOM    612  C   PRO A  76     -30.755  -2.325 -18.365  1.00  0.00           C  
ATOM    613  O   PRO A  76     -29.700  -2.345 -19.005  1.00  0.00           O  
ATOM    614  CB  PRO A  76     -32.445  -0.829 -19.487  1.00  0.00           C  
ATOM    615  CG  PRO A  76     -32.453   0.685 -19.684  1.00  0.00           C  
ATOM    616  CD  PRO A  76     -31.084   1.118 -19.171  1.00  0.00           C  
ATOM    617  N   GLU A  77     -31.273  -3.437 -17.840  1.00  0.00           N  
ATOM    618  CA  GLU A  77     -30.518  -4.696 -17.739  1.00  0.00           C  
ATOM    619  C   GLU A  77     -29.916  -5.179 -19.068  1.00  0.00           C  
ATOM    620  O   GLU A  77     -28.791  -5.683 -19.087  1.00  0.00           O  
ATOM    621  CB  GLU A  77     -31.408  -5.814 -17.190  1.00  0.00           C  
ATOM    622  CG  GLU A  77     -31.996  -5.508 -15.809  1.00  0.00           C  
ATOM    623  CD  GLU A  77     -32.334  -6.811 -15.082  1.00  0.00           C  
ATOM    624  OE1 GLU A  77     -31.875  -6.925 -13.923  1.00  0.00           O  
ATOM    625  OE2 GLU A  77     -32.912  -7.704 -15.739  1.00  0.00           O1-
ATOM    626  N   LYS A  78     -30.625  -4.980 -20.191  1.00  0.00           N  
ATOM    627  CA  LYS A  78     -30.146  -5.340 -21.538  1.00  0.00           C  
ATOM    628  C   LYS A  78     -28.899  -4.552 -21.946  1.00  0.00           C  
ATOM    629  O   LYS A  78     -27.966  -5.148 -22.485  1.00  0.00           O  
ATOM    630  CB  LYS A  78     -31.248  -5.123 -22.590  1.00  0.00           C  
ATOM    631  CG  LYS A  78     -32.426  -6.101 -22.458  1.00  0.00           C  
ATOM    632  CD  LYS A  78     -33.419  -5.901 -23.614  1.00  0.00           C  
ATOM    633  CE  LYS A  78     -34.606  -6.867 -23.490  1.00  0.00           C  
ATOM    634  NZ  LYS A  78     -35.589  -6.683 -24.590  1.00  0.00           N1+
ATOM    635  N   ILE A  79     -28.891  -3.242 -21.678  1.00  0.00           N  
ATOM    636  CA  ILE A  79     -27.766  -2.350 -21.985  1.00  0.00           C  
ATOM    637  C   ILE A  79     -26.616  -2.659 -21.032  1.00  0.00           C  
ATOM    638  O   ILE A  79     -25.507  -2.888 -21.492  1.00  0.00           O  
ATOM    639  CB  ILE A  79     -28.175  -0.858 -21.936  1.00  0.00           C  
ATOM    640  CG1 ILE A  79     -29.330  -0.586 -22.927  1.00  0.00           C  
ATOM    641  CG2 ILE A  79     -26.961   0.034 -22.256  1.00  0.00           C  
ATOM    642  CD1 ILE A  79     -29.762   0.883 -23.034  1.00  0.00           C  
ATOM    643  N   ARG A  80     -26.886  -2.812 -19.730  1.00  0.00           N  
ATOM    644  CA  ARG A  80     -25.876  -3.210 -18.738  1.00  0.00           C  
ATOM    645  C   ARG A  80     -25.181  -4.522 -19.119  1.00  0.00           C  
ATOM    646  O   ARG A  80     -23.962  -4.623 -19.032  1.00  0.00           O  
ATOM    647  CB  ARG A  80     -26.555  -3.284 -17.364  1.00  0.00           C  
ATOM    648  CG  ARG A  80     -25.559  -3.534 -16.221  1.00  0.00           C  
ATOM    649  CD  ARG A  80     -26.267  -3.532 -14.859  1.00  0.00           C  
ATOM    650  NE  ARG A  80     -27.253  -4.633 -14.736  1.00  0.00           N  
ATOM    651  CZ  ARG A  80     -28.114  -4.798 -13.743  1.00  0.00           C  
ATOM    652  NH1 ARG A  80     -28.102  -4.023 -12.696  1.00  0.00           N1+
ATOM    653  NH2 ARG A  80     -29.011  -5.750 -13.795  1.00  0.00           N  
ATOM    654  N   LYS A  81     -25.931  -5.521 -19.599  1.00  0.00           N  
ATOM    655  CA  LYS A  81     -25.374  -6.791 -20.093  1.00  0.00           C  
ATOM    656  C   LYS A  81     -24.509  -6.609 -21.346  1.00  0.00           C  
ATOM    657  O   LYS A  81     -23.452  -7.232 -21.455  1.00  0.00           O  
ATOM    658  CB  LYS A  81     -26.526  -7.778 -20.332  1.00  0.00           C  
ATOM    659  CG  LYS A  81     -26.006  -9.183 -20.651  1.00  0.00           C  
ATOM    660  CD  LYS A  81     -27.156 -10.177 -20.818  1.00  0.00           C  
ATOM    661  CE  LYS A  81     -26.558 -11.541 -21.168  1.00  0.00           C  
ATOM    662  NZ  LYS A  81     -27.583 -12.606 -21.142  1.00  0.00           N1+
ATOM    663  N   PHE A  82     -24.935  -5.763 -22.287  1.00  0.00           N  
ATOM    664  CA  PHE A  82     -24.154  -5.441 -23.487  1.00  0.00           C  
ATOM    665  C   PHE A  82     -22.850  -4.728 -23.117  1.00  0.00           C  
ATOM    666  O   PHE A  82     -21.775  -5.183 -23.497  1.00  0.00           O  
ATOM    667  CB  PHE A  82     -24.999  -4.594 -24.448  1.00  0.00           C  
ATOM    668  CG  PHE A  82     -24.238  -4.175 -25.689  1.00  0.00           C  
ATOM    669  CD1 PHE A  82     -23.607  -2.917 -25.741  1.00  0.00           C  
ATOM    670  CD2 PHE A  82     -24.129  -5.059 -26.779  1.00  0.00           C  
ATOM    671  CE1 PHE A  82     -22.875  -2.544 -26.882  1.00  0.00           C  
ATOM    672  CE2 PHE A  82     -23.398  -4.683 -27.920  1.00  0.00           C  
ATOM    673  CZ  PHE A  82     -22.772  -3.426 -27.971  1.00  0.00           C  
ATOM    674  N   THR A  83     -22.947  -3.690 -22.290  1.00  0.00           N  
ATOM    675  CA  THR A  83     -21.821  -2.932 -21.751  1.00  0.00           C  
ATOM    676  C   THR A  83     -20.830  -3.837 -21.031  1.00  0.00           C  
ATOM    677  O   THR A  83     -19.652  -3.838 -21.372  1.00  0.00           O  
ATOM    678  CB  THR A  83     -22.348  -1.850 -20.804  1.00  0.00           C  
ATOM    679  CG2 THR A  83     -21.219  -1.077 -20.153  1.00  0.00           C  
ATOM    680  OG1 THR A  83     -23.141  -0.943 -21.533  1.00  0.00           O  
ATOM    681  N   ASN A  84     -21.298  -4.695 -20.121  1.00  0.00           N  
ATOM    682  CA  ASN A  84     -20.438  -5.669 -19.452  1.00  0.00           C  
ATOM    683  C   ASN A  84     -19.732  -6.578 -20.461  1.00  0.00           C  
ATOM    684  O   ASN A  84     -18.532  -6.789 -20.353  1.00  0.00           O  
ATOM    685  CB  ASN A  84     -21.278  -6.504 -18.475  1.00  0.00           C  
ATOM    686  CG  ASN A  84     -21.653  -5.756 -17.212  1.00  0.00           C  
ATOM    687  ND2 ASN A  84     -22.610  -6.262 -16.472  1.00  0.00           N  
ATOM    688  OD1 ASN A  84     -21.082  -4.750 -16.843  1.00  0.00           O  
ATOM    689  N   THR A  85     -20.440  -7.081 -21.473  1.00  0.00           N  
ATOM    690  CA  THR A  85     -19.840  -7.925 -22.521  1.00  0.00           C  
ATOM    691  C   THR A  85     -18.736  -7.184 -23.283  1.00  0.00           C  
ATOM    692  O   THR A  85     -17.665  -7.744 -23.513  1.00  0.00           O  
ATOM    693  CB  THR A  85     -20.910  -8.407 -23.509  1.00  0.00           C  
ATOM    694  CG2 THR A  85     -20.357  -9.413 -24.510  1.00  0.00           C  
ATOM    695  OG1 THR A  85     -21.964  -9.053 -22.825  1.00  0.00           O  
ATOM    696  N   PHE A  86     -18.971  -5.917 -23.629  1.00  0.00           N  
ATOM    697  CA  PHE A  86     -17.995  -5.056 -24.293  1.00  0.00           C  
ATOM    698  C   PHE A  86     -16.764  -4.790 -23.415  1.00  0.00           C  
ATOM    699  O   PHE A  86     -15.636  -4.946 -23.878  1.00  0.00           O  
ATOM    700  CB  PHE A  86     -18.698  -3.755 -24.698  1.00  0.00           C  
ATOM    701  CG  PHE A  86     -17.788  -2.774 -25.402  1.00  0.00           C  
ATOM    702  CD1 PHE A  86     -17.328  -1.625 -24.731  1.00  0.00           C  
ATOM    703  CD2 PHE A  86     -17.387  -3.022 -26.727  1.00  0.00           C  
ATOM    704  CE1 PHE A  86     -16.482  -0.719 -25.394  1.00  0.00           C  
ATOM    705  CE2 PHE A  86     -16.531  -2.122 -27.384  1.00  0.00           C  
ATOM    706  CZ  PHE A  86     -16.080  -0.969 -26.717  1.00  0.00           C  
ATOM    707  N   VAL A  87     -16.963  -4.492 -22.126  1.00  0.00           N  
ATOM    708  CA  VAL A  87     -15.876  -4.336 -21.144  1.00  0.00           C  
ATOM    709  C   VAL A  87     -15.023  -5.604 -21.080  1.00  0.00           C  
ATOM    710  O   VAL A  87     -13.798  -5.525 -21.126  1.00  0.00           O  
ATOM    711  CB  VAL A  87     -16.438  -3.995 -19.747  1.00  0.00           C  
ATOM    712  CG1 VAL A  87     -15.351  -4.025 -18.663  1.00  0.00           C  
ATOM    713  CG2 VAL A  87     -17.096  -2.609 -19.708  1.00  0.00           C  
ATOM    714  N   GLN A  88     -15.645  -6.785 -21.033  1.00  0.00           N  
ATOM    715  CA  GLN A  88     -14.905  -8.047 -21.002  1.00  0.00           C  
ATOM    716  C   GLN A  88     -14.104  -8.287 -22.291  1.00  0.00           C  
ATOM    717  O   GLN A  88     -12.980  -8.776 -22.220  1.00  0.00           O  
ATOM    718  CB  GLN A  88     -15.858  -9.218 -20.710  1.00  0.00           C  
ATOM    719  CG  GLN A  88     -16.545  -9.152 -19.329  1.00  0.00           C  
ATOM    720  CD  GLN A  88     -15.620  -8.940 -18.140  1.00  0.00           C  
ATOM    721  NE2 GLN A  88     -16.077  -8.324 -17.078  1.00  0.00           N  
ATOM    722  OE1 GLN A  88     -14.489  -9.382 -18.106  1.00  0.00           O  
ATOM    723  N   LEU A  89     -14.629  -7.901 -23.459  1.00  0.00           N  
ATOM    724  CA  LEU A  89     -13.883  -7.965 -24.719  1.00  0.00           C  
ATOM    725  C   LEU A  89     -12.636  -7.073 -24.693  1.00  0.00           C  
ATOM    726  O   LEU A  89     -11.562  -7.506 -25.105  1.00  0.00           O  
ATOM    727  CB  LEU A  89     -14.818  -7.591 -25.882  1.00  0.00           C  
ATOM    728  CG  LEU A  89     -14.180  -7.773 -27.272  1.00  0.00           C  
ATOM    729  CD1 LEU A  89     -13.989  -9.253 -27.616  1.00  0.00           C  
ATOM    730  CD2 LEU A  89     -15.081  -7.141 -28.331  1.00  0.00           C  
ATOM    731  N   LEU A  90     -12.762  -5.855 -24.168  1.00  0.00           N  
ATOM    732  CA  LEU A  90     -11.633  -4.942 -24.019  1.00  0.00           C  
ATOM    733  C   LEU A  90     -10.576  -5.499 -23.058  1.00  0.00           C  
ATOM    734  O   LEU A  90      -9.401  -5.544 -23.410  1.00  0.00           O  
ATOM    735  CB  LEU A  90     -12.152  -3.573 -23.560  1.00  0.00           C  
ATOM    736  CG  LEU A  90     -12.927  -2.778 -24.626  1.00  0.00           C  
ATOM    737  CD1 LEU A  90     -13.385  -1.456 -24.009  1.00  0.00           C  
ATOM    738  CD2 LEU A  90     -12.083  -2.468 -25.865  1.00  0.00           C  
ATOM    739  N   VAL A  91     -10.986  -6.002 -21.889  1.00  0.00           N  
ATOM    740  CA  VAL A  91     -10.068  -6.633 -20.923  1.00  0.00           C  
ATOM    741  C   VAL A  91      -9.347  -7.834 -21.546  1.00  0.00           C  
ATOM    742  O   VAL A  91      -8.138  -7.973 -21.381  1.00  0.00           O  
ATOM    743  CB  VAL A  91     -10.817  -7.034 -19.637  1.00  0.00           C  
ATOM    744  CG1 VAL A  91      -9.935  -7.832 -18.667  1.00  0.00           C  
ATOM    745  CG2 VAL A  91     -11.306  -5.792 -18.880  1.00  0.00           C  
ATOM    746  N   PHE A  92     -10.050  -8.667 -22.319  1.00  0.00           N  
ATOM    747  CA  PHE A  92      -9.447  -9.787 -23.047  1.00  0.00           C  
ATOM    748  C   PHE A  92      -8.339  -9.334 -24.009  1.00  0.00           C  
ATOM    749  O   PHE A  92      -7.244  -9.902 -24.000  1.00  0.00           O  
ATOM    750  CB  PHE A  92     -10.549 -10.525 -23.813  1.00  0.00           C  
ATOM    751  CG  PHE A  92     -10.029 -11.588 -24.749  1.00  0.00           C  
ATOM    752  CD1 PHE A  92      -9.948 -11.328 -26.130  1.00  0.00           C  
ATOM    753  CD2 PHE A  92      -9.610 -12.827 -24.236  1.00  0.00           C  
ATOM    754  CE1 PHE A  92      -9.442 -12.308 -26.998  1.00  0.00           C  
ATOM    755  CE2 PHE A  92      -9.119 -13.811 -25.107  1.00  0.00           C  
ATOM    756  CZ  PHE A  92      -9.026 -13.545 -26.483  1.00  0.00           C  
ATOM    757  N   ILE A  93      -8.601  -8.290 -24.804  1.00  0.00           N  
ATOM    758  CA  ILE A  93      -7.616  -7.714 -25.729  1.00  0.00           C  
ATOM    759  C   ILE A  93      -6.404  -7.191 -24.950  1.00  0.00           C  
ATOM    760  O   ILE A  93      -5.267  -7.456 -25.339  1.00  0.00           O  
ATOM    761  CB  ILE A  93      -8.267  -6.613 -26.598  1.00  0.00           C  
ATOM    762  CG1 ILE A  93      -9.313  -7.231 -27.556  1.00  0.00           C  
ATOM    763  CG2 ILE A  93      -7.206  -5.845 -27.413  1.00  0.00           C  
ATOM    764  CD1 ILE A  93     -10.264  -6.200 -28.178  1.00  0.00           C  
ATOM    765  N   CYS A  94      -6.622  -6.509 -23.824  1.00  0.00           N  
ATOM    766  CA  CYS A  94      -5.536  -6.002 -22.990  1.00  0.00           C  
ATOM    767  C   CYS A  94      -4.645  -7.120 -22.439  1.00  0.00           C  
ATOM    768  O   CYS A  94      -3.424  -7.019 -22.529  1.00  0.00           O  
ATOM    769  CB  CYS A  94      -6.109  -5.183 -21.837  1.00  0.00           C  
ATOM    770  SG  CYS A  94      -6.974  -3.734 -22.483  1.00  0.00           S  
ATOM    771  N   ILE A  95      -5.238  -8.201 -21.918  1.00  0.00           N  
ATOM    772  CA  ILE A  95      -4.482  -9.354 -21.406  1.00  0.00           C  
ATOM    773  C   ILE A  95      -3.679 -10.008 -22.538  1.00  0.00           C  
ATOM    774  O   ILE A  95      -2.510 -10.338 -22.348  1.00  0.00           O  
ATOM    775  CB  ILE A  95      -5.416 -10.367 -20.705  1.00  0.00           C  
ATOM    776  CG1 ILE A  95      -6.070  -9.744 -19.448  1.00  0.00           C  
ATOM    777  CG2 ILE A  95      -4.634 -11.624 -20.274  1.00  0.00           C  
ATOM    778  CD1 ILE A  95      -7.215 -10.583 -18.867  1.00  0.00           C  
ATOM    779  N   PHE A  96      -4.259 -10.154 -23.734  1.00  0.00           N  
ATOM    780  CA  PHE A  96      -3.526 -10.667 -24.894  1.00  0.00           C  
ATOM    781  C   PHE A  96      -2.323  -9.778 -25.255  1.00  0.00           C  
ATOM    782  O   PHE A  96      -1.221 -10.280 -25.489  1.00  0.00           O  
ATOM    783  CB  PHE A  96      -4.487 -10.816 -26.081  1.00  0.00           C  
ATOM    784  CG  PHE A  96      -3.783 -11.297 -27.331  1.00  0.00           C  
ATOM    785  CD1 PHE A  96      -3.271 -10.364 -28.252  1.00  0.00           C  
ATOM    786  CD2 PHE A  96      -3.552 -12.671 -27.522  1.00  0.00           C  
ATOM    787  CE1 PHE A  96      -2.513 -10.806 -29.348  1.00  0.00           C  
ATOM    788  CE2 PHE A  96      -2.806 -13.113 -28.627  1.00  0.00           C  
ATOM    789  CZ  PHE A  96      -2.283 -12.180 -29.538  1.00  0.00           C  
ATOM    790  N   LEU A  97      -2.503  -8.455 -25.249  1.00  0.00           N  
ATOM    791  CA  LEU A  97      -1.423  -7.506 -25.524  1.00  0.00           C  
ATOM    792  C   LEU A  97      -0.342  -7.514 -24.438  1.00  0.00           C  
ATOM    793  O   LEU A  97       0.833  -7.411 -24.776  1.00  0.00           O  
ATOM    794  CB  LEU A  97      -2.006  -6.101 -25.727  1.00  0.00           C  
ATOM    795  CG  LEU A  97      -2.805  -5.944 -27.034  1.00  0.00           C  
ATOM    796  CD1 LEU A  97      -3.415  -4.549 -27.086  1.00  0.00           C  
ATOM    797  CD2 LEU A  97      -1.934  -6.112 -28.283  1.00  0.00           C  
ATOM    798  N   PHE A  98      -0.699  -7.718 -23.167  1.00  0.00           N  
ATOM    799  CA  PHE A  98       0.274  -7.937 -22.090  1.00  0.00           C  
ATOM    800  C   PHE A  98       1.160  -9.157 -22.378  1.00  0.00           C  
ATOM    801  O   PHE A  98       2.377  -9.071 -22.221  1.00  0.00           O  
ATOM    802  CB  PHE A  98      -0.447  -8.111 -20.742  1.00  0.00           C  
ATOM    803  CG  PHE A  98      -0.712  -6.846 -19.946  1.00  0.00           C  
ATOM    804  CD1 PHE A  98      -1.111  -5.646 -20.566  1.00  0.00           C  
ATOM    805  CD2 PHE A  98      -0.557  -6.876 -18.547  1.00  0.00           C  
ATOM    806  CE1 PHE A  98      -1.326  -4.493 -19.789  1.00  0.00           C  
ATOM    807  CE2 PHE A  98      -0.777  -5.723 -17.774  1.00  0.00           C  
ATOM    808  CZ  PHE A  98      -1.158  -4.527 -18.398  1.00  0.00           C  
ATOM    809  N   ILE A  99       0.582 -10.264 -22.865  1.00  0.00           N  
ATOM    810  CA  ILE A  99       1.353 -11.454 -23.262  1.00  0.00           C  
ATOM    811  C   ILE A  99       2.291 -11.114 -24.427  1.00  0.00           C  
ATOM    812  O   ILE A  99       3.483 -11.417 -24.364  1.00  0.00           O  
ATOM    813  CB  ILE A  99       0.435 -12.656 -23.601  1.00  0.00           C  
ATOM    814  CG1 ILE A  99      -0.424 -13.059 -22.384  1.00  0.00           C  
ATOM    815  CG2 ILE A  99       1.284 -13.860 -24.050  1.00  0.00           C  
ATOM    816  CD1 ILE A  99      -1.564 -14.037 -22.677  1.00  0.00           C  
ATOM    817  N   HIS A 100       1.785 -10.457 -25.476  1.00  0.00           N  
ATOM    818  CA  HIS A 100       2.599 -10.096 -26.639  1.00  0.00           C  
ATOM    819  C   HIS A 100       3.764  -9.168 -26.280  1.00  0.00           C  
ATOM    820  O   HIS A 100       4.906  -9.435 -26.667  1.00  0.00           O  
ATOM    821  CB  HIS A 100       1.733  -9.436 -27.719  1.00  0.00           C  
ATOM    822  CG  HIS A 100       2.563  -8.936 -28.882  1.00  0.00           C  
ATOM    823  CD2 HIS A 100       2.564  -7.677 -29.417  1.00  0.00           C  
ATOM    824  ND1 HIS A 100       3.517  -9.654 -29.567  1.00  0.00           N  
ATOM    825  CE1 HIS A 100       4.024  -8.876 -30.532  1.00  0.00           C  
ATOM    826  NE2 HIS A 100       3.504  -7.640 -30.459  1.00  0.00           N  
ATOM    827  N   PHE A 101       3.485  -8.086 -25.548  1.00  0.00           N  
ATOM    828  CA  PHE A 101       4.512  -7.139 -25.132  1.00  0.00           C  
ATOM    829  C   PHE A 101       5.517  -7.824 -24.221  1.00  0.00           C  
ATOM    830  O   PHE A 101       6.700  -7.763 -24.527  1.00  0.00           O  
ATOM    831  CB  PHE A 101       3.883  -5.894 -24.495  1.00  0.00           C  
ATOM    832  CG  PHE A 101       2.959  -5.092 -25.399  1.00  0.00           C  
ATOM    833  CD1 PHE A 101       3.061  -5.138 -26.807  1.00  0.00           C  
ATOM    834  CD2 PHE A 101       1.954  -4.306 -24.812  1.00  0.00           C  
ATOM    835  CE1 PHE A 101       2.167  -4.413 -27.613  1.00  0.00           C  
ATOM    836  CE2 PHE A 101       1.059  -3.593 -25.623  1.00  0.00           C  
ATOM    837  CZ  PHE A 101       1.169  -3.630 -27.020  1.00  0.00           C  
ATOM    838  N   GLY A 102       5.057  -8.599 -23.235  1.00  0.00           N  
ATOM    839  CA  GLY A 102       5.923  -9.356 -22.336  1.00  0.00           C  
ATOM    840  C   GLY A 102       6.899 -10.298 -23.047  1.00  0.00           C  
ATOM    841  O   GLY A 102       8.085 -10.303 -22.725  1.00  0.00           O  
ATOM    842  N   ILE A 103       6.447 -11.052 -24.059  1.00  0.00           N  
ATOM    843  CA  ILE A 103       7.334 -11.926 -24.856  1.00  0.00           C  
ATOM    844  C   ILE A 103       8.388 -11.094 -25.596  1.00  0.00           C  
ATOM    845  O   ILE A 103       9.567 -11.453 -25.632  1.00  0.00           O  
ATOM    846  CB  ILE A 103       6.516 -12.793 -25.847  1.00  0.00           C  
ATOM    847  CG1 ILE A 103       5.661 -13.828 -25.083  1.00  0.00           C  
ATOM    848  CG2 ILE A 103       7.435 -13.526 -26.848  1.00  0.00           C  
ATOM    849  CD1 ILE A 103       4.597 -14.519 -25.946  1.00  0.00           C  
ATOM    850  N   ARG A 104       7.981  -9.971 -26.195  1.00  0.00           N  
ATOM    851  CA  ARG A 104       8.898  -9.106 -26.942  1.00  0.00           C  
ATOM    852  C   ARG A 104       9.915  -8.425 -26.027  1.00  0.00           C  
ATOM    853  O   ARG A 104      11.079  -8.333 -26.407  1.00  0.00           O  
ATOM    854  CB  ARG A 104       8.081  -8.121 -27.779  1.00  0.00           C  
ATOM    855  CG  ARG A 104       8.987  -7.238 -28.647  1.00  0.00           C  
ATOM    856  CD  ARG A 104       8.246  -6.830 -29.919  1.00  0.00           C  
ATOM    857  NE  ARG A 104       8.942  -5.756 -30.640  1.00  0.00           N  
ATOM    858  CZ  ARG A 104       8.454  -5.081 -31.662  1.00  0.00           C  
ATOM    859  NH1 ARG A 104       7.211  -5.200 -32.042  1.00  0.00           N1+
ATOM    860  NH2 ARG A 104       9.225  -4.275 -32.333  1.00  0.00           N  
ATOM    861  N   THR A 105       9.501  -8.011 -24.833  1.00  0.00           N  
ATOM    862  CA  THR A 105      10.393  -7.480 -23.802  1.00  0.00           C  
ATOM    863  C   THR A 105      11.435  -8.499 -23.375  1.00  0.00           C  
ATOM    864  O   THR A 105      12.628  -8.211 -23.388  1.00  0.00           O  
ATOM    865  CB  THR A 105       9.627  -7.124 -22.528  1.00  0.00           C  
ATOM    866  CG2 THR A 105      10.563  -6.355 -21.613  1.00  0.00           C  
ATOM    867  OG1 THR A 105       8.414  -6.450 -22.752  1.00  0.00           O  
ATOM    868  N   PHE A 106      10.984  -9.706 -23.031  1.00  0.00           N  
ATOM    869  CA  PHE A 106      11.845 -10.781 -22.556  1.00  0.00           C  
ATOM    870  C   PHE A 106      12.958 -11.110 -23.562  1.00  0.00           C  
ATOM    871  O   PHE A 106      14.105 -11.342 -23.182  1.00  0.00           O  
ATOM    872  CB  PHE A 106      10.950 -11.995 -22.293  1.00  0.00           C  
ATOM    873  CG  PHE A 106      11.731 -13.224 -21.898  1.00  0.00           C  
ATOM    874  CD1 PHE A 106      12.076 -14.188 -22.863  1.00  0.00           C  
ATOM    875  CD2 PHE A 106      12.156 -13.377 -20.570  1.00  0.00           C  
ATOM    876  CE1 PHE A 106      12.839 -15.309 -22.493  1.00  0.00           C  
ATOM    877  CE2 PHE A 106      12.909 -14.503 -20.198  1.00  0.00           C  
ATOM    878  CZ  PHE A 106      13.252 -15.469 -21.159  1.00  0.00           C  
ATOM    879  N   ASN A 107      12.635 -11.073 -24.857  1.00  0.00           N  
ATOM    880  CA  ASN A 107      13.604 -11.305 -25.924  1.00  0.00           C  
ATOM    881  C   ASN A 107      14.587 -10.139 -26.126  1.00  0.00           C  
ATOM    882  O   ASN A 107      15.693 -10.372 -26.607  1.00  0.00           O  
ATOM    883  CB  ASN A 107      12.831 -11.616 -27.214  1.00  0.00           C  
ATOM    884  CG  ASN A 107      12.127 -12.961 -27.172  1.00  0.00           C  
ATOM    885  ND2 ASN A 107      11.112 -13.146 -27.980  1.00  0.00           N  
ATOM    886  OD1 ASN A 107      12.488 -13.876 -26.451  1.00  0.00           O  
ATOM    887  N   GLY A 108      14.193  -8.907 -25.785  1.00  0.00           N  
ATOM    888  CA  GLY A 108      15.027  -7.708 -25.920  1.00  0.00           C  
ATOM    889  C   GLY A 108      15.946  -7.431 -24.728  1.00  0.00           C  
ATOM    890  O   GLY A 108      16.934  -6.723 -24.887  1.00  0.00           O  
ATOM    891  N   ALA A 109      15.644  -7.980 -23.551  1.00  0.00           N  
ATOM    892  CA  ALA A 109      16.428  -7.754 -22.343  1.00  0.00           C  
ATOM    893  C   ALA A 109      17.769  -8.499 -22.385  1.00  0.00           C  
ATOM    894  O   ALA A 109      17.814  -9.706 -22.635  1.00  0.00           O  
ATOM    895  CB  ALA A 109      15.578  -8.165 -21.146  1.00  0.00           C  
ATOM    896  N   SER A 110      18.868  -7.794 -22.117  1.00  0.00           N  
ATOM    897  CA  SER A 110      20.225  -8.358 -22.177  1.00  0.00           C  
ATOM    898  C   SER A 110      21.118  -7.992 -20.994  1.00  0.00           C  
ATOM    899  O   SER A 110      22.223  -8.522 -20.909  1.00  0.00           O  
ATOM    900  CB  SER A 110      20.898  -7.956 -23.495  1.00  0.00           C  
ATOM    901  OG  SER A 110      20.929  -6.550 -23.659  1.00  0.00           O  
ATOM    902  N   PHE A 111      20.675  -7.116 -20.091  1.00  0.00           N  
ATOM    903  CA  PHE A 111      21.511  -6.642 -18.991  1.00  0.00           C  
ATOM    904  C   PHE A 111      21.486  -7.604 -17.785  1.00  0.00           C  
ATOM    905  O   PHE A 111      20.478  -8.285 -17.550  1.00  0.00           O  
ATOM    906  CB  PHE A 111      21.129  -5.199 -18.638  1.00  0.00           C  
ATOM    907  CG  PHE A 111      21.372  -4.231 -19.787  1.00  0.00           C  
ATOM    908  CD1 PHE A 111      22.684  -3.819 -20.091  1.00  0.00           C  
ATOM    909  CD2 PHE A 111      20.298  -3.765 -20.569  1.00  0.00           C  
ATOM    910  CE1 PHE A 111      22.923  -2.951 -21.172  1.00  0.00           C  
ATOM    911  CE2 PHE A 111      20.538  -2.901 -21.654  1.00  0.00           C  
ATOM    912  CZ  PHE A 111      21.850  -2.494 -21.956  1.00  0.00           C  
ATOM    913  N   PRO A 112      22.602  -7.740 -17.047  1.00  0.00           N  
ATOM    914  CA  PRO A 112      22.648  -8.461 -15.778  1.00  0.00           C  
ATOM    915  C   PRO A 112      22.246  -7.565 -14.594  1.00  0.00           C  
ATOM    916  O   PRO A 112      22.474  -6.360 -14.606  1.00  0.00           O  
ATOM    917  CB  PRO A 112      24.094  -8.942 -15.659  1.00  0.00           C  
ATOM    918  CG  PRO A 112      24.887  -7.822 -16.333  1.00  0.00           C  
ATOM    919  CD  PRO A 112      23.946  -7.313 -17.427  1.00  0.00           C  
ATOM    920  N   ILE A 113      21.689  -8.177 -13.548  1.00  0.00           N  
ATOM    921  CA  ILE A 113      21.456  -7.557 -12.239  1.00  0.00           C  
ATOM    922  C   ILE A 113      22.642  -7.919 -11.338  1.00  0.00           C  
ATOM    923  O   ILE A 113      22.682  -8.998 -10.737  1.00  0.00           O  
ATOM    924  CB  ILE A 113      20.107  -8.005 -11.626  1.00  0.00           C  
ATOM    925  CG1 ILE A 113      18.916  -7.778 -12.587  1.00  0.00           C  
ATOM    926  CG2 ILE A 113      19.876  -7.251 -10.298  1.00  0.00           C  
ATOM    927  CD1 ILE A 113      17.629  -8.462 -12.112  1.00  0.00           C  
ATOM    928  N   ASP A 114      23.627  -7.027 -11.253  1.00  0.00           N  
ATOM    929  CA  ASP A 114      24.910  -7.300 -10.587  1.00  0.00           C  
ATOM    930  C   ASP A 114      24.755  -7.675  -9.105  1.00  0.00           C  
ATOM    931  O   ASP A 114      25.391  -8.615  -8.623  1.00  0.00           O  
ATOM    932  CB  ASP A 114      25.830  -6.077 -10.732  1.00  0.00           C  
ATOM    933  CG  ASP A 114      26.286  -5.839 -12.175  1.00  0.00           C  
ATOM    934  OD1 ASP A 114      26.374  -6.834 -12.932  1.00  0.00           O  
ATOM    935  OD2 ASP A 114      26.553  -4.663 -12.498  1.00  0.00           O1-
ATOM    936  N   ALA A 115      23.839  -7.018  -8.390  1.00  0.00           N  
ATOM    937  CA  ALA A 115      23.585  -7.273  -6.970  1.00  0.00           C  
ATOM    938  C   ALA A 115      23.056  -8.688  -6.672  1.00  0.00           C  
ATOM    939  O   ALA A 115      23.151  -9.152  -5.537  1.00  0.00           O  
ATOM    940  CB  ALA A 115      22.565  -6.248  -6.496  1.00  0.00           C  
ATOM    941  N   LEU A 116      22.507  -9.380  -7.675  1.00  0.00           N  
ATOM    942  CA  LEU A 116      22.023 -10.757  -7.566  1.00  0.00           C  
ATOM    943  C   LEU A 116      23.023 -11.773  -8.136  1.00  0.00           C  
ATOM    944  O   LEU A 116      22.636 -12.872  -8.525  1.00  0.00           O  
ATOM    945  CB  LEU A 116      20.619 -10.867  -8.187  1.00  0.00           C  
ATOM    946  CG  LEU A 116      19.527 -10.052  -7.476  1.00  0.00           C  
ATOM    947  CD1 LEU A 116      18.186 -10.255  -8.184  1.00  0.00           C  
ATOM    948  CD2 LEU A 116      19.357 -10.479  -6.019  1.00  0.00           C  
ATOM    949  N   GLY A 117      24.308 -11.418  -8.212  1.00  0.00           N  
ATOM    950  CA  GLY A 117      25.344 -12.293  -8.764  1.00  0.00           C  
ATOM    951  C   GLY A 117      25.273 -12.419 -10.287  1.00  0.00           C  
ATOM    952  O   GLY A 117      25.655 -13.452 -10.833  1.00  0.00           O  
ATOM    953  N   GLY A 118      24.753 -11.395 -10.972  1.00  0.00           N  
ATOM    954  CA  GLY A 118      24.665 -11.355 -12.433  1.00  0.00           C  
ATOM    955  C   GLY A 118      23.468 -12.109 -13.020  1.00  0.00           C  
ATOM    956  O   GLY A 118      23.484 -12.454 -14.204  1.00  0.00           O  
ATOM    957  N   ILE A 119      22.420 -12.374 -12.225  1.00  0.00           N  
ATOM    958  CA  ILE A 119      21.148 -12.900 -12.746  1.00  0.00           C  
ATOM    959  C   ILE A 119      20.646 -11.970 -13.853  1.00  0.00           C  
ATOM    960  O   ILE A 119      20.610 -10.755 -13.692  1.00  0.00           O  
ATOM    961  CB  ILE A 119      20.093 -13.078 -11.625  1.00  0.00           C  
ATOM    962  CG1 ILE A 119      20.510 -14.255 -10.718  1.00  0.00           C  
ATOM    963  CG2 ILE A 119      18.684 -13.350 -12.188  1.00  0.00           C  
ATOM    964  CD1 ILE A 119      19.570 -14.512  -9.530  1.00  0.00           C  
ATOM    965  N   SER A 120      20.251 -12.539 -14.990  1.00  0.00           N  
ATOM    966  CA  SER A 120      19.771 -11.740 -16.117  1.00  0.00           C  
ATOM    967  C   SER A 120      18.475 -11.003 -15.775  1.00  0.00           C  
ATOM    968  O   SER A 120      17.519 -11.595 -15.272  1.00  0.00           O  
ATOM    969  CB  SER A 120      19.573 -12.626 -17.345  1.00  0.00           C  
ATOM    970  OG  SER A 120      19.153 -11.855 -18.454  1.00  0.00           O  
ATOM    971  N   GLU A 121      18.390  -9.739 -16.173  1.00  0.00           N  
ATOM    972  CA  GLU A 121      17.183  -8.915 -16.087  1.00  0.00           C  
ATOM    973  C   GLU A 121      15.980  -9.517 -16.835  1.00  0.00           C  
ATOM    974  O   GLU A 121      14.823  -9.229 -16.527  1.00  0.00           O  
ATOM    975  CB  GLU A 121      17.563  -7.564 -16.670  1.00  0.00           C  
ATOM    976  CG  GLU A 121      16.482  -6.516 -16.466  1.00  0.00           C  
ATOM    977  CD  GLU A 121      16.968  -5.205 -17.058  1.00  0.00           C  
ATOM    978  OE1 GLU A 121      16.860  -4.193 -16.340  1.00  0.00           O  
ATOM    979  OE2 GLU A 121      17.429  -5.221 -18.225  1.00  0.00           O1-
ATOM    980  N   LYS A 122      16.229 -10.465 -17.751  1.00  0.00           N  
ATOM    981  CA  LYS A 122      15.193 -11.307 -18.364  1.00  0.00           C  
ATOM    982  C   LYS A 122      14.221 -11.899 -17.343  1.00  0.00           C  
ATOM    983  O   LYS A 122      13.051 -12.067 -17.669  1.00  0.00           O  
ATOM    984  CB  LYS A 122      15.856 -12.448 -19.145  1.00  0.00           C  
ATOM    985  CG  LYS A 122      16.464 -11.946 -20.455  1.00  0.00           C  
ATOM    986  CD  LYS A 122      16.986 -13.110 -21.299  1.00  0.00           C  
ATOM    987  CE  LYS A 122      17.523 -12.518 -22.599  1.00  0.00           C  
ATOM    988  NZ  LYS A 122      17.898 -13.546 -23.590  1.00  0.00           N1+
ATOM    989  N   TRP A 123      14.662 -12.195 -16.121  1.00  0.00           N  
ATOM    990  CA  TRP A 123      13.791 -12.724 -15.070  1.00  0.00           C  
ATOM    991  C   TRP A 123      12.763 -11.716 -14.557  1.00  0.00           C  
ATOM    992  O   TRP A 123      11.666 -12.134 -14.197  1.00  0.00           O  
ATOM    993  CB  TRP A 123      14.646 -13.257 -13.924  1.00  0.00           C  
ATOM    994  CG  TRP A 123      15.354 -14.526 -14.265  1.00  0.00           C  
ATOM    995  CD1 TRP A 123      16.661 -14.647 -14.580  1.00  0.00           C  
ATOM    996  CD2 TRP A 123      14.797 -15.871 -14.352  1.00  0.00           C  
ATOM    997  CE2 TRP A 123      15.849 -16.769 -14.703  1.00  0.00           C  
ATOM    998  CE3 TRP A 123      13.511 -16.422 -14.166  1.00  0.00           C  
ATOM    999  NE1 TRP A 123      16.963 -15.970 -14.826  1.00  0.00           N  
ATOM   1000  CZ2 TRP A 123      15.642 -18.146 -14.851  1.00  0.00           C  
ATOM   1001  CZ3 TRP A 123      13.290 -17.805 -14.315  1.00  0.00           C  
ATOM   1002  CH2 TRP A 123      14.351 -18.665 -14.654  1.00  0.00           C  
ATOM   1003  N   ILE A 124      13.058 -10.417 -14.568  1.00  0.00           N  
ATOM   1004  CA  ILE A 124      12.078  -9.374 -14.238  1.00  0.00           C  
ATOM   1005  C   ILE A 124      11.012  -9.327 -15.338  1.00  0.00           C  
ATOM   1006  O   ILE A 124       9.812  -9.400 -15.077  1.00  0.00           O  
ATOM   1007  CB  ILE A 124      12.798  -8.018 -14.031  1.00  0.00           C  
ATOM   1008  CG1 ILE A 124      13.683  -8.089 -12.766  1.00  0.00           C  
ATOM   1009  CG2 ILE A 124      11.778  -6.876 -13.941  1.00  0.00           C  
ATOM   1010  CD1 ILE A 124      14.480  -6.812 -12.475  1.00  0.00           C  
ATOM   1011  N   PHE A 125      11.447  -9.313 -16.597  1.00  0.00           N  
ATOM   1012  CA  PHE A 125      10.543  -9.216 -17.740  1.00  0.00           C  
ATOM   1013  C   PHE A 125       9.751 -10.484 -18.041  1.00  0.00           C  
ATOM   1014  O   PHE A 125       8.657 -10.396 -18.595  1.00  0.00           O  
ATOM   1015  CB  PHE A 125      11.358  -8.802 -18.949  1.00  0.00           C  
ATOM   1016  CG  PHE A 125      11.977  -7.434 -18.786  1.00  0.00           C  
ATOM   1017  CD1 PHE A 125      11.157  -6.300 -18.624  1.00  0.00           C  
ATOM   1018  CD2 PHE A 125      13.368  -7.287 -18.872  1.00  0.00           C  
ATOM   1019  CE1 PHE A 125      11.716  -5.014 -18.689  1.00  0.00           C  
ATOM   1020  CE2 PHE A 125      13.926  -6.004 -18.943  1.00  0.00           C  
ATOM   1021  CZ  PHE A 125      13.097  -4.879 -18.892  1.00  0.00           C  
ATOM   1022  N   ALA A 126      10.259 -11.654 -17.647  1.00  0.00           N  
ATOM   1023  CA  ALA A 126       9.543 -12.921 -17.748  1.00  0.00           C  
ATOM   1024  C   ALA A 126       8.251 -12.933 -16.918  1.00  0.00           C  
ATOM   1025  O   ALA A 126       7.321 -13.663 -17.265  1.00  0.00           O  
ATOM   1026  CB  ALA A 126      10.471 -14.052 -17.294  1.00  0.00           C  
ATOM   1027  N   ALA A 127       8.155 -12.103 -15.871  1.00  0.00           N  
ATOM   1028  CA  ALA A 127       6.960 -12.007 -15.043  1.00  0.00           C  
ATOM   1029  C   ALA A 127       5.722 -11.630 -15.875  1.00  0.00           C  
ATOM   1030  O   ALA A 127       4.672 -12.261 -15.735  1.00  0.00           O  
ATOM   1031  CB  ALA A 127       7.224 -10.994 -13.924  1.00  0.00           C  
ATOM   1032  N   LEU A 128       5.856 -10.669 -16.800  1.00  0.00           N  
ATOM   1033  CA  LEU A 128       4.730 -10.155 -17.581  1.00  0.00           C  
ATOM   1034  C   LEU A 128       4.066 -11.226 -18.462  1.00  0.00           C  
ATOM   1035  O   LEU A 128       2.871 -11.460 -18.276  1.00  0.00           O  
ATOM   1036  CB  LEU A 128       5.143  -8.881 -18.345  1.00  0.00           C  
ATOM   1037  CG  LEU A 128       3.979  -8.186 -19.079  1.00  0.00           C  
ATOM   1038  CD1 LEU A 128       2.890  -7.707 -18.116  1.00  0.00           C  
ATOM   1039  CD2 LEU A 128       4.477  -6.958 -19.841  1.00  0.00           C  
ATOM   1040  N   PRO A 129       4.765 -11.920 -19.384  1.00  0.00           N  
ATOM   1041  CA  PRO A 129       4.124 -12.928 -20.219  1.00  0.00           C  
ATOM   1042  C   PRO A 129       3.677 -14.154 -19.413  1.00  0.00           C  
ATOM   1043  O   PRO A 129       2.582 -14.661 -19.654  1.00  0.00           O  
ATOM   1044  CB  PRO A 129       5.155 -13.275 -21.292  1.00  0.00           C  
ATOM   1045  CG  PRO A 129       6.498 -13.009 -20.614  1.00  0.00           C  
ATOM   1046  CD  PRO A 129       6.183 -11.828 -19.702  1.00  0.00           C  
ATOM   1047  N   VAL A 130       4.470 -14.610 -18.434  1.00  0.00           N  
ATOM   1048  CA  VAL A 130       4.142 -15.798 -17.625  1.00  0.00           C  
ATOM   1049  C   VAL A 130       2.859 -15.570 -16.836  1.00  0.00           C  
ATOM   1050  O   VAL A 130       1.935 -16.384 -16.895  1.00  0.00           O  
ATOM   1051  CB  VAL A 130       5.305 -16.163 -16.679  1.00  0.00           C  
ATOM   1052  CG1 VAL A 130       4.931 -17.261 -15.673  1.00  0.00           C  
ATOM   1053  CG2 VAL A 130       6.503 -16.678 -17.488  1.00  0.00           C  
ATOM   1054  N   VAL A 131       2.766 -14.444 -16.130  1.00  0.00           N  
ATOM   1055  CA  VAL A 131       1.583 -14.156 -15.326  1.00  0.00           C  
ATOM   1056  C   VAL A 131       0.415 -13.724 -16.205  1.00  0.00           C  
ATOM   1057  O   VAL A 131      -0.713 -14.094 -15.903  1.00  0.00           O  
ATOM   1058  CB  VAL A 131       1.884 -13.157 -14.203  1.00  0.00           C  
ATOM   1059  CG1 VAL A 131       0.627 -12.993 -13.346  1.00  0.00           C  
ATOM   1060  CG2 VAL A 131       3.002 -13.667 -13.278  1.00  0.00           C  
ATOM   1061  N   ALA A 132       0.633 -13.055 -17.340  1.00  0.00           N  
ATOM   1062  CA  ALA A 132      -0.456 -12.725 -18.260  1.00  0.00           C  
ATOM   1063  C   ALA A 132      -1.121 -13.958 -18.896  1.00  0.00           C  
ATOM   1064  O   ALA A 132      -2.335 -13.950 -19.110  1.00  0.00           O  
ATOM   1065  CB  ALA A 132       0.031 -11.697 -19.283  1.00  0.00           C  
ATOM   1066  N   ILE A 133      -0.389 -15.058 -19.103  1.00  0.00           N  
ATOM   1067  CA  ILE A 133      -0.987 -16.349 -19.485  1.00  0.00           C  
ATOM   1068  C   ILE A 133      -1.909 -16.877 -18.372  1.00  0.00           C  
ATOM   1069  O   ILE A 133      -3.020 -17.338 -18.649  1.00  0.00           O  
ATOM   1070  CB  ILE A 133       0.122 -17.360 -19.858  1.00  0.00           C  
ATOM   1071  CG1 ILE A 133       0.806 -16.939 -21.180  1.00  0.00           C  
ATOM   1072  CG2 ILE A 133      -0.439 -18.788 -20.001  1.00  0.00           C  
ATOM   1073  CD1 ILE A 133       2.160 -17.624 -21.412  1.00  0.00           C  
ATOM   1074  N   LEU A 134      -1.498 -16.761 -17.105  1.00  0.00           N  
ATOM   1075  CA  LEU A 134      -2.350 -17.110 -15.961  1.00  0.00           C  
ATOM   1076  C   LEU A 134      -3.567 -16.176 -15.860  1.00  0.00           C  
ATOM   1077  O   LEU A 134      -4.690 -16.656 -15.696  1.00  0.00           O  
ATOM   1078  CB  LEU A 134      -1.527 -17.109 -14.659  1.00  0.00           C  
ATOM   1079  CG  LEU A 134      -0.388 -18.144 -14.617  1.00  0.00           C  
ATOM   1080  CD1 LEU A 134       0.446 -17.944 -13.352  1.00  0.00           C  
ATOM   1081  CD2 LEU A 134      -0.923 -19.579 -14.618  1.00  0.00           C  
ATOM   1082  N   MET A 135      -3.380 -14.869 -16.074  1.00  0.00           N  
ATOM   1083  CA  MET A 135      -4.465 -13.884 -16.142  1.00  0.00           C  
ATOM   1084  C   MET A 135      -5.484 -14.255 -17.220  1.00  0.00           C  
ATOM   1085  O   MET A 135      -6.685 -14.158 -16.976  1.00  0.00           O  
ATOM   1086  CB  MET A 135      -3.946 -12.466 -16.434  1.00  0.00           C  
ATOM   1087  CG  MET A 135      -3.109 -11.872 -15.303  1.00  0.00           C  
ATOM   1088  SD  MET A 135      -2.793 -10.095 -15.427  1.00  0.00           S  
ATOM   1089  CE  MET A 135      -1.295 -10.033 -16.433  1.00  0.00           C  
ATOM   1090  N   MET A 136      -5.036 -14.737 -18.383  1.00  0.00           N  
ATOM   1091  CA  MET A 136      -5.922 -15.201 -19.455  1.00  0.00           C  
ATOM   1092  C   MET A 136      -6.775 -16.391 -18.999  1.00  0.00           C  
ATOM   1093  O   MET A 136      -7.991 -16.413 -19.202  1.00  0.00           O  
ATOM   1094  CB  MET A 136      -5.085 -15.549 -20.697  1.00  0.00           C  
ATOM   1095  CG  MET A 136      -5.959 -15.873 -21.912  1.00  0.00           C  
ATOM   1096  SD  MET A 136      -7.006 -14.501 -22.461  1.00  0.00           S  
ATOM   1097  CE  MET A 136      -5.796 -13.503 -23.376  1.00  0.00           C  
ATOM   1098  N   PHE A 137      -6.172 -17.359 -18.307  1.00  0.00           N  
ATOM   1099  CA  PHE A 137      -6.909 -18.480 -17.726  1.00  0.00           C  
ATOM   1100  C   PHE A 137      -7.932 -18.014 -16.674  1.00  0.00           C  
ATOM   1101  O   PHE A 137      -9.083 -18.461 -16.680  1.00  0.00           O  
ATOM   1102  CB  PHE A 137      -5.909 -19.488 -17.151  1.00  0.00           C  
ATOM   1103  CG  PHE A 137      -6.569 -20.713 -16.558  1.00  0.00           C  
ATOM   1104  CD1 PHE A 137      -6.732 -20.825 -15.166  1.00  0.00           C  
ATOM   1105  CD2 PHE A 137      -7.016 -21.746 -17.402  1.00  0.00           C  
ATOM   1106  CE1 PHE A 137      -7.323 -21.976 -14.619  1.00  0.00           C  
ATOM   1107  CE2 PHE A 137      -7.619 -22.892 -16.855  1.00  0.00           C  
ATOM   1108  CZ  PHE A 137      -7.772 -23.009 -15.463  1.00  0.00           C  
ATOM   1109  N   ARG A 138      -7.560 -17.071 -15.800  1.00  0.00           N  
ATOM   1110  CA  ARG A 138      -8.464 -16.472 -14.802  1.00  0.00           C  
ATOM   1111  C   ARG A 138      -9.595 -15.668 -15.415  1.00  0.00           C  
ATOM   1112  O   ARG A 138     -10.731 -15.773 -14.950  1.00  0.00           O  
ATOM   1113  CB  ARG A 138      -7.659 -15.575 -13.851  1.00  0.00           C  
ATOM   1114  CG  ARG A 138      -6.710 -16.336 -12.920  1.00  0.00           C  
ATOM   1115  CD  ARG A 138      -7.358 -17.581 -12.329  1.00  0.00           C  
ATOM   1116  NE  ARG A 138      -6.482 -18.182 -11.331  1.00  0.00           N  
ATOM   1117  CZ  ARG A 138      -6.670 -19.340 -10.755  1.00  0.00           C  
ATOM   1118  NH1 ARG A 138      -7.854 -19.886 -10.728  1.00  0.00           N1+
ATOM   1119  NH2 ARG A 138      -5.649 -19.980 -10.274  1.00  0.00           N  
ATOM   1120  N   PHE A 139      -9.315 -14.942 -16.486  1.00  0.00           N  
ATOM   1121  CA  PHE A 139     -10.317 -14.236 -17.263  1.00  0.00           C  
ATOM   1122  C   PHE A 139     -11.352 -15.213 -17.836  1.00  0.00           C  
ATOM   1123  O   PHE A 139     -12.551 -14.999 -17.670  1.00  0.00           O  
ATOM   1124  CB  PHE A 139      -9.606 -13.430 -18.351  1.00  0.00           C  
ATOM   1125  CG  PHE A 139     -10.578 -12.750 -19.278  1.00  0.00           C  
ATOM   1126  CD1 PHE A 139     -11.003 -13.413 -20.443  1.00  0.00           C  
ATOM   1127  CD2 PHE A 139     -11.101 -11.488 -18.947  1.00  0.00           C  
ATOM   1128  CE1 PHE A 139     -11.978 -12.827 -21.260  1.00  0.00           C  
ATOM   1129  CE2 PHE A 139     -12.056 -10.891 -19.784  1.00  0.00           C  
ATOM   1130  CZ  PHE A 139     -12.510 -11.573 -20.925  1.00  0.00           C  
ATOM   1131  N   ILE A 140     -10.922 -16.339 -18.416  1.00  0.00           N  
ATOM   1132  CA  ILE A 140     -11.824 -17.387 -18.933  1.00  0.00           C  
ATOM   1133  C   ILE A 140     -12.713 -17.963 -17.813  1.00  0.00           C  
ATOM   1134  O   ILE A 140     -13.914 -18.187 -18.012  1.00  0.00           O  
ATOM   1135  CB  ILE A 140     -10.983 -18.476 -19.644  1.00  0.00           C  
ATOM   1136  CG1 ILE A 140     -10.358 -17.915 -20.945  1.00  0.00           C  
ATOM   1137  CG2 ILE A 140     -11.808 -19.730 -19.991  1.00  0.00           C  
ATOM   1138  CD1 ILE A 140      -9.191 -18.760 -21.474  1.00  0.00           C  
ATOM   1139  N   GLN A 141     -12.166 -18.161 -16.608  1.00  0.00           N  
ATOM   1140  CA  GLN A 141     -12.949 -18.585 -15.439  1.00  0.00           C  
ATOM   1141  C   GLN A 141     -13.995 -17.538 -15.032  1.00  0.00           C  
ATOM   1142  O   GLN A 141     -15.161 -17.885 -14.823  1.00  0.00           O  
ATOM   1143  CB  GLN A 141     -12.033 -18.874 -14.244  1.00  0.00           C  
ATOM   1144  CG  GLN A 141     -11.139 -20.098 -14.455  1.00  0.00           C  
ATOM   1145  CD  GLN A 141     -10.344 -20.432 -13.201  1.00  0.00           C  
ATOM   1146  NE2 GLN A 141      -9.989 -21.685 -13.034  1.00  0.00           N  
ATOM   1147  OE1 GLN A 141     -10.081 -19.616 -12.326  1.00  0.00           O  
ATOM   1148  N   ALA A 142     -13.598 -16.265 -14.965  1.00  0.00           N  
ATOM   1149  CA  ALA A 142     -14.494 -15.152 -14.673  1.00  0.00           C  
ATOM   1150  C   ALA A 142     -15.605 -15.030 -15.733  1.00  0.00           C  
ATOM   1151  O   ALA A 142     -16.774 -14.882 -15.375  1.00  0.00           O  
ATOM   1152  CB  ALA A 142     -13.654 -13.875 -14.552  1.00  0.00           C  
ATOM   1153  N   GLN A 143     -15.286 -15.203 -17.023  1.00  0.00           N  
ATOM   1154  CA  GLN A 143     -16.288 -15.220 -18.096  1.00  0.00           C  
ATOM   1155  C   GLN A 143     -17.265 -16.375 -17.977  1.00  0.00           C  
ATOM   1156  O   GLN A 143     -18.459 -16.197 -18.205  1.00  0.00           O  
ATOM   1157  CB  GLN A 143     -15.657 -15.297 -19.497  1.00  0.00           C  
ATOM   1158  CG  GLN A 143     -14.910 -14.041 -19.931  1.00  0.00           C  
ATOM   1159  CD  GLN A 143     -15.609 -12.765 -19.505  1.00  0.00           C  
ATOM   1160  NE2 GLN A 143     -14.851 -11.935 -18.846  1.00  0.00           N  
ATOM   1161  OE1 GLN A 143     -16.810 -12.557 -19.648  1.00  0.00           O  
ATOM   1162  N   THR A 144     -16.788 -17.552 -17.578  1.00  0.00           N  
ATOM   1163  CA  THR A 144     -17.665 -18.705 -17.356  1.00  0.00           C  
ATOM   1164  C   THR A 144     -18.713 -18.389 -16.286  1.00  0.00           C  
ATOM   1165  O   THR A 144     -19.884 -18.735 -16.447  1.00  0.00           O  
ATOM   1166  CB  THR A 144     -16.849 -19.942 -16.960  1.00  0.00           C  
ATOM   1167  CG2 THR A 144     -17.729 -21.188 -16.844  1.00  0.00           C  
ATOM   1168  OG1 THR A 144     -15.879 -20.231 -17.939  1.00  0.00           O  
ATOM   1169  N   LEU A 145     -18.323 -17.693 -15.212  1.00  0.00           N  
ATOM   1170  CA  LEU A 145     -19.248 -17.248 -14.169  1.00  0.00           C  
ATOM   1171  C   LEU A 145     -20.170 -16.118 -14.656  1.00  0.00           C  
ATOM   1172  O   LEU A 145     -21.373 -16.163 -14.398  1.00  0.00           O  
ATOM   1173  CB  LEU A 145     -18.434 -16.840 -12.928  1.00  0.00           C  
ATOM   1174  CG  LEU A 145     -19.295 -16.460 -11.708  1.00  0.00           C  
ATOM   1175  CD1 LEU A 145     -20.139 -17.638 -11.210  1.00  0.00           C  
ATOM   1176  CD2 LEU A 145     -18.387 -16.003 -10.569  1.00  0.00           C  
ATOM   1177  N   ASN A 146     -19.645 -15.139 -15.397  1.00  0.00           N  
ATOM   1178  CA  ASN A 146     -20.434 -14.035 -15.957  1.00  0.00           C  
ATOM   1179  C   ASN A 146     -21.507 -14.518 -16.931  1.00  0.00           C  
ATOM   1180  O   ASN A 146     -22.631 -14.022 -16.908  1.00  0.00           O  
ATOM   1181  CB  ASN A 146     -19.506 -13.051 -16.682  1.00  0.00           C  
ATOM   1182  CG  ASN A 146     -18.680 -12.214 -15.736  1.00  0.00           C  
ATOM   1183  ND2 ASN A 146     -17.616 -11.624 -16.229  1.00  0.00           N  
ATOM   1184  OD1 ASN A 146     -19.000 -12.067 -14.566  1.00  0.00           O  
ATOM   1185  N   PHE A 147     -21.180 -15.500 -17.767  1.00  0.00           N  
ATOM   1186  CA  PHE A 147     -22.131 -16.101 -18.691  1.00  0.00           C  
ATOM   1187  C   PHE A 147     -23.218 -16.879 -17.934  1.00  0.00           C  
ATOM   1188  O   PHE A 147     -24.403 -16.664 -18.172  1.00  0.00           O  
ATOM   1189  CB  PHE A 147     -21.361 -16.972 -19.686  1.00  0.00           C  
ATOM   1190  CG  PHE A 147     -22.239 -17.513 -20.791  1.00  0.00           C  
ATOM   1191  CD1 PHE A 147     -22.698 -18.842 -20.748  1.00  0.00           C  
ATOM   1192  CD2 PHE A 147     -22.622 -16.671 -21.852  1.00  0.00           C  
ATOM   1193  CE1 PHE A 147     -23.534 -19.330 -21.768  1.00  0.00           C  
ATOM   1194  CE2 PHE A 147     -23.457 -17.161 -22.870  1.00  0.00           C  
ATOM   1195  CZ  PHE A 147     -23.913 -18.489 -22.828  1.00  0.00           C  
ATOM   1196  N   LYS A 148     -22.836 -17.702 -16.941  1.00  0.00           N  
ATOM   1197  CA  LYS A 148     -23.786 -18.456 -16.097  1.00  0.00           C  
ATOM   1198  C   LYS A 148     -24.718 -17.564 -15.274  1.00  0.00           C  
ATOM   1199  O   LYS A 148     -25.871 -17.918 -15.073  1.00  0.00           O  
ATOM   1200  CB  LYS A 148     -23.025 -19.396 -15.151  1.00  0.00           C  
ATOM   1201  CG  LYS A 148     -22.494 -20.636 -15.878  1.00  0.00           C  
ATOM   1202  CD  LYS A 148     -21.746 -21.542 -14.895  1.00  0.00           C  
ATOM   1203  CE  LYS A 148     -21.216 -22.769 -15.641  1.00  0.00           C  
ATOM   1204  NZ  LYS A 148     -20.628 -23.763 -14.711  1.00  0.00           N1+
ATOM   1205  N   THR A 149     -24.228 -16.419 -14.805  1.00  0.00           N  
ATOM   1206  CA  THR A 149     -25.018 -15.436 -14.039  1.00  0.00           C  
ATOM   1207  C   THR A 149     -25.789 -14.458 -14.930  1.00  0.00           C  
ATOM   1208  O   THR A 149     -26.431 -13.545 -14.424  1.00  0.00           O  
ATOM   1209  CB  THR A 149     -24.146 -14.675 -13.026  1.00  0.00           C  
ATOM   1210  CG2 THR A 149     -23.597 -15.594 -11.934  1.00  0.00           C  
ATOM   1211  OG1 THR A 149     -23.036 -14.077 -13.655  1.00  0.00           O  
ATOM   1212  N   GLY A 150     -25.726 -14.619 -16.259  1.00  0.00           N  
ATOM   1213  CA  GLY A 150     -26.441 -13.775 -17.215  1.00  0.00           C  
ATOM   1214  C   GLY A 150     -25.863 -12.368 -17.394  1.00  0.00           C  
ATOM   1215  O   GLY A 150     -26.472 -11.563 -18.093  1.00  0.00           O  
ATOM   1216  N   LYS A 151     -24.688 -12.068 -16.824  1.00  0.00           N  
ATOM   1217  CA  LYS A 151     -24.024 -10.755 -16.902  1.00  0.00           C  
ATOM   1218  C   LYS A 151     -23.344 -10.471 -18.244  1.00  0.00           C  
ATOM   1219  O   LYS A 151     -23.116  -9.305 -18.548  1.00  0.00           O  
ATOM   1220  CB  LYS A 151     -22.987 -10.625 -15.775  1.00  0.00           C  
ATOM   1221  CG  LYS A 151     -23.602 -10.568 -14.370  1.00  0.00           C  
ATOM   1222  CD  LYS A 151     -22.489 -10.299 -13.348  1.00  0.00           C  
ATOM   1223  CE  LYS A 151     -23.035 -10.207 -11.920  1.00  0.00           C  
ATOM   1224  NZ  LYS A 151     -21.958  -9.826 -10.969  1.00  0.00           N1+
ATOM   1225  N   SER A 152     -23.026 -11.502 -19.031  1.00  0.00           N  
ATOM   1226  CA  SER A 152     -22.380 -11.394 -20.351  1.00  0.00           C  
ATOM   1227  C   SER A 152     -23.154 -12.177 -21.415  1.00  0.00           C  
ATOM   1228  O   SER A 152     -23.796 -13.183 -21.101  1.00  0.00           O  
ATOM   1229  CB  SER A 152     -20.927 -11.880 -20.268  1.00  0.00           C  
ATOM   1230  OG  SER A 152     -20.284 -11.781 -21.523  1.00  0.00           O  
ATOM   1231  N   TYR A 153     -23.121 -11.716 -22.667  1.00  0.00           N  
ATOM   1232  CA  TYR A 153     -23.655 -12.448 -23.822  1.00  0.00           C  
ATOM   1233  C   TYR A 153     -22.664 -13.471 -24.387  1.00  0.00           C  
ATOM   1234  O   TYR A 153     -23.095 -14.456 -24.982  1.00  0.00           O  
ATOM   1235  CB  TYR A 153     -24.056 -11.468 -24.935  1.00  0.00           C  
ATOM   1236  CG  TYR A 153     -25.282 -10.631 -24.636  1.00  0.00           C  
ATOM   1237  CD1 TYR A 153     -26.561 -11.221 -24.685  1.00  0.00           C  
ATOM   1238  CD2 TYR A 153     -25.151  -9.258 -24.359  1.00  0.00           C  
ATOM   1239  CE1 TYR A 153     -27.708 -10.441 -24.436  1.00  0.00           C  
ATOM   1240  CE2 TYR A 153     -26.296  -8.474 -24.124  1.00  0.00           C  
ATOM   1241  CZ  TYR A 153     -27.575  -9.064 -24.154  1.00  0.00           C  
ATOM   1242  OH  TYR A 153     -28.669  -8.308 -23.874  1.00  0.00           O  
ATOM   1243  N   LEU A 154     -21.356 -13.254 -24.219  1.00  0.00           N  
ATOM   1244  CA  LEU A 154     -20.331 -14.087 -24.847  1.00  0.00           C  
ATOM   1245  C   LEU A 154     -19.921 -15.249 -23.930  1.00  0.00           C  
ATOM   1246  O   LEU A 154     -19.560 -15.012 -22.772  1.00  0.00           O  
ATOM   1247  CB  LEU A 154     -19.120 -13.235 -25.261  1.00  0.00           C  
ATOM   1248  CG  LEU A 154     -19.406 -12.249 -26.410  1.00  0.00           C  
ATOM   1249  CD1 LEU A 154     -18.190 -11.346 -26.614  1.00  0.00           C  
ATOM   1250  CD2 LEU A 154     -19.717 -12.952 -27.733  1.00  0.00           C  
ATOM   1251  N   PRO A 155     -19.946 -16.500 -24.425  1.00  0.00           N  
ATOM   1252  CA  PRO A 155     -19.476 -17.645 -23.662  1.00  0.00           C  
ATOM   1253  C   PRO A 155     -17.945 -17.661 -23.582  1.00  0.00           C  
ATOM   1254  O   PRO A 155     -17.244 -17.136 -24.445  1.00  0.00           O  
ATOM   1255  CB  PRO A 155     -20.031 -18.867 -24.399  1.00  0.00           C  
ATOM   1256  CG  PRO A 155     -20.058 -18.407 -25.856  1.00  0.00           C  
ATOM   1257  CD  PRO A 155     -20.406 -16.924 -25.743  1.00  0.00           C  
ATOM   1258  N   ALA A 156     -17.408 -18.354 -22.579  1.00  0.00           N  
ATOM   1259  CA  ALA A 156     -15.964 -18.537 -22.421  1.00  0.00           C  
ATOM   1260  C   ALA A 156     -15.295 -19.200 -23.647  1.00  0.00           C  
ATOM   1261  O   ALA A 156     -14.140 -18.913 -23.949  1.00  0.00           O  
ATOM   1262  CB  ALA A 156     -15.753 -19.355 -21.146  1.00  0.00           C  
ATOM   1263  N   THR A 157     -16.029 -20.040 -24.387  1.00  0.00           N  
ATOM   1264  CA  THR A 157     -15.556 -20.690 -25.621  1.00  0.00           C  
ATOM   1265  C   THR A 157     -15.202 -19.693 -26.719  1.00  0.00           C  
ATOM   1266  O   THR A 157     -14.217 -19.910 -27.418  1.00  0.00           O  
ATOM   1267  CB  THR A 157     -16.610 -21.658 -26.175  1.00  0.00           C  
ATOM   1268  CG2 THR A 157     -16.794 -22.875 -25.272  1.00  0.00           C  
ATOM   1269  OG1 THR A 157     -17.865 -21.018 -26.257  1.00  0.00           O  
ATOM   1270  N   PHE A 158     -15.941 -18.583 -26.834  1.00  0.00           N  
ATOM   1271  CA  PHE A 158     -15.632 -17.517 -27.789  1.00  0.00           C  
ATOM   1272  C   PHE A 158     -14.231 -16.958 -27.528  1.00  0.00           C  
ATOM   1273  O   PHE A 158     -13.397 -16.949 -28.424  1.00  0.00           O  
ATOM   1274  CB  PHE A 158     -16.702 -16.419 -27.699  1.00  0.00           C  
ATOM   1275  CG  PHE A 158     -16.403 -15.211 -28.561  1.00  0.00           C  
ATOM   1276  CD1 PHE A 158     -15.751 -14.092 -28.007  1.00  0.00           C  
ATOM   1277  CD2 PHE A 158     -16.744 -15.217 -29.926  1.00  0.00           C  
ATOM   1278  CE1 PHE A 158     -15.441 -12.986 -28.816  1.00  0.00           C  
ATOM   1279  CE2 PHE A 158     -16.440 -14.106 -30.733  1.00  0.00           C  
ATOM   1280  CZ  PHE A 158     -15.788 -12.991 -30.178  1.00  0.00           C  
ATOM   1281  N   PHE A 159     -13.939 -16.598 -26.277  1.00  0.00           N  
ATOM   1282  CA  PHE A 159     -12.637 -16.053 -25.891  1.00  0.00           C  
ATOM   1283  C   PHE A 159     -11.491 -17.054 -26.066  1.00  0.00           C  
ATOM   1284  O   PHE A 159     -10.403 -16.662 -26.475  1.00  0.00           O  
ATOM   1285  CB  PHE A 159     -12.713 -15.568 -24.443  1.00  0.00           C  
ATOM   1286  CG  PHE A 159     -13.651 -14.395 -24.263  1.00  0.00           C  
ATOM   1287  CD1 PHE A 159     -13.244 -13.121 -24.694  1.00  0.00           C  
ATOM   1288  CD2 PHE A 159     -14.921 -14.563 -23.682  1.00  0.00           C  
ATOM   1289  CE1 PHE A 159     -14.083 -12.013 -24.502  1.00  0.00           C  
ATOM   1290  CE2 PHE A 159     -15.766 -13.453 -23.498  1.00  0.00           C  
ATOM   1291  CZ  PHE A 159     -15.341 -12.173 -23.897  1.00  0.00           C  
ATOM   1292  N   ILE A 160     -11.728 -18.346 -25.810  1.00  0.00           N  
ATOM   1293  CA  ILE A 160     -10.727 -19.397 -26.052  1.00  0.00           C  
ATOM   1294  C   ILE A 160     -10.396 -19.484 -27.546  1.00  0.00           C  
ATOM   1295  O   ILE A 160      -9.224 -19.462 -27.913  1.00  0.00           O  
ATOM   1296  CB  ILE A 160     -11.211 -20.754 -25.493  1.00  0.00           C  
ATOM   1297  CG1 ILE A 160     -11.286 -20.705 -23.951  1.00  0.00           C  
ATOM   1298  CG2 ILE A 160     -10.272 -21.900 -25.924  1.00  0.00           C  
ATOM   1299  CD1 ILE A 160     -12.092 -21.856 -23.334  1.00  0.00           C  
ATOM   1300  N   ILE A 161     -11.415 -19.538 -28.410  1.00  0.00           N  
ATOM   1301  CA  ILE A 161     -11.228 -19.597 -29.866  1.00  0.00           C  
ATOM   1302  C   ILE A 161     -10.519 -18.330 -30.357  1.00  0.00           C  
ATOM   1303  O   ILE A 161      -9.533 -18.425 -31.084  1.00  0.00           O  
ATOM   1304  CB  ILE A 161     -12.584 -19.823 -30.574  1.00  0.00           C  
ATOM   1305  CG1 ILE A 161     -13.141 -21.226 -30.237  1.00  0.00           C  
ATOM   1306  CG2 ILE A 161     -12.441 -19.673 -32.100  1.00  0.00           C  
ATOM   1307  CD1 ILE A 161     -14.621 -21.403 -30.602  1.00  0.00           C  
ATOM   1308  N   SER A 162     -10.959 -17.150 -29.911  1.00  0.00           N  
ATOM   1309  CA  SER A 162     -10.310 -15.881 -30.243  1.00  0.00           C  
ATOM   1310  C   SER A 162      -8.852 -15.843 -29.788  1.00  0.00           C  
ATOM   1311  O   SER A 162      -8.012 -15.360 -30.537  1.00  0.00           O  
ATOM   1312  CB  SER A 162     -11.059 -14.704 -29.613  1.00  0.00           C  
ATOM   1313  OG  SER A 162     -12.385 -14.635 -30.094  1.00  0.00           O  
ATOM   1314  N   ALA A 163      -8.522 -16.380 -28.609  1.00  0.00           N  
ATOM   1315  CA  ALA A 163      -7.144 -16.430 -28.127  1.00  0.00           C  
ATOM   1316  C   ALA A 163      -6.280 -17.317 -29.028  1.00  0.00           C  
ATOM   1317  O   ALA A 163      -5.211 -16.887 -29.449  1.00  0.00           O  
ATOM   1318  CB  ALA A 163      -7.118 -16.914 -26.672  1.00  0.00           C  
ATOM   1319  N   VAL A 164      -6.758 -18.517 -29.377  1.00  0.00           N  
ATOM   1320  CA  VAL A 164      -6.048 -19.435 -30.284  1.00  0.00           C  
ATOM   1321  C   VAL A 164      -5.819 -18.786 -31.649  1.00  0.00           C  
ATOM   1322  O   VAL A 164      -4.705 -18.840 -32.164  1.00  0.00           O  
ATOM   1323  CB  VAL A 164      -6.809 -20.769 -30.427  1.00  0.00           C  
ATOM   1324  CG1 VAL A 164      -6.180 -21.696 -31.476  1.00  0.00           C  
ATOM   1325  CG2 VAL A 164      -6.815 -21.537 -29.098  1.00  0.00           C  
ATOM   1326  N   ILE A 165      -6.834 -18.116 -32.206  1.00  0.00           N  
ATOM   1327  CA  ILE A 165      -6.717 -17.393 -33.479  1.00  0.00           C  
ATOM   1328  C   ILE A 165      -5.692 -16.262 -33.367  1.00  0.00           C  
ATOM   1329  O   ILE A 165      -4.813 -16.153 -34.215  1.00  0.00           O  
ATOM   1330  CB  ILE A 165      -8.098 -16.873 -33.941  1.00  0.00           C  
ATOM   1331  CG1 ILE A 165      -9.014 -18.057 -34.323  1.00  0.00           C  
ATOM   1332  CG2 ILE A 165      -7.960 -15.911 -35.138  1.00  0.00           C  
ATOM   1333  CD1 ILE A 165     -10.482 -17.657 -34.520  1.00  0.00           C  
ATOM   1334  N   LEU A 166      -5.761 -15.436 -32.321  1.00  0.00           N  
ATOM   1335  CA  LEU A 166      -4.833 -14.320 -32.137  1.00  0.00           C  
ATOM   1336  C   LEU A 166      -3.387 -14.798 -31.938  1.00  0.00           C  
ATOM   1337  O   LEU A 166      -2.478 -14.211 -32.520  1.00  0.00           O  
ATOM   1338  CB  LEU A 166      -5.296 -13.453 -30.957  1.00  0.00           C  
ATOM   1339  CG  LEU A 166      -6.536 -12.582 -31.215  1.00  0.00           C  
ATOM   1340  CD1 LEU A 166      -6.977 -11.947 -29.895  1.00  0.00           C  
ATOM   1341  CD2 LEU A 166      -6.247 -11.458 -32.213  1.00  0.00           C  
ATOM   1342  N   PHE A 167      -3.160 -15.879 -31.185  1.00  0.00           N  
ATOM   1343  CA  PHE A 167      -1.834 -16.490 -31.052  1.00  0.00           C  
ATOM   1344  C   PHE A 167      -1.339 -17.103 -32.367  1.00  0.00           C  
ATOM   1345  O   PHE A 167      -0.164 -16.951 -32.694  1.00  0.00           O  
ATOM   1346  CB  PHE A 167      -1.832 -17.545 -29.936  1.00  0.00           C  
ATOM   1347  CG  PHE A 167      -1.734 -16.964 -28.540  1.00  0.00           C  
ATOM   1348  CD1 PHE A 167      -0.592 -16.226 -28.175  1.00  0.00           C  
ATOM   1349  CD2 PHE A 167      -2.760 -17.170 -27.599  1.00  0.00           C  
ATOM   1350  CE1 PHE A 167      -0.496 -15.664 -26.891  1.00  0.00           C  
ATOM   1351  CE2 PHE A 167      -2.672 -16.599 -26.319  1.00  0.00           C  
ATOM   1352  CZ  PHE A 167      -1.541 -15.844 -25.971  1.00  0.00           C  
ATOM   1353  N   ALA A 168      -2.219 -17.737 -33.148  1.00  0.00           N  
ATOM   1354  CA  ALA A 168      -1.873 -18.240 -34.475  1.00  0.00           C  
ATOM   1355  C   ALA A 168      -1.481 -17.092 -35.420  1.00  0.00           C  
ATOM   1356  O   ALA A 168      -0.448 -17.173 -36.079  1.00  0.00           O  
ATOM   1357  CB  ALA A 168      -3.041 -19.068 -35.022  1.00  0.00           C  
ATOM   1358  N   ILE A 169      -2.237 -15.988 -35.431  1.00  0.00           N  
ATOM   1359  CA  ILE A 169      -1.892 -14.781 -36.199  1.00  0.00           C  
ATOM   1360  C   ILE A 169      -0.531 -14.240 -35.751  1.00  0.00           C  
ATOM   1361  O   ILE A 169       0.303 -13.914 -36.587  1.00  0.00           O  
ATOM   1362  CB  ILE A 169      -3.002 -13.710 -36.074  1.00  0.00           C  
ATOM   1363  CG1 ILE A 169      -4.290 -14.184 -36.787  1.00  0.00           C  
ATOM   1364  CG2 ILE A 169      -2.554 -12.363 -36.679  1.00  0.00           C  
ATOM   1365  CD1 ILE A 169      -5.529 -13.347 -36.442  1.00  0.00           C  
ATOM   1366  N   LEU A 170      -0.269 -14.192 -34.445  1.00  0.00           N  
ATOM   1367  CA  LEU A 170       0.999 -13.707 -33.900  1.00  0.00           C  
ATOM   1368  C   LEU A 170       2.203 -14.553 -34.322  1.00  0.00           C  
ATOM   1369  O   LEU A 170       3.278 -14.004 -34.550  1.00  0.00           O  
ATOM   1370  CB  LEU A 170       0.847 -13.645 -32.376  1.00  0.00           C  
ATOM   1371  CG  LEU A 170       1.863 -12.707 -31.709  1.00  0.00           C  
ATOM   1372  CD1 LEU A 170       1.130 -11.923 -30.626  1.00  0.00           C  
ATOM   1373  CD2 LEU A 170       3.028 -13.462 -31.066  1.00  0.00           C  
ATOM   1374  N   PHE A 171       2.016 -15.868 -34.434  1.00  0.00           N  
ATOM   1375  CA  PHE A 171       3.065 -16.806 -34.818  1.00  0.00           C  
ATOM   1376  C   PHE A 171       3.302 -16.845 -36.335  1.00  0.00           C  
ATOM   1377  O   PHE A 171       4.446 -16.786 -36.776  1.00  0.00           O  
ATOM   1378  CB  PHE A 171       2.702 -18.188 -34.260  1.00  0.00           C  
ATOM   1379  CG  PHE A 171       3.820 -19.200 -34.390  1.00  0.00           C  
ATOM   1380  CD1 PHE A 171       3.842 -20.102 -35.469  1.00  0.00           C  
ATOM   1381  CD2 PHE A 171       4.857 -19.221 -33.437  1.00  0.00           C  
ATOM   1382  CE1 PHE A 171       4.896 -21.025 -35.593  1.00  0.00           C  
ATOM   1383  CE2 PHE A 171       5.910 -20.144 -33.561  1.00  0.00           C  
ATOM   1384  CZ  PHE A 171       5.930 -21.046 -34.640  1.00  0.00           C  
ATOM   1385  N   PHE A 172       2.236 -16.920 -37.139  1.00  0.00           N  
ATOM   1386  CA  PHE A 172       2.337 -17.087 -38.596  1.00  0.00           C  
ATOM   1387  C   PHE A 172       2.418 -15.767 -39.370  1.00  0.00           C  
ATOM   1388  O   PHE A 172       2.968 -15.733 -40.467  1.00  0.00           O  
ATOM   1389  CB  PHE A 172       1.149 -17.923 -39.097  1.00  0.00           C  
ATOM   1390  CG  PHE A 172       1.200 -19.376 -38.668  1.00  0.00           C  
ATOM   1391  CD1 PHE A 172       2.158 -20.234 -39.236  1.00  0.00           C  
ATOM   1392  CD2 PHE A 172       0.298 -19.879 -37.711  1.00  0.00           C  
ATOM   1393  CE1 PHE A 172       2.223 -21.582 -38.840  1.00  0.00           C  
ATOM   1394  CE2 PHE A 172       0.371 -21.221 -37.303  1.00  0.00           C  
ATOM   1395  CZ  PHE A 172       1.335 -22.074 -37.868  1.00  0.00           C  
ATOM   1396  N   ALA A 173       1.866 -14.684 -38.825  1.00  0.00           N  
ATOM   1397  CA  ALA A 173       1.788 -13.389 -39.487  1.00  0.00           C  
ATOM   1398  C   ALA A 173       1.961 -12.239 -38.476  1.00  0.00           C  
ATOM   1399  O   ALA A 173       1.052 -11.424 -38.310  1.00  0.00           O  
ATOM   1400  CB  ALA A 173       0.460 -13.322 -40.258  1.00  0.00           C  
ATOM   1401  N   PRO A 174       3.127 -12.105 -37.812  1.00  0.00           N  
ATOM   1402  CA  PRO A 174       3.362 -11.021 -36.851  1.00  0.00           C  
ATOM   1403  C   PRO A 174       3.167  -9.627 -37.474  1.00  0.00           C  
ATOM   1404  O   PRO A 174       2.798  -8.674 -36.787  1.00  0.00           O  
ATOM   1405  CB  PRO A 174       4.797 -11.231 -36.355  1.00  0.00           C  
ATOM   1406  CG  PRO A 174       5.470 -12.019 -37.480  1.00  0.00           C  
ATOM   1407  CD  PRO A 174       4.335 -12.894 -38.005  1.00  0.00           C  
ATOM   1408  N   ASP A 175       3.338  -9.512 -38.794  1.00  0.00           N  
ATOM   1409  CA  ASP A 175       3.079  -8.292 -39.554  1.00  0.00           C  
ATOM   1410  C   ASP A 175       1.609  -7.854 -39.555  1.00  0.00           C  
ATOM   1411  O   ASP A 175       1.347  -6.668 -39.745  1.00  0.00           O  
ATOM   1412  CB  ASP A 175       3.572  -8.478 -40.992  1.00  0.00           C  
ATOM   1413  CG  ASP A 175       5.096  -8.509 -41.069  1.00  0.00           C  
ATOM   1414  OD1 ASP A 175       5.726  -7.638 -40.419  1.00  0.00           O  
ATOM   1415  OD2 ASP A 175       5.629  -9.334 -41.829  1.00  0.00           O1-
ATOM   1416  N   TRP A 176       0.643  -8.737 -39.274  1.00  0.00           N  
ATOM   1417  CA  TRP A 176      -0.765  -8.343 -39.130  1.00  0.00           C  
ATOM   1418  C   TRP A 176      -0.976  -7.339 -37.998  1.00  0.00           C  
ATOM   1419  O   TRP A 176      -1.841  -6.473 -38.097  1.00  0.00           O  
ATOM   1420  CB  TRP A 176      -1.660  -9.565 -38.910  1.00  0.00           C  
ATOM   1421  CG  TRP A 176      -2.339 -10.071 -40.138  1.00  0.00           C  
ATOM   1422  CD1 TRP A 176      -1.752 -10.375 -41.318  1.00  0.00           C  
ATOM   1423  CD2 TRP A 176      -3.765 -10.302 -40.324  1.00  0.00           C  
ATOM   1424  CE2 TRP A 176      -3.978 -10.743 -41.663  1.00  0.00           C  
ATOM   1425  CE3 TRP A 176      -4.898 -10.174 -39.492  1.00  0.00           C  
ATOM   1426  NE1 TRP A 176      -2.717 -10.776 -42.221  1.00  0.00           N  
ATOM   1427  CZ2 TRP A 176      -5.256 -11.042 -42.155  1.00  0.00           C  
ATOM   1428  CZ3 TRP A 176      -6.185 -10.474 -39.975  1.00  0.00           C  
ATOM   1429  CH2 TRP A 176      -6.365 -10.906 -41.302  1.00  0.00           C  
ATOM   1430  N   PHE A 177      -0.139  -7.355 -36.959  1.00  0.00           N  
ATOM   1431  CA  PHE A 177      -0.205  -6.339 -35.909  1.00  0.00           C  
ATOM   1432  C   PHE A 177       0.202  -4.944 -36.413  1.00  0.00           C  
ATOM   1433  O   PHE A 177      -0.144  -3.945 -35.784  1.00  0.00           O  
ATOM   1434  CB  PHE A 177       0.602  -6.796 -34.687  1.00  0.00           C  
ATOM   1435  CG  PHE A 177      -0.080  -7.930 -33.945  1.00  0.00           C  
ATOM   1436  CD1 PHE A 177      -1.037  -7.637 -32.955  1.00  0.00           C  
ATOM   1437  CD2 PHE A 177       0.175  -9.270 -34.289  1.00  0.00           C  
ATOM   1438  CE1 PHE A 177      -1.772  -8.668 -32.347  1.00  0.00           C  
ATOM   1439  CE2 PHE A 177      -0.554 -10.301 -33.672  1.00  0.00           C  
ATOM   1440  CZ  PHE A 177      -1.534 -10.004 -32.712  1.00  0.00           C  
ATOM   1441  N   LYS A 178       0.851  -4.828 -37.586  1.00  0.00           N  
ATOM   1442  CA  LYS A 178       1.056  -3.534 -38.260  1.00  0.00           C  
ATOM   1443  C   LYS A 178      -0.252  -2.955 -38.808  1.00  0.00           C  
ATOM   1444  O   LYS A 178      -0.325  -1.740 -38.949  1.00  0.00           O  
ATOM   1445  CB  LYS A 178       2.095  -3.632 -39.392  1.00  0.00           C  
ATOM   1446  CG  LYS A 178       3.498  -4.062 -38.932  1.00  0.00           C  
ATOM   1447  CD  LYS A 178       4.410  -4.305 -40.145  1.00  0.00           C  
ATOM   1448  CE  LYS A 178       5.857  -4.579 -39.712  1.00  0.00           C  
ATOM   1449  NZ  LYS A 178       6.654  -5.179 -40.811  1.00  0.00           N1+
ATOM   1450  N   VAL A 179      -1.283  -3.769 -39.063  1.00  0.00           N  
ATOM   1451  CA  VAL A 179      -2.625  -3.291 -39.463  1.00  0.00           C  
ATOM   1452  C   VAL A 179      -3.285  -2.514 -38.325  1.00  0.00           C  
ATOM   1453  O   VAL A 179      -3.984  -1.538 -38.567  1.00  0.00           O  
ATOM   1454  CB  VAL A 179      -3.533  -4.458 -39.910  1.00  0.00           C  
ATOM   1455  CG1 VAL A 179      -4.925  -3.990 -40.346  1.00  0.00           C  
ATOM   1456  CG2 VAL A 179      -2.909  -5.219 -41.090  1.00  0.00           C  
ATOM   1457  N   LEU A 180      -2.991  -2.864 -37.069  1.00  0.00           N  
ATOM   1458  CA  LEU A 180      -3.469  -2.107 -35.908  1.00  0.00           C  
ATOM   1459  C   LEU A 180      -2.799  -0.731 -35.769  1.00  0.00           C  
ATOM   1460  O   LEU A 180      -3.237   0.065 -34.943  1.00  0.00           O  
ATOM   1461  CB  LEU A 180      -3.290  -2.935 -34.625  1.00  0.00           C  
ATOM   1462  CG  LEU A 180      -4.126  -4.226 -34.572  1.00  0.00           C  
ATOM   1463  CD1 LEU A 180      -3.720  -5.025 -33.338  1.00  0.00           C  
ATOM   1464  CD2 LEU A 180      -5.627  -3.943 -34.485  1.00  0.00           C  
ATOM   1465  N   ARG A 181      -1.764  -0.406 -36.564  1.00  0.00           N  
ATOM   1466  CA  ARG A 181      -1.234   0.962 -36.630  1.00  0.00           C  
ATOM   1467  C   ARG A 181      -2.209   1.849 -37.392  1.00  0.00           C  
ATOM   1468  O   ARG A 181      -2.095   2.033 -38.604  1.00  0.00           O  
ATOM   1469  CB  ARG A 181       0.174   1.025 -37.234  1.00  0.00           C  
ATOM   1470  CG  ARG A 181       1.238   0.514 -36.260  1.00  0.00           C  
ATOM   1471  CD  ARG A 181       2.634   0.667 -36.876  1.00  0.00           C  
ATOM   1472  NE  ARG A 181       3.638   0.991 -35.844  1.00  0.00           N  
ATOM   1473  CZ  ARG A 181       4.892   1.345 -36.056  1.00  0.00           C  
ATOM   1474  NH1 ARG A 181       5.446   1.242 -37.234  1.00  0.00           N1+
ATOM   1475  NH2 ARG A 181       5.601   1.849 -35.085  1.00  0.00           N  
ATOM   1476  N   ILE A 182      -3.123   2.457 -36.641  1.00  0.00           N  
ATOM   1477  CA  ILE A 182      -4.055   3.480 -37.122  1.00  0.00           C  
ATOM   1478  C   ILE A 182      -3.303   4.624 -37.820  1.00  0.00           C  
ATOM   1479  O   ILE A 182      -3.832   5.187 -38.771  1.00  0.00           O  
ATOM   1480  CB  ILE A 182      -4.939   3.990 -35.960  1.00  0.00           C  
ATOM   1481  CG1 ILE A 182      -5.693   2.813 -35.295  1.00  0.00           C  
ATOM   1482  CG2 ILE A 182      -5.930   5.057 -36.469  1.00  0.00           C  
ATOM   1483  CD1 ILE A 182      -6.595   3.226 -34.129  1.00  0.00           C  
ATOM   1484  N   SER A 183      -2.046   4.906 -37.448  1.00  0.00           N  
ATOM   1485  CA  SER A 183      -1.188   5.906 -38.109  1.00  0.00           C  
ATOM   1486  C   SER A 183      -0.969   5.682 -39.613  1.00  0.00           C  
ATOM   1487  O   SER A 183      -0.641   6.636 -40.325  1.00  0.00           O  
ATOM   1488  CB  SER A 183       0.173   5.995 -37.408  1.00  0.00           C  
ATOM   1489  OG  SER A 183       0.898   4.781 -37.432  1.00  0.00           O  
ATOM   1490  N   ASN A 184      -1.175   4.457 -40.113  1.00  0.00           N  
ATOM   1491  CA  ASN A 184      -1.147   4.155 -41.546  1.00  0.00           C  
ATOM   1492  C   ASN A 184      -2.406   4.649 -42.280  1.00  0.00           C  
ATOM   1493  O   ASN A 184      -2.340   4.924 -43.475  1.00  0.00           O  
ATOM   1494  CB  ASN A 184      -0.973   2.641 -41.736  1.00  0.00           C  
ATOM   1495  CG  ASN A 184       0.385   2.120 -41.302  1.00  0.00           C  
ATOM   1496  ND2 ASN A 184       0.469   0.851 -40.979  1.00  0.00           N  
ATOM   1497  OD1 ASN A 184       1.392   2.814 -41.269  1.00  0.00           O  
ATOM   1498  N   TYR A 185      -3.528   4.785 -41.571  1.00  0.00           N  
ATOM   1499  CA  TYR A 185      -4.834   5.151 -42.125  1.00  0.00           C  
ATOM   1500  C   TYR A 185      -5.221   6.595 -41.795  1.00  0.00           C  
ATOM   1501  O   TYR A 185      -5.777   7.298 -42.634  1.00  0.00           O  
ATOM   1502  CB  TYR A 185      -5.888   4.176 -41.582  1.00  0.00           C  
ATOM   1503  CG  TYR A 185      -5.595   2.722 -41.895  1.00  0.00           C  
ATOM   1504  CD1 TYR A 185      -5.938   2.197 -43.155  1.00  0.00           C  
ATOM   1505  CD2 TYR A 185      -4.955   1.906 -40.942  1.00  0.00           C  
ATOM   1506  CE1 TYR A 185      -5.646   0.855 -43.464  1.00  0.00           C  
ATOM   1507  CE2 TYR A 185      -4.657   0.567 -41.250  1.00  0.00           C  
ATOM   1508  CZ  TYR A 185      -5.004   0.038 -42.509  1.00  0.00           C  
ATOM   1509  OH  TYR A 185      -4.701  -1.251 -42.809  1.00  0.00           O  
ATOM   1510  N   ILE A 186      -4.917   7.052 -40.578  1.00  0.00           N  
ATOM   1511  CA  ILE A 186      -5.319   8.355 -40.052  1.00  0.00           C  
ATOM   1512  C   ILE A 186      -4.109   9.016 -39.384  1.00  0.00           C  
ATOM   1513  O   ILE A 186      -3.593   8.546 -38.371  1.00  0.00           O  
ATOM   1514  CB  ILE A 186      -6.514   8.216 -39.079  1.00  0.00           C  
ATOM   1515  CG1 ILE A 186      -7.690   7.414 -39.688  1.00  0.00           C  
ATOM   1516  CG2 ILE A 186      -6.978   9.623 -38.676  1.00  0.00           C  
ATOM   1517  CD1 ILE A 186      -8.868   7.197 -38.730  1.00  0.00           C  
ATOM   1518  N   LYS A 187      -3.664  10.147 -39.940  1.00  0.00           N  
ATOM   1519  CA  LYS A 187      -2.568  10.958 -39.389  1.00  0.00           C  
ATOM   1520  C   LYS A 187      -3.141  12.077 -38.524  1.00  0.00           C  
ATOM   1521  O   LYS A 187      -3.344  13.183 -39.006  1.00  0.00           O  
ATOM   1522  CB  LYS A 187      -1.695  11.519 -40.521  1.00  0.00           C  
ATOM   1523  CG  LYS A 187      -0.933  10.435 -41.293  1.00  0.00           C  
ATOM   1524  CD  LYS A 187      -0.113  11.097 -42.406  1.00  0.00           C  
ATOM   1525  CE  LYS A 187       0.544  10.037 -43.293  1.00  0.00           C  
ATOM   1526  NZ  LYS A 187       1.149  10.655 -44.501  1.00  0.00           N1+
ATOM   1527  N   LEU A 188      -3.398  11.788 -37.250  1.00  0.00           N  
ATOM   1528  CA  LEU A 188      -3.934  12.784 -36.310  1.00  0.00           C  
ATOM   1529  C   LEU A 188      -2.864  13.662 -35.645  1.00  0.00           C  
ATOM   1530  O   LEU A 188      -3.218  14.632 -34.986  1.00  0.00           O  
ATOM   1531  CB  LEU A 188      -4.879  12.085 -35.316  1.00  0.00           C  
ATOM   1532  CG  LEU A 188      -6.297  12.010 -35.916  1.00  0.00           C  
ATOM   1533  CD1 LEU A 188      -7.086  10.837 -35.367  1.00  0.00           C  
ATOM   1534  CD2 LEU A 188      -7.104  13.270 -35.623  1.00  0.00           C  
ATOM   1535  N   GLY A 189      -1.571  13.367 -35.833  1.00  0.00           N  
ATOM   1536  CA  GLY A 189      -0.473  14.176 -35.286  1.00  0.00           C  
ATOM   1537  C   GLY A 189      -0.670  14.481 -33.796  1.00  0.00           C  
ATOM   1538  O   GLY A 189      -1.038  13.592 -33.026  1.00  0.00           O  
ATOM   1539  N   SER A 190      -0.513  15.750 -33.419  1.00  0.00           N  
ATOM   1540  CA  SER A 190      -0.710  16.251 -32.049  1.00  0.00           C  
ATOM   1541  C   SER A 190      -2.155  16.177 -31.539  1.00  0.00           C  
ATOM   1542  O   SER A 190      -2.393  16.348 -30.345  1.00  0.00           O  
ATOM   1543  CB  SER A 190      -0.260  17.712 -31.989  1.00  0.00           C  
ATOM   1544  OG  SER A 190       1.051  17.837 -32.502  1.00  0.00           O  
ATOM   1545  N   SER A 191      -3.141  15.934 -32.411  1.00  0.00           N  
ATOM   1546  CA  SER A 191      -4.541  15.747 -32.007  1.00  0.00           C  
ATOM   1547  C   SER A 191      -4.835  14.329 -31.512  1.00  0.00           C  
ATOM   1548  O   SER A 191      -5.885  14.097 -30.913  1.00  0.00           O  
ATOM   1549  CB  SER A 191      -5.508  16.111 -33.139  1.00  0.00           C  
ATOM   1550  OG  SER A 191      -5.269  17.426 -33.601  1.00  0.00           O  
ATOM   1551  N   SER A 192      -3.917  13.380 -31.732  1.00  0.00           N  
ATOM   1552  CA  SER A 192      -4.067  11.978 -31.315  1.00  0.00           C  
ATOM   1553  C   SER A 192      -4.312  11.830 -29.811  1.00  0.00           C  
ATOM   1554  O   SER A 192      -5.097  10.981 -29.393  1.00  0.00           O  
ATOM   1555  CB  SER A 192      -2.826  11.176 -31.720  1.00  0.00           C  
ATOM   1556  OG  SER A 192      -1.659  11.715 -31.136  1.00  0.00           O  
ATOM   1557  N   VAL A 193      -3.713  12.703 -29.003  1.00  0.00           N  
ATOM   1558  CA  VAL A 193      -3.850  12.687 -27.545  1.00  0.00           C  
ATOM   1559  C   VAL A 193      -5.246  13.068 -27.099  1.00  0.00           C  
ATOM   1560  O   VAL A 193      -5.813  12.391 -26.252  1.00  0.00           O  
ATOM   1561  CB  VAL A 193      -2.879  13.661 -26.889  1.00  0.00           C  
ATOM   1562  CG1 VAL A 193      -2.828  13.435 -25.377  1.00  0.00           C  
ATOM   1563  CG2 VAL A 193      -1.485  13.453 -27.428  1.00  0.00           C  
ATOM   1564  N   TYR A 194      -5.836  14.111 -27.686  1.00  0.00           N  
ATOM   1565  CA  TYR A 194      -7.199  14.518 -27.341  1.00  0.00           C  
ATOM   1566  C   TYR A 194      -8.205  13.423 -27.693  1.00  0.00           C  
ATOM   1567  O   TYR A 194      -9.138  13.182 -26.932  1.00  0.00           O  
ATOM   1568  CB  TYR A 194      -7.561  15.828 -28.046  1.00  0.00           C  
ATOM   1569  CG  TYR A 194      -6.633  16.980 -27.721  1.00  0.00           C  
ATOM   1570  CD1 TYR A 194      -6.575  17.500 -26.414  1.00  0.00           C  
ATOM   1571  CD2 TYR A 194      -5.831  17.537 -28.731  1.00  0.00           C  
ATOM   1572  CE1 TYR A 194      -5.707  18.568 -26.117  1.00  0.00           C  
ATOM   1573  CE2 TYR A 194      -4.944  18.589 -28.438  1.00  0.00           C  
ATOM   1574  CZ  TYR A 194      -4.883  19.108 -27.128  1.00  0.00           C  
ATOM   1575  OH  TYR A 194      -4.036  20.132 -26.846  1.00  0.00           O  
ATOM   1576  N   VAL A 195      -7.982  12.705 -28.800  1.00  0.00           N  
ATOM   1577  CA  VAL A 195      -8.797  11.537 -29.156  1.00  0.00           C  
ATOM   1578  C   VAL A 195      -8.609  10.412 -28.140  1.00  0.00           C  
ATOM   1579  O   VAL A 195      -9.599   9.858 -27.671  1.00  0.00           O  
ATOM   1580  CB  VAL A 195      -8.505  11.050 -30.587  1.00  0.00           C  
ATOM   1581  CG1 VAL A 195      -9.354   9.819 -30.935  1.00  0.00           C  
ATOM   1582  CG2 VAL A 195      -8.828  12.147 -31.610  1.00  0.00           C  
ATOM   1583  N   ALA A 196      -7.370  10.098 -27.752  1.00  0.00           N  
ATOM   1584  CA  ALA A 196      -7.092   9.081 -26.741  1.00  0.00           C  
ATOM   1585  C   ALA A 196      -7.727   9.419 -25.382  1.00  0.00           C  
ATOM   1586  O   ALA A 196      -8.360   8.555 -24.781  1.00  0.00           O  
ATOM   1587  CB  ALA A 196      -5.577   8.895 -26.637  1.00  0.00           C  
ATOM   1588  N   LEU A 197      -7.636  10.678 -24.940  1.00  0.00           N  
ATOM   1589  CA  LEU A 197      -8.269  11.181 -23.718  1.00  0.00           C  
ATOM   1590  C   LEU A 197      -9.798  11.121 -23.789  1.00  0.00           C  
ATOM   1591  O   LEU A 197     -10.448  10.721 -22.828  1.00  0.00           O  
ATOM   1592  CB  LEU A 197      -7.820  12.635 -23.472  1.00  0.00           C  
ATOM   1593  CG  LEU A 197      -6.351  12.805 -23.049  1.00  0.00           C  
ATOM   1594  CD1 LEU A 197      -6.004  14.293 -22.976  1.00  0.00           C  
ATOM   1595  CD2 LEU A 197      -6.087  12.181 -21.685  1.00  0.00           C  
ATOM   1596  N   LEU A 198     -10.390  11.481 -24.928  1.00  0.00           N  
ATOM   1597  CA  LEU A 198     -11.837  11.422 -25.114  1.00  0.00           C  
ATOM   1598  C   LEU A 198     -12.338   9.974 -25.097  1.00  0.00           C  
ATOM   1599  O   LEU A 198     -13.298   9.662 -24.395  1.00  0.00           O  
ATOM   1600  CB  LEU A 198     -12.183  12.187 -26.402  1.00  0.00           C  
ATOM   1601  CG  LEU A 198     -13.694  12.348 -26.651  1.00  0.00           C  
ATOM   1602  CD1 LEU A 198     -13.959  13.648 -27.411  1.00  0.00           C  
ATOM   1603  CD2 LEU A 198     -14.253  11.209 -27.505  1.00  0.00           C  
ATOM   1604  N   VAL A 199     -11.664   9.072 -25.819  1.00  0.00           N  
ATOM   1605  CA  VAL A 199     -11.997   7.641 -25.817  1.00  0.00           C  
ATOM   1606  C   VAL A 199     -11.844   7.059 -24.421  1.00  0.00           C  
ATOM   1607  O   VAL A 199     -12.731   6.340 -23.973  1.00  0.00           O  
ATOM   1608  CB  VAL A 199     -11.144   6.859 -26.833  1.00  0.00           C  
ATOM   1609  CG1 VAL A 199     -11.325   5.339 -26.686  1.00  0.00           C  
ATOM   1610  CG2 VAL A 199     -11.569   7.237 -28.258  1.00  0.00           C  
ATOM   1611  N   TRP A 200     -10.764   7.400 -23.721  1.00  0.00           N  
ATOM   1612  CA  TRP A 200     -10.521   6.990 -22.345  1.00  0.00           C  
ATOM   1613  C   TRP A 200     -11.660   7.363 -21.401  1.00  0.00           C  
ATOM   1614  O   TRP A 200     -12.189   6.490 -20.713  1.00  0.00           O  
ATOM   1615  CB  TRP A 200      -9.265   7.681 -21.860  1.00  0.00           C  
ATOM   1616  CG  TRP A 200      -8.954   7.461 -20.430  1.00  0.00           C  
ATOM   1617  CD1 TRP A 200      -9.013   6.295 -19.751  1.00  0.00           C  
ATOM   1618  CD2 TRP A 200      -8.541   8.474 -19.485  1.00  0.00           C  
ATOM   1619  CE2 TRP A 200      -8.228   7.818 -18.268  1.00  0.00           C  
ATOM   1620  CE3 TRP A 200      -8.342   9.869 -19.568  1.00  0.00           C  
ATOM   1621  NE1 TRP A 200      -8.637   6.513 -18.446  1.00  0.00           N  
ATOM   1622  CZ2 TRP A 200      -7.568   8.488 -17.245  1.00  0.00           C  
ATOM   1623  CZ3 TRP A 200      -7.722  10.561 -18.516  1.00  0.00           C  
ATOM   1624  CH2 TRP A 200      -7.268   9.853 -17.393  1.00  0.00           C  
ATOM   1625  N   LEU A 201     -12.066   8.636 -21.399  1.00  0.00           N  
ATOM   1626  CA  LEU A 201     -13.168   9.107 -20.567  1.00  0.00           C  
ATOM   1627  C   LEU A 201     -14.444   8.327 -20.893  1.00  0.00           C  
ATOM   1628  O   LEU A 201     -15.089   7.808 -19.985  1.00  0.00           O  
ATOM   1629  CB  LEU A 201     -13.361  10.622 -20.764  1.00  0.00           C  
ATOM   1630  CG  LEU A 201     -12.249  11.495 -20.150  1.00  0.00           C  
ATOM   1631  CD1 LEU A 201     -12.460  12.949 -20.574  1.00  0.00           C  
ATOM   1632  CD2 LEU A 201     -12.234  11.434 -18.622  1.00  0.00           C  
ATOM   1633  N   ILE A 202     -14.766   8.157 -22.180  1.00  0.00           N  
ATOM   1634  CA  ILE A 202     -15.946   7.398 -22.609  1.00  0.00           C  
ATOM   1635  C   ILE A 202     -15.899   5.958 -22.086  1.00  0.00           C  
ATOM   1636  O   ILE A 202     -16.847   5.520 -21.438  1.00  0.00           O  
ATOM   1637  CB  ILE A 202     -16.109   7.464 -24.146  1.00  0.00           C  
ATOM   1638  CG1 ILE A 202     -16.515   8.893 -24.564  1.00  0.00           C  
ATOM   1639  CG2 ILE A 202     -17.160   6.453 -24.644  1.00  0.00           C  
ATOM   1640  CD1 ILE A 202     -16.596   9.090 -26.081  1.00  0.00           C  
ATOM   1641  N   ILE A 203     -14.817   5.210 -22.326  1.00  0.00           N  
ATOM   1642  CA  ILE A 203     -14.746   3.798 -21.919  1.00  0.00           C  
ATOM   1643  C   ILE A 203     -14.717   3.637 -20.392  1.00  0.00           C  
ATOM   1644  O   ILE A 203     -15.316   2.697 -19.869  1.00  0.00           O  
ATOM   1645  CB  ILE A 203     -13.585   3.044 -22.602  1.00  0.00           C  
ATOM   1646  CG1 ILE A 203     -12.206   3.560 -22.152  1.00  0.00           C  
ATOM   1647  CG2 ILE A 203     -13.767   3.045 -24.130  1.00  0.00           C  
ATOM   1648  CD1 ILE A 203     -10.999   2.856 -22.772  1.00  0.00           C  
ATOM   1649  N   MET A 204     -14.077   4.562 -19.673  1.00  0.00           N  
ATOM   1650  CA  MET A 204     -14.042   4.576 -18.211  1.00  0.00           C  
ATOM   1651  C   MET A 204     -15.447   4.795 -17.634  1.00  0.00           C  
ATOM   1652  O   MET A 204     -15.877   4.029 -16.775  1.00  0.00           O  
ATOM   1653  CB  MET A 204     -13.062   5.665 -17.753  1.00  0.00           C  
ATOM   1654  CG  MET A 204     -12.904   5.702 -16.230  1.00  0.00           C  
ATOM   1655  SD  MET A 204     -11.879   7.062 -15.605  1.00  0.00           S  
ATOM   1656  CE  MET A 204     -12.892   8.505 -16.050  1.00  0.00           C  
ATOM   1657  N   PHE A 205     -16.200   5.775 -18.150  1.00  0.00           N  
ATOM   1658  CA  PHE A 205     -17.583   6.037 -17.730  1.00  0.00           C  
ATOM   1659  C   PHE A 205     -18.566   4.940 -18.169  1.00  0.00           C  
ATOM   1660  O   PHE A 205     -19.566   4.709 -17.493  1.00  0.00           O  
ATOM   1661  CB  PHE A 205     -18.024   7.417 -18.241  1.00  0.00           C  
ATOM   1662  CG  PHE A 205     -17.559   8.580 -17.387  1.00  0.00           C  
ATOM   1663  CD1 PHE A 205     -18.057   8.728 -16.079  1.00  0.00           C  
ATOM   1664  CD2 PHE A 205     -16.661   9.536 -17.895  1.00  0.00           C  
ATOM   1665  CE1 PHE A 205     -17.628   9.799 -15.276  1.00  0.00           C  
ATOM   1666  CE2 PHE A 205     -16.214  10.594 -17.088  1.00  0.00           C  
ATOM   1667  CZ  PHE A 205     -16.695  10.724 -15.775  1.00  0.00           C  
ATOM   1668  N   ILE A 206     -18.273   4.215 -19.254  1.00  0.00           N  
ATOM   1669  CA  ILE A 206     -18.991   2.990 -19.651  1.00  0.00           C  
ATOM   1670  C   ILE A 206     -18.759   1.844 -18.642  1.00  0.00           C  
ATOM   1671  O   ILE A 206     -19.488   0.858 -18.669  1.00  0.00           O  
ATOM   1672  CB  ILE A 206     -18.614   2.630 -21.115  1.00  0.00           C  
ATOM   1673  CG1 ILE A 206     -19.290   3.622 -22.090  1.00  0.00           C  
ATOM   1674  CG2 ILE A 206     -18.999   1.207 -21.554  1.00  0.00           C  
ATOM   1675  CD1 ILE A 206     -18.789   3.505 -23.537  1.00  0.00           C  
ATOM   1676  N   GLY A 207     -17.800   1.961 -17.720  1.00  0.00           N  
ATOM   1677  CA  GLY A 207     -17.536   0.974 -16.671  1.00  0.00           C  
ATOM   1678  C   GLY A 207     -16.360   0.046 -16.967  1.00  0.00           C  
ATOM   1679  O   GLY A 207     -16.222  -0.993 -16.319  1.00  0.00           O  
ATOM   1680  N   VAL A 208     -15.495   0.389 -17.931  1.00  0.00           N  
ATOM   1681  CA  VAL A 208     -14.191  -0.277 -18.052  1.00  0.00           C  
ATOM   1682  C   VAL A 208     -13.355   0.077 -16.818  1.00  0.00           C  
ATOM   1683  O   VAL A 208     -13.250   1.260 -16.486  1.00  0.00           O  
ATOM   1684  CB  VAL A 208     -13.436   0.101 -19.340  1.00  0.00           C  
ATOM   1685  CG1 VAL A 208     -12.078  -0.610 -19.439  1.00  0.00           C  
ATOM   1686  CG2 VAL A 208     -14.222  -0.318 -20.587  1.00  0.00           C  
ATOM   1687  N   PRO A 209     -12.727  -0.903 -16.140  1.00  0.00           N  
ATOM   1688  CA  PRO A 209     -11.894  -0.597 -14.990  1.00  0.00           C  
ATOM   1689  C   PRO A 209     -10.741   0.336 -15.322  1.00  0.00           C  
ATOM   1690  O   PRO A 209     -10.140   0.232 -16.392  1.00  0.00           O  
ATOM   1691  CB  PRO A 209     -11.430  -1.930 -14.421  1.00  0.00           C  
ATOM   1692  CG  PRO A 209     -12.426  -2.948 -14.977  1.00  0.00           C  
ATOM   1693  CD  PRO A 209     -12.863  -2.343 -16.307  1.00  0.00           C  
ATOM   1694  N   VAL A 210     -10.423   1.232 -14.389  1.00  0.00           N  
ATOM   1695  CA  VAL A 210      -9.591   2.411 -14.644  1.00  0.00           C  
ATOM   1696  C   VAL A 210      -8.226   2.011 -15.205  1.00  0.00           C  
ATOM   1697  O   VAL A 210      -7.840   2.523 -16.253  1.00  0.00           O  
ATOM   1698  CB  VAL A 210      -9.471   3.296 -13.390  1.00  0.00           C  
ATOM   1699  CG1 VAL A 210      -8.660   4.561 -13.698  1.00  0.00           C  
ATOM   1700  CG2 VAL A 210     -10.856   3.747 -12.900  1.00  0.00           C  
ATOM   1701  N   GLY A 211      -7.557   1.015 -14.616  1.00  0.00           N  
ATOM   1702  CA  GLY A 211      -6.266   0.531 -15.118  1.00  0.00           C  
ATOM   1703  C   GLY A 211      -6.332   0.022 -16.564  1.00  0.00           C  
ATOM   1704  O   GLY A 211      -5.529   0.405 -17.411  1.00  0.00           O  
ATOM   1705  N   TRP A 212      -7.354  -0.769 -16.905  1.00  0.00           N  
ATOM   1706  CA  TRP A 212      -7.541  -1.241 -18.282  1.00  0.00           C  
ATOM   1707  C   TRP A 212      -7.914  -0.105 -19.240  1.00  0.00           C  
ATOM   1708  O   TRP A 212      -7.445  -0.091 -20.374  1.00  0.00           O  
ATOM   1709  CB  TRP A 212      -8.586  -2.363 -18.318  1.00  0.00           C  
ATOM   1710  CG  TRP A 212      -8.219  -3.598 -17.550  1.00  0.00           C  
ATOM   1711  CD1 TRP A 212      -8.915  -4.125 -16.516  1.00  0.00           C  
ATOM   1712  CD2 TRP A 212      -7.075  -4.486 -17.745  1.00  0.00           C  
ATOM   1713  CE2 TRP A 212      -7.158  -5.546 -16.791  1.00  0.00           C  
ATOM   1714  CE3 TRP A 212      -5.970  -4.497 -18.623  1.00  0.00           C  
ATOM   1715  NE1 TRP A 212      -8.291  -5.268 -16.056  1.00  0.00           N  
ATOM   1716  CZ2 TRP A 212      -6.207  -6.574 -16.727  1.00  0.00           C  
ATOM   1717  CZ3 TRP A 212      -5.007  -5.525 -18.566  1.00  0.00           C  
ATOM   1718  CH2 TRP A 212      -5.126  -6.562 -17.625  1.00  0.00           C  
ATOM   1719  N   SER A 213      -8.717   0.864 -18.791  1.00  0.00           N  
ATOM   1720  CA  SER A 213      -9.103   2.025 -19.600  1.00  0.00           C  
ATOM   1721  C   SER A 213      -7.903   2.907 -19.957  1.00  0.00           C  
ATOM   1722  O   SER A 213      -7.758   3.301 -21.114  1.00  0.00           O  
ATOM   1723  CB  SER A 213     -10.196   2.833 -18.888  1.00  0.00           C  
ATOM   1724  OG  SER A 213      -9.704   3.597 -17.808  1.00  0.00           O  
ATOM   1725  N   LEU A 214      -7.008   3.144 -18.992  1.00  0.00           N  
ATOM   1726  CA  LEU A 214      -5.755   3.870 -19.176  1.00  0.00           C  
ATOM   1727  C   LEU A 214      -4.866   3.158 -20.190  1.00  0.00           C  
ATOM   1728  O   LEU A 214      -4.406   3.770 -21.149  1.00  0.00           O  
ATOM   1729  CB  LEU A 214      -5.042   3.948 -17.820  1.00  0.00           C  
ATOM   1730  CG  LEU A 214      -5.611   5.030 -16.891  1.00  0.00           C  
ATOM   1731  CD1 LEU A 214      -5.101   4.759 -15.488  1.00  0.00           C  
ATOM   1732  CD2 LEU A 214      -5.096   6.401 -17.314  1.00  0.00           C  
ATOM   1733  N   PHE A 215      -4.704   1.841 -20.034  1.00  0.00           N  
ATOM   1734  CA  PHE A 215      -3.922   1.041 -20.969  1.00  0.00           C  
ATOM   1735  C   PHE A 215      -4.449   1.144 -22.405  1.00  0.00           C  
ATOM   1736  O   PHE A 215      -3.677   1.401 -23.326  1.00  0.00           O  
ATOM   1737  CB  PHE A 215      -3.918  -0.415 -20.500  1.00  0.00           C  
ATOM   1738  CG  PHE A 215      -3.007  -1.307 -21.313  1.00  0.00           C  
ATOM   1739  CD1 PHE A 215      -3.522  -2.442 -21.959  1.00  0.00           C  
ATOM   1740  CD2 PHE A 215      -1.641  -0.997 -21.433  1.00  0.00           C  
ATOM   1741  CE1 PHE A 215      -2.670  -3.292 -22.683  1.00  0.00           C  
ATOM   1742  CE2 PHE A 215      -0.798  -1.813 -22.203  1.00  0.00           C  
ATOM   1743  CZ  PHE A 215      -1.305  -2.981 -22.797  1.00  0.00           C  
ATOM   1744  N   ILE A 216      -5.763   0.997 -22.603  1.00  0.00           N  
ATOM   1745  CA  ILE A 216      -6.400   1.091 -23.926  1.00  0.00           C  
ATOM   1746  C   ILE A 216      -6.194   2.476 -24.535  1.00  0.00           C  
ATOM   1747  O   ILE A 216      -5.866   2.577 -25.715  1.00  0.00           O  
ATOM   1748  CB  ILE A 216      -7.904   0.763 -23.823  1.00  0.00           C  
ATOM   1749  CG1 ILE A 216      -8.086  -0.719 -23.450  1.00  0.00           C  
ATOM   1750  CG2 ILE A 216      -8.660   1.052 -25.136  1.00  0.00           C  
ATOM   1751  CD1 ILE A 216      -9.462  -1.013 -22.852  1.00  0.00           C  
ATOM   1752  N   ALA A 217      -6.359   3.534 -23.743  1.00  0.00           N  
ATOM   1753  CA  ALA A 217      -6.169   4.908 -24.190  1.00  0.00           C  
ATOM   1754  C   ALA A 217      -4.742   5.154 -24.687  1.00  0.00           C  
ATOM   1755  O   ALA A 217      -4.533   5.668 -25.787  1.00  0.00           O  
ATOM   1756  CB  ALA A 217      -6.485   5.816 -23.010  1.00  0.00           C  
ATOM   1757  N   THR A 218      -3.754   4.723 -23.905  1.00  0.00           N  
ATOM   1758  CA  THR A 218      -2.343   4.866 -24.258  1.00  0.00           C  
ATOM   1759  C   THR A 218      -1.987   4.025 -25.482  1.00  0.00           C  
ATOM   1760  O   THR A 218      -1.287   4.498 -26.377  1.00  0.00           O  
ATOM   1761  CB  THR A 218      -1.468   4.486 -23.063  1.00  0.00           C  
ATOM   1762  CG2 THR A 218      -0.027   4.908 -23.263  1.00  0.00           C  
ATOM   1763  OG1 THR A 218      -1.897   5.164 -21.917  1.00  0.00           O  
ATOM   1764  N   LEU A 219      -2.518   2.803 -25.593  1.00  0.00           N  
ATOM   1765  CA  LEU A 219      -2.342   1.982 -26.791  1.00  0.00           C  
ATOM   1766  C   LEU A 219      -2.958   2.610 -28.031  1.00  0.00           C  
ATOM   1767  O   LEU A 219      -2.334   2.591 -29.092  1.00  0.00           O  
ATOM   1768  CB  LEU A 219      -2.968   0.601 -26.583  1.00  0.00           C  
ATOM   1769  CG  LEU A 219      -2.193  -0.310 -25.630  1.00  0.00           C  
ATOM   1770  CD1 LEU A 219      -3.010  -1.590 -25.479  1.00  0.00           C  
ATOM   1771  CD2 LEU A 219      -0.797  -0.638 -26.151  1.00  0.00           C  
ATOM   1772  N   LEU A 220      -4.151   3.187 -27.902  1.00  0.00           N  
ATOM   1773  CA  LEU A 220      -4.807   3.895 -28.987  1.00  0.00           C  
ATOM   1774  C   LEU A 220      -3.929   5.060 -29.459  1.00  0.00           C  
ATOM   1775  O   LEU A 220      -3.623   5.142 -30.647  1.00  0.00           O  
ATOM   1776  CB  LEU A 220      -6.202   4.340 -28.521  1.00  0.00           C  
ATOM   1777  CG  LEU A 220      -7.010   5.040 -29.621  1.00  0.00           C  
ATOM   1778  CD1 LEU A 220      -7.378   4.087 -30.759  1.00  0.00           C  
ATOM   1779  CD2 LEU A 220      -8.301   5.602 -29.044  1.00  0.00           C  
ATOM   1780  N   TYR A 221      -3.414   5.875 -28.538  1.00  0.00           N  
ATOM   1781  CA  TYR A 221      -2.467   6.945 -28.854  1.00  0.00           C  
ATOM   1782  C   TYR A 221      -1.220   6.433 -29.596  1.00  0.00           C  
ATOM   1783  O   TYR A 221      -0.886   6.923 -30.678  1.00  0.00           O  
ATOM   1784  CB  TYR A 221      -2.077   7.661 -27.559  1.00  0.00           C  
ATOM   1785  CG  TYR A 221      -0.857   8.536 -27.720  1.00  0.00           C  
ATOM   1786  CD1 TYR A 221       0.397   8.068 -27.282  1.00  0.00           C  
ATOM   1787  CD2 TYR A 221      -0.969   9.780 -28.365  1.00  0.00           C  
ATOM   1788  CE1 TYR A 221       1.543   8.859 -27.464  1.00  0.00           C  
ATOM   1789  CE2 TYR A 221       0.183  10.560 -28.571  1.00  0.00           C  
ATOM   1790  CZ  TYR A 221       1.434  10.107 -28.109  1.00  0.00           C  
ATOM   1791  OH  TYR A 221       2.554  10.841 -28.309  1.00  0.00           O  
ATOM   1792  N   PHE A 222      -0.547   5.405 -29.075  1.00  0.00           N  
ATOM   1793  CA  PHE A 222       0.650   4.859 -29.720  1.00  0.00           C  
ATOM   1794  C   PHE A 222       0.349   4.178 -31.063  1.00  0.00           C  
ATOM   1795  O   PHE A 222       1.208   4.145 -31.941  1.00  0.00           O  
ATOM   1796  CB  PHE A 222       1.383   3.924 -28.758  1.00  0.00           C  
ATOM   1797  CG  PHE A 222       2.262   4.619 -27.748  1.00  0.00           C  
ATOM   1798  CD1 PHE A 222       3.446   5.239 -28.176  1.00  0.00           C  
ATOM   1799  CD2 PHE A 222       1.939   4.612 -26.387  1.00  0.00           C  
ATOM   1800  CE1 PHE A 222       4.292   5.878 -27.252  1.00  0.00           C  
ATOM   1801  CE2 PHE A 222       2.769   5.267 -25.461  1.00  0.00           C  
ATOM   1802  CZ  PHE A 222       3.948   5.894 -25.890  1.00  0.00           C  
ATOM   1803  N   SER A 223      -0.869   3.669 -31.262  1.00  0.00           N  
ATOM   1804  CA  SER A 223      -1.307   3.124 -32.551  1.00  0.00           C  
ATOM   1805  C   SER A 223      -1.522   4.218 -33.608  1.00  0.00           C  
ATOM   1806  O   SER A 223      -1.294   3.984 -34.798  1.00  0.00           O  
ATOM   1807  CB  SER A 223      -2.569   2.276 -32.362  1.00  0.00           C  
ATOM   1808  OG  SER A 223      -3.741   3.058 -32.275  1.00  0.00           O  
ATOM   1809  N   MET A 224      -1.920   5.420 -33.175  1.00  0.00           N  
ATOM   1810  CA  MET A 224      -2.177   6.599 -34.011  1.00  0.00           C  
ATOM   1811  C   MET A 224      -0.920   7.440 -34.258  1.00  0.00           C  
ATOM   1812  O   MET A 224      -0.876   8.223 -35.209  1.00  0.00           O  
ATOM   1813  CB  MET A 224      -3.253   7.457 -33.337  1.00  0.00           C  
ATOM   1814  CG  MET A 224      -4.593   6.721 -33.251  1.00  0.00           C  
ATOM   1815  SD  MET A 224      -5.771   7.507 -32.134  1.00  0.00           S  
ATOM   1816  CE  MET A 224      -6.422   8.734 -33.256  1.00  0.00           C  
ATOM   1817  N   THR A 225       0.123   7.253 -33.451  1.00  0.00           N  
ATOM   1818  CA  THR A 225       1.437   7.870 -33.645  1.00  0.00           C  
ATOM   1819  C   THR A 225       2.429   6.899 -34.299  1.00  0.00           C  
ATOM   1820  O   THR A 225       2.179   5.704 -34.455  1.00  0.00           O  
ATOM   1821  CB  THR A 225       1.973   8.481 -32.342  1.00  0.00           C  
ATOM   1822  CG2 THR A 225       1.068   9.577 -31.790  1.00  0.00           C  
ATOM   1823  OG1 THR A 225       2.132   7.505 -31.353  1.00  0.00           O  
ATOM   1824  N   ARG A 226       3.571   7.416 -34.773  1.00  0.00           N  
ATOM   1825  CA  ARG A 226       4.614   6.596 -35.429  1.00  0.00           C  
ATOM   1826  C   ARG A 226       5.514   5.848 -34.442  1.00  0.00           C  
ATOM   1827  O   ARG A 226       6.343   5.038 -34.864  1.00  0.00           O  
ATOM   1828  CB  ARG A 226       5.449   7.457 -36.386  1.00  0.00           C  
ATOM   1829  CG  ARG A 226       4.643   7.884 -37.617  1.00  0.00           C  
ATOM   1830  CD  ARG A 226       5.574   8.574 -38.617  1.00  0.00           C  
ATOM   1831  NE  ARG A 226       4.874   8.888 -39.873  1.00  0.00           N  
ATOM   1832  CZ  ARG A 226       5.435   9.385 -40.962  1.00  0.00           C  
ATOM   1833  NH1 ARG A 226       6.700   9.694 -41.018  1.00  0.00           N1+
ATOM   1834  NH2 ARG A 226       4.722   9.567 -42.037  1.00  0.00           N  
ATOM   1835  N   TRP A 227       5.362   6.115 -33.149  1.00  0.00           N  
ATOM   1836  CA  TRP A 227       6.186   5.538 -32.099  1.00  0.00           C  
ATOM   1837  C   TRP A 227       6.020   4.014 -32.031  1.00  0.00           C  
ATOM   1838  O   TRP A 227       4.985   3.438 -32.384  1.00  0.00           O  
ATOM   1839  CB  TRP A 227       5.866   6.253 -30.784  1.00  0.00           C  
ATOM   1840  CG  TRP A 227       6.303   7.686 -30.742  1.00  0.00           C  
ATOM   1841  CD1 TRP A 227       5.490   8.764 -30.831  1.00  0.00           C  
ATOM   1842  CD2 TRP A 227       7.650   8.221 -30.562  1.00  0.00           C  
ATOM   1843  CE2 TRP A 227       7.579   9.647 -30.607  1.00  0.00           C  
ATOM   1844  CE3 TRP A 227       8.920   7.645 -30.336  1.00  0.00           C  
ATOM   1845  NE1 TRP A 227       6.239   9.922 -30.775  1.00  0.00           N  
ATOM   1846  CZ2 TRP A 227       8.711  10.458 -30.458  1.00  0.00           C  
ATOM   1847  CZ3 TRP A 227      10.064   8.453 -30.181  1.00  0.00           C  
ATOM   1848  CH2 TRP A 227       9.962   9.854 -30.247  1.00  0.00           C  
ATOM   1849  N   ASN A 228       7.085   3.319 -31.636  1.00  0.00           N  
ATOM   1850  CA  ASN A 228       7.026   1.875 -31.456  1.00  0.00           C  
ATOM   1851  C   ASN A 228       6.337   1.569 -30.121  1.00  0.00           C  
ATOM   1852  O   ASN A 228       7.001   1.508 -29.087  1.00  0.00           O  
ATOM   1853  CB  ASN A 228       8.430   1.265 -31.594  1.00  0.00           C  
ATOM   1854  CG  ASN A 228       8.400  -0.256 -31.552  1.00  0.00           C  
ATOM   1855  ND2 ASN A 228       9.548  -0.883 -31.587  1.00  0.00           N  
ATOM   1856  OD1 ASN A 228       7.362  -0.899 -31.487  1.00  0.00           O  
ATOM   1857  N   VAL A 229       5.012   1.375 -30.185  1.00  0.00           N  
ATOM   1858  CA  VAL A 229       4.127   1.034 -29.054  1.00  0.00           C  
ATOM   1859  C   VAL A 229       4.769  -0.018 -28.163  1.00  0.00           C  
ATOM   1860  O   VAL A 229       4.754   0.105 -26.944  1.00  0.00           O  
ATOM   1861  CB  VAL A 229       2.786   0.429 -29.542  1.00  0.00           C  
ATOM   1862  CG1 VAL A 229       1.805   0.232 -28.378  1.00  0.00           C  
ATOM   1863  CG2 VAL A 229       2.093   1.192 -30.685  1.00  0.00           C  
ATOM   1864  N   VAL A 230       5.356  -1.047 -28.784  1.00  0.00           N  
ATOM   1865  CA  VAL A 230       5.821  -2.210 -28.044  1.00  0.00           C  
ATOM   1866  C   VAL A 230       6.992  -1.855 -27.153  1.00  0.00           C  
ATOM   1867  O   VAL A 230       6.957  -2.245 -25.999  1.00  0.00           O  
ATOM   1868  CB  VAL A 230       6.161  -3.406 -28.944  1.00  0.00           C  
ATOM   1869  CG1 VAL A 230       6.396  -4.629 -28.045  1.00  0.00           C  
ATOM   1870  CG2 VAL A 230       5.027  -3.678 -29.943  1.00  0.00           C  
ATOM   1871  N   ASN A 231       7.974  -1.088 -27.635  1.00  0.00           N  
ATOM   1872  CA  ASN A 231       9.139  -0.730 -26.823  1.00  0.00           C  
ATOM   1873  C   ASN A 231       8.744   0.208 -25.671  1.00  0.00           C  
ATOM   1874  O   ASN A 231       9.173  -0.011 -24.545  1.00  0.00           O  
ATOM   1875  CB  ASN A 231      10.235  -0.110 -27.708  1.00  0.00           C  
ATOM   1876  CG  ASN A 231      10.885  -1.069 -28.695  1.00  0.00           C  
ATOM   1877  ND2 ASN A 231      11.898  -0.609 -29.391  1.00  0.00           N  
ATOM   1878  OD1 ASN A 231      10.477  -2.196 -28.931  1.00  0.00           O  
ATOM   1879  N   ALA A 232       7.877   1.194 -25.935  1.00  0.00           N  
ATOM   1880  CA  ALA A 232       7.426   2.139 -24.911  1.00  0.00           C  
ATOM   1881  C   ALA A 232       6.560   1.468 -23.828  1.00  0.00           C  
ATOM   1882  O   ALA A 232       6.767   1.709 -22.644  1.00  0.00           O  
ATOM   1883  CB  ALA A 232       6.683   3.292 -25.599  1.00  0.00           C  
ATOM   1884  N   ALA A 233       5.617   0.602 -24.220  1.00  0.00           N  
ATOM   1885  CA  ALA A 233       4.750  -0.113 -23.280  1.00  0.00           C  
ATOM   1886  C   ALA A 233       5.548  -1.089 -22.415  1.00  0.00           C  
ATOM   1887  O   ALA A 233       5.435  -1.097 -21.197  1.00  0.00           O  
ATOM   1888  CB  ALA A 233       3.664  -0.860 -24.069  1.00  0.00           C  
ATOM   1889  N   THR A 234       6.375  -1.896 -23.072  1.00  0.00           N  
ATOM   1890  CA  THR A 234       7.216  -2.941 -22.486  1.00  0.00           C  
ATOM   1891  C   THR A 234       7.986  -2.466 -21.257  1.00  0.00           C  
ATOM   1892  O   THR A 234       7.871  -3.054 -20.185  1.00  0.00           O  
ATOM   1893  CB  THR A 234       8.183  -3.361 -23.596  1.00  0.00           C  
ATOM   1894  CG2 THR A 234       9.538  -3.866 -23.185  1.00  0.00           C  
ATOM   1895  OG1 THR A 234       7.566  -4.286 -24.458  1.00  0.00           O  
ATOM   1896  N   GLU A 235       8.776  -1.410 -21.430  1.00  0.00           N  
ATOM   1897  CA  GLU A 235       9.691  -0.928 -20.404  1.00  0.00           C  
ATOM   1898  C   GLU A 235       8.891  -0.347 -19.234  1.00  0.00           C  
ATOM   1899  O   GLU A 235       9.066  -0.737 -18.082  1.00  0.00           O  
ATOM   1900  CB  GLU A 235      10.605   0.100 -21.088  1.00  0.00           C  
ATOM   1901  CG  GLU A 235      11.824   0.475 -20.249  1.00  0.00           C  
ATOM   1902  CD  GLU A 235      12.750   1.482 -20.938  1.00  0.00           C  
ATOM   1903  OE1 GLU A 235      13.505   2.155 -20.208  1.00  0.00           O  
ATOM   1904  OE2 GLU A 235      12.643   1.634 -22.179  1.00  0.00           O1-
ATOM   1905  N   LYS A 236       7.912   0.509 -19.545  1.00  0.00           N  
ATOM   1906  CA  LYS A 236       7.115   1.209 -18.537  1.00  0.00           C  
ATOM   1907  C   LYS A 236       6.228   0.274 -17.724  1.00  0.00           C  
ATOM   1908  O   LYS A 236       6.123   0.481 -16.525  1.00  0.00           O  
ATOM   1909  CB  LYS A 236       6.294   2.324 -19.203  1.00  0.00           C  
ATOM   1910  CG  LYS A 236       7.151   3.411 -19.879  1.00  0.00           C  
ATOM   1911  CD  LYS A 236       8.088   4.146 -18.912  1.00  0.00           C  
ATOM   1912  CE  LYS A 236       8.860   5.241 -19.654  1.00  0.00           C  
ATOM   1913  NZ  LYS A 236       9.863   5.882 -18.770  1.00  0.00           N1+
ATOM   1914  N   LEU A 237       5.623  -0.744 -18.340  1.00  0.00           N  
ATOM   1915  CA  LEU A 237       4.729  -1.669 -17.639  1.00  0.00           C  
ATOM   1916  C   LEU A 237       5.467  -2.533 -16.611  1.00  0.00           C  
ATOM   1917  O   LEU A 237       4.873  -2.881 -15.602  1.00  0.00           O  
ATOM   1918  CB  LEU A 237       4.022  -2.590 -18.648  1.00  0.00           C  
ATOM   1919  CG  LEU A 237       2.941  -1.939 -19.530  1.00  0.00           C  
ATOM   1920  CD1 LEU A 237       2.520  -2.964 -20.586  1.00  0.00           C  
ATOM   1921  CD2 LEU A 237       1.696  -1.509 -18.758  1.00  0.00           C  
ATOM   1922  N   VAL A 238       6.718  -2.935 -16.853  1.00  0.00           N  
ATOM   1923  CA  VAL A 238       7.426  -3.828 -15.919  1.00  0.00           C  
ATOM   1924  C   VAL A 238       8.266  -3.035 -14.922  1.00  0.00           C  
ATOM   1925  O   VAL A 238       8.123  -3.249 -13.718  1.00  0.00           O  
ATOM   1926  CB  VAL A 238       8.229  -4.913 -16.653  1.00  0.00           C  
ATOM   1927  CG1 VAL A 238       8.819  -5.902 -15.646  1.00  0.00           C  
ATOM   1928  CG2 VAL A 238       7.323  -5.714 -17.602  1.00  0.00           C  
ATOM   1929  N   TYR A 239       9.069  -2.071 -15.384  1.00  0.00           N  
ATOM   1930  CA  TYR A 239       9.922  -1.284 -14.486  1.00  0.00           C  
ATOM   1931  C   TYR A 239       9.140  -0.379 -13.537  1.00  0.00           C  
ATOM   1932  O   TYR A 239       9.657  -0.029 -12.484  1.00  0.00           O  
ATOM   1933  CB  TYR A 239      10.906  -0.419 -15.268  1.00  0.00           C  
ATOM   1934  CG  TYR A 239      12.063  -1.167 -15.879  1.00  0.00           C  
ATOM   1935  CD1 TYR A 239      13.077  -1.718 -15.067  1.00  0.00           C  
ATOM   1936  CD2 TYR A 239      12.185  -1.202 -17.273  1.00  0.00           C  
ATOM   1937  CE1 TYR A 239      14.225  -2.282 -15.662  1.00  0.00           C  
ATOM   1938  CE2 TYR A 239      13.342  -1.722 -17.860  1.00  0.00           C  
ATOM   1939  CZ  TYR A 239      14.360  -2.252 -17.064  1.00  0.00           C  
ATOM   1940  OH  TYR A 239      15.447  -2.700 -17.725  1.00  0.00           O  
ATOM   1941  N   SER A 240       7.883  -0.030 -13.833  1.00  0.00           N  
ATOM   1942  CA  SER A 240       7.062   0.730 -12.880  1.00  0.00           C  
ATOM   1943  C   SER A 240       6.836  -0.013 -11.557  1.00  0.00           C  
ATOM   1944  O   SER A 240       6.524   0.615 -10.550  1.00  0.00           O  
ATOM   1945  CB  SER A 240       5.701   1.052 -13.490  1.00  0.00           C  
ATOM   1946  OG  SER A 240       4.994  -0.147 -13.754  1.00  0.00           O  
ATOM   1947  N   LEU A 241       6.940  -1.348 -11.564  1.00  0.00           N  
ATOM   1948  CA  LEU A 241       6.853  -2.173 -10.358  1.00  0.00           C  
ATOM   1949  C   LEU A 241       8.222  -2.419  -9.708  1.00  0.00           C  
ATOM   1950  O   LEU A 241       8.264  -2.843  -8.556  1.00  0.00           O  
ATOM   1951  CB  LEU A 241       6.154  -3.504 -10.685  1.00  0.00           C  
ATOM   1952  CG  LEU A 241       4.713  -3.385 -11.209  1.00  0.00           C  
ATOM   1953  CD1 LEU A 241       4.141  -4.792 -11.403  1.00  0.00           C  
ATOM   1954  CD2 LEU A 241       3.793  -2.617 -10.256  1.00  0.00           C  
ATOM   1955  N   ASP A 242       9.325  -2.141 -10.403  1.00  0.00           N  
ATOM   1956  CA  ASP A 242      10.694  -2.290  -9.898  1.00  0.00           C  
ATOM   1957  C   ASP A 242      11.085  -1.083  -9.026  1.00  0.00           C  
ATOM   1958  O   ASP A 242      11.932  -0.260  -9.367  1.00  0.00           O  
ATOM   1959  CB  ASP A 242      11.653  -2.545 -11.072  1.00  0.00           C  
ATOM   1960  CG  ASP A 242      13.088  -2.841 -10.619  1.00  0.00           C  
ATOM   1961  OD1 ASP A 242      13.297  -3.203  -9.435  1.00  0.00           O  
ATOM   1962  OD2 ASP A 242      13.992  -2.735 -11.468  1.00  0.00           O1-
ATOM   1963  N   SER A 243      10.397  -0.934  -7.892  1.00  0.00           N  
ATOM   1964  CA  SER A 243      10.575   0.182  -6.962  1.00  0.00           C  
ATOM   1965  C   SER A 243      10.559  -0.316  -5.520  1.00  0.00           C  
ATOM   1966  O   SER A 243       9.555  -0.841  -5.037  1.00  0.00           O  
ATOM   1967  CB  SER A 243       9.482   1.224  -7.216  1.00  0.00           C  
ATOM   1968  OG  SER A 243       9.563   2.291  -6.288  1.00  0.00           O  
ATOM   1969  N   PHE A 244      11.669  -0.133  -4.798  1.00  0.00           N  
ATOM   1970  CA  PHE A 244      11.752  -0.515  -3.386  1.00  0.00           C  
ATOM   1971  C   PHE A 244      10.773   0.271  -2.490  1.00  0.00           C  
ATOM   1972  O   PHE A 244      10.115  -0.346  -1.649  1.00  0.00           O  
ATOM   1973  CB  PHE A 244      13.197  -0.418  -2.881  1.00  0.00           C  
ATOM   1974  CG  PHE A 244      13.362  -0.934  -1.469  1.00  0.00           C  
ATOM   1975  CD1 PHE A 244      13.409  -0.049  -0.375  1.00  0.00           C  
ATOM   1976  CD2 PHE A 244      13.482  -2.317  -1.253  1.00  0.00           C  
ATOM   1977  CE1 PHE A 244      13.588  -0.551   0.928  1.00  0.00           C  
ATOM   1978  CE2 PHE A 244      13.693  -2.815   0.041  1.00  0.00           C  
ATOM   1979  CZ  PHE A 244      13.738  -1.934   1.134  1.00  0.00           C  
ATOM   1980  N   PRO A 245      10.575   1.594  -2.671  1.00  0.00           N  
ATOM   1981  CA  PRO A 245       9.535   2.334  -1.951  1.00  0.00           C  
ATOM   1982  C   PRO A 245       8.122   1.763  -2.133  1.00  0.00           C  
ATOM   1983  O   PRO A 245       7.302   1.828  -1.217  1.00  0.00           O  
ATOM   1984  CB  PRO A 245       9.619   3.764  -2.491  1.00  0.00           C  
ATOM   1985  CG  PRO A 245      11.077   3.909  -2.905  1.00  0.00           C  
ATOM   1986  CD  PRO A 245      11.415   2.520  -3.426  1.00  0.00           C  
ATOM   1987  N   LEU A 246       7.834   1.158  -3.290  1.00  0.00           N  
ATOM   1988  CA  LEU A 246       6.517   0.605  -3.588  1.00  0.00           C  
ATOM   1989  C   LEU A 246       6.186  -0.641  -2.749  1.00  0.00           C  
ATOM   1990  O   LEU A 246       5.009  -0.907  -2.508  1.00  0.00           O  
ATOM   1991  CB  LEU A 246       6.428   0.358  -5.103  1.00  0.00           C  
ATOM   1992  CG  LEU A 246       5.062  -0.123  -5.604  1.00  0.00           C  
ATOM   1993  CD1 LEU A 246       3.921   0.815  -5.210  1.00  0.00           C  
ATOM   1994  CD2 LEU A 246       5.096  -0.239  -7.128  1.00  0.00           C  
ATOM   1995  N   LEU A 247       7.196  -1.339  -2.211  1.00  0.00           N  
ATOM   1996  CA  LEU A 247       7.009  -2.420  -1.235  1.00  0.00           C  
ATOM   1997  C   LEU A 247       6.310  -1.936   0.045  1.00  0.00           C  
ATOM   1998  O   LEU A 247       5.684  -2.738   0.731  1.00  0.00           O  
ATOM   1999  CB  LEU A 247       8.367  -3.039  -0.867  1.00  0.00           C  
ATOM   2000  CG  LEU A 247       9.016  -3.873  -1.982  1.00  0.00           C  
ATOM   2001  CD1 LEU A 247      10.491  -4.108  -1.672  1.00  0.00           C  
ATOM   2002  CD2 LEU A 247       8.348  -5.240  -2.073  1.00  0.00           C  
ATOM   2003  N   ALA A 248       6.338  -0.641   0.371  1.00  0.00           N  
ATOM   2004  CA  ALA A 248       5.584  -0.126   1.510  1.00  0.00           C  
ATOM   2005  C   ALA A 248       4.076  -0.427   1.385  1.00  0.00           C  
ATOM   2006  O   ALA A 248       3.441  -0.802   2.369  1.00  0.00           O  
ATOM   2007  CB  ALA A 248       5.857   1.376   1.630  1.00  0.00           C  
ATOM   2008  N   VAL A 249       3.505  -0.340   0.174  1.00  0.00           N  
ATOM   2009  CA  VAL A 249       2.065  -0.549  -0.073  1.00  0.00           C  
ATOM   2010  C   VAL A 249       1.581  -1.942   0.357  1.00  0.00           C  
ATOM   2011  O   VAL A 249       0.720  -2.005   1.238  1.00  0.00           O  
ATOM   2012  CB  VAL A 249       1.664  -0.248  -1.533  1.00  0.00           C  
ATOM   2013  CG1 VAL A 249       0.158  -0.435  -1.735  1.00  0.00           C  
ATOM   2014  CG2 VAL A 249       2.017   1.184  -1.923  1.00  0.00           C  
ATOM   2015  N   PRO A 250       2.101  -3.064  -0.188  1.00  0.00           N  
ATOM   2016  CA  PRO A 250       1.665  -4.401   0.210  1.00  0.00           C  
ATOM   2017  C   PRO A 250       1.833  -4.663   1.705  1.00  0.00           C  
ATOM   2018  O   PRO A 250       0.982  -5.313   2.308  1.00  0.00           O  
ATOM   2019  CB  PRO A 250       2.540  -5.382  -0.579  1.00  0.00           C  
ATOM   2020  CG  PRO A 250       3.747  -4.568  -0.998  1.00  0.00           C  
ATOM   2021  CD  PRO A 250       3.146  -3.184  -1.194  1.00  0.00           C  
ATOM   2022  N   PHE A 251       2.919  -4.179   2.313  1.00  0.00           N  
ATOM   2023  CA  PHE A 251       3.218  -4.471   3.712  1.00  0.00           C  
ATOM   2024  C   PHE A 251       2.414  -3.625   4.695  1.00  0.00           C  
ATOM   2025  O   PHE A 251       2.057  -4.125   5.763  1.00  0.00           O  
ATOM   2026  CB  PHE A 251       4.727  -4.389   3.943  1.00  0.00           C  
ATOM   2027  CG  PHE A 251       5.424  -5.609   3.385  1.00  0.00           C  
ATOM   2028  CD1 PHE A 251       5.214  -6.855   3.998  1.00  0.00           C  
ATOM   2029  CD2 PHE A 251       6.259  -5.527   2.258  1.00  0.00           C  
ATOM   2030  CE1 PHE A 251       5.805  -8.008   3.466  1.00  0.00           C  
ATOM   2031  CE2 PHE A 251       6.861  -6.679   1.731  1.00  0.00           C  
ATOM   2032  CZ  PHE A 251       6.629  -7.926   2.332  1.00  0.00           C  
ATOM   2033  N   TYR A 252       2.029  -2.401   4.332  1.00  0.00           N  
ATOM   2034  CA  TYR A 252       1.049  -1.653   5.115  1.00  0.00           C  
ATOM   2035  C   TYR A 252      -0.361  -2.211   4.957  1.00  0.00           C  
ATOM   2036  O   TYR A 252      -1.053  -2.352   5.961  1.00  0.00           O  
ATOM   2037  CB  TYR A 252       1.086  -0.174   4.762  1.00  0.00           C  
ATOM   2038  CG  TYR A 252       2.282   0.564   5.322  1.00  0.00           C  
ATOM   2039  CD1 TYR A 252       2.600   0.500   6.697  1.00  0.00           C  
ATOM   2040  CD2 TYR A 252       3.010   1.407   4.471  1.00  0.00           C  
ATOM   2041  CE1 TYR A 252       3.616   1.323   7.225  1.00  0.00           C  
ATOM   2042  CE2 TYR A 252       3.998   2.251   4.994  1.00  0.00           C  
ATOM   2043  CZ  TYR A 252       4.282   2.226   6.370  1.00  0.00           C  
ATOM   2044  OH  TYR A 252       5.160   3.134   6.842  1.00  0.00           O  
ATOM   2045  N   ILE A 253      -0.755  -2.637   3.751  1.00  0.00           N  
ATOM   2046  CA  ILE A 253      -2.014  -3.373   3.559  1.00  0.00           C  
ATOM   2047  C   ILE A 253      -2.016  -4.637   4.430  1.00  0.00           C  
ATOM   2048  O   ILE A 253      -2.984  -4.896   5.146  1.00  0.00           O  
ATOM   2049  CB  ILE A 253      -2.229  -3.711   2.066  1.00  0.00           C  
ATOM   2050  CG1 ILE A 253      -2.497  -2.437   1.237  1.00  0.00           C  
ATOM   2051  CG2 ILE A 253      -3.411  -4.682   1.893  1.00  0.00           C  
ATOM   2052  CD1 ILE A 253      -2.318  -2.662  -0.270  1.00  0.00           C  
ATOM   2053  N   LEU A 254      -0.920  -5.407   4.419  1.00  0.00           N  
ATOM   2054  CA  LEU A 254      -0.773  -6.587   5.268  1.00  0.00           C  
ATOM   2055  C   LEU A 254      -0.884  -6.220   6.749  1.00  0.00           C  
ATOM   2056  O   LEU A 254      -1.599  -6.901   7.477  1.00  0.00           O  
ATOM   2057  CB  LEU A 254       0.570  -7.287   4.985  1.00  0.00           C  
ATOM   2058  CG  LEU A 254       0.773  -8.563   5.828  1.00  0.00           C  
ATOM   2059  CD1 LEU A 254      -0.191  -9.675   5.407  1.00  0.00           C  
ATOM   2060  CD2 LEU A 254       2.214  -9.077   5.750  1.00  0.00           C  
ATOM   2061  N   THR A 255      -0.207  -5.158   7.191  1.00  0.00           N  
ATOM   2062  CA  THR A 255      -0.286  -4.664   8.572  1.00  0.00           C  
ATOM   2063  C   THR A 255      -1.740  -4.397   8.954  1.00  0.00           C  
ATOM   2064  O   THR A 255      -2.215  -4.975   9.927  1.00  0.00           O  
ATOM   2065  CB  THR A 255       0.578  -3.409   8.766  1.00  0.00           C  
ATOM   2066  CG2 THR A 255       0.538  -2.879  10.196  1.00  0.00           C  
ATOM   2067  OG1 THR A 255       1.926  -3.722   8.501  1.00  0.00           O  
ATOM   2068  N   GLY A 256      -2.495  -3.650   8.146  1.00  0.00           N  
ATOM   2069  CA  GLY A 256      -3.919  -3.407   8.381  1.00  0.00           C  
ATOM   2070  C   GLY A 256      -4.754  -4.677   8.502  1.00  0.00           C  
ATOM   2071  O   GLY A 256      -5.527  -4.830   9.449  1.00  0.00           O  
ATOM   2072  N   ILE A 257      -4.568  -5.628   7.582  1.00  0.00           N  
ATOM   2073  CA  ILE A 257      -5.276  -6.916   7.607  1.00  0.00           C  
ATOM   2074  C   ILE A 257      -4.909  -7.718   8.865  1.00  0.00           C  
ATOM   2075  O   ILE A 257      -5.787  -8.288   9.518  1.00  0.00           O  
ATOM   2076  CB  ILE A 257      -4.989  -7.719   6.318  1.00  0.00           C  
ATOM   2077  CG1 ILE A 257      -5.555  -7.000   5.072  1.00  0.00           C  
ATOM   2078  CG2 ILE A 257      -5.606  -9.129   6.403  1.00  0.00           C  
ATOM   2079  CD1 ILE A 257      -4.963  -7.532   3.764  1.00  0.00           C  
ATOM   2080  N   LEU A 258      -3.629  -7.770   9.237  1.00  0.00           N  
ATOM   2081  CA  LEU A 258      -3.158  -8.493  10.421  1.00  0.00           C  
ATOM   2082  C   LEU A 258      -3.676  -7.873  11.715  1.00  0.00           C  
ATOM   2083  O   LEU A 258      -4.045  -8.600  12.634  1.00  0.00           O  
ATOM   2084  CB  LEU A 258      -1.624  -8.520  10.451  1.00  0.00           C  
ATOM   2085  CG  LEU A 258      -0.980  -9.437   9.403  1.00  0.00           C  
ATOM   2086  CD1 LEU A 258       0.536  -9.276   9.507  1.00  0.00           C  
ATOM   2087  CD2 LEU A 258      -1.328 -10.910   9.620  1.00  0.00           C  
ATOM   2088  N   MET A 259      -3.739  -6.547  11.787  1.00  0.00           N  
ATOM   2089  CA  MET A 259      -4.268  -5.862  12.957  1.00  0.00           C  
ATOM   2090  C   MET A 259      -5.786  -6.074  13.083  1.00  0.00           C  
ATOM   2091  O   MET A 259      -6.271  -6.391  14.171  1.00  0.00           O  
ATOM   2092  CB  MET A 259      -3.871  -4.382  12.913  1.00  0.00           C  
ATOM   2093  CG  MET A 259      -2.349  -4.142  13.005  1.00  0.00           C  
ATOM   2094  SD  MET A 259      -1.807  -2.412  13.026  1.00  0.00           S  
ATOM   2095  CE  MET A 259      -2.411  -1.852  14.635  1.00  0.00           C  
ATOM   2096  N   ASN A 260      -6.525  -6.032  11.969  1.00  0.00           N  
ATOM   2097  CA  ASN A 260      -7.957  -6.346  11.950  1.00  0.00           C  
ATOM   2098  C   ASN A 260      -8.247  -7.804  12.342  1.00  0.00           C  
ATOM   2099  O   ASN A 260      -9.134  -8.066  13.151  1.00  0.00           O  
ATOM   2100  CB  ASN A 260      -8.524  -6.022  10.555  1.00  0.00           C  
ATOM   2101  CG  ASN A 260      -8.758  -4.536  10.337  1.00  0.00           C  
ATOM   2102  ND2 ASN A 260      -8.719  -4.077   9.109  1.00  0.00           N  
ATOM   2103  OD1 ASN A 260      -9.037  -3.781  11.253  1.00  0.00           O  
ATOM   2104  N   THR A 261      -7.487  -8.760  11.803  1.00  0.00           N  
ATOM   2105  CA  THR A 261      -7.671 -10.195  12.098  1.00  0.00           C  
ATOM   2106  C   THR A 261      -7.095 -10.623  13.450  1.00  0.00           C  
ATOM   2107  O   THR A 261      -7.479 -11.668  13.966  1.00  0.00           O  
ATOM   2108  CB  THR A 261      -7.087 -11.086  10.993  1.00  0.00           C  
ATOM   2109  CG2 THR A 261      -7.833 -10.943   9.667  1.00  0.00           C  
ATOM   2110  OG1 THR A 261      -5.736 -10.788  10.743  1.00  0.00           O  
ATOM   2111  N   GLY A 262      -6.188  -9.836  14.031  1.00  0.00           N  
ATOM   2112  CA  GLY A 262      -5.557 -10.086  15.328  1.00  0.00           C  
ATOM   2113  C   GLY A 262      -6.306  -9.514  16.537  1.00  0.00           C  
ATOM   2114  O   GLY A 262      -5.722  -9.469  17.621  1.00  0.00           O  
ATOM   2115  N   GLY A 263      -7.537  -9.016  16.356  1.00  0.00           N  
ATOM   2116  CA  GLY A 263      -8.389  -8.494  17.436  1.00  0.00           C  
ATOM   2117  C   GLY A 263      -7.990  -7.122  17.967  1.00  0.00           C  
ATOM   2118  O   GLY A 263      -8.465  -6.671  19.014  1.00  0.00           O  
ATOM   2119  N   ILE A 264      -7.089  -6.437  17.275  1.00  0.00           N  
ATOM   2120  CA  ILE A 264      -6.582  -5.131  17.694  1.00  0.00           C  
ATOM   2121  C   ILE A 264      -7.704  -4.091  17.621  1.00  0.00           C  
ATOM   2122  O   ILE A 264      -7.786  -3.198  18.472  1.00  0.00           O  
ATOM   2123  CB  ILE A 264      -5.373  -4.784  16.810  1.00  0.00           C  
ATOM   2124  CG1 ILE A 264      -4.350  -5.946  16.909  1.00  0.00           C  
ATOM   2125  CG2 ILE A 264      -4.736  -3.460  17.210  1.00  0.00           C  
ATOM   2126  CD1 ILE A 264      -2.961  -5.610  16.395  1.00  0.00           C  
ATOM   2127  N   THR A 265      -8.618  -4.279  16.663  1.00  0.00           N  
ATOM   2128  CA  THR A 265      -9.667  -3.320  16.338  1.00  0.00           C  
ATOM   2129  C   THR A 265     -10.595  -3.021  17.515  1.00  0.00           C  
ATOM   2130  O   THR A 265     -10.788  -1.878  17.934  1.00  0.00           O  
ATOM   2131  CB  THR A 265     -10.407  -3.682  15.045  1.00  0.00           C  
ATOM   2132  CG2 THR A 265     -11.362  -2.591  14.562  1.00  0.00           C  
ATOM   2133  OG1 THR A 265      -9.400  -3.851  14.074  1.00  0.00           O  
ATOM   2134  N   GLU A 266     -11.100  -4.072  18.149  1.00  0.00           N  
ATOM   2135  CA  GLU A 266     -12.001  -3.935  19.292  1.00  0.00           C  
ATOM   2136  C   GLU A 266     -11.299  -3.331  20.517  1.00  0.00           C  
ATOM   2137  O   GLU A 266     -11.901  -2.580  21.284  1.00  0.00           O  
ATOM   2138  CB  GLU A 266     -12.573  -5.310  19.641  1.00  0.00           C  
ATOM   2139  CG  GLU A 266     -13.394  -5.910  18.487  1.00  0.00           C  
ATOM   2140  CD  GLU A 266     -14.087  -7.223  18.877  1.00  0.00           C  
ATOM   2141  OE1 GLU A 266     -14.951  -7.665  18.088  1.00  0.00           O  
ATOM   2142  OE2 GLU A 266     -13.781  -7.749  19.971  1.00  0.00           O1-
ATOM   2143  N   ARG A 267     -10.005  -3.611  20.700  1.00  0.00           N  
ATOM   2144  CA  ARG A 267      -9.236  -3.167  21.872  1.00  0.00           C  
ATOM   2145  C   ARG A 267      -8.942  -1.671  21.834  1.00  0.00           C  
ATOM   2146  O   ARG A 267      -9.147  -0.995  22.842  1.00  0.00           O  
ATOM   2147  CB  ARG A 267      -7.953  -4.001  21.992  1.00  0.00           C  
ATOM   2148  CG  ARG A 267      -8.273  -5.458  22.359  1.00  0.00           C  
ATOM   2149  CD  ARG A 267      -7.012  -6.323  22.291  1.00  0.00           C  
ATOM   2150  NE  ARG A 267      -7.251  -7.694  22.791  1.00  0.00           N  
ATOM   2151  CZ  ARG A 267      -7.724  -8.719  22.094  1.00  0.00           C  
ATOM   2152  NH1 ARG A 267      -8.201  -8.633  20.899  1.00  0.00           N1+
ATOM   2153  NH2 ARG A 267      -7.748  -9.930  22.560  1.00  0.00           N  
ATOM   2154  N   ILE A 268      -8.511  -1.138  20.688  1.00  0.00           N  
ATOM   2155  CA  ILE A 268      -8.319   0.316  20.525  1.00  0.00           C  
ATOM   2156  C   ILE A 268      -9.667   1.025  20.638  1.00  0.00           C  
ATOM   2157  O   ILE A 268      -9.754   2.042  21.324  1.00  0.00           O  
ATOM   2158  CB  ILE A 268      -7.640   0.659  19.186  1.00  0.00           C  
ATOM   2159  CG1 ILE A 268      -6.232   0.043  19.098  1.00  0.00           C  
ATOM   2160  CG2 ILE A 268      -7.595   2.176  18.917  1.00  0.00           C  
ATOM   2161  CD1 ILE A 268      -5.585   0.162  17.711  1.00  0.00           C  
ATOM   2162  N   PHE A 269     -10.727   0.470  20.042  1.00  0.00           N  
ATOM   2163  CA  PHE A 269     -12.066   1.041  20.153  1.00  0.00           C  
ATOM   2164  C   PHE A 269     -12.543   1.108  21.615  1.00  0.00           C  
ATOM   2165  O   PHE A 269     -13.008   2.151  22.074  1.00  0.00           O  
ATOM   2166  CB  PHE A 269     -13.030   0.236  19.277  1.00  0.00           C  
ATOM   2167  CG  PHE A 269     -14.397   0.875  19.212  1.00  0.00           C  
ATOM   2168  CD1 PHE A 269     -15.417   0.470  20.096  1.00  0.00           C  
ATOM   2169  CD2 PHE A 269     -14.626   1.927  18.308  1.00  0.00           C  
ATOM   2170  CE1 PHE A 269     -16.662   1.123  20.076  1.00  0.00           C  
ATOM   2171  CE2 PHE A 269     -15.864   2.587  18.303  1.00  0.00           C  
ATOM   2172  CZ  PHE A 269     -16.880   2.188  19.184  1.00  0.00           C  
ATOM   2173  N   ASN A 270     -12.357   0.037  22.392  1.00  0.00           N  
ATOM   2174  CA  ASN A 270     -12.698   0.001  23.817  1.00  0.00           C  
ATOM   2175  C   ASN A 270     -11.869   0.988  24.649  1.00  0.00           C  
ATOM   2176  O   ASN A 270     -12.398   1.628  25.561  1.00  0.00           O  
ATOM   2177  CB  ASN A 270     -12.527  -1.437  24.334  1.00  0.00           C  
ATOM   2178  CG  ASN A 270     -13.643  -2.358  23.873  1.00  0.00           C  
ATOM   2179  ND2 ASN A 270     -13.381  -3.639  23.768  1.00  0.00           N  
ATOM   2180  OD1 ASN A 270     -14.772  -1.943  23.657  1.00  0.00           O  
ATOM   2181  N   PHE A 271     -10.590   1.163  24.320  1.00  0.00           N  
ATOM   2182  CA  PHE A 271      -9.757   2.175  24.960  1.00  0.00           C  
ATOM   2183  C   PHE A 271     -10.212   3.600  24.623  1.00  0.00           C  
ATOM   2184  O   PHE A 271     -10.387   4.415  25.532  1.00  0.00           O  
ATOM   2185  CB  PHE A 271      -8.297   1.943  24.581  1.00  0.00           C  
ATOM   2186  CG  PHE A 271      -7.382   3.003  25.154  1.00  0.00           C  
ATOM   2187  CD1 PHE A 271      -6.774   3.949  24.310  1.00  0.00           C  
ATOM   2188  CD2 PHE A 271      -7.204   3.090  26.547  1.00  0.00           C  
ATOM   2189  CE1 PHE A 271      -5.954   4.952  24.853  1.00  0.00           C  
ATOM   2190  CE2 PHE A 271      -6.420   4.119  27.092  1.00  0.00           C  
ATOM   2191  CZ  PHE A 271      -5.779   5.039  26.245  1.00  0.00           C  
ATOM   2192  N   ALA A 272     -10.491   3.888  23.348  1.00  0.00           N  
ATOM   2193  CA  ALA A 272     -11.059   5.163  22.921  1.00  0.00           C  
ATOM   2194  C   ALA A 272     -12.395   5.432  23.632  1.00  0.00           C  
ATOM   2195  O   ALA A 272     -12.617   6.537  24.125  1.00  0.00           O  
ATOM   2196  CB  ALA A 272     -11.204   5.158  21.393  1.00  0.00           C  
ATOM   2197  N   LYS A 273     -13.241   4.404  23.791  1.00  0.00           N  
ATOM   2198  CA  LYS A 273     -14.486   4.458  24.572  1.00  0.00           C  
ATOM   2199  C   LYS A 273     -14.250   4.828  26.032  1.00  0.00           C  
ATOM   2200  O   LYS A 273     -14.919   5.729  26.535  1.00  0.00           O  
ATOM   2201  CB  LYS A 273     -15.257   3.144  24.398  1.00  0.00           C  
ATOM   2202  CG  LYS A 273     -16.650   3.207  25.037  1.00  0.00           C  
ATOM   2203  CD  LYS A 273     -17.391   1.888  24.799  1.00  0.00           C  
ATOM   2204  CE  LYS A 273     -18.767   1.921  25.472  1.00  0.00           C  
ATOM   2205  NZ  LYS A 273     -19.508   0.658  25.231  1.00  0.00           N1+
ATOM   2206  N   ALA A 274     -13.289   4.192  26.698  1.00  0.00           N  
ATOM   2207  CA  ALA A 274     -12.940   4.510  28.082  1.00  0.00           C  
ATOM   2208  C   ALA A 274     -12.411   5.950  28.236  1.00  0.00           C  
ATOM   2209  O   ALA A 274     -12.716   6.618  29.228  1.00  0.00           O  
ATOM   2210  CB  ALA A 274     -11.923   3.473  28.576  1.00  0.00           C  
ATOM   2211  N   LEU A 275     -11.664   6.415  27.229  1.00  0.00           N  
ATOM   2212  CA  LEU A 275     -11.132   7.805  27.243  1.00  0.00           C  
ATOM   2213  C   LEU A 275     -12.301   8.777  27.059  1.00  0.00           C  
ATOM   2214  O   LEU A 275     -12.532   9.599  27.967  1.00  0.00           O  
ATOM   2215  CB  LEU A 275     -10.133   7.938  26.090  1.00  0.00           C  
ATOM   2216  CG  LEU A 275      -8.858   8.719  26.398  1.00  0.00           C  
ATOM   2217  CD1 LEU A 275      -8.200   8.202  27.667  1.00  0.00           C  
ATOM   2218  CD2 LEU A 275      -7.889   8.643  25.229  1.00  0.00           C  
ATOM   2219  N   LEU A 276     -13.000   8.687  25.923  1.00  0.00           N  
ATOM   2220  CA  LEU A 276     -14.151   9.589  25.641  1.00  0.00           C  
ATOM   2221  C   LEU A 276     -15.331   8.765  25.114  1.00  0.00           C  
ATOM   2222  O   LEU A 276     -15.196   8.167  24.030  1.00  0.00           O  
ATOM   2223  CB  LEU A 276     -13.731  10.654  24.621  1.00  0.00           C  
ATOM   2224  CG  LEU A 276     -12.473  10.348  23.807  1.00  0.00           C  
ATOM   2225  CD1 LEU A 276     -12.805  10.177  22.333  1.00  0.00           C  
ATOM   2226  CD2 LEU A 276     -11.429  11.439  23.993  1.00  0.00           C  
ATOM   2227  N   GLY A 277     -16.449   8.744  25.845  1.00  0.00           N  
ATOM   2228  CA  GLY A 277     -17.652   8.037  25.363  1.00  0.00           C  
ATOM   2229  C   GLY A 277     -18.593   8.994  24.654  1.00  0.00           C  
ATOM   2230  O   GLY A 277     -19.814   8.742  24.679  1.00  0.00           O  
ATOM   2231  N   HIS A 278     -18.049  10.058  24.052  1.00  0.00           N  
ATOM   2232  CA  HIS A 278     -18.871  11.089  23.363  1.00  0.00           C  
ATOM   2233  C   HIS A 278     -18.077  11.620  22.165  1.00  0.00           C  
ATOM   2234  O   HIS A 278     -17.042  11.006  21.835  1.00  0.00           O  
ATOM   2235  CB  HIS A 278     -19.222  12.216  24.345  1.00  0.00           C  
ATOM   2236  CG  HIS A 278     -18.330  12.265  25.542  1.00  0.00           C  
ATOM   2237  CD2 HIS A 278     -18.547  11.924  26.831  1.00  0.00           C  
ATOM   2238  ND1 HIS A 278     -17.021  12.703  25.472  1.00  0.00           N  
ATOM   2239  CE1 HIS A 278     -16.472  12.631  26.668  1.00  0.00           C  
ATOM   2240  NE2 HIS A 278     -17.388  12.155  27.518  1.00  0.00           N  
ATOM   2241  N   TYR A 279     -18.529  12.721  21.552  1.00  0.00           N  
ATOM   2242  CA  TYR A 279     -17.697  13.427  20.541  1.00  0.00           C  
ATOM   2243  C   TYR A 279     -18.523  13.758  19.293  1.00  0.00           C  
ATOM   2244  O   TYR A 279     -19.052  12.822  18.664  1.00  0.00           O  
ATOM   2245  CB  TYR A 279     -16.494  12.561  20.161  1.00  0.00           C  
ATOM   2246  CG  TYR A 279     -15.148  13.193  20.408  1.00  0.00           C  
ATOM   2247  CD1 TYR A 279     -14.790  13.638  21.669  1.00  0.00           C  
ATOM   2248  CD2 TYR A 279     -14.229  13.340  19.383  1.00  0.00           C  
ATOM   2249  CE1 TYR A 279     -13.555  14.217  21.906  1.00  0.00           C  
ATOM   2250  CE2 TYR A 279     -12.990  13.917  19.603  1.00  0.00           C  
ATOM   2251  CZ  TYR A 279     -12.651  14.356  20.869  1.00  0.00           C  
ATOM   2252  OH  TYR A 279     -11.431  14.926  21.095  1.00  0.00           O  
ATOM   2253  N   THR A 280     -18.618  15.045  18.940  1.00  0.00           N  
ATOM   2254  CA  THR A 280     -19.333  15.445  17.696  1.00  0.00           C  
ATOM   2255  C   THR A 280     -18.428  15.129  16.503  1.00  0.00           C  
ATOM   2256  O   THR A 280     -17.286  15.623  16.494  1.00  0.00           O  
ATOM   2257  CB  THR A 280     -19.720  16.928  17.732  1.00  0.00           C  
ATOM   2258  CG2 THR A 280     -20.529  17.363  16.529  1.00  0.00           C  
ATOM   2259  OG1 THR A 280     -20.465  17.163  18.928  1.00  0.00           O  
ATOM   2260  N   GLY A 281     -18.917  14.343  15.539  1.00  0.00           N  
ATOM   2261  CA  GLY A 281     -18.056  13.925  14.416  1.00  0.00           C  
ATOM   2262  C   GLY A 281     -16.998  12.978  14.920  1.00  0.00           C  
ATOM   2263  O   GLY A 281     -15.951  12.869  14.266  1.00  0.00           O  
ATOM   2264  N   GLY A 282     -17.297  12.270  16.008  1.00  0.00           N  
ATOM   2265  CA  GLY A 282     -16.280  11.435  16.641  1.00  0.00           C  
ATOM   2266  C   GLY A 282     -15.619  10.432  15.703  1.00  0.00           C  
ATOM   2267  O   GLY A 282     -14.402  10.426  15.618  1.00  0.00           O  
ATOM   2268  N   MET A 283     -16.380   9.656  14.927  1.00  0.00           N  
ATOM   2269  CA  MET A 283     -15.788   8.680  13.997  1.00  0.00           C  
ATOM   2270  C   MET A 283     -14.978   9.326  12.864  1.00  0.00           C  
ATOM   2271  O   MET A 283     -13.968   8.763  12.454  1.00  0.00           O  
ATOM   2272  CB  MET A 283     -16.859   7.747  13.426  1.00  0.00           C  
ATOM   2273  CG  MET A 283     -17.425   6.789  14.479  1.00  0.00           C  
ATOM   2274  SD  MET A 283     -16.223   5.721  15.330  1.00  0.00           S  
ATOM   2275  CE  MET A 283     -15.600   4.773  13.918  1.00  0.00           C  
ATOM   2276  N   GLY A 284     -15.343  10.531  12.418  1.00  0.00           N  
ATOM   2277  CA  GLY A 284     -14.506  11.308  11.498  1.00  0.00           C  
ATOM   2278  C   GLY A 284     -13.196  11.770  12.149  1.00  0.00           C  
ATOM   2279  O   GLY A 284     -12.141  11.714  11.524  1.00  0.00           O  
ATOM   2280  N   HIS A 285     -13.222  12.150  13.432  1.00  0.00           N  
ATOM   2281  CA  HIS A 285     -11.998  12.448  14.187  1.00  0.00           C  
ATOM   2282  C   HIS A 285     -11.139  11.203  14.414  1.00  0.00           C  
ATOM   2283  O   HIS A 285      -9.918  11.304  14.392  1.00  0.00           O  
ATOM   2284  CB  HIS A 285     -12.332  13.090  15.538  1.00  0.00           C  
ATOM   2285  CG  HIS A 285     -12.908  14.467  15.417  1.00  0.00           C  
ATOM   2286  CD2 HIS A 285     -14.164  14.870  15.778  1.00  0.00           C  
ATOM   2287  ND1 HIS A 285     -12.223  15.581  15.001  1.00  0.00           N  
ATOM   2288  CE1 HIS A 285     -13.040  16.635  15.126  1.00  0.00           C  
ATOM   2289  NE2 HIS A 285     -14.244  16.250  15.569  1.00  0.00           N  
ATOM   2290  N   VAL A 286     -11.766  10.042  14.616  1.00  0.00           N  
ATOM   2291  CA  VAL A 286     -11.075   8.754  14.735  1.00  0.00           C  
ATOM   2292  C   VAL A 286     -10.361   8.415  13.437  1.00  0.00           C  
ATOM   2293  O   VAL A 286      -9.197   8.064  13.514  1.00  0.00           O  
ATOM   2294  CB  VAL A 286     -12.040   7.627  15.131  1.00  0.00           C  
ATOM   2295  CG1 VAL A 286     -11.370   6.249  15.162  1.00  0.00           C  
ATOM   2296  CG2 VAL A 286     -12.599   7.887  16.530  1.00  0.00           C  
ATOM   2297  N   ASN A 287     -11.004   8.580  12.279  1.00  0.00           N  
ATOM   2298  CA  ASN A 287     -10.369   8.410  10.968  1.00  0.00           C  
ATOM   2299  C   ASN A 287      -9.137   9.325  10.825  1.00  0.00           C  
ATOM   2300  O   ASN A 287      -8.016   8.852  10.683  1.00  0.00           O  
ATOM   2301  CB  ASN A 287     -11.463   8.647   9.908  1.00  0.00           C  
ATOM   2302  CG  ASN A 287     -10.965   8.575   8.476  1.00  0.00           C  
ATOM   2303  ND2 ASN A 287     -11.755   8.015   7.596  1.00  0.00           N  
ATOM   2304  OD1 ASN A 287      -9.937   9.117   8.122  1.00  0.00           O  
ATOM   2305  N   ILE A 288      -9.308  10.639  11.003  1.00  0.00           N  
ATOM   2306  CA  ILE A 288      -8.206  11.606  10.839  1.00  0.00           C  
ATOM   2307  C   ILE A 288      -7.071  11.353  11.848  1.00  0.00           C  
ATOM   2308  O   ILE A 288      -5.894  11.391  11.499  1.00  0.00           O  
ATOM   2309  CB  ILE A 288      -8.761  13.043  10.954  1.00  0.00           C  
ATOM   2310  CG1 ILE A 288      -9.770  13.355   9.826  1.00  0.00           C  
ATOM   2311  CG2 ILE A 288      -7.621  14.074  10.913  1.00  0.00           C  
ATOM   2312  CD1 ILE A 288     -10.692  14.533  10.167  1.00  0.00           C  
ATOM   2313  N   GLY A 289      -7.414  11.096  13.112  1.00  0.00           N  
ATOM   2314  CA  GLY A 289      -6.443  10.843  14.175  1.00  0.00           C  
ATOM   2315  C   GLY A 289      -5.741   9.495  14.030  1.00  0.00           C  
ATOM   2316  O   GLY A 289      -4.541   9.410  14.282  1.00  0.00           O  
ATOM   2317  N   ALA A 290      -6.462   8.458  13.596  1.00  0.00           N  
ATOM   2318  CA  ALA A 290      -5.875   7.178  13.237  1.00  0.00           C  
ATOM   2319  C   ALA A 290      -4.900   7.392  12.083  1.00  0.00           C  
ATOM   2320  O   ALA A 290      -3.739   7.072  12.261  1.00  0.00           O  
ATOM   2321  CB  ALA A 290      -6.962   6.146  12.907  1.00  0.00           C  
ATOM   2322  N   SER A 291      -5.305   8.029  10.986  1.00  0.00           N  
ATOM   2323  CA  SER A 291      -4.423   8.356   9.860  1.00  0.00           C  
ATOM   2324  C   SER A 291      -3.157   9.118  10.277  1.00  0.00           C  
ATOM   2325  O   SER A 291      -2.079   8.788   9.798  1.00  0.00           O  
ATOM   2326  CB  SER A 291      -5.200   9.166   8.830  1.00  0.00           C  
ATOM   2327  OG  SER A 291      -6.142   8.362   8.146  1.00  0.00           O  
ATOM   2328  N   LEU A 292      -3.215  10.060  11.230  1.00  0.00           N  
ATOM   2329  CA  LEU A 292      -1.999  10.685  11.779  1.00  0.00           C  
ATOM   2330  C   LEU A 292      -1.110   9.671  12.519  1.00  0.00           C  
ATOM   2331  O   LEU A 292       0.098   9.655  12.323  1.00  0.00           O  
ATOM   2332  CB  LEU A 292      -2.369  11.877  12.686  1.00  0.00           C  
ATOM   2333  CG  LEU A 292      -1.149  12.537  13.372  1.00  0.00           C  
ATOM   2334  CD1 LEU A 292      -0.176  13.150  12.368  1.00  0.00           C  
ATOM   2335  CD2 LEU A 292      -1.567  13.641  14.341  1.00  0.00           C  
ATOM   2336  N   LEU A 293      -1.676   8.802  13.355  1.00  0.00           N  
ATOM   2337  CA  LEU A 293      -0.900   7.762  14.044  1.00  0.00           C  
ATOM   2338  C   LEU A 293      -0.418   6.653  13.088  1.00  0.00           C  
ATOM   2339  O   LEU A 293       0.593   6.008  13.361  1.00  0.00           O  
ATOM   2340  CB  LEU A 293      -1.753   7.173  15.179  1.00  0.00           C  
ATOM   2341  CG  LEU A 293      -2.087   8.162  16.313  1.00  0.00           C  
ATOM   2342  CD1 LEU A 293      -3.089   7.521  17.276  1.00  0.00           C  
ATOM   2343  CD2 LEU A 293      -0.848   8.562  17.118  1.00  0.00           C  
ATOM   2344  N   PHE A 294      -1.140   6.446  11.982  1.00  0.00           N  
ATOM   2345  CA  PHE A 294      -0.891   5.432  10.961  1.00  0.00           C  
ATOM   2346  C   PHE A 294       0.047   5.875   9.859  1.00  0.00           C  
ATOM   2347  O   PHE A 294       0.684   5.030   9.241  1.00  0.00           O  
ATOM   2348  CB  PHE A 294      -2.188   4.930  10.317  1.00  0.00           C  
ATOM   2349  CG  PHE A 294      -2.766   3.762  11.063  1.00  0.00           C  
ATOM   2350  CD1 PHE A 294      -2.175   2.502  10.919  1.00  0.00           C  
ATOM   2351  CD2 PHE A 294      -3.837   3.944  11.947  1.00  0.00           C  
ATOM   2352  CE1 PHE A 294      -2.536   1.477  11.797  1.00  0.00           C  
ATOM   2353  CE2 PHE A 294      -4.225   2.923  12.808  1.00  0.00           C  
ATOM   2354  CZ  PHE A 294      -3.520   1.725  12.771  1.00  0.00           C  
ATOM   2355  N   SER A 295       0.140   7.179   9.630  1.00  0.00           N  
ATOM   2356  CA  SER A 295       0.971   7.778   8.589  1.00  0.00           C  
ATOM   2357  C   SER A 295       2.401   7.243   8.618  1.00  0.00           C  
ATOM   2358  O   SER A 295       2.971   6.915   7.580  1.00  0.00           O  
ATOM   2359  CB  SER A 295       0.980   9.295   8.780  1.00  0.00           C  
ATOM   2360  OG  SER A 295       1.428   9.637  10.073  1.00  0.00           O  
ATOM   2361  N   GLY A 296       2.910   7.000   9.828  1.00  0.00           N  
ATOM   2362  CA  GLY A 296       4.206   6.394  10.065  1.00  0.00           C  
ATOM   2363  C   GLY A 296       4.332   4.889   9.774  1.00  0.00           C  
ATOM   2364  O   GLY A 296       5.325   4.282  10.159  1.00  0.00           O  
ATOM   2365  N   MET A 297       3.355   4.243   9.142  1.00  0.00           N  
ATOM   2366  CA  MET A 297       3.463   2.842   8.722  1.00  0.00           C  
ATOM   2367  C   MET A 297       3.731   2.707   7.233  1.00  0.00           C  
ATOM   2368  O   MET A 297       4.704   2.060   6.858  1.00  0.00           O  
ATOM   2369  CB  MET A 297       2.221   2.045   9.142  1.00  0.00           C  
ATOM   2370  CG  MET A 297       2.453   1.437  10.515  1.00  0.00           C  
ATOM   2371  SD  MET A 297       0.974   0.746  11.297  1.00  0.00           S  
ATOM   2372  CE  MET A 297       0.594   2.236  12.210  1.00  0.00           C  
ATOM   2373  N   SER A 298       2.884   3.268   6.369  1.00  0.00           N  
ATOM   2374  CA  SER A 298       2.995   3.007   4.928  1.00  0.00           C  
ATOM   2375  C   SER A 298       3.938   3.970   4.208  1.00  0.00           C  
ATOM   2376  O   SER A 298       4.497   3.612   3.169  1.00  0.00           O  
ATOM   2377  CB  SER A 298       1.615   3.047   4.280  1.00  0.00           C  
ATOM   2378  OG  SER A 298       1.245   4.384   4.061  1.00  0.00           O  
ATOM   2379  N   GLY A 299       4.066   5.205   4.713  1.00  0.00           N  
ATOM   2380  CA  GLY A 299       4.702   6.317   4.010  1.00  0.00           C  
ATOM   2381  C   GLY A 299       4.122   6.604   2.615  1.00  0.00           C  
ATOM   2382  O   GLY A 299       4.788   7.275   1.822  1.00  0.00           O  
ATOM   2383  N   SER A 300       2.928   6.079   2.295  1.00  0.00           N  
ATOM   2384  CA  SER A 300       2.288   6.100   0.974  1.00  0.00           C  
ATOM   2385  C   SER A 300       0.781   6.336   1.085  1.00  0.00           C  
ATOM   2386  O   SER A 300       0.025   5.477   1.540  1.00  0.00           O  
ATOM   2387  CB  SER A 300       2.538   4.776   0.247  1.00  0.00           C  
ATOM   2388  OG  SER A 300       1.801   4.718  -0.968  1.00  0.00           O  
ATOM   2389  N   ALA A 301       0.320   7.471   0.558  1.00  0.00           N  
ATOM   2390  CA  ALA A 301      -1.085   7.867   0.637  1.00  0.00           C  
ATOM   2391  C   ALA A 301      -2.043   6.846  -0.005  1.00  0.00           C  
ATOM   2392  O   ALA A 301      -3.121   6.582   0.522  1.00  0.00           O  
ATOM   2393  CB  ALA A 301      -1.234   9.238  -0.032  1.00  0.00           C  
ATOM   2394  N   LEU A 302      -1.654   6.238  -1.133  1.00  0.00           N  
ATOM   2395  CA  LEU A 302      -2.492   5.241  -1.812  1.00  0.00           C  
ATOM   2396  C   LEU A 302      -2.545   3.913  -1.044  1.00  0.00           C  
ATOM   2397  O   LEU A 302      -3.569   3.229  -1.079  1.00  0.00           O  
ATOM   2398  CB  LEU A 302      -1.995   5.021  -3.252  1.00  0.00           C  
ATOM   2399  CG  LEU A 302      -2.003   6.269  -4.157  1.00  0.00           C  
ATOM   2400  CD1 LEU A 302      -1.513   5.879  -5.551  1.00  0.00           C  
ATOM   2401  CD2 LEU A 302      -3.388   6.909  -4.301  1.00  0.00           C  
ATOM   2402  N   ALA A 303      -1.471   3.555  -0.335  1.00  0.00           N  
ATOM   2403  CA  ALA A 303      -1.459   2.379   0.528  1.00  0.00           C  
ATOM   2404  C   ALA A 303      -2.344   2.591   1.766  1.00  0.00           C  
ATOM   2405  O   ALA A 303      -3.106   1.690   2.119  1.00  0.00           O  
ATOM   2406  CB  ALA A 303      -0.014   2.051   0.910  1.00  0.00           C  
ATOM   2407  N   ASP A 304      -2.313   3.786   2.363  1.00  0.00           N  
ATOM   2408  CA  ASP A 304      -3.190   4.153   3.483  1.00  0.00           C  
ATOM   2409  C   ASP A 304      -4.666   4.135   3.068  1.00  0.00           C  
ATOM   2410  O   ASP A 304      -5.491   3.497   3.726  1.00  0.00           O  
ATOM   2411  CB  ASP A 304      -2.802   5.536   4.041  1.00  0.00           C  
ATOM   2412  CG  ASP A 304      -1.465   5.529   4.784  1.00  0.00           C  
ATOM   2413  OD1 ASP A 304      -1.028   4.435   5.209  1.00  0.00           O  
ATOM   2414  OD2 ASP A 304      -0.845   6.607   4.900  1.00  0.00           O1-
ATOM   2415  N   ALA A 305      -4.991   4.738   1.920  1.00  0.00           N  
ATOM   2416  CA  ALA A 305      -6.335   4.702   1.346  1.00  0.00           C  
ATOM   2417  C   ALA A 305      -6.820   3.266   1.064  1.00  0.00           C  
ATOM   2418  O   ALA A 305      -7.997   2.957   1.251  1.00  0.00           O  
ATOM   2419  CB  ALA A 305      -6.316   5.528   0.055  1.00  0.00           C  
ATOM   2420  N   GLY A 306      -5.911   2.396   0.614  1.00  0.00           N  
ATOM   2421  CA  GLY A 306      -6.151   0.985   0.315  1.00  0.00           C  
ATOM   2422  C   GLY A 306      -6.412   0.120   1.547  1.00  0.00           C  
ATOM   2423  O   GLY A 306      -7.396  -0.617   1.598  1.00  0.00           O  
ATOM   2424  N   GLY A 307      -5.493   0.182   2.510  1.00  0.00           N  
ATOM   2425  CA  GLY A 307      -5.466  -0.693   3.680  1.00  0.00           C  
ATOM   2426  C   GLY A 307      -6.307  -0.163   4.836  1.00  0.00           C  
ATOM   2427  O   GLY A 307      -7.309  -0.773   5.210  1.00  0.00           O  
ATOM   2428  N   LEU A 308      -5.909   0.980   5.399  1.00  0.00           N  
ATOM   2429  CA  LEU A 308      -6.588   1.584   6.548  1.00  0.00           C  
ATOM   2430  C   LEU A 308      -7.975   2.113   6.161  1.00  0.00           C  
ATOM   2431  O   LEU A 308      -8.938   1.931   6.911  1.00  0.00           O  
ATOM   2432  CB  LEU A 308      -5.688   2.691   7.123  1.00  0.00           C  
ATOM   2433  CG  LEU A 308      -6.260   3.371   8.379  1.00  0.00           C  
ATOM   2434  CD1 LEU A 308      -6.325   2.428   9.584  1.00  0.00           C  
ATOM   2435  CD2 LEU A 308      -5.394   4.570   8.740  1.00  0.00           C  
ATOM   2436  N   GLY A 309      -8.098   2.675   4.955  1.00  0.00           N  
ATOM   2437  CA  GLY A 309      -9.346   3.256   4.471  1.00  0.00           C  
ATOM   2438  C   GLY A 309     -10.529   2.282   4.478  1.00  0.00           C  
ATOM   2439  O   GLY A 309     -11.656   2.691   4.744  1.00  0.00           O  
ATOM   2440  N   GLN A 310     -10.303   0.975   4.281  1.00  0.00           N  
ATOM   2441  CA  GLN A 310     -11.382  -0.020   4.352  1.00  0.00           C  
ATOM   2442  C   GLN A 310     -11.991  -0.100   5.755  1.00  0.00           C  
ATOM   2443  O   GLN A 310     -13.217  -0.126   5.910  1.00  0.00           O  
ATOM   2444  CB  GLN A 310     -10.863  -1.407   3.936  1.00  0.00           C  
ATOM   2445  CG  GLN A 310     -12.049  -2.336   3.637  1.00  0.00           C  
ATOM   2446  CD  GLN A 310     -11.644  -3.747   3.227  1.00  0.00           C  
ATOM   2447  NE2 GLN A 310     -12.535  -4.490   2.611  1.00  0.00           N  
ATOM   2448  OE1 GLN A 310     -10.554  -4.234   3.461  1.00  0.00           O  
ATOM   2449  N   LEU A 311     -11.128  -0.143   6.770  1.00  0.00           N  
ATOM   2450  CA  LEU A 311     -11.520  -0.208   8.172  1.00  0.00           C  
ATOM   2451  C   LEU A 311     -12.221   1.087   8.591  1.00  0.00           C  
ATOM   2452  O   LEU A 311     -13.281   1.039   9.216  1.00  0.00           O  
ATOM   2453  CB  LEU A 311     -10.257  -0.480   9.012  1.00  0.00           C  
ATOM   2454  CG  LEU A 311     -10.510  -0.592  10.526  1.00  0.00           C  
ATOM   2455  CD1 LEU A 311     -11.351  -1.823  10.873  1.00  0.00           C  
ATOM   2456  CD2 LEU A 311      -9.179  -0.689  11.269  1.00  0.00           C  
ATOM   2457  N   GLU A 312     -11.662   2.233   8.205  1.00  0.00           N  
ATOM   2458  CA  GLU A 312     -12.190   3.553   8.542  1.00  0.00           C  
ATOM   2459  C   GLU A 312     -13.570   3.806   7.925  1.00  0.00           C  
ATOM   2460  O   GLU A 312     -14.505   4.172   8.642  1.00  0.00           O  
ATOM   2461  CB  GLU A 312     -11.219   4.631   8.058  1.00  0.00           C  
ATOM   2462  CG  GLU A 312      -9.905   4.660   8.847  1.00  0.00           C  
ATOM   2463  CD  GLU A 312      -8.929   5.725   8.331  1.00  0.00           C  
ATOM   2464  OE1 GLU A 312      -8.133   6.214   9.167  1.00  0.00           O  
ATOM   2465  OE2 GLU A 312      -9.010   6.055   7.129  1.00  0.00           O1-
ATOM   2466  N   ILE A 313     -13.725   3.554   6.620  1.00  0.00           N  
ATOM   2467  CA  ILE A 313     -14.997   3.724   5.905  1.00  0.00           C  
ATOM   2468  C   ILE A 313     -16.064   2.813   6.504  1.00  0.00           C  
ATOM   2469  O   ILE A 313     -17.183   3.260   6.760  1.00  0.00           O  
ATOM   2470  CB  ILE A 313     -14.819   3.441   4.395  1.00  0.00           C  
ATOM   2471  CG1 ILE A 313     -13.955   4.539   3.743  1.00  0.00           C  
ATOM   2472  CG2 ILE A 313     -16.170   3.336   3.657  1.00  0.00           C  
ATOM   2473  CD1 ILE A 313     -13.457   4.153   2.346  1.00  0.00           C  
ATOM   2474  N   LYS A 314     -15.730   1.539   6.754  1.00  0.00           N  
ATOM   2475  CA  LYS A 314     -16.662   0.590   7.373  1.00  0.00           C  
ATOM   2476  C   LYS A 314     -17.106   1.080   8.751  1.00  0.00           C  
ATOM   2477  O   LYS A 314     -18.300   1.156   9.015  1.00  0.00           O  
ATOM   2478  CB  LYS A 314     -16.010  -0.795   7.440  1.00  0.00           C  
ATOM   2479  CG  LYS A 314     -16.982  -1.829   8.019  1.00  0.00           C  
ATOM   2480  CD  LYS A 314     -16.313  -3.194   8.162  1.00  0.00           C  
ATOM   2481  CE  LYS A 314     -17.307  -4.135   8.842  1.00  0.00           C  
ATOM   2482  NZ  LYS A 314     -16.674  -5.433   9.175  1.00  0.00           N1+
ATOM   2483  N   ALA A 315     -16.165   1.476   9.603  1.00  0.00           N  
ATOM   2484  CA  ALA A 315     -16.476   1.920  10.955  1.00  0.00           C  
ATOM   2485  C   ALA A 315     -17.317   3.213  10.984  1.00  0.00           C  
ATOM   2486  O   ALA A 315     -18.171   3.369  11.857  1.00  0.00           O  
ATOM   2487  CB  ALA A 315     -15.150   2.083  11.696  1.00  0.00           C  
ATOM   2488  N   MET A 316     -17.096   4.140  10.045  1.00  0.00           N  
ATOM   2489  CA  MET A 316     -17.918   5.346   9.903  1.00  0.00           C  
ATOM   2490  C   MET A 316     -19.339   5.026   9.423  1.00  0.00           C  
ATOM   2491  O   MET A 316     -20.299   5.551   9.988  1.00  0.00           O  
ATOM   2492  CB  MET A 316     -17.242   6.330   8.943  1.00  0.00           C  
ATOM   2493  CG  MET A 316     -16.026   7.021   9.564  1.00  0.00           C  
ATOM   2494  SD  MET A 316     -15.216   8.219   8.473  1.00  0.00           S  
ATOM   2495  CE  MET A 316     -16.488   9.504   8.387  1.00  0.00           C  
ATOM   2496  N   ARG A 317     -19.489   4.126   8.444  1.00  0.00           N  
ATOM   2497  CA  ARG A 317     -20.801   3.641   7.981  1.00  0.00           C  
ATOM   2498  C   ARG A 317     -21.585   2.948   9.084  1.00  0.00           C  
ATOM   2499  O   ARG A 317     -22.753   3.263   9.282  1.00  0.00           O  
ATOM   2500  CB  ARG A 317     -20.616   2.649   6.838  1.00  0.00           C  
ATOM   2501  CG  ARG A 317     -20.325   3.353   5.519  1.00  0.00           C  
ATOM   2502  CD  ARG A 317     -20.009   2.259   4.511  1.00  0.00           C  
ATOM   2503  NE  ARG A 317     -19.987   2.800   3.158  1.00  0.00           N  
ATOM   2504  CZ  ARG A 317     -19.436   2.256   2.107  1.00  0.00           C  
ATOM   2505  NH1 ARG A 317     -18.690   1.194   2.187  1.00  0.00           N1+
ATOM   2506  NH2 ARG A 317     -19.645   2.754   0.932  1.00  0.00           N  
ATOM   2507  N   ASP A 318     -20.933   2.069   9.842  1.00  0.00           N  
ATOM   2508  CA  ASP A 318     -21.543   1.368  10.980  1.00  0.00           C  
ATOM   2509  C   ASP A 318     -22.007   2.356  12.069  1.00  0.00           C  
ATOM   2510  O   ASP A 318     -22.937   2.077  12.824  1.00  0.00           O  
ATOM   2511  CB  ASP A 318     -20.535   0.362  11.571  1.00  0.00           C  
ATOM   2512  CG  ASP A 318     -20.189  -0.837  10.669  1.00  0.00           C  
ATOM   2513  OD1 ASP A 318     -20.910  -1.086   9.678  1.00  0.00           O  
ATOM   2514  OD2 ASP A 318     -19.201  -1.541  11.000  1.00  0.00           O1-
ATOM   2515  N   ALA A 319     -21.385   3.538  12.136  1.00  0.00           N  
ATOM   2516  CA  ALA A 319     -21.787   4.637  13.005  1.00  0.00           C  
ATOM   2517  C   ALA A 319     -22.822   5.590  12.374  1.00  0.00           C  
ATOM   2518  O   ALA A 319     -23.143   6.602  12.988  1.00  0.00           O  
ATOM   2519  CB  ALA A 319     -20.524   5.366  13.467  1.00  0.00           C  
ATOM   2520  N   GLY A 320     -23.340   5.302  11.175  1.00  0.00           N  
ATOM   2521  CA  GLY A 320     -24.401   6.073  10.522  1.00  0.00           C  
ATOM   2522  C   GLY A 320     -23.937   7.322   9.766  1.00  0.00           C  
ATOM   2523  O   GLY A 320     -24.713   8.266   9.631  1.00  0.00           O  
ATOM   2524  N   TYR A 321     -22.682   7.372   9.313  1.00  0.00           N  
ATOM   2525  CA  TYR A 321     -22.195   8.452   8.447  1.00  0.00           C  
ATOM   2526  C   TYR A 321     -22.601   8.196   6.996  1.00  0.00           C  
ATOM   2527  O   TYR A 321     -22.628   7.052   6.542  1.00  0.00           O  
ATOM   2528  CB  TYR A 321     -20.673   8.629   8.557  1.00  0.00           C  
ATOM   2529  CG  TYR A 321     -20.194   9.296   9.832  1.00  0.00           C  
ATOM   2530  CD1 TYR A 321     -19.472  10.507   9.778  1.00  0.00           C  
ATOM   2531  CD2 TYR A 321     -20.480   8.710  11.079  1.00  0.00           C  
ATOM   2532  CE1 TYR A 321     -19.044  11.130  10.968  1.00  0.00           C  
ATOM   2533  CE2 TYR A 321     -20.108   9.349  12.266  1.00  0.00           C  
ATOM   2534  CZ  TYR A 321     -19.386  10.554  12.211  1.00  0.00           C  
ATOM   2535  OH  TYR A 321     -19.050  11.135  13.387  1.00  0.00           O  
ATOM   2536  N   ASP A 322     -22.859   9.272   6.254  1.00  0.00           N  
ATOM   2537  CA  ASP A 322     -23.150   9.182   4.825  1.00  0.00           C  
ATOM   2538  C   ASP A 322     -21.905   8.741   4.041  1.00  0.00           C  
ATOM   2539  O   ASP A 322     -20.771   9.103   4.374  1.00  0.00           O  
ATOM   2540  CB  ASP A 322     -23.627  10.527   4.272  1.00  0.00           C  
ATOM   2541  CG  ASP A 322     -24.843  11.112   4.977  1.00  0.00           C  
ATOM   2542  OD1 ASP A 322     -25.885  10.432   5.040  1.00  0.00           O  
ATOM   2543  OD2 ASP A 322     -24.690  12.270   5.452  1.00  0.00           O1-
ATOM   2544  N   ASP A 323     -22.119   8.004   2.953  1.00  0.00           N  
ATOM   2545  CA  ASP A 323     -21.045   7.470   2.110  1.00  0.00           C  
ATOM   2546  C   ASP A 323     -20.121   8.546   1.528  1.00  0.00           C  
ATOM   2547  O   ASP A 323     -18.919   8.312   1.388  1.00  0.00           O  
ATOM   2548  CB  ASP A 323     -21.670   6.652   0.967  1.00  0.00           C  
ATOM   2549  CG  ASP A 323     -21.838   5.174   1.309  1.00  0.00           C  
ATOM   2550  OD1 ASP A 323     -21.721   4.797   2.491  1.00  0.00           O  
ATOM   2551  OD2 ASP A 323     -21.914   4.365   0.363  1.00  0.00           O1-
ATOM   2552  N   ASP A 324     -20.648   9.733   1.216  1.00  0.00           N  
ATOM   2553  CA  ASP A 324     -19.837  10.839   0.702  1.00  0.00           C  
ATOM   2554  C   ASP A 324     -18.837  11.334   1.750  1.00  0.00           C  
ATOM   2555  O   ASP A 324     -17.663  11.488   1.434  1.00  0.00           O  
ATOM   2556  CB  ASP A 324     -20.728  11.957   0.130  1.00  0.00           C  
ATOM   2557  CG  ASP A 324     -21.586  12.701   1.155  1.00  0.00           C  
ATOM   2558  OD1 ASP A 324     -21.908  12.146   2.222  1.00  0.00           O  
ATOM   2559  OD2 ASP A 324     -21.939  13.872   0.899  1.00  0.00           O1-
ATOM   2560  N   ILE A 325     -19.244  11.505   3.008  1.00  0.00           N  
ATOM   2561  CA  ILE A 325     -18.336  11.910   4.090  1.00  0.00           C  
ATOM   2562  C   ILE A 325     -17.372  10.787   4.463  1.00  0.00           C  
ATOM   2563  O   ILE A 325     -16.197  11.071   4.693  1.00  0.00           O  
ATOM   2564  CB  ILE A 325     -19.130  12.433   5.303  1.00  0.00           C  
ATOM   2565  CG1 ILE A 325     -19.919  13.706   4.938  1.00  0.00           C  
ATOM   2566  CG2 ILE A 325     -18.226  12.725   6.512  1.00  0.00           C  
ATOM   2567  CD1 ILE A 325     -19.114  14.871   4.343  1.00  0.00           C  
ATOM   2568  N   CYS A 326     -17.825   9.529   4.469  1.00  0.00           N  
ATOM   2569  CA  CYS A 326     -16.943   8.379   4.682  1.00  0.00           C  
ATOM   2570  C   CYS A 326     -15.794   8.365   3.663  1.00  0.00           C  
ATOM   2571  O   CYS A 326     -14.627   8.278   4.047  1.00  0.00           O  
ATOM   2572  CB  CYS A 326     -17.751   7.079   4.590  1.00  0.00           C  
ATOM   2573  SG  CYS A 326     -18.941   6.941   5.948  1.00  0.00           S  
ATOM   2574  N   GLY A 327     -16.107   8.500   2.370  1.00  0.00           N  
ATOM   2575  CA  GLY A 327     -15.094   8.568   1.318  1.00  0.00           C  
ATOM   2576  C   GLY A 327     -14.269   9.856   1.370  1.00  0.00           C  
ATOM   2577  O   GLY A 327     -13.047   9.817   1.289  1.00  0.00           O  
ATOM   2578  N   GLY A 328     -14.921  11.006   1.545  1.00  0.00           N  
ATOM   2579  CA  GLY A 328     -14.279  12.319   1.525  1.00  0.00           C  
ATOM   2580  C   GLY A 328     -13.253  12.528   2.637  1.00  0.00           C  
ATOM   2581  O   GLY A 328     -12.159  13.015   2.362  1.00  0.00           O  
ATOM   2582  N   ILE A 329     -13.581  12.134   3.875  1.00  0.00           N  
ATOM   2583  CA  ILE A 329     -12.648  12.220   5.008  1.00  0.00           C  
ATOM   2584  C   ILE A 329     -11.471  11.278   4.798  1.00  0.00           C  
ATOM   2585  O   ILE A 329     -10.340  11.724   4.926  1.00  0.00           O  
ATOM   2586  CB  ILE A 329     -13.347  11.953   6.364  1.00  0.00           C  
ATOM   2587  CG1 ILE A 329     -14.286  13.134   6.656  1.00  0.00           C  
ATOM   2588  CG2 ILE A 329     -12.328  11.829   7.512  1.00  0.00           C  
ATOM   2589  CD1 ILE A 329     -15.059  13.083   7.977  1.00  0.00           C  
ATOM   2590  N   THR A 330     -11.732  10.020   4.429  1.00  0.00           N  
ATOM   2591  CA  THR A 330     -10.687   9.004   4.213  1.00  0.00           C  
ATOM   2592  C   THR A 330      -9.718   9.410   3.103  1.00  0.00           C  
ATOM   2593  O   THR A 330      -8.509   9.246   3.229  1.00  0.00           O  
ATOM   2594  CB  THR A 330     -11.326   7.654   3.859  1.00  0.00           C  
ATOM   2595  CG2 THR A 330     -10.307   6.525   3.765  1.00  0.00           C  
ATOM   2596  OG1 THR A 330     -12.271   7.288   4.842  1.00  0.00           O  
ATOM   2597  N   ALA A 331     -10.229   9.995   2.016  1.00  0.00           N  
ATOM   2598  CA  ALA A 331      -9.378  10.533   0.960  1.00  0.00           C  
ATOM   2599  C   ALA A 331      -8.527  11.707   1.468  1.00  0.00           C  
ATOM   2600  O   ALA A 331      -7.349  11.805   1.148  1.00  0.00           O  
ATOM   2601  CB  ALA A 331     -10.266  10.929  -0.227  1.00  0.00           C  
ATOM   2602  N   ALA A 332      -9.102  12.601   2.274  1.00  0.00           N  
ATOM   2603  CA  ALA A 332      -8.378  13.758   2.787  1.00  0.00           C  
ATOM   2604  C   ALA A 332      -7.384  13.417   3.906  1.00  0.00           C  
ATOM   2605  O   ALA A 332      -6.396  14.124   4.064  1.00  0.00           O  
ATOM   2606  CB  ALA A 332      -9.395  14.803   3.238  1.00  0.00           C  
ATOM   2607  N   SER A 333      -7.625  12.369   4.692  1.00  0.00           N  
ATOM   2608  CA  SER A 333      -6.739  11.939   5.774  1.00  0.00           C  
ATOM   2609  C   SER A 333      -5.574  11.085   5.270  1.00  0.00           C  
ATOM   2610  O   SER A 333      -4.478  11.190   5.821  1.00  0.00           O  
ATOM   2611  CB  SER A 333      -7.543  11.191   6.838  1.00  0.00           C  
ATOM   2612  OG  SER A 333      -8.128  10.043   6.273  1.00  0.00           O  
ATOM   2613  N   CYS A 334      -5.742  10.326   4.177  1.00  0.00           N  
ATOM   2614  CA  CYS A 334      -4.674   9.468   3.649  1.00  0.00           C  
ATOM   2615  C   CYS A 334      -3.438  10.253   3.176  1.00  0.00           C  
ATOM   2616  O   CYS A 334      -2.340   9.708   3.113  1.00  0.00           O  
ATOM   2617  CB  CYS A 334      -5.231   8.548   2.550  1.00  0.00           C  
ATOM   2618  SG  CYS A 334      -5.421   9.394   0.949  1.00  0.00           S  
ATOM   2619  N   ILE A 335      -3.577  11.548   2.871  1.00  0.00           N  
ATOM   2620  CA  ILE A 335      -2.443  12.388   2.463  1.00  0.00           C  
ATOM   2621  C   ILE A 335      -1.529  12.795   3.628  1.00  0.00           C  
ATOM   2622  O   ILE A 335      -0.437  13.311   3.396  1.00  0.00           O  
ATOM   2623  CB  ILE A 335      -2.900  13.619   1.668  1.00  0.00           C  
ATOM   2624  CG1 ILE A 335      -3.411  14.757   2.578  1.00  0.00           C  
ATOM   2625  CG2 ILE A 335      -3.883  13.244   0.542  1.00  0.00           C  
ATOM   2626  CD1 ILE A 335      -3.790  16.051   1.858  1.00  0.00           C  
ATOM   2627  N   ILE A 336      -1.967  12.591   4.878  1.00  0.00           N  
ATOM   2628  CA  ILE A 336      -1.138  12.830   6.068  1.00  0.00           C  
ATOM   2629  C   ILE A 336       0.052  11.858   6.066  1.00  0.00           C  
ATOM   2630  O   ILE A 336       1.151  12.253   6.453  1.00  0.00           O  
ATOM   2631  CB  ILE A 336      -1.985  12.707   7.360  1.00  0.00           C  
ATOM   2632  CG1 ILE A 336      -3.148  13.733   7.384  1.00  0.00           C  
ATOM   2633  CG2 ILE A 336      -1.103  12.914   8.608  1.00  0.00           C  
ATOM   2634  CD1 ILE A 336      -4.216  13.425   8.445  1.00  0.00           C  
ATOM   2635  N   GLY A 337      -0.158  10.635   5.554  1.00  0.00           N  
ATOM   2636  CA  GLY A 337       0.835   9.570   5.381  1.00  0.00           C  
ATOM   2637  C   GLY A 337       2.188  10.076   4.889  1.00  0.00           C  
ATOM   2638  O   GLY A 337       3.152  10.103   5.647  1.00  0.00           O  
ATOM   2639  N   PRO A 338       2.276  10.568   3.645  1.00  0.00           N  
ATOM   2640  CA  PRO A 338       3.548  11.014   3.076  1.00  0.00           C  
ATOM   2641  C   PRO A 338       4.144  12.296   3.676  1.00  0.00           C  
ATOM   2642  O   PRO A 338       5.221  12.710   3.243  1.00  0.00           O  
ATOM   2643  CB  PRO A 338       3.287  11.153   1.576  1.00  0.00           C  
ATOM   2644  CG  PRO A 338       2.161  10.147   1.353  1.00  0.00           C  
ATOM   2645  CD  PRO A 338       1.298  10.380   2.584  1.00  0.00           C  
ATOM   2646  N   LEU A 339       3.496  12.947   4.643  1.00  0.00           N  
ATOM   2647  CA  LEU A 339       4.038  14.130   5.323  1.00  0.00           C  
ATOM   2648  C   LEU A 339       4.668  13.783   6.671  1.00  0.00           C  
ATOM   2649  O   LEU A 339       5.631  14.428   7.081  1.00  0.00           O  
ATOM   2650  CB  LEU A 339       2.920  15.167   5.504  1.00  0.00           C  
ATOM   2651  CG  LEU A 339       2.359  15.684   4.171  1.00  0.00           C  
ATOM   2652  CD1 LEU A 339       1.102  16.495   4.445  1.00  0.00           C  
ATOM   2653  CD2 LEU A 339       3.362  16.574   3.430  1.00  0.00           C  
ATOM   2654  N   VAL A 340       4.139  12.769   7.352  1.00  0.00           N  
ATOM   2655  CA  VAL A 340       4.544  12.400   8.707  1.00  0.00           C  
ATOM   2656  C   VAL A 340       5.457  11.172   8.656  1.00  0.00           C  
ATOM   2657  O   VAL A 340       5.121  10.191   8.002  1.00  0.00           O  
ATOM   2658  CB  VAL A 340       3.310  12.168   9.579  1.00  0.00           C  
ATOM   2659  CG1 VAL A 340       3.662  11.660  10.983  1.00  0.00           C  
ATOM   2660  CG2 VAL A 340       2.515  13.472   9.720  1.00  0.00           C  
ATOM   2661  N   PRO A 341       6.626  11.192   9.319  1.00  0.00           N  
ATOM   2662  CA  PRO A 341       7.589  10.101   9.218  1.00  0.00           C  
ATOM   2663  C   PRO A 341       7.083   8.750   9.744  1.00  0.00           C  
ATOM   2664  O   PRO A 341       6.439   8.711  10.798  1.00  0.00           O  
ATOM   2665  CB  PRO A 341       8.813  10.542  10.020  1.00  0.00           C  
ATOM   2666  CG  PRO A 341       8.717  12.057   9.958  1.00  0.00           C  
ATOM   2667  CD  PRO A 341       7.226  12.327   9.997  1.00  0.00           C  
ATOM   2668  N   PRO A 342       7.516   7.639   9.114  1.00  0.00           N  
ATOM   2669  CA  PRO A 342       8.217   7.533   7.831  1.00  0.00           C  
ATOM   2670  C   PRO A 342       7.408   7.954   6.609  1.00  0.00           C  
ATOM   2671  O   PRO A 342       6.239   7.625   6.473  1.00  0.00           O  
ATOM   2672  CB  PRO A 342       8.560   6.056   7.679  1.00  0.00           C  
ATOM   2673  CG  PRO A 342       7.518   5.348   8.537  1.00  0.00           C  
ATOM   2674  CD  PRO A 342       7.478   6.323   9.707  1.00  0.00           C  
ATOM   2675  N   SER A 343       8.094   8.584   5.655  1.00  0.00           N  
ATOM   2676  CA  SER A 343       7.516   8.996   4.377  1.00  0.00           C  
ATOM   2677  C   SER A 343       8.405   8.567   3.216  1.00  0.00           C  
ATOM   2678  O   SER A 343       9.561   8.986   3.124  1.00  0.00           O  
ATOM   2679  CB  SER A 343       7.303  10.508   4.380  1.00  0.00           C  
ATOM   2680  OG  SER A 343       7.098  10.958   3.055  1.00  0.00           O  
ATOM   2681  N   ILE A 344       7.850   7.769   2.294  1.00  0.00           N  
ATOM   2682  CA  ILE A 344       8.554   7.377   1.066  1.00  0.00           C  
ATOM   2683  C   ILE A 344       8.828   8.625   0.227  1.00  0.00           C  
ATOM   2684  O   ILE A 344       9.949   8.820  -0.230  1.00  0.00           O  
ATOM   2685  CB  ILE A 344       7.755   6.311   0.277  1.00  0.00           C  
ATOM   2686  CG1 ILE A 344       7.561   5.039   1.136  1.00  0.00           C  
ATOM   2687  CG2 ILE A 344       8.463   5.967  -1.049  1.00  0.00           C  
ATOM   2688  CD1 ILE A 344       6.673   3.975   0.481  1.00  0.00           C  
ATOM   2689  N   ALA A 345       7.841   9.514   0.091  1.00  0.00           N  
ATOM   2690  CA  ALA A 345       7.960  10.735  -0.702  1.00  0.00           C  
ATOM   2691  C   ALA A 345       9.083  11.664  -0.205  1.00  0.00           C  
ATOM   2692  O   ALA A 345       9.810  12.233  -1.018  1.00  0.00           O  
ATOM   2693  CB  ALA A 345       6.596  11.434  -0.681  1.00  0.00           C  
ATOM   2694  N   MET A 346       9.274  11.792   1.112  1.00  0.00           N  
ATOM   2695  CA  MET A 346      10.362  12.603   1.675  1.00  0.00           C  
ATOM   2696  C   MET A 346      11.729  11.940   1.504  1.00  0.00           C  
ATOM   2697  O   MET A 346      12.708  12.638   1.260  1.00  0.00           O  
ATOM   2698  CB  MET A 346      10.121  12.871   3.160  1.00  0.00           C  
ATOM   2699  CG  MET A 346       8.951  13.810   3.425  1.00  0.00           C  
ATOM   2700  SD  MET A 346       9.125  15.492   2.789  1.00  0.00           S  
ATOM   2701  CE  MET A 346       7.499  16.052   3.350  1.00  0.00           C  
ATOM   2702  N   ILE A 347      11.816  10.607   1.597  1.00  0.00           N  
ATOM   2703  CA  ILE A 347      13.073   9.896   1.320  1.00  0.00           C  
ATOM   2704  C   ILE A 347      13.469  10.089  -0.142  1.00  0.00           C  
ATOM   2705  O   ILE A 347      14.611  10.437  -0.425  1.00  0.00           O  
ATOM   2706  CB  ILE A 347      12.974   8.395   1.654  1.00  0.00           C  
ATOM   2707  CG1 ILE A 347      12.761   8.171   3.161  1.00  0.00           C  
ATOM   2708  CG2 ILE A 347      14.260   7.678   1.195  1.00  0.00           C  
ATOM   2709  CD1 ILE A 347      12.202   6.779   3.471  1.00  0.00           C  
ATOM   2710  N   ILE A 348      12.523   9.905  -1.066  1.00  0.00           N  
ATOM   2711  CA  ILE A 348      12.766  10.089  -2.497  1.00  0.00           C  
ATOM   2712  C   ILE A 348      13.169  11.530  -2.801  1.00  0.00           C  
ATOM   2713  O   ILE A 348      14.163  11.737  -3.493  1.00  0.00           O  
ATOM   2714  CB  ILE A 348      11.540   9.634  -3.316  1.00  0.00           C  
ATOM   2715  CG1 ILE A 348      11.275   8.116  -3.188  1.00  0.00           C  
ATOM   2716  CG2 ILE A 348      11.699  10.002  -4.797  1.00  0.00           C  
ATOM   2717  CD1 ILE A 348      12.489   7.209  -3.403  1.00  0.00           C  
ATOM   2718  N   TYR A 349      12.471  12.517  -2.234  1.00  0.00           N  
ATOM   2719  CA  TYR A 349      12.889  13.911  -2.347  1.00  0.00           C  
ATOM   2720  C   TYR A 349      14.321  14.114  -1.828  1.00  0.00           C  
ATOM   2721  O   TYR A 349      15.138  14.681  -2.543  1.00  0.00           O  
ATOM   2722  CB  TYR A 349      11.910  14.833  -1.610  1.00  0.00           C  
ATOM   2723  CG  TYR A 349      12.363  16.277  -1.673  1.00  0.00           C  
ATOM   2724  CD1 TYR A 349      13.274  16.768  -0.724  1.00  0.00           C  
ATOM   2725  CD2 TYR A 349      11.961  17.096  -2.741  1.00  0.00           C  
ATOM   2726  CE1 TYR A 349      13.814  18.059  -0.852  1.00  0.00           C  
ATOM   2727  CE2 TYR A 349      12.521  18.377  -2.902  1.00  0.00           C  
ATOM   2728  CZ  TYR A 349      13.441  18.860  -1.950  1.00  0.00           C  
ATOM   2729  OH  TYR A 349      13.909  20.124  -2.051  1.00  0.00           O  
ATOM   2730  N   GLY A 350      14.643  13.617  -0.628  1.00  0.00           N  
ATOM   2731  CA  GLY A 350      15.978  13.745  -0.037  1.00  0.00           C  
ATOM   2732  C   GLY A 350      17.072  13.121  -0.903  1.00  0.00           C  
ATOM   2733  O   GLY A 350      18.136  13.708  -1.054  1.00  0.00           O  
ATOM   2734  N   VAL A 351      16.790  11.990  -1.555  1.00  0.00           N  
ATOM   2735  CA  VAL A 351      17.713  11.354  -2.507  1.00  0.00           C  
ATOM   2736  C   VAL A 351      17.876  12.188  -3.784  1.00  0.00           C  
ATOM   2737  O   VAL A 351      18.998  12.353  -4.254  1.00  0.00           O  
ATOM   2738  CB  VAL A 351      17.258   9.914  -2.823  1.00  0.00           C  
ATOM   2739  CG1 VAL A 351      18.079   9.257  -3.942  1.00  0.00           C  
ATOM   2740  CG2 VAL A 351      17.396   9.010  -1.588  1.00  0.00           C  
ATOM   2741  N   ILE A 352      16.792  12.739  -4.343  1.00  0.00           N  
ATOM   2742  CA  ILE A 352      16.848  13.566  -5.564  1.00  0.00           C  
ATOM   2743  C   ILE A 352      17.556  14.904  -5.294  1.00  0.00           C  
ATOM   2744  O   ILE A 352      18.373  15.336  -6.103  1.00  0.00           O  
ATOM   2745  CB  ILE A 352      15.429  13.796  -6.141  1.00  0.00           C  
ATOM   2746  CG1 ILE A 352      14.784  12.473  -6.616  1.00  0.00           C  
ATOM   2747  CG2 ILE A 352      15.453  14.777  -7.332  1.00  0.00           C  
ATOM   2748  CD1 ILE A 352      13.278  12.606  -6.883  1.00  0.00           C  
ATOM   2749  N   ALA A 353      17.232  15.558  -4.179  1.00  0.00           N  
ATOM   2750  CA  ALA A 353      17.780  16.854  -3.781  1.00  0.00           C  
ATOM   2751  C   ALA A 353      19.153  16.753  -3.102  1.00  0.00           C  
ATOM   2752  O   ALA A 353      19.792  17.776  -2.885  1.00  0.00           O  
ATOM   2753  CB  ALA A 353      16.750  17.557  -2.885  1.00  0.00           C  
ATOM   2754  N   ASN A 354      19.610  15.533  -2.790  1.00  0.00           N  
ATOM   2755  CA  ASN A 354      20.801  15.264  -1.985  1.00  0.00           C  
ATOM   2756  C   ASN A 354      20.770  15.983  -0.620  1.00  0.00           C  
ATOM   2757  O   ASN A 354      21.757  16.562  -0.175  1.00  0.00           O  
ATOM   2758  CB  ASN A 354      22.054  15.530  -2.833  1.00  0.00           C  
ATOM   2759  CG  ASN A 354      23.293  14.899  -2.234  1.00  0.00           C  
ATOM   2760  ND2 ASN A 354      24.431  15.536  -2.376  1.00  0.00           N  
ATOM   2761  OD1 ASN A 354      23.278  13.811  -1.680  1.00  0.00           O  
ATOM   2762  N   GLU A 355      19.605  15.946   0.027  1.00  0.00           N  
ATOM   2763  CA  GLU A 355      19.303  16.633   1.282  1.00  0.00           C  
ATOM   2764  C   GLU A 355      19.103  15.660   2.449  1.00  0.00           C  
ATOM   2765  O   GLU A 355      18.803  14.474   2.280  1.00  0.00           O  
ATOM   2766  CB  GLU A 355      18.052  17.515   1.109  1.00  0.00           C  
ATOM   2767  CG  GLU A 355      18.338  18.844   0.398  1.00  0.00           C  
ATOM   2768  CD  GLU A 355      19.332  19.739   1.160  1.00  0.00           C  
ATOM   2769  OE1 GLU A 355      19.875  20.666   0.523  1.00  0.00           O  
ATOM   2770  OE2 GLU A 355      19.510  19.506   2.383  1.00  0.00           O1-
ATOM   2771  N   SER A 356      19.221  16.176   3.674  1.00  0.00           N  
ATOM   2772  CA  SER A 356      19.055  15.361   4.880  1.00  0.00           C  
ATOM   2773  C   SER A 356      17.614  14.869   5.050  1.00  0.00           C  
ATOM   2774  O   SER A 356      16.705  15.629   5.394  1.00  0.00           O  
ATOM   2775  CB  SER A 356      19.523  16.122   6.119  1.00  0.00           C  
ATOM   2776  OG  SER A 356      19.302  15.347   7.291  1.00  0.00           O  
ATOM   2777  N   ILE A 357      17.421  13.552   4.915  1.00  0.00           N  
ATOM   2778  CA  ILE A 357      16.142  12.870   5.181  1.00  0.00           C  
ATOM   2779  C   ILE A 357      15.668  13.130   6.620  1.00  0.00           C  
ATOM   2780  O   ILE A 357      14.477  13.311   6.853  1.00  0.00           O  
ATOM   2781  CB  ILE A 357      16.267  11.354   4.897  1.00  0.00           C  
ATOM   2782  CG1 ILE A 357      16.678  11.082   3.431  1.00  0.00           C  
ATOM   2783  CG2 ILE A 357      14.951  10.616   5.223  1.00  0.00           C  
ATOM   2784  CD1 ILE A 357      17.003   9.607   3.173  1.00  0.00           C  
ATOM   2785  N   ALA A 358      16.587  13.204   7.590  1.00  0.00           N  
ATOM   2786  CA  ALA A 358      16.239  13.496   8.981  1.00  0.00           C  
ATOM   2787  C   ALA A 358      15.650  14.908   9.134  1.00  0.00           C  
ATOM   2788  O   ALA A 358      14.606  15.066   9.769  1.00  0.00           O  
ATOM   2789  CB  ALA A 358      17.482  13.311   9.859  1.00  0.00           C  
ATOM   2790  N   LYS A 359      16.270  15.921   8.500  1.00  0.00           N  
ATOM   2791  CA  LYS A 359      15.738  17.294   8.490  1.00  0.00           C  
ATOM   2792  C   LYS A 359      14.367  17.334   7.807  1.00  0.00           C  
ATOM   2793  O   LYS A 359      13.446  17.916   8.370  1.00  0.00           O  
ATOM   2794  CB  LYS A 359      16.727  18.299   7.853  1.00  0.00           C  
ATOM   2795  CG  LYS A 359      17.987  18.567   8.705  1.00  0.00           C  
ATOM   2796  CD  LYS A 359      18.832  19.777   8.229  1.00  0.00           C  
ATOM   2797  CE  LYS A 359      20.093  19.929   9.113  1.00  0.00           C  
ATOM   2798  NZ  LYS A 359      20.785  21.252   9.056  1.00  0.00           N1+
ATOM   2799  N   LEU A 360      14.194  16.647   6.674  1.00  0.00           N  
ATOM   2800  CA  LEU A 360      12.905  16.537   5.968  1.00  0.00           C  
ATOM   2801  C   LEU A 360      11.812  15.889   6.822  1.00  0.00           C  
ATOM   2802  O   LEU A 360      10.672  16.344   6.821  1.00  0.00           O  
ATOM   2803  CB  LEU A 360      13.095  15.722   4.677  1.00  0.00           C  
ATOM   2804  CG  LEU A 360      13.859  16.484   3.583  1.00  0.00           C  
ATOM   2805  CD1 LEU A 360      14.382  15.505   2.539  1.00  0.00           C  
ATOM   2806  CD2 LEU A 360      12.960  17.510   2.891  1.00  0.00           C  
ATOM   2807  N   PHE A 361      12.150  14.849   7.580  1.00  0.00           N  
ATOM   2808  CA  PHE A 361      11.214  14.163   8.466  1.00  0.00           C  
ATOM   2809  C   PHE A 361      10.748  15.047   9.625  1.00  0.00           C  
ATOM   2810  O   PHE A 361       9.550  15.109   9.907  1.00  0.00           O  
ATOM   2811  CB  PHE A 361      11.889  12.878   8.963  1.00  0.00           C  
ATOM   2812  CG  PHE A 361      11.877  11.692   8.012  1.00  0.00           C  
ATOM   2813  CD1 PHE A 361      11.334  11.744   6.708  1.00  0.00           C  
ATOM   2814  CD2 PHE A 361      12.422  10.484   8.473  1.00  0.00           C  
ATOM   2815  CE1 PHE A 361      11.298  10.581   5.917  1.00  0.00           C  
ATOM   2816  CE2 PHE A 361      12.368   9.325   7.690  1.00  0.00           C  
ATOM   2817  CZ  PHE A 361      11.793   9.370   6.416  1.00  0.00           C  
ATOM   2818  N   ILE A 362      11.671  15.772  10.261  1.00  0.00           N  
ATOM   2819  CA  ILE A 362      11.332  16.757  11.299  1.00  0.00           C  
ATOM   2820  C   ILE A 362      10.452  17.865  10.709  1.00  0.00           C  
ATOM   2821  O   ILE A 362       9.422  18.224  11.281  1.00  0.00           O  
ATOM   2822  CB  ILE A 362      12.624  17.322  11.932  1.00  0.00           C  
ATOM   2823  CG1 ILE A 362      13.379  16.223  12.713  1.00  0.00           C  
ATOM   2824  CG2 ILE A 362      12.312  18.488  12.886  1.00  0.00           C  
ATOM   2825  CD1 ILE A 362      14.829  16.578  13.047  1.00  0.00           C  
ATOM   2826  N   ALA A 363      10.838  18.368   9.538  1.00  0.00           N  
ATOM   2827  CA  ALA A 363      10.164  19.447   8.833  1.00  0.00           C  
ATOM   2828  C   ALA A 363       8.735  19.070   8.399  1.00  0.00           C  
ATOM   2829  O   ALA A 363       7.820  19.878   8.538  1.00  0.00           O  
ATOM   2830  CB  ALA A 363      11.057  19.795   7.638  1.00  0.00           C  
ATOM   2831  N   GLY A 364       8.528  17.842   7.908  1.00  0.00           N  
ATOM   2832  CA  GLY A 364       7.237  17.330   7.435  1.00  0.00           C  
ATOM   2833  C   GLY A 364       6.231  17.015   8.547  1.00  0.00           C  
ATOM   2834  O   GLY A 364       5.020  17.138   8.343  1.00  0.00           O  
ATOM   2835  N   PHE A 365       6.712  16.701   9.756  1.00  0.00           N  
ATOM   2836  CA  PHE A 365       5.846  16.414  10.903  1.00  0.00           C  
ATOM   2837  C   PHE A 365       4.907  17.586  11.234  1.00  0.00           C  
ATOM   2838  O   PHE A 365       3.721  17.386  11.503  1.00  0.00           O  
ATOM   2839  CB  PHE A 365       6.723  16.060  12.112  1.00  0.00           C  
ATOM   2840  CG  PHE A 365       5.921  15.622  13.322  1.00  0.00           C  
ATOM   2841  CD1 PHE A 365       5.658  16.516  14.377  1.00  0.00           C  
ATOM   2842  CD2 PHE A 365       5.402  14.319  13.370  1.00  0.00           C  
ATOM   2843  CE1 PHE A 365       4.876  16.101  15.472  1.00  0.00           C  
ATOM   2844  CE2 PHE A 365       4.597  13.912  14.447  1.00  0.00           C  
ATOM   2845  CZ  PHE A 365       4.339  14.802  15.503  1.00  0.00           C  
ATOM   2846  N   ILE A 366       5.418  18.820  11.163  1.00  0.00           N  
ATOM   2847  CA  ILE A 366       4.670  20.042  11.491  1.00  0.00           C  
ATOM   2848  C   ILE A 366       3.445  20.229  10.578  1.00  0.00           C  
ATOM   2849  O   ILE A 366       2.330  20.286  11.106  1.00  0.00           O  
ATOM   2850  CB  ILE A 366       5.597  21.279  11.490  1.00  0.00           C  
ATOM   2851  CG1 ILE A 366       6.747  21.094  12.497  1.00  0.00           C  
ATOM   2852  CG2 ILE A 366       4.796  22.560  11.795  1.00  0.00           C  
ATOM   2853  CD1 ILE A 366       7.816  22.173  12.347  1.00  0.00           C  
ATOM   2854  N   PRO A 367       3.575  20.298   9.236  1.00  0.00           N  
ATOM   2855  CA  PRO A 367       2.416  20.402   8.359  1.00  0.00           C  
ATOM   2856  C   PRO A 367       1.495  19.187   8.453  1.00  0.00           C  
ATOM   2857  O   PRO A 367       0.284  19.366   8.362  1.00  0.00           O  
ATOM   2858  CB  PRO A 367       2.948  20.609   6.944  1.00  0.00           C  
ATOM   2859  CG  PRO A 367       4.378  20.095   7.003  1.00  0.00           C  
ATOM   2860  CD  PRO A 367       4.794  20.337   8.446  1.00  0.00           C  
ATOM   2861  N   GLY A 368       2.015  17.981   8.708  1.00  0.00           N  
ATOM   2862  CA  GLY A 368       1.178  16.805   8.960  1.00  0.00           C  
ATOM   2863  C   GLY A 368       0.231  16.993  10.152  1.00  0.00           C  
ATOM   2864  O   GLY A 368      -0.979  16.760  10.043  1.00  0.00           O  
ATOM   2865  N   VAL A 369       0.744  17.506  11.274  1.00  0.00           N  
ATOM   2866  CA  VAL A 369      -0.072  17.849  12.452  1.00  0.00           C  
ATOM   2867  C   VAL A 369      -1.028  19.006  12.152  1.00  0.00           C  
ATOM   2868  O   VAL A 369      -2.204  18.930  12.512  1.00  0.00           O  
ATOM   2869  CB  VAL A 369       0.821  18.163  13.670  1.00  0.00           C  
ATOM   2870  CG1 VAL A 369       0.009  18.671  14.872  1.00  0.00           C  
ATOM   2871  CG2 VAL A 369       1.564  16.902  14.131  1.00  0.00           C  
ATOM   2872  N   LEU A 370      -0.574  20.054  11.457  1.00  0.00           N  
ATOM   2873  CA  LEU A 370      -1.427  21.190  11.084  1.00  0.00           C  
ATOM   2874  C   LEU A 370      -2.612  20.756  10.213  1.00  0.00           C  
ATOM   2875  O   LEU A 370      -3.744  21.150  10.494  1.00  0.00           O  
ATOM   2876  CB  LEU A 370      -0.603  22.265  10.354  1.00  0.00           C  
ATOM   2877  CG  LEU A 370       0.384  23.048  11.238  1.00  0.00           C  
ATOM   2878  CD1 LEU A 370       1.242  23.960  10.359  1.00  0.00           C  
ATOM   2879  CD2 LEU A 370      -0.341  23.922  12.264  1.00  0.00           C  
ATOM   2880  N   ILE A 371      -2.377  19.912   9.206  1.00  0.00           N  
ATOM   2881  CA  ILE A 371      -3.429  19.351   8.348  1.00  0.00           C  
ATOM   2882  C   ILE A 371      -4.380  18.495   9.171  1.00  0.00           C  
ATOM   2883  O   ILE A 371      -5.592  18.647   9.043  1.00  0.00           O  
ATOM   2884  CB  ILE A 371      -2.820  18.544   7.183  1.00  0.00           C  
ATOM   2885  CG1 ILE A 371      -2.181  19.536   6.197  1.00  0.00           C  
ATOM   2886  CG2 ILE A 371      -3.870  17.678   6.460  1.00  0.00           C  
ATOM   2887  CD1 ILE A 371      -1.313  18.868   5.142  1.00  0.00           C  
ATOM   2888  N   THR A 372      -3.858  17.653  10.065  1.00  0.00           N  
ATOM   2889  CA  THR A 372      -4.685  16.837  10.966  1.00  0.00           C  
ATOM   2890  C   THR A 372      -5.645  17.721  11.766  1.00  0.00           C  
ATOM   2891  O   THR A 372      -6.855  17.495  11.762  1.00  0.00           O  
ATOM   2892  CB  THR A 372      -3.814  16.022  11.932  1.00  0.00           C  
ATOM   2893  CG2 THR A 372      -4.644  15.065  12.794  1.00  0.00           C  
ATOM   2894  OG1 THR A 372      -2.910  15.223  11.213  1.00  0.00           O  
ATOM   2895  N   LEU A 373      -5.131  18.771  12.414  1.00  0.00           N  
ATOM   2896  CA  LEU A 373      -5.944  19.702  13.199  1.00  0.00           C  
ATOM   2897  C   LEU A 373      -6.955  20.461  12.328  1.00  0.00           C  
ATOM   2898  O   LEU A 373      -8.115  20.617  12.718  1.00  0.00           O  
ATOM   2899  CB  LEU A 373      -5.016  20.681  13.940  1.00  0.00           C  
ATOM   2900  CG  LEU A 373      -4.140  20.044  15.036  1.00  0.00           C  
ATOM   2901  CD1 LEU A 373      -3.193  21.103  15.599  1.00  0.00           C  
ATOM   2902  CD2 LEU A 373      -4.974  19.476  16.188  1.00  0.00           C  
ATOM   2903  N   ALA A 374      -6.547  20.896  11.135  1.00  0.00           N  
ATOM   2904  CA  ALA A 374      -7.409  21.612  10.202  1.00  0.00           C  
ATOM   2905  C   ALA A 374      -8.548  20.723   9.663  1.00  0.00           C  
ATOM   2906  O   ALA A 374      -9.707  21.150   9.619  1.00  0.00           O  
ATOM   2907  CB  ALA A 374      -6.526  22.188   9.088  1.00  0.00           C  
ATOM   2908  N   LEU A 375      -8.254  19.463   9.331  1.00  0.00           N  
ATOM   2909  CA  LEU A 375      -9.243  18.461   8.936  1.00  0.00           C  
ATOM   2910  C   LEU A 375     -10.188  18.124  10.089  1.00  0.00           C  
ATOM   2911  O   LEU A 375     -11.398  18.051   9.879  1.00  0.00           O  
ATOM   2912  CB  LEU A 375      -8.533  17.187   8.442  1.00  0.00           C  
ATOM   2913  CG  LEU A 375      -7.836  17.309   7.076  1.00  0.00           C  
ATOM   2914  CD1 LEU A 375      -7.083  16.013   6.791  1.00  0.00           C  
ATOM   2915  CD2 LEU A 375      -8.837  17.529   5.945  1.00  0.00           C  
ATOM   2916  N   MET A 376      -9.677  17.985  11.318  1.00  0.00           N  
ATOM   2917  CA  MET A 376     -10.515  17.771  12.500  1.00  0.00           C  
ATOM   2918  C   MET A 376     -11.480  18.945  12.717  1.00  0.00           C  
ATOM   2919  O   MET A 376     -12.672  18.728  12.941  1.00  0.00           O  
ATOM   2920  CB  MET A 376      -9.644  17.547  13.745  1.00  0.00           C  
ATOM   2921  CG  MET A 376      -9.030  16.143  13.796  1.00  0.00           C  
ATOM   2922  SD  MET A 376      -8.251  15.788  15.391  1.00  0.00           S  
ATOM   2923  CE  MET A 376      -7.704  14.085  15.101  1.00  0.00           C  
ATOM   2924  N   ALA A 377     -11.012  20.189  12.589  1.00  0.00           N  
ATOM   2925  CA  ALA A 377     -11.870  21.368  12.691  1.00  0.00           C  
ATOM   2926  C   ALA A 377     -12.965  21.384  11.607  1.00  0.00           C  
ATOM   2927  O   ALA A 377     -14.122  21.713  11.894  1.00  0.00           O  
ATOM   2928  CB  ALA A 377     -10.987  22.618  12.622  1.00  0.00           C  
ATOM   2929  N   MET A 378     -12.628  20.991  10.373  1.00  0.00           N  
ATOM   2930  CA  MET A 378     -13.595  20.901   9.278  1.00  0.00           C  
ATOM   2931  C   MET A 378     -14.612  19.771   9.495  1.00  0.00           C  
ATOM   2932  O   MET A 378     -15.816  19.989   9.339  1.00  0.00           O  
ATOM   2933  CB  MET A 378     -12.849  20.769   7.942  1.00  0.00           C  
ATOM   2934  CG  MET A 378     -13.776  20.915   6.729  1.00  0.00           C  
ATOM   2935  SD  MET A 378     -14.827  22.405   6.766  1.00  0.00           S  
ATOM   2936  CE  MET A 378     -14.922  22.799   5.006  1.00  0.00           C  
ATOM   2937  N   ASN A 379     -14.162  18.601   9.954  1.00  0.00           N  
ATOM   2938  CA  ASN A 379     -15.026  17.480  10.318  1.00  0.00           C  
ATOM   2939  C   ASN A 379     -16.038  17.876  11.401  1.00  0.00           C  
ATOM   2940  O   ASN A 379     -17.231  17.631  11.240  1.00  0.00           O  
ATOM   2941  CB  ASN A 379     -14.156  16.297  10.771  1.00  0.00           C  
ATOM   2942  CG  ASN A 379     -15.016  15.161  11.292  1.00  0.00           C  
ATOM   2943  ND2 ASN A 379     -14.893  14.813  12.550  1.00  0.00           N  
ATOM   2944  OD1 ASN A 379     -15.855  14.620  10.596  1.00  0.00           O  
ATOM   2945  N   TYR A 380     -15.599  18.567  12.457  1.00  0.00           N  
ATOM   2946  CA  TYR A 380     -16.496  19.057  13.507  1.00  0.00           C  
ATOM   2947  C   TYR A 380     -17.607  19.959  12.943  1.00  0.00           C  
ATOM   2948  O   TYR A 380     -18.782  19.803  13.290  1.00  0.00           O  
ATOM   2949  CB  TYR A 380     -15.675  19.802  14.566  1.00  0.00           C  
ATOM   2950  CG  TYR A 380     -16.529  20.432  15.648  1.00  0.00           C  
ATOM   2951  CD1 TYR A 380     -16.853  21.801  15.588  1.00  0.00           C  
ATOM   2952  CD2 TYR A 380     -17.018  19.636  16.701  1.00  0.00           C  
ATOM   2953  CE1 TYR A 380     -17.653  22.384  16.589  1.00  0.00           C  
ATOM   2954  CE2 TYR A 380     -17.829  20.212  17.698  1.00  0.00           C  
ATOM   2955  CZ  TYR A 380     -18.143  21.585  17.645  1.00  0.00           C  
ATOM   2956  OH  TYR A 380     -18.897  22.147  18.626  1.00  0.00           O  
ATOM   2957  N   ARG A 381     -17.262  20.885  12.033  1.00  0.00           N  
ATOM   2958  CA  ARG A 381     -18.235  21.782  11.382  1.00  0.00           C  
ATOM   2959  C   ARG A 381     -19.256  21.011  10.543  1.00  0.00           C  
ATOM   2960  O   ARG A 381     -20.453  21.276  10.656  1.00  0.00           O  
ATOM   2961  CB  ARG A 381     -17.507  22.825  10.517  1.00  0.00           C  
ATOM   2962  CG  ARG A 381     -16.795  23.901  11.349  1.00  0.00           C  
ATOM   2963  CD  ARG A 381     -16.078  24.885  10.418  1.00  0.00           C  
ATOM   2964  NE  ARG A 381     -15.444  25.990  11.164  1.00  0.00           N  
ATOM   2965  CZ  ARG A 381     -14.656  26.923  10.653  1.00  0.00           C  
ATOM   2966  NH1 ARG A 381     -14.353  26.952   9.384  1.00  0.00           N1+
ATOM   2967  NH2 ARG A 381     -14.147  27.851  11.413  1.00  0.00           N  
ATOM   2968  N   ILE A 382     -18.805  20.057   9.730  1.00  0.00           N  
ATOM   2969  CA  ILE A 382     -19.682  19.255   8.861  1.00  0.00           C  
ATOM   2970  C   ILE A 382     -20.566  18.325   9.690  1.00  0.00           C  
ATOM   2971  O   ILE A 382     -21.774  18.279   9.466  1.00  0.00           O  
ATOM   2972  CB  ILE A 382     -18.848  18.471   7.831  1.00  0.00           C  
ATOM   2973  CG1 ILE A 382     -18.152  19.461   6.875  1.00  0.00           C  
ATOM   2974  CG2 ILE A 382     -19.720  17.487   7.027  1.00  0.00           C  
ATOM   2975  CD1 ILE A 382     -17.060  18.793   6.046  1.00  0.00           C  
ATOM   2976  N   ALA A 383     -19.998  17.647  10.686  1.00  0.00           N  
ATOM   2977  CA  ALA A 383     -20.737  16.741  11.553  1.00  0.00           C  
ATOM   2978  C   ALA A 383     -21.820  17.464  12.359  1.00  0.00           C  
ATOM   2979  O   ALA A 383     -22.930  16.951  12.491  1.00  0.00           O  
ATOM   2980  CB  ALA A 383     -19.747  16.028  12.471  1.00  0.00           C  
ATOM   2981  N   LYS A 384     -21.509  18.673  12.836  1.00  0.00           N  
ATOM   2982  CA  LYS A 384     -22.510  19.482  13.585  1.00  0.00           C  
ATOM   2983  C   LYS A 384     -23.812  19.544  12.781  1.00  0.00           C  
ATOM   2984  O   LYS A 384     -24.891  19.513  13.403  1.00  0.00           O  
ATOM   2985  CB  LYS A 384     -21.981  20.900  13.811  1.00  0.00           C  
ATOM   2986  CG  LYS A 384     -21.384  21.166  15.184  1.00  0.00           C  
ATOM   2987  CD  LYS A 384     -21.226  22.640  15.473  1.00  0.00           C  
ATOM   2988  CE  LYS A 384     -21.923  23.071  16.746  1.00  0.00           C  
ATOM   2989  NZ  LYS A 384     -21.102  24.032  17.520  1.00  0.00           N1+
ATOM   2990  N   LYS A 385     -23.708  19.621  11.450  1.00  0.00           N  
ATOM   2991  CA  LYS A 385     -24.915  19.730  10.587  1.00  0.00           C  
ATOM   2992  C   LYS A 385     -25.682  18.403  10.598  1.00  0.00           C  
ATOM   2993  O   LYS A 385     -26.916  18.446  10.769  1.00  0.00           O  
ATOM   2994  CB  LYS A 385     -24.524  20.159   9.170  1.00  0.00           C  
ATOM   2995  CG  LYS A 385     -23.716  21.447   9.094  1.00  0.00           C  
ATOM   2996  CD  LYS A 385     -22.822  21.525   7.877  1.00  0.00           C  
ATOM   2997  CE  LYS A 385     -23.050  20.391   6.900  1.00  0.00           C  
ATOM   2998  NZ  LYS A 385     -21.934  20.275   5.933  1.00  0.00           N1+
ATOM   2999  N   ARG A 386     -24.984  17.275  10.425  1.00  0.00           N  
ATOM   3000  CA  ARG A 386     -25.651  15.945  10.492  1.00  0.00           C  
ATOM   3001  C   ARG A 386     -26.281  15.771  11.878  1.00  0.00           C  
ATOM   3002  O   ARG A 386     -27.483  15.451  11.938  1.00  0.00           O  
ATOM   3003  CB  ARG A 386     -24.663  14.816  10.184  1.00  0.00           C  
ATOM   3004  CG  ARG A 386     -23.427  15.257   9.414  1.00  0.00           C  
ATOM   3005  CD  ARG A 386     -23.497  14.935   7.935  1.00  0.00           C  
ATOM   3006  NE  ARG A 386     -23.219  16.103   7.112  1.00  0.00           N  
ATOM   3007  CZ  ARG A 386     -23.164  16.086   5.786  1.00  0.00           C  
ATOM   3008  NH1 ARG A 386     -23.369  14.957   5.131  1.00  0.00           N1+
ATOM   3009  NH2 ARG A 386     -22.904  17.195   5.119  1.00  0.00           N  
ATOM   3010  N   GLY A 387     -25.501  15.970  12.945  1.00  0.00           N  
ATOM   3011  CA  GLY A 387     -26.053  15.897  14.312  1.00  0.00           C  
ATOM   3012  C   GLY A 387     -25.469  14.748  15.114  1.00  0.00           C  
ATOM   3013  O   GLY A 387     -26.056  13.650  15.075  1.00  0.00           O  
ATOM   3014  N   TYR A 388     -24.356  14.985  15.816  1.00  0.00           N  
ATOM   3015  CA  TYR A 388     -23.758  13.940  16.691  1.00  0.00           C  
ATOM   3016  C   TYR A 388     -23.678  14.496  18.116  1.00  0.00           C  
ATOM   3017  O   TYR A 388     -22.936  15.469  18.338  1.00  0.00           O  
ATOM   3018  CB  TYR A 388     -22.425  13.452  16.116  1.00  0.00           C  
ATOM   3019  CG  TYR A 388     -22.546  12.865  14.733  1.00  0.00           C  
ATOM   3020  CD1 TYR A 388     -23.164  11.643  14.525  1.00  0.00           C  
ATOM   3021  CD2 TYR A 388     -22.074  13.544  13.623  1.00  0.00           C  
ATOM   3022  CE1 TYR A 388     -23.296  11.104  13.256  1.00  0.00           C  
ATOM   3023  CE2 TYR A 388     -22.194  13.020  12.348  1.00  0.00           C  
ATOM   3024  CZ  TYR A 388     -22.809  11.796  12.162  1.00  0.00           C  
ATOM   3025  OH  TYR A 388     -22.930  11.273  10.907  1.00  0.00           O  
ATOM   3026  N   PRO A 389     -24.417  13.933  19.097  1.00  0.00           N  
ATOM   3027  CA  PRO A 389     -24.467  14.503  20.451  1.00  0.00           C  
ATOM   3028  C   PRO A 389     -23.396  14.049  21.454  1.00  0.00           C  
ATOM   3029  O   PRO A 389     -22.434  13.415  21.052  1.00  0.00           O  
ATOM   3030  CB  PRO A 389     -25.830  13.989  20.934  1.00  0.00           C  
ATOM   3031  CG  PRO A 389     -25.936  12.615  20.309  1.00  0.00           C  
ATOM   3032  CD  PRO A 389     -25.262  12.744  18.957  1.00  0.00           C  
ATOM   3033  N   ARG A 390     -23.591  14.394  22.731  1.00  0.00           N  
ATOM   3034  CA  ARG A 390     -22.630  14.004  23.797  1.00  0.00           C  
ATOM   3035  C   ARG A 390     -23.221  12.824  24.575  1.00  0.00           C  
ATOM   3036  O   ARG A 390     -24.103  13.059  25.423  1.00  0.00           O  
ATOM   3037  CB  ARG A 390     -22.376  15.199  24.720  1.00  0.00           C  
ATOM   3038  CG  ARG A 390     -21.162  15.055  25.625  1.00  0.00           C  
ATOM   3039  CD  ARG A 390     -21.529  15.209  27.088  1.00  0.00           C  
ATOM   3040  NE  ARG A 390     -20.909  14.201  27.934  1.00  0.00           N  
ATOM   3041  CZ  ARG A 390     -21.555  13.183  28.490  1.00  0.00           C  
ATOM   3042  NH1 ARG A 390     -22.852  13.028  28.286  1.00  0.00           N1+
ATOM   3043  NH2 ARG A 390     -20.900  12.322  29.248  1.00  0.00           N  
ATOM   3044  N   THR A 391     -22.759  11.605  24.286  1.00  0.00           N  
ATOM   3045  CA  THR A 391     -23.295  10.393  24.962  1.00  0.00           C  
ATOM   3046  C   THR A 391     -22.523  10.165  26.268  1.00  0.00           C  
ATOM   3047  O   THR A 391     -21.376  10.627  26.351  1.00  0.00           O  
ATOM   3048  CB  THR A 391     -23.265   9.195  24.002  1.00  0.00           C  
ATOM   3049  CG2 THR A 391     -22.646   9.532  22.663  1.00  0.00           C  
ATOM   3050  OG1 THR A 391     -22.543   8.130  24.621  1.00  0.00           O  
ATOM   3051  N   PRO A 392     -23.103   9.516  27.304  1.00  0.00           N  
ATOM   3052  CA  PRO A 392     -22.372   9.204  28.542  1.00  0.00           C  
ATOM   3053  C   PRO A 392     -20.981   8.578  28.358  1.00  0.00           C  
ATOM   3054  O   PRO A 392     -20.829   7.729  27.497  1.00  0.00           O  
ATOM   3055  CB  PRO A 392     -23.294   8.191  29.232  1.00  0.00           C  
ATOM   3056  CG  PRO A 392     -24.677   8.626  28.813  1.00  0.00           C  
ATOM   3057  CD  PRO A 392     -24.510   9.108  27.386  1.00  0.00           C  
ATOM   3058  N   LYS A 393     -20.017   8.980  29.194  1.00  0.00           N  
ATOM   3059  CA  LYS A 393     -18.638   8.420  29.128  1.00  0.00           C  
ATOM   3060  C   LYS A 393     -18.580   7.116  29.931  1.00  0.00           C  
ATOM   3061  O   LYS A 393     -19.610   6.743  30.527  1.00  0.00           O  
ATOM   3062  CB  LYS A 393     -17.649   9.429  29.722  1.00  0.00           C  
ATOM   3063  CG  LYS A 393     -16.227   9.379  29.175  1.00  0.00           C  
ATOM   3064  CD  LYS A 393     -15.193   9.904  30.146  1.00  0.00           C  
ATOM   3065  CE  LYS A 393     -15.135   9.120  31.440  1.00  0.00           C  
ATOM   3066  NZ  LYS A 393     -14.300   7.903  31.313  1.00  0.00           N1+
ATOM   3067  N   ALA A 394     -17.416   6.458  29.964  1.00  0.00           N  
ATOM   3068  CA  ALA A 394     -17.246   5.224  30.767  1.00  0.00           C  
ATOM   3069  C   ALA A 394     -16.773   5.595  32.178  1.00  0.00           C  
ATOM   3070  O   ALA A 394     -17.253   6.609  32.721  1.00  0.00           O  
ATOM   3071  CB  ALA A 394     -16.267   4.308  30.079  1.00  0.00           C  
ATOM   3072  N   THR A 395     -15.868   4.797  32.754  1.00  0.00           N  
ATOM   3073  CA  THR A 395     -15.319   5.117  34.101  1.00  0.00           C  
ATOM   3074  C   THR A 395     -13.807   5.349  33.999  1.00  0.00           C  
ATOM   3075  O   THR A 395     -13.248   5.129  32.907  1.00  0.00           O  
ATOM   3076  CB  THR A 395     -15.684   4.048  35.140  1.00  0.00           C  
ATOM   3077  CG2 THR A 395     -16.812   3.139  34.702  1.00  0.00           C  
ATOM   3078  OG1 THR A 395     -14.523   3.268  35.422  1.00  0.00           O  
ATOM   3079  N   ARG A 396     -13.180   5.786  35.095  1.00  0.00           N  
ATOM   3080  CA  ARG A 396     -11.715   6.041  35.102  1.00  0.00           C  
ATOM   3081  C   ARG A 396     -11.002   4.867  35.781  1.00  0.00           C  
ATOM   3082  O   ARG A 396      -9.767   4.932  35.930  1.00  0.00           O  
ATOM   3083  CB  ARG A 396     -11.410   7.350  35.835  1.00  0.00           C  
ATOM   3084  CG  ARG A 396     -10.991   8.489  34.917  1.00  0.00           C  
ATOM   3085  CD  ARG A 396      -9.636   9.062  35.287  1.00  0.00           C  
ATOM   3086  NE  ARG A 396      -8.697   8.049  35.747  1.00  0.00           N  
ATOM   3087  CZ  ARG A 396      -7.684   7.578  35.028  1.00  0.00           C  
ATOM   3088  NH1 ARG A 396      -7.474   8.031  33.803  1.00  0.00           N1+
ATOM   3089  NH2 ARG A 396      -6.886   6.656  35.535  1.00  0.00           N  
ATOM   3090  N   GLU A 397     -11.758   3.843  36.182  1.00  0.00           N  
ATOM   3091  CA  GLU A 397     -11.160   2.656  36.846  1.00  0.00           C  
ATOM   3092  C   GLU A 397     -10.816   1.620  35.773  1.00  0.00           C  
ATOM   3093  O   GLU A 397      -9.642   1.204  35.711  1.00  0.00           O  
ATOM   3094  CB  GLU A 397     -12.123   2.082  37.887  1.00  0.00           C  
ATOM   3095  CG  GLU A 397     -12.943   3.141  38.604  1.00  0.00           C  
ATOM   3096  CD  GLU A 397     -12.139   4.123  39.440  1.00  0.00           C  
ATOM   3097  OE1 GLU A 397     -12.200   5.334  39.145  1.00  0.00           O  
ATOM   3098  OE2 GLU A 397     -11.454   3.676  40.380  1.00  0.00           O1-
ATOM   3099  N   GLN A 398     -11.803   1.229  34.961  1.00  0.00           N  
ATOM   3100  CA  GLN A 398     -11.535   0.274  33.854  1.00  0.00           C  
ATOM   3101  C   GLN A 398     -10.621   0.953  32.833  1.00  0.00           C  
ATOM   3102  O   GLN A 398     -10.194   0.265  31.903  1.00  0.00           O  
ATOM   3103  CB  GLN A 398     -12.833  -0.206  33.205  1.00  0.00           C  
ATOM   3104  CG  GLN A 398     -13.980   0.782  33.333  1.00  0.00           C  
ATOM   3105  CD  GLN A 398     -14.269   1.499  32.038  1.00  0.00           C  
ATOM   3106  NE2 GLN A 398     -15.368   1.128  31.403  1.00  0.00           N  
ATOM   3107  OE1 GLN A 398     -13.522   2.375  31.609  1.00  0.00           O  
ATOM   3108  N   LEU A 399     -10.365   2.256  32.986  1.00  0.00           N  
ATOM   3109  CA  LEU A 399      -9.424   2.942  32.101  1.00  0.00           C  
ATOM   3110  C   LEU A 399      -8.063   2.233  32.084  1.00  0.00           C  
ATOM   3111  O   LEU A 399      -7.527   1.969  31.012  1.00  0.00           O  
ATOM   3112  CB  LEU A 399      -9.296   4.412  32.539  1.00  0.00           C  
ATOM   3113  CG  LEU A 399      -8.402   5.261  31.612  1.00  0.00           C  
ATOM   3114  CD1 LEU A 399      -9.023   5.445  30.225  1.00  0.00           C  
ATOM   3115  CD2 LEU A 399      -8.188   6.640  32.234  1.00  0.00           C  
ATOM   3116  N   CYS A 400      -7.532   1.874  33.256  1.00  0.00           N  
ATOM   3117  CA  CYS A 400      -6.268   1.145  33.380  1.00  0.00           C  
ATOM   3118  C   CYS A 400      -6.355  -0.255  32.754  1.00  0.00           C  
ATOM   3119  O   CYS A 400      -5.442  -0.673  32.048  1.00  0.00           O  
ATOM   3120  CB  CYS A 400      -5.901   1.092  34.870  1.00  0.00           C  
ATOM   3121  SG  CYS A 400      -4.269   0.331  35.116  1.00  0.00           S  
ATOM   3122  N   SER A 401      -7.468  -0.964  32.958  1.00  0.00           N  
ATOM   3123  CA  SER A 401      -7.722  -2.268  32.340  1.00  0.00           C  
ATOM   3124  C   SER A 401      -7.786  -2.163  30.815  1.00  0.00           C  
ATOM   3125  O   SER A 401      -7.083  -2.893  30.118  1.00  0.00           O  
ATOM   3126  CB  SER A 401      -9.020  -2.856  32.898  1.00  0.00           C  
ATOM   3127  OG  SER A 401      -9.222  -4.159  32.389  1.00  0.00           O  
ATOM   3128  N   SER A 402      -8.544  -1.194  30.293  1.00  0.00           N  
ATOM   3129  CA  SER A 402      -8.669  -0.963  28.848  1.00  0.00           C  
ATOM   3130  C   SER A 402      -7.325  -0.578  28.232  1.00  0.00           C  
ATOM   3131  O   SER A 402      -6.943  -1.146  27.216  1.00  0.00           O  
ATOM   3132  CB  SER A 402      -9.703   0.126  28.544  1.00  0.00           C  
ATOM   3133  OG  SER A 402     -10.948  -0.183  29.138  1.00  0.00           O  
ATOM   3134  N   PHE A 403      -6.567   0.306  28.892  1.00  0.00           N  
ATOM   3135  CA  PHE A 403      -5.220   0.681  28.466  1.00  0.00           C  
ATOM   3136  C   PHE A 403      -4.276  -0.521  28.439  1.00  0.00           C  
ATOM   3137  O   PHE A 403      -3.573  -0.716  27.458  1.00  0.00           O  
ATOM   3138  CB  PHE A 403      -4.654   1.765  29.390  1.00  0.00           C  
ATOM   3139  CG  PHE A 403      -3.267   2.229  28.983  1.00  0.00           C  
ATOM   3140  CD1 PHE A 403      -2.137   1.844  29.732  1.00  0.00           C  
ATOM   3141  CD2 PHE A 403      -3.097   3.015  27.828  1.00  0.00           C  
ATOM   3142  CE1 PHE A 403      -0.854   2.270  29.342  1.00  0.00           C  
ATOM   3143  CE2 PHE A 403      -1.818   3.449  27.444  1.00  0.00           C  
ATOM   3144  CZ  PHE A 403      -0.696   3.084  28.207  1.00  0.00           C  
ATOM   3145  N   LYS A 404      -4.278  -1.370  29.475  1.00  0.00           N  
ATOM   3146  CA  LYS A 404      -3.456  -2.592  29.502  1.00  0.00           C  
ATOM   3147  C   LYS A 404      -3.809  -3.548  28.361  1.00  0.00           C  
ATOM   3148  O   LYS A 404      -2.912  -4.154  27.782  1.00  0.00           O  
ATOM   3149  CB  LYS A 404      -3.605  -3.301  30.855  1.00  0.00           C  
ATOM   3150  CG  LYS A 404      -2.798  -2.616  31.966  1.00  0.00           C  
ATOM   3151  CD  LYS A 404      -3.056  -3.315  33.306  1.00  0.00           C  
ATOM   3152  CE  LYS A 404      -2.240  -2.646  34.415  1.00  0.00           C  
ATOM   3153  NZ  LYS A 404      -2.437  -3.324  35.720  1.00  0.00           N1+
ATOM   3154  N   GLN A 405      -5.090  -3.673  28.018  1.00  0.00           N  
ATOM   3155  CA  GLN A 405      -5.542  -4.517  26.908  1.00  0.00           C  
ATOM   3156  C   GLN A 405      -5.156  -3.937  25.539  1.00  0.00           C  
ATOM   3157  O   GLN A 405      -4.776  -4.688  24.637  1.00  0.00           O  
ATOM   3158  CB  GLN A 405      -7.062  -4.711  27.000  1.00  0.00           C  
ATOM   3159  CG  GLN A 405      -7.478  -5.572  28.203  1.00  0.00           C  
ATOM   3160  CD  GLN A 405      -8.993  -5.646  28.362  1.00  0.00           C  
ATOM   3161  NE2 GLN A 405      -9.493  -5.957  29.536  1.00  0.00           N  
ATOM   3162  OE1 GLN A 405      -9.760  -5.443  27.437  1.00  0.00           O  
ATOM   3163  N   SER A 406      -5.218  -2.611  25.387  1.00  0.00           N  
ATOM   3164  CA  SER A 406      -4.895  -1.897  24.148  1.00  0.00           C  
ATOM   3165  C   SER A 406      -3.431  -1.463  24.034  1.00  0.00           C  
ATOM   3166  O   SER A 406      -3.050  -0.919  23.006  1.00  0.00           O  
ATOM   3167  CB  SER A 406      -5.811  -0.679  24.005  1.00  0.00           C  
ATOM   3168  OG  SER A 406      -5.470   0.303  24.963  1.00  0.00           O  
ATOM   3169  N   PHE A 407      -2.600  -1.663  25.058  1.00  0.00           N  
ATOM   3170  CA  PHE A 407      -1.227  -1.147  25.097  1.00  0.00           C  
ATOM   3171  C   PHE A 407      -0.406  -1.623  23.893  1.00  0.00           C  
ATOM   3172  O   PHE A 407       0.167  -0.813  23.167  1.00  0.00           O  
ATOM   3173  CB  PHE A 407      -0.567  -1.577  26.415  1.00  0.00           C  
ATOM   3174  CG  PHE A 407       0.871  -1.124  26.539  1.00  0.00           C  
ATOM   3175  CD1 PHE A 407       1.925  -2.029  26.315  1.00  0.00           C  
ATOM   3176  CD2 PHE A 407       1.152   0.219  26.842  1.00  0.00           C  
ATOM   3177  CE1 PHE A 407       3.257  -1.589  26.401  1.00  0.00           C  
ATOM   3178  CE2 PHE A 407       2.485   0.659  26.932  1.00  0.00           C  
ATOM   3179  CZ  PHE A 407       3.537  -0.246  26.711  1.00  0.00           C  
ATOM   3180  N   TRP A 408      -0.431  -2.933  23.633  1.00  0.00           N  
ATOM   3181  CA  TRP A 408       0.253  -3.540  22.488  1.00  0.00           C  
ATOM   3182  C   TRP A 408      -0.353  -3.102  21.149  1.00  0.00           C  
ATOM   3183  O   TRP A 408       0.354  -2.915  20.170  1.00  0.00           O  
ATOM   3184  CB  TRP A 408       0.217  -5.065  22.648  1.00  0.00           C  
ATOM   3185  CG  TRP A 408       0.855  -5.578  23.906  1.00  0.00           C  
ATOM   3186  CD1 TRP A 408       0.214  -6.081  24.985  1.00  0.00           C  
ATOM   3187  CD2 TRP A 408       2.275  -5.615  24.243  1.00  0.00           C  
ATOM   3188  CE2 TRP A 408       2.427  -6.165  25.547  1.00  0.00           C  
ATOM   3189  CE3 TRP A 408       3.453  -5.232  23.578  1.00  0.00           C  
ATOM   3190  NE1 TRP A 408       1.138  -6.442  25.948  1.00  0.00           N  
ATOM   3191  CZ2 TRP A 408       3.683  -6.319  26.152  1.00  0.00           C  
ATOM   3192  CZ3 TRP A 408       4.720  -5.365  24.170  1.00  0.00           C  
ATOM   3193  CH2 TRP A 408       4.836  -5.911  25.458  1.00  0.00           C  
ATOM   3194  N   ALA A 409      -1.660  -2.857  21.108  1.00  0.00           N  
ATOM   3195  CA  ALA A 409      -2.330  -2.346  19.922  1.00  0.00           C  
ATOM   3196  C   ALA A 409      -1.842  -0.937  19.533  1.00  0.00           C  
ATOM   3197  O   ALA A 409      -1.419  -0.711  18.398  1.00  0.00           O  
ATOM   3198  CB  ALA A 409      -3.835  -2.375  20.207  1.00  0.00           C  
ATOM   3199  N   ILE A 410      -1.855  -0.010  20.497  1.00  0.00           N  
ATOM   3200  CA  ILE A 410      -1.483   1.407  20.334  1.00  0.00           C  
ATOM   3201  C   ILE A 410       0.011   1.574  20.048  1.00  0.00           C  
ATOM   3202  O   ILE A 410       0.419   2.544  19.409  1.00  0.00           O  
ATOM   3203  CB  ILE A 410      -1.888   2.191  21.603  1.00  0.00           C  
ATOM   3204  CG1 ILE A 410      -3.425   2.196  21.748  1.00  0.00           C  
ATOM   3205  CG2 ILE A 410      -1.363   3.641  21.600  1.00  0.00           C  
ATOM   3206  CD1 ILE A 410      -3.894   2.655  23.129  1.00  0.00           C  
ATOM   3207  N   LEU A 411       0.836   0.622  20.482  1.00  0.00           N  
ATOM   3208  CA  LEU A 411       2.255   0.650  20.165  1.00  0.00           C  
ATOM   3209  C   LEU A 411       2.508   0.528  18.655  1.00  0.00           C  
ATOM   3210  O   LEU A 411       3.527   1.026  18.199  1.00  0.00           O  
ATOM   3211  CB  LEU A 411       2.975  -0.438  20.975  1.00  0.00           C  
ATOM   3212  CG  LEU A 411       4.512  -0.311  20.988  1.00  0.00           C  
ATOM   3213  CD1 LEU A 411       4.969   0.988  21.658  1.00  0.00           C  
ATOM   3214  CD2 LEU A 411       5.137  -1.469  21.771  1.00  0.00           C  
ATOM   3215  N   THR A 412       1.592  -0.049  17.863  1.00  0.00           N  
ATOM   3216  CA  THR A 412       1.804  -0.202  16.411  1.00  0.00           C  
ATOM   3217  C   THR A 412       1.821   1.140  15.671  1.00  0.00           C  
ATOM   3218  O   THR A 412       2.842   1.430  15.046  1.00  0.00           O  
ATOM   3219  CB  THR A 412       0.840  -1.186  15.724  1.00  0.00           C  
ATOM   3220  CG2 THR A 412       1.443  -1.731  14.433  1.00  0.00           C  
ATOM   3221  OG1 THR A 412       0.498  -2.259  16.566  1.00  0.00           O  
ATOM   3222  N   PRO A 413       0.793   2.017  15.768  1.00  0.00           N  
ATOM   3223  CA  PRO A 413       0.881   3.352  15.168  1.00  0.00           C  
ATOM   3224  C   PRO A 413       2.058   4.174  15.710  1.00  0.00           C  
ATOM   3225  O   PRO A 413       2.718   4.875  14.948  1.00  0.00           O  
ATOM   3226  CB  PRO A 413      -0.458   4.038  15.460  1.00  0.00           C  
ATOM   3227  CG  PRO A 413      -1.426   2.874  15.639  1.00  0.00           C  
ATOM   3228  CD  PRO A 413      -0.552   1.822  16.312  1.00  0.00           C  
ATOM   3229  N   LEU A 414       2.373   4.054  17.008  1.00  0.00           N  
ATOM   3230  CA  LEU A 414       3.525   4.732  17.615  1.00  0.00           C  
ATOM   3231  C   LEU A 414       4.866   4.221  17.078  1.00  0.00           C  
ATOM   3232  O   LEU A 414       5.786   5.013  16.910  1.00  0.00           O  
ATOM   3233  CB  LEU A 414       3.490   4.566  19.143  1.00  0.00           C  
ATOM   3234  CG  LEU A 414       2.364   5.332  19.855  1.00  0.00           C  
ATOM   3235  CD1 LEU A 414       2.399   4.992  21.347  1.00  0.00           C  
ATOM   3236  CD2 LEU A 414       2.510   6.849  19.709  1.00  0.00           C  
ATOM   3237  N   LEU A 415       4.983   2.925  16.790  1.00  0.00           N  
ATOM   3238  CA  LEU A 415       6.168   2.327  16.184  1.00  0.00           C  
ATOM   3239  C   LEU A 415       6.363   2.853  14.764  1.00  0.00           C  
ATOM   3240  O   LEU A 415       7.484   3.192  14.394  1.00  0.00           O  
ATOM   3241  CB  LEU A 415       6.033   0.793  16.243  1.00  0.00           C  
ATOM   3242  CG  LEU A 415       7.259   0.020  15.727  1.00  0.00           C  
ATOM   3243  CD1 LEU A 415       7.279  -1.374  16.363  1.00  0.00           C  
ATOM   3244  CD2 LEU A 415       7.266  -0.182  14.206  1.00  0.00           C  
ATOM   3245  N   ILE A 416       5.283   2.942  13.982  1.00  0.00           N  
ATOM   3246  CA  ILE A 416       5.339   3.445  12.606  1.00  0.00           C  
ATOM   3247  C   ILE A 416       5.723   4.926  12.611  1.00  0.00           C  
ATOM   3248  O   ILE A 416       6.751   5.302  12.050  1.00  0.00           O  
ATOM   3249  CB  ILE A 416       4.007   3.197  11.864  1.00  0.00           C  
ATOM   3250  CG1 ILE A 416       3.705   1.688  11.747  1.00  0.00           C  
ATOM   3251  CG2 ILE A 416       4.095   3.826  10.463  1.00  0.00           C  
ATOM   3252  CD1 ILE A 416       2.270   1.375  11.301  1.00  0.00           C  
ATOM   3253  N   ILE A 417       4.929   5.758  13.292  1.00  0.00           N  
ATOM   3254  CA  ILE A 417       5.123   7.212  13.336  1.00  0.00           C  
ATOM   3255  C   ILE A 417       6.457   7.545  14.003  1.00  0.00           C  
ATOM   3256  O   ILE A 417       7.268   8.258  13.426  1.00  0.00           O  
ATOM   3257  CB  ILE A 417       3.933   7.892  14.052  1.00  0.00           C  
ATOM   3258  CG1 ILE A 417       2.635   7.714  13.229  1.00  0.00           C  
ATOM   3259  CG2 ILE A 417       4.205   9.392  14.285  1.00  0.00           C  
ATOM   3260  CD1 ILE A 417       1.364   8.008  14.035  1.00  0.00           C  
ATOM   3261  N   GLY A 418       6.723   6.989  15.186  1.00  0.00           N  
ATOM   3262  CA  GLY A 418       7.970   7.209  15.913  1.00  0.00           C  
ATOM   3263  C   GLY A 418       9.193   6.711  15.145  1.00  0.00           C  
ATOM   3264  O   GLY A 418      10.218   7.387  15.137  1.00  0.00           O  
ATOM   3265  N   GLY A 419       9.088   5.578  14.447  1.00  0.00           N  
ATOM   3266  CA  GLY A 419      10.162   5.025  13.622  1.00  0.00           C  
ATOM   3267  C   GLY A 419      10.514   5.891  12.413  1.00  0.00           C  
ATOM   3268  O   GLY A 419      11.693   6.113  12.147  1.00  0.00           O  
ATOM   3269  N   ILE A 420       9.503   6.428  11.724  1.00  0.00           N  
ATOM   3270  CA  ILE A 420       9.700   7.336  10.586  1.00  0.00           C  
ATOM   3271  C   ILE A 420      10.200   8.704  11.064  1.00  0.00           C  
ATOM   3272  O   ILE A 420      11.154   9.239  10.510  1.00  0.00           O  
ATOM   3273  CB  ILE A 420       8.392   7.459   9.773  1.00  0.00           C  
ATOM   3274  CG1 ILE A 420       8.041   6.124   9.079  1.00  0.00           C  
ATOM   3275  CG2 ILE A 420       8.498   8.564   8.698  1.00  0.00           C  
ATOM   3276  CD1 ILE A 420       6.547   6.030   8.758  1.00  0.00           C  
ATOM   3277  N   PHE A 421       9.585   9.271  12.107  1.00  0.00           N  
ATOM   3278  CA  PHE A 421       9.878  10.633  12.573  1.00  0.00           C  
ATOM   3279  C   PHE A 421      11.255  10.737  13.238  1.00  0.00           C  
ATOM   3280  O   PHE A 421      11.871  11.796  13.203  1.00  0.00           O  
ATOM   3281  CB  PHE A 421       8.796  11.104  13.559  1.00  0.00           C  
ATOM   3282  CG  PHE A 421       7.475  11.575  12.966  1.00  0.00           C  
ATOM   3283  CD1 PHE A 421       6.863  10.921  11.875  1.00  0.00           C  
ATOM   3284  CD2 PHE A 421       6.835  12.691  13.540  1.00  0.00           C  
ATOM   3285  CE1 PHE A 421       5.636  11.380  11.365  1.00  0.00           C  
ATOM   3286  CE2 PHE A 421       5.608  13.150  13.031  1.00  0.00           C  
ATOM   3287  CZ  PHE A 421       5.008  12.494  11.944  1.00  0.00           C  
ATOM   3288  N   SER A 422      11.743   9.647  13.834  1.00  0.00           N  
ATOM   3289  CA  SER A 422      13.112   9.564  14.361  1.00  0.00           C  
ATOM   3290  C   SER A 422      14.165   9.283  13.285  1.00  0.00           C  
ATOM   3291  O   SER A 422      15.354   9.313  13.593  1.00  0.00           O  
ATOM   3292  CB  SER A 422      13.205   8.494  15.453  1.00  0.00           C  
ATOM   3293  OG  SER A 422      12.838   7.228  14.946  1.00  0.00           O  
ATOM   3294  N   GLY A 423      13.758   8.970  12.049  1.00  0.00           N  
ATOM   3295  CA  GLY A 423      14.662   8.550  10.976  1.00  0.00           C  
ATOM   3296  C   GLY A 423      15.264   7.151  11.164  1.00  0.00           C  
ATOM   3297  O   GLY A 423      16.126   6.756  10.382  1.00  0.00           O  
ATOM   3298  N   LEU A 424      14.826   6.388  12.177  1.00  0.00           N  
ATOM   3299  CA  LEU A 424      15.322   5.032  12.445  1.00  0.00           C  
ATOM   3300  C   LEU A 424      14.917   4.034  11.356  1.00  0.00           C  
ATOM   3301  O   LEU A 424      15.673   3.103  11.060  1.00  0.00           O  
ATOM   3302  CB  LEU A 424      14.781   4.543  13.803  1.00  0.00           C  
ATOM   3303  CG  LEU A 424      15.407   5.216  15.036  1.00  0.00           C  
ATOM   3304  CD1 LEU A 424      14.692   4.718  16.296  1.00  0.00           C  
ATOM   3305  CD2 LEU A 424      16.894   4.885  15.182  1.00  0.00           C  
ATOM   3306  N   PHE A 425      13.726   4.220  10.782  1.00  0.00           N  
ATOM   3307  CA  PHE A 425      13.176   3.363   9.738  1.00  0.00           C  
ATOM   3308  C   PHE A 425      12.731   4.179   8.530  1.00  0.00           C  
ATOM   3309  O   PHE A 425      12.082   5.217   8.662  1.00  0.00           O  
ATOM   3310  CB  PHE A 425      12.007   2.530  10.288  1.00  0.00           C  
ATOM   3311  CG  PHE A 425      12.343   1.648  11.478  1.00  0.00           C  
ATOM   3312  CD1 PHE A 425      13.485   0.824  11.455  1.00  0.00           C  
ATOM   3313  CD2 PHE A 425      11.514   1.649  12.614  1.00  0.00           C  
ATOM   3314  CE1 PHE A 425      13.817   0.044  12.576  1.00  0.00           C  
ATOM   3315  CE2 PHE A 425      11.845   0.872  13.738  1.00  0.00           C  
ATOM   3316  CZ  PHE A 425      13.003   0.075  13.722  1.00  0.00           C  
ATOM   3317  N   SER A 426      13.004   3.654   7.336  1.00  0.00           N  
ATOM   3318  CA  SER A 426      12.328   4.125   6.127  1.00  0.00           C  
ATOM   3319  C   SER A 426      10.835   3.744   6.155  1.00  0.00           C  
ATOM   3320  O   SER A 426      10.441   2.837   6.895  1.00  0.00           O  
ATOM   3321  CB  SER A 426      13.035   3.594   4.875  1.00  0.00           C  
ATOM   3322  OG  SER A 426      12.812   2.209   4.696  1.00  0.00           O  
ATOM   3323  N   PRO A 427       9.969   4.377   5.342  1.00  0.00           N  
ATOM   3324  CA  PRO A 427       8.561   3.989   5.237  1.00  0.00           C  
ATOM   3325  C   PRO A 427       8.379   2.498   4.927  1.00  0.00           C  
ATOM   3326  O   PRO A 427       7.625   1.819   5.622  1.00  0.00           O  
ATOM   3327  CB  PRO A 427       7.977   4.886   4.144  1.00  0.00           C  
ATOM   3328  CG  PRO A 427       8.827   6.148   4.278  1.00  0.00           C  
ATOM   3329  CD  PRO A 427      10.215   5.592   4.585  1.00  0.00           C  
ATOM   3330  N   THR A 428       9.146   1.959   3.973  1.00  0.00           N  
ATOM   3331  CA  THR A 428       9.136   0.526   3.647  1.00  0.00           C  
ATOM   3332  C   THR A 428       9.522  -0.325   4.854  1.00  0.00           C  
ATOM   3333  O   THR A 428       8.814  -1.266   5.192  1.00  0.00           O  
ATOM   3334  CB  THR A 428      10.078   0.220   2.471  1.00  0.00           C  
ATOM   3335  CG2 THR A 428       9.963  -1.227   1.997  1.00  0.00           C  
ATOM   3336  OG1 THR A 428       9.744   1.035   1.374  1.00  0.00           O  
ATOM   3337  N   GLU A 429      10.597   0.021   5.562  1.00  0.00           N  
ATOM   3338  CA  GLU A 429      11.030  -0.736   6.742  1.00  0.00           C  
ATOM   3339  C   GLU A 429      10.019  -0.664   7.878  1.00  0.00           C  
ATOM   3340  O   GLU A 429       9.742  -1.677   8.513  1.00  0.00           O  
ATOM   3341  CB  GLU A 429      12.346  -0.179   7.258  1.00  0.00           C  
ATOM   3342  CG  GLU A 429      13.485  -0.468   6.287  1.00  0.00           C  
ATOM   3343  CD  GLU A 429      14.630   0.501   6.515  1.00  0.00           C  
ATOM   3344  OE1 GLU A 429      15.456   0.642   5.596  1.00  0.00           O  
ATOM   3345  OE2 GLU A 429      14.706   1.173   7.567  1.00  0.00           O1-
ATOM   3346  N   SER A 430       9.421   0.502   8.112  1.00  0.00           N  
ATOM   3347  CA  SER A 430       8.396   0.652   9.139  1.00  0.00           C  
ATOM   3348  C   SER A 430       7.158  -0.198   8.824  1.00  0.00           C  
ATOM   3349  O   SER A 430       6.579  -0.764   9.747  1.00  0.00           O  
ATOM   3350  CB  SER A 430       8.058   2.127   9.342  1.00  0.00           C  
ATOM   3351  OG  SER A 430       7.274   2.602   8.282  1.00  0.00           O  
ATOM   3352  N   ALA A 431       6.809  -0.388   7.543  1.00  0.00           N  
ATOM   3353  CA  ALA A 431       5.759  -1.318   7.125  1.00  0.00           C  
ATOM   3354  C   ALA A 431       6.113  -2.773   7.473  1.00  0.00           C  
ATOM   3355  O   ALA A 431       5.278  -3.514   7.989  1.00  0.00           O  
ATOM   3356  CB  ALA A 431       5.509  -1.157   5.618  1.00  0.00           C  
ATOM   3357  N   ILE A 432       7.367  -3.179   7.247  1.00  0.00           N  
ATOM   3358  CA  ILE A 432       7.859  -4.524   7.582  1.00  0.00           C  
ATOM   3359  C   ILE A 432       7.888  -4.747   9.091  1.00  0.00           C  
ATOM   3360  O   ILE A 432       7.406  -5.774   9.569  1.00  0.00           O  
ATOM   3361  CB  ILE A 432       9.260  -4.760   6.976  1.00  0.00           C  
ATOM   3362  CG1 ILE A 432       9.259  -4.614   5.446  1.00  0.00           C  
ATOM   3363  CG2 ILE A 432       9.838  -6.133   7.367  1.00  0.00           C  
ATOM   3364  CD1 ILE A 432       8.421  -5.655   4.717  1.00  0.00           C  
ATOM   3365  N   VAL A 433       8.420  -3.790   9.853  1.00  0.00           N  
ATOM   3366  CA  VAL A 433       8.484  -3.885  11.315  1.00  0.00           C  
ATOM   3367  C   VAL A 433       7.074  -3.895  11.905  1.00  0.00           C  
ATOM   3368  O   VAL A 433       6.802  -4.712  12.781  1.00  0.00           O  
ATOM   3369  CB  VAL A 433       9.350  -2.767  11.930  1.00  0.00           C  
ATOM   3370  CG1 VAL A 433       9.411  -2.905  13.457  1.00  0.00           C  
ATOM   3371  CG2 VAL A 433      10.808  -2.841  11.454  1.00  0.00           C  
ATOM   3372  N   ALA A 434       6.152  -3.070  11.401  1.00  0.00           N  
ATOM   3373  CA  ALA A 434       4.762  -3.062  11.850  1.00  0.00           C  
ATOM   3374  C   ALA A 434       4.028  -4.370  11.524  1.00  0.00           C  
ATOM   3375  O   ALA A 434       3.324  -4.906  12.385  1.00  0.00           O  
ATOM   3376  CB  ALA A 434       4.049  -1.863  11.234  1.00  0.00           C  
ATOM   3377  N   ALA A 435       4.240  -4.941  10.336  1.00  0.00           N  
ATOM   3378  CA  ALA A 435       3.706  -6.252   9.984  1.00  0.00           C  
ATOM   3379  C   ALA A 435       4.284  -7.350  10.893  1.00  0.00           C  
ATOM   3380  O   ALA A 435       3.536  -8.168  11.428  1.00  0.00           O  
ATOM   3381  CB  ALA A 435       3.993  -6.527   8.503  1.00  0.00           C  
ATOM   3382  N   ALA A 436       5.600  -7.352  11.135  1.00  0.00           N  
ATOM   3383  CA  ALA A 436       6.263  -8.338  11.994  1.00  0.00           C  
ATOM   3384  C   ALA A 436       5.772  -8.236  13.439  1.00  0.00           C  
ATOM   3385  O   ALA A 436       5.425  -9.242  14.061  1.00  0.00           O  
ATOM   3386  CB  ALA A 436       7.780  -8.143  11.889  1.00  0.00           C  
ATOM   3387  N   TYR A 437       5.659  -7.010  13.942  1.00  0.00           N  
ATOM   3388  CA  TYR A 437       5.081  -6.713  15.240  1.00  0.00           C  
ATOM   3389  C   TYR A 437       3.631  -7.207  15.339  1.00  0.00           C  
ATOM   3390  O   TYR A 437       3.292  -7.904  16.295  1.00  0.00           O  
ATOM   3391  CB  TYR A 437       5.191  -5.206  15.472  1.00  0.00           C  
ATOM   3392  CG  TYR A 437       4.641  -4.796  16.810  1.00  0.00           C  
ATOM   3393  CD1 TYR A 437       3.371  -4.200  16.893  1.00  0.00           C  
ATOM   3394  CD2 TYR A 437       5.389  -5.062  17.971  1.00  0.00           C  
ATOM   3395  CE1 TYR A 437       2.853  -3.860  18.150  1.00  0.00           C  
ATOM   3396  CE2 TYR A 437       4.863  -4.736  19.231  1.00  0.00           C  
ATOM   3397  CZ  TYR A 437       3.588  -4.141  19.310  1.00  0.00           C  
ATOM   3398  OH  TYR A 437       3.069  -3.841  20.516  1.00  0.00           O  
ATOM   3399  N   SER A 438       2.810  -6.956  14.314  1.00  0.00           N  
ATOM   3400  CA  SER A 438       1.416  -7.417  14.233  1.00  0.00           C  
ATOM   3401  C   SER A 438       1.300  -8.945  14.272  1.00  0.00           C  
ATOM   3402  O   SER A 438       0.434  -9.487  14.962  1.00  0.00           O  
ATOM   3403  CB  SER A 438       0.733  -6.876  12.976  1.00  0.00           C  
ATOM   3404  OG  SER A 438       0.718  -5.467  13.010  1.00  0.00           O  
ATOM   3405  N   VAL A 439       2.213  -9.665  13.606  1.00  0.00           N  
ATOM   3406  CA  VAL A 439       2.293 -11.133  13.699  1.00  0.00           C  
ATOM   3407  C   VAL A 439       2.628 -11.579  15.124  1.00  0.00           C  
ATOM   3408  O   VAL A 439       1.996 -12.504  15.639  1.00  0.00           O  
ATOM   3409  CB  VAL A 439       3.309 -11.717  12.694  1.00  0.00           C  
ATOM   3410  CG1 VAL A 439       3.499 -13.232  12.875  1.00  0.00           C  
ATOM   3411  CG2 VAL A 439       2.842 -11.507  11.252  1.00  0.00           C  
ATOM   3412  N   ILE A 440       3.602 -10.934  15.773  1.00  0.00           N  
ATOM   3413  CA  ILE A 440       4.041 -11.284  17.131  1.00  0.00           C  
ATOM   3414  C   ILE A 440       2.900 -11.085  18.133  1.00  0.00           C  
ATOM   3415  O   ILE A 440       2.571 -12.011  18.877  1.00  0.00           O  
ATOM   3416  CB  ILE A 440       5.310 -10.487  17.520  1.00  0.00           C  
ATOM   3417  CG1 ILE A 440       6.514 -10.967  16.676  1.00  0.00           C  
ATOM   3418  CG2 ILE A 440       5.641 -10.632  19.020  1.00  0.00           C  
ATOM   3419  CD1 ILE A 440       7.713 -10.010  16.716  1.00  0.00           C  
ATOM   3420  N   ILE A 441       2.256  -9.916  18.135  1.00  0.00           N  
ATOM   3421  CA  ILE A 441       1.168  -9.626  19.077  1.00  0.00           C  
ATOM   3422  C   ILE A 441      -0.067 -10.482  18.788  1.00  0.00           C  
ATOM   3423  O   ILE A 441      -0.636 -11.060  19.714  1.00  0.00           O  
ATOM   3424  CB  ILE A 441       0.838  -8.120  19.141  1.00  0.00           C  
ATOM   3425  CG1 ILE A 441       0.246  -7.605  17.813  1.00  0.00           C  
ATOM   3426  CG2 ILE A 441       2.093  -7.349  19.590  1.00  0.00           C  
ATOM   3427  CD1 ILE A 441       0.042  -6.095  17.744  1.00  0.00           C  
ATOM   3428  N   GLY A 442      -0.437 -10.656  17.515  1.00  0.00           N  
ATOM   3429  CA  GLY A 442      -1.593 -11.459  17.127  1.00  0.00           C  
ATOM   3430  C   GLY A 442      -1.433 -12.930  17.510  1.00  0.00           C  
ATOM   3431  O   GLY A 442      -2.386 -13.555  17.978  1.00  0.00           O  
ATOM   3432  N   LYS A 443      -0.223 -13.489  17.364  1.00  0.00           N  
ATOM   3433  CA  LYS A 443       0.062 -14.899  17.665  1.00  0.00           C  
ATOM   3434  C   LYS A 443       0.327 -15.160  19.148  1.00  0.00           C  
ATOM   3435  O   LYS A 443      -0.195 -16.131  19.690  1.00  0.00           O  
ATOM   3436  CB  LYS A 443       1.234 -15.364  16.791  1.00  0.00           C  
ATOM   3437  CG  LYS A 443       1.537 -16.858  16.970  1.00  0.00           C  
ATOM   3438  CD  LYS A 443       2.670 -17.288  16.035  1.00  0.00           C  
ATOM   3439  CE  LYS A 443       3.014 -18.759  16.284  1.00  0.00           C  
ATOM   3440  NZ  LYS A 443       4.139 -19.198  15.422  1.00  0.00           N1+
ATOM   3441  N   PHE A 444       1.163 -14.349  19.798  1.00  0.00           N  
ATOM   3442  CA  PHE A 444       1.669 -14.652  21.143  1.00  0.00           C  
ATOM   3443  C   PHE A 444       0.927 -13.918  22.261  1.00  0.00           C  
ATOM   3444  O   PHE A 444       0.771 -14.484  23.343  1.00  0.00           O  
ATOM   3445  CB  PHE A 444       3.177 -14.379  21.207  1.00  0.00           C  
ATOM   3446  CG  PHE A 444       4.006 -15.265  20.294  1.00  0.00           C  
ATOM   3447  CD1 PHE A 444       4.185 -16.625  20.609  1.00  0.00           C  
ATOM   3448  CD2 PHE A 444       4.626 -14.731  19.151  1.00  0.00           C  
ATOM   3449  CE1 PHE A 444       4.990 -17.441  19.794  1.00  0.00           C  
ATOM   3450  CE2 PHE A 444       5.432 -15.544  18.334  1.00  0.00           C  
ATOM   3451  CZ  PHE A 444       5.621 -16.898  18.660  1.00  0.00           C  
ATOM   3452  N   VAL A 445       0.454 -12.694  22.013  1.00  0.00           N  
ATOM   3453  CA  VAL A 445      -0.203 -11.866  23.036  1.00  0.00           C  
ATOM   3454  C   VAL A 445      -1.711 -12.094  23.019  1.00  0.00           C  
ATOM   3455  O   VAL A 445      -2.274 -12.555  24.010  1.00  0.00           O  
ATOM   3456  CB  VAL A 445       0.159 -10.374  22.881  1.00  0.00           C  
ATOM   3457  CG1 VAL A 445      -0.490  -9.521  23.974  1.00  0.00           C  
ATOM   3458  CG2 VAL A 445       1.677 -10.158  22.947  1.00  0.00           C  
ATOM   3459  N   TYR A 446      -2.360 -11.818  21.887  1.00  0.00           N  
ATOM   3460  CA  TYR A 446      -3.811 -11.954  21.741  1.00  0.00           C  
ATOM   3461  C   TYR A 446      -4.243 -13.379  21.390  1.00  0.00           C  
ATOM   3462  O   TYR A 446      -5.347 -13.778  21.745  1.00  0.00           O  
ATOM   3463  CB  TYR A 446      -4.322 -10.903  20.742  1.00  0.00           C  
ATOM   3464  CG  TYR A 446      -4.032  -9.460  21.143  1.00  0.00           C  
ATOM   3465  CD1 TYR A 446      -4.236  -9.038  22.474  1.00  0.00           C  
ATOM   3466  CD2 TYR A 446      -3.575  -8.531  20.186  1.00  0.00           C  
ATOM   3467  CE1 TYR A 446      -4.004  -7.700  22.844  1.00  0.00           C  
ATOM   3468  CE2 TYR A 446      -3.331  -7.191  20.557  1.00  0.00           C  
ATOM   3469  CZ  TYR A 446      -3.570  -6.768  21.881  1.00  0.00           C  
ATOM   3470  OH  TYR A 446      -3.432  -5.461  22.235  1.00  0.00           O  
ATOM   3471  N   LYS A 447      -3.348 -14.174  20.785  1.00  0.00           N  
ATOM   3472  CA  LYS A 447      -3.578 -15.582  20.403  1.00  0.00           C  
ATOM   3473  C   LYS A 447      -4.754 -15.779  19.437  1.00  0.00           C  
ATOM   3474  O   LYS A 447      -5.344 -16.855  19.387  1.00  0.00           O  
ATOM   3475  CB  LYS A 447      -3.688 -16.483  21.647  1.00  0.00           C  
ATOM   3476  CG  LYS A 447      -2.487 -16.381  22.594  1.00  0.00           C  
ATOM   3477  CD  LYS A 447      -2.702 -17.312  23.790  1.00  0.00           C  
ATOM   3478  CE  LYS A 447      -1.507 -17.206  24.737  1.00  0.00           C  
ATOM   3479  NZ  LYS A 447      -1.696 -18.059  25.935  1.00  0.00           N1+
ATOM   3480  N   GLU A 448      -5.062 -14.758  18.644  1.00  0.00           N  
ATOM   3481  CA  GLU A 448      -6.132 -14.779  17.639  1.00  0.00           C  
ATOM   3482  C   GLU A 448      -5.592 -15.150  16.245  1.00  0.00           C  
ATOM   3483  O   GLU A 448      -6.317 -15.672  15.395  1.00  0.00           O  
ATOM   3484  CB  GLU A 448      -6.860 -13.423  17.648  1.00  0.00           C  
ATOM   3485  CG  GLU A 448      -7.571 -13.178  18.996  1.00  0.00           C  
ATOM   3486  CD  GLU A 448      -8.359 -11.864  19.056  1.00  0.00           C  
ATOM   3487  OE1 GLU A 448      -8.497 -11.296  20.174  1.00  0.00           O  
ATOM   3488  OE2 GLU A 448      -8.807 -11.409  17.988  1.00  0.00           O1-
ATOM   3489  N   LEU A 449      -4.285 -14.969  16.014  1.00  0.00           N  
ATOM   3490  CA  LEU A 449      -3.660 -15.233  14.721  1.00  0.00           C  
ATOM   3491  C   LEU A 449      -3.168 -16.685  14.599  1.00  0.00           C  
ATOM   3492  O   LEU A 449      -2.203 -17.105  15.240  1.00  0.00           O  
ATOM   3493  CB  LEU A 449      -2.537 -14.212  14.483  1.00  0.00           C  
ATOM   3494  CG  LEU A 449      -2.044 -14.174  13.026  1.00  0.00           C  
ATOM   3495  CD1 LEU A 449      -3.053 -13.500  12.093  1.00  0.00           C  
ATOM   3496  CD2 LEU A 449      -0.732 -13.397  12.956  1.00  0.00           C  
ATOM   3497  N   THR A 450      -3.786 -17.444  13.695  1.00  0.00           N  
ATOM   3498  CA  THR A 450      -3.316 -18.783  13.296  1.00  0.00           C  
ATOM   3499  C   THR A 450      -2.400 -18.711  12.069  1.00  0.00           C  
ATOM   3500  O   THR A 450      -2.516 -17.789  11.265  1.00  0.00           O  
ATOM   3501  CB  THR A 450      -4.482 -19.751  13.041  1.00  0.00           C  
ATOM   3502  CG2 THR A 450      -5.444 -19.855  14.223  1.00  0.00           C  
ATOM   3503  OG1 THR A 450      -5.236 -19.368  11.915  1.00  0.00           O  
ATOM   3504  N   LEU A 451      -1.532 -19.713  11.853  1.00  0.00           N  
ATOM   3505  CA  LEU A 451      -0.685 -19.786  10.642  1.00  0.00           C  
ATOM   3506  C   LEU A 451      -1.511 -19.768   9.347  1.00  0.00           C  
ATOM   3507  O   LEU A 451      -1.114 -19.166   8.354  1.00  0.00           O  
ATOM   3508  CB  LEU A 451       0.169 -21.070  10.668  1.00  0.00           C  
ATOM   3509  CG  LEU A 451       1.338 -21.063  11.665  1.00  0.00           C  
ATOM   3510  CD1 LEU A 451       1.997 -22.442  11.681  1.00  0.00           C  
ATOM   3511  CD2 LEU A 451       2.404 -20.026  11.299  1.00  0.00           C  
ATOM   3512  N   LYS A 452      -2.689 -20.399   9.375  1.00  0.00           N  
ATOM   3513  CA  LYS A 452      -3.633 -20.388   8.256  1.00  0.00           C  
ATOM   3514  C   LYS A 452      -4.229 -18.997   8.034  1.00  0.00           C  
ATOM   3515  O   LYS A 452      -4.367 -18.593   6.886  1.00  0.00           O  
ATOM   3516  CB  LYS A 452      -4.711 -21.443   8.523  1.00  0.00           C  
ATOM   3517  CG  LYS A 452      -5.666 -21.616   7.335  1.00  0.00           C  
ATOM   3518  CD  LYS A 452      -6.703 -22.687   7.680  1.00  0.00           C  
ATOM   3519  CE  LYS A 452      -7.709 -22.862   6.544  1.00  0.00           C  
ATOM   3520  NZ  LYS A 452      -8.772 -23.818   6.943  1.00  0.00           N1+
ATOM   3521  N   SER A 453      -4.568 -18.284   9.111  1.00  0.00           N  
ATOM   3522  CA  SER A 453      -5.047 -16.899   9.027  1.00  0.00           C  
ATOM   3523  C   SER A 453      -3.969 -15.989   8.448  1.00  0.00           C  
ATOM   3524  O   SER A 453      -4.230 -15.318   7.462  1.00  0.00           O  
ATOM   3525  CB  SER A 453      -5.498 -16.376  10.393  1.00  0.00           C  
ATOM   3526  OG  SER A 453      -6.329 -15.258  10.198  1.00  0.00           O  
ATOM   3527  N   LEU A 454      -2.735 -16.077   8.959  1.00  0.00           N  
ATOM   3528  CA  LEU A 454      -1.584 -15.324   8.455  1.00  0.00           C  
ATOM   3529  C   LEU A 454      -1.363 -15.544   6.952  1.00  0.00           C  
ATOM   3530  O   LEU A 454      -1.226 -14.587   6.198  1.00  0.00           O  
ATOM   3531  CB  LEU A 454      -0.346 -15.733   9.277  1.00  0.00           C  
ATOM   3532  CG  LEU A 454       0.983 -15.119   8.797  1.00  0.00           C  
ATOM   3533  CD1 LEU A 454       0.949 -13.597   8.808  1.00  0.00           C  
ATOM   3534  CD2 LEU A 454       2.117 -15.588   9.709  1.00  0.00           C  
ATOM   3535  N   PHE A 455      -1.375 -16.800   6.498  1.00  0.00           N  
ATOM   3536  CA  PHE A 455      -1.217 -17.107   5.077  1.00  0.00           C  
ATOM   3537  C   PHE A 455      -2.355 -16.528   4.224  1.00  0.00           C  
ATOM   3538  O   PHE A 455      -2.104 -15.975   3.154  1.00  0.00           O  
ATOM   3539  CB  PHE A 455      -1.125 -18.624   4.907  1.00  0.00           C  
ATOM   3540  CG  PHE A 455      -0.759 -19.038   3.500  1.00  0.00           C  
ATOM   3541  CD1 PHE A 455      -1.715 -19.612   2.644  1.00  0.00           C  
ATOM   3542  CD2 PHE A 455       0.559 -18.856   3.052  1.00  0.00           C  
ATOM   3543  CE1 PHE A 455      -1.325 -20.050   1.367  1.00  0.00           C  
ATOM   3544  CE2 PHE A 455       0.937 -19.247   1.760  1.00  0.00           C  
ATOM   3545  CZ  PHE A 455      -0.002 -19.868   0.927  1.00  0.00           C  
ATOM   3546  N   ASN A 456      -3.600 -16.606   4.706  1.00  0.00           N  
ATOM   3547  CA  ASN A 456      -4.740 -15.991   4.027  1.00  0.00           C  
ATOM   3548  C   ASN A 456      -4.620 -14.459   3.983  1.00  0.00           C  
ATOM   3549  O   ASN A 456      -4.926 -13.876   2.947  1.00  0.00           O  
ATOM   3550  CB  ASN A 456      -6.045 -16.406   4.715  1.00  0.00           C  
ATOM   3551  CG  ASN A 456      -6.419 -17.870   4.572  1.00  0.00           C  
ATOM   3552  ND2 ASN A 456      -7.282 -18.331   5.447  1.00  0.00           N  
ATOM   3553  OD1 ASN A 456      -6.027 -18.614   3.682  1.00  0.00           O  
ATOM   3554  N   SER A 457      -4.125 -13.821   5.049  1.00  0.00           N  
ATOM   3555  CA  SER A 457      -3.863 -12.378   5.084  1.00  0.00           C  
ATOM   3556  C   SER A 457      -2.810 -11.963   4.056  1.00  0.00           C  
ATOM   3557  O   SER A 457      -2.994 -10.957   3.380  1.00  0.00           O  
ATOM   3558  CB  SER A 457      -3.404 -11.939   6.480  1.00  0.00           C  
ATOM   3559  OG  SER A 457      -4.371 -12.271   7.458  1.00  0.00           O  
ATOM   3560  N   CYS A 458      -1.750 -12.758   3.861  1.00  0.00           N  
ATOM   3561  CA  CYS A 458      -0.766 -12.515   2.798  1.00  0.00           C  
ATOM   3562  C   CYS A 458      -1.388 -12.625   1.398  1.00  0.00           C  
ATOM   3563  O   CYS A 458      -1.093 -11.810   0.526  1.00  0.00           O  
ATOM   3564  CB  CYS A 458       0.410 -13.492   2.932  1.00  0.00           C  
ATOM   3565  SG  CYS A 458       1.318 -13.200   4.476  1.00  0.00           S  
ATOM   3566  N   ILE A 459      -2.269 -13.608   1.176  1.00  0.00           N  
ATOM   3567  CA  ILE A 459      -2.986 -13.763  -0.100  1.00  0.00           C  
ATOM   3568  C   ILE A 459      -3.892 -12.558  -0.368  1.00  0.00           C  
ATOM   3569  O   ILE A 459      -3.962 -12.072  -1.497  1.00  0.00           O  
ATOM   3570  CB  ILE A 459      -3.801 -15.078  -0.118  1.00  0.00           C  
ATOM   3571  CG1 ILE A 459      -2.842 -16.281  -0.157  1.00  0.00           C  
ATOM   3572  CG2 ILE A 459      -4.753 -15.137  -1.336  1.00  0.00           C  
ATOM   3573  CD1 ILE A 459      -3.501 -17.627   0.169  1.00  0.00           C  
ATOM   3574  N   GLU A 460      -4.598 -12.088   0.658  1.00  0.00           N  
ATOM   3575  CA  GLU A 460      -5.473 -10.923   0.567  1.00  0.00           C  
ATOM   3576  C   GLU A 460      -4.676  -9.641   0.296  1.00  0.00           C  
ATOM   3577  O   GLU A 460      -4.994  -8.920  -0.650  1.00  0.00           O  
ATOM   3578  CB  GLU A 460      -6.313 -10.854   1.844  1.00  0.00           C  
ATOM   3579  CG  GLU A 460      -7.373  -9.748   1.786  1.00  0.00           C  
ATOM   3580  CD  GLU A 460      -8.331  -9.786   2.986  1.00  0.00           C  
ATOM   3581  OE1 GLU A 460      -9.268  -8.962   2.984  1.00  0.00           O  
ATOM   3582  OE2 GLU A 460      -8.169 -10.675   3.856  1.00  0.00           O1-
ATOM   3583  N   ALA A 461      -3.580  -9.416   1.028  1.00  0.00           N  
ATOM   3584  CA  ALA A 461      -2.682  -8.284   0.811  1.00  0.00           C  
ATOM   3585  C   ALA A 461      -2.111  -8.272  -0.611  1.00  0.00           C  
ATOM   3586  O   ALA A 461      -2.145  -7.243  -1.286  1.00  0.00           O  
ATOM   3587  CB  ALA A 461      -1.554  -8.333   1.848  1.00  0.00           C  
ATOM   3588  N   MET A 462      -1.649  -9.423  -1.107  1.00  0.00           N  
ATOM   3589  CA  MET A 462      -1.213  -9.583  -2.494  1.00  0.00           C  
ATOM   3590  C   MET A 462      -2.332  -9.255  -3.494  1.00  0.00           C  
ATOM   3591  O   MET A 462      -2.071  -8.582  -4.488  1.00  0.00           O  
ATOM   3592  CB  MET A 462      -0.724 -11.021  -2.696  1.00  0.00           C  
ATOM   3593  CG  MET A 462      -0.423 -11.338  -4.169  1.00  0.00           C  
ATOM   3594  SD  MET A 462      -0.364 -13.091  -4.569  1.00  0.00           S  
ATOM   3595  CE  MET A 462      -2.031 -13.610  -4.092  1.00  0.00           C  
ATOM   3596  N   ALA A 463      -3.566  -9.720  -3.275  1.00  0.00           N  
ATOM   3597  CA  ALA A 463      -4.670  -9.463  -4.202  1.00  0.00           C  
ATOM   3598  C   ALA A 463      -4.980  -7.960  -4.317  1.00  0.00           C  
ATOM   3599  O   ALA A 463      -5.089  -7.446  -5.431  1.00  0.00           O  
ATOM   3600  CB  ALA A 463      -5.897 -10.273  -3.766  1.00  0.00           C  
ATOM   3601  N   ILE A 464      -5.035  -7.246  -3.185  1.00  0.00           N  
ATOM   3602  CA  ILE A 464      -5.233  -5.786  -3.153  1.00  0.00           C  
ATOM   3603  C   ILE A 464      -4.045  -5.076  -3.819  1.00  0.00           C  
ATOM   3604  O   ILE A 464      -4.226  -4.183  -4.647  1.00  0.00           O  
ATOM   3605  CB  ILE A 464      -5.435  -5.299  -1.699  1.00  0.00           C  
ATOM   3606  CG1 ILE A 464      -6.686  -5.950  -1.062  1.00  0.00           C  
ATOM   3607  CG2 ILE A 464      -5.582  -3.764  -1.650  1.00  0.00           C  
ATOM   3608  CD1 ILE A 464      -6.805  -5.710   0.447  1.00  0.00           C  
ATOM   3609  N   THR A 465      -2.826  -5.531  -3.526  1.00  0.00           N  
ATOM   3610  CA  THR A 465      -1.592  -5.030  -4.148  1.00  0.00           C  
ATOM   3611  C   THR A 465      -1.613  -5.208  -5.658  1.00  0.00           C  
ATOM   3612  O   THR A 465      -1.133  -4.343  -6.376  1.00  0.00           O  
ATOM   3613  CB  THR A 465      -0.373  -5.763  -3.588  1.00  0.00           C  
ATOM   3614  CG2 THR A 465       0.956  -5.273  -4.149  1.00  0.00           C  
ATOM   3615  OG1 THR A 465      -0.323  -5.561  -2.201  1.00  0.00           O  
ATOM   3616  N   GLY A 466      -2.211  -6.285  -6.162  1.00  0.00           N  
ATOM   3617  CA  GLY A 466      -2.392  -6.509  -7.588  1.00  0.00           C  
ATOM   3618  C   GLY A 466      -3.231  -5.438  -8.267  1.00  0.00           C  
ATOM   3619  O   GLY A 466      -2.876  -4.966  -9.344  1.00  0.00           O  
ATOM   3620  N   VAL A 467      -4.316  -4.998  -7.627  1.00  0.00           N  
ATOM   3621  CA  VAL A 467      -5.128  -3.888  -8.147  1.00  0.00           C  
ATOM   3622  C   VAL A 467      -4.278  -2.623  -8.247  1.00  0.00           C  
ATOM   3623  O   VAL A 467      -4.279  -1.970  -9.288  1.00  0.00           O  
ATOM   3624  CB  VAL A 467      -6.378  -3.640  -7.282  1.00  0.00           C  
ATOM   3625  CG1 VAL A 467      -7.253  -2.536  -7.891  1.00  0.00           C  
ATOM   3626  CG2 VAL A 467      -7.235  -4.905  -7.166  1.00  0.00           C  
ATOM   3627  N   VAL A 468      -3.493  -2.327  -7.209  1.00  0.00           N  
ATOM   3628  CA  VAL A 468      -2.573  -1.183  -7.192  1.00  0.00           C  
ATOM   3629  C   VAL A 468      -1.473  -1.326  -8.249  1.00  0.00           C  
ATOM   3630  O   VAL A 468      -1.194  -0.371  -8.967  1.00  0.00           O  
ATOM   3631  CB  VAL A 468      -1.971  -0.996  -5.787  1.00  0.00           C  
ATOM   3632  CG1 VAL A 468      -0.998   0.182  -5.773  1.00  0.00           C  
ATOM   3633  CG2 VAL A 468      -3.059  -0.725  -4.739  1.00  0.00           C  
ATOM   3634  N   ALA A 469      -0.895  -2.516  -8.404  1.00  0.00           N  
ATOM   3635  CA  ALA A 469       0.146  -2.803  -9.380  1.00  0.00           C  
ATOM   3636  C   ALA A 469      -0.355  -2.548 -10.806  1.00  0.00           C  
ATOM   3637  O   ALA A 469       0.277  -1.791 -11.536  1.00  0.00           O  
ATOM   3638  CB  ALA A 469       0.636  -4.245  -9.186  1.00  0.00           C  
ATOM   3639  N   LEU A 470      -1.527  -3.079 -11.184  1.00  0.00           N  
ATOM   3640  CA  LEU A 470      -2.127  -2.809 -12.498  1.00  0.00           C  
ATOM   3641  C   LEU A 470      -2.301  -1.305 -12.740  1.00  0.00           C  
ATOM   3642  O   LEU A 470      -2.011  -0.815 -13.833  1.00  0.00           O  
ATOM   3643  CB  LEU A 470      -3.495  -3.511 -12.603  1.00  0.00           C  
ATOM   3644  CG  LEU A 470      -4.234  -3.268 -13.934  1.00  0.00           C  
ATOM   3645  CD1 LEU A 470      -3.491  -3.864 -15.131  1.00  0.00           C  
ATOM   3646  CD2 LEU A 470      -5.628  -3.893 -13.871  1.00  0.00           C  
ATOM   3647  N   MET A 471      -2.777  -0.575 -11.730  1.00  0.00           N  
ATOM   3648  CA  MET A 471      -2.942   0.872 -11.827  1.00  0.00           C  
ATOM   3649  C   MET A 471      -1.594   1.554 -12.067  1.00  0.00           C  
ATOM   3650  O   MET A 471      -1.460   2.269 -13.049  1.00  0.00           O  
ATOM   3651  CB  MET A 471      -3.632   1.426 -10.578  1.00  0.00           C  
ATOM   3652  CG  MET A 471      -5.088   0.962 -10.444  1.00  0.00           C  
ATOM   3653  SD  MET A 471      -6.244   1.570 -11.698  1.00  0.00           S  
ATOM   3654  CE  MET A 471      -6.176   3.340 -11.320  1.00  0.00           C  
ATOM   3655  N   ILE A 472      -0.567   1.260 -11.270  1.00  0.00           N  
ATOM   3656  CA  ILE A 472       0.769   1.854 -11.431  1.00  0.00           C  
ATOM   3657  C   ILE A 472       1.339   1.574 -12.824  1.00  0.00           C  
ATOM   3658  O   ILE A 472       1.742   2.509 -13.508  1.00  0.00           O  
ATOM   3659  CB  ILE A 472       1.704   1.361 -10.308  1.00  0.00           C  
ATOM   3660  CG1 ILE A 472       1.221   1.954  -8.970  1.00  0.00           C  
ATOM   3661  CG2 ILE A 472       3.168   1.750 -10.578  1.00  0.00           C  
ATOM   3662  CD1 ILE A 472       1.936   1.351  -7.768  1.00  0.00           C  
ATOM   3663  N   MET A 473       1.287   0.324 -13.294  1.00  0.00           N  
ATOM   3664  CA  MET A 473       1.785  -0.053 -14.624  1.00  0.00           C  
ATOM   3665  C   MET A 473       1.140   0.780 -15.733  1.00  0.00           C  
ATOM   3666  O   MET A 473       1.805   1.345 -16.603  1.00  0.00           O  
ATOM   3667  CB  MET A 473       1.492  -1.538 -14.888  1.00  0.00           C  
ATOM   3668  CG  MET A 473       2.185  -2.519 -13.941  1.00  0.00           C  
ATOM   3669  SD  MET A 473       1.592  -4.231 -14.114  1.00  0.00           S  
ATOM   3670  CE  MET A 473       2.173  -4.658 -15.777  1.00  0.00           C  
ATOM   3671  N   THR A 474      -0.187   0.857 -15.701  1.00  0.00           N  
ATOM   3672  CA  THR A 474      -0.968   1.508 -16.755  1.00  0.00           C  
ATOM   3673  C   THR A 474      -0.896   3.028 -16.663  1.00  0.00           C  
ATOM   3674  O   THR A 474      -0.914   3.696 -17.694  1.00  0.00           O  
ATOM   3675  CB  THR A 474      -2.410   0.991 -16.758  1.00  0.00           C  
ATOM   3676  CG2 THR A 474      -2.413  -0.512 -17.067  1.00  0.00           C  
ATOM   3677  OG1 THR A 474      -3.035   1.177 -15.510  1.00  0.00           O  
ATOM   3678  N   VAL A 475      -0.710   3.578 -15.464  1.00  0.00           N  
ATOM   3679  CA  VAL A 475      -0.565   5.018 -15.238  1.00  0.00           C  
ATOM   3680  C   VAL A 475       0.824   5.505 -15.574  1.00  0.00           C  
ATOM   3681  O   VAL A 475       0.937   6.550 -16.195  1.00  0.00           O  
ATOM   3682  CB  VAL A 475      -0.897   5.411 -13.799  1.00  0.00           C  
ATOM   3683  CG1 VAL A 475      -0.676   6.922 -13.600  1.00  0.00           C  
ATOM   3684  CG2 VAL A 475      -2.362   5.076 -13.556  1.00  0.00           C  
ATOM   3685  N   THR A 476       1.884   4.769 -15.242  1.00  0.00           N  
ATOM   3686  CA  THR A 476       3.236   5.126 -15.685  1.00  0.00           C  
ATOM   3687  C   THR A 476       3.309   5.130 -17.211  1.00  0.00           C  
ATOM   3688  O   THR A 476       3.893   6.038 -17.803  1.00  0.00           O  
ATOM   3689  CB  THR A 476       4.273   4.161 -15.095  1.00  0.00           C  
ATOM   3690  CG2 THR A 476       5.701   4.525 -15.492  1.00  0.00           C  
ATOM   3691  OG1 THR A 476       4.232   4.207 -13.690  1.00  0.00           O  
ATOM   3692  N   PHE A 477       2.651   4.169 -17.868  1.00  0.00           N  
ATOM   3693  CA  PHE A 477       2.559   4.151 -19.325  1.00  0.00           C  
ATOM   3694  C   PHE A 477       1.726   5.322 -19.878  1.00  0.00           C  
ATOM   3695  O   PHE A 477       2.134   5.975 -20.838  1.00  0.00           O  
ATOM   3696  CB  PHE A 477       2.026   2.783 -19.772  1.00  0.00           C  
ATOM   3697  CG  PHE A 477       2.025   2.555 -21.273  1.00  0.00           C  
ATOM   3698  CD1 PHE A 477       0.939   1.899 -21.880  1.00  0.00           C  
ATOM   3699  CD2 PHE A 477       3.109   2.980 -22.067  1.00  0.00           C  
ATOM   3700  CE1 PHE A 477       0.933   1.665 -23.267  1.00  0.00           C  
ATOM   3701  CE2 PHE A 477       3.094   2.767 -23.453  1.00  0.00           C  
ATOM   3702  CZ  PHE A 477       2.009   2.108 -24.054  1.00  0.00           C  
ATOM   3703  N   PHE A 478       0.597   5.649 -19.248  1.00  0.00           N  
ATOM   3704  CA  PHE A 478      -0.224   6.805 -19.615  1.00  0.00           C  
ATOM   3705  C   PHE A 478       0.480   8.147 -19.358  1.00  0.00           C  
ATOM   3706  O   PHE A 478       0.414   9.051 -20.187  1.00  0.00           O  
ATOM   3707  CB  PHE A 478      -1.549   6.702 -18.857  1.00  0.00           C  
ATOM   3708  CG  PHE A 478      -2.539   7.799 -19.176  1.00  0.00           C  
ATOM   3709  CD1 PHE A 478      -2.534   8.985 -18.420  1.00  0.00           C  
ATOM   3710  CD2 PHE A 478      -3.511   7.604 -20.176  1.00  0.00           C  
ATOM   3711  CE1 PHE A 478      -3.500   9.974 -18.661  1.00  0.00           C  
ATOM   3712  CE2 PHE A 478      -4.478   8.594 -20.416  1.00  0.00           C  
ATOM   3713  CZ  PHE A 478      -4.469   9.775 -19.655  1.00  0.00           C  
ATOM   3714  N   GLY A 479       1.213   8.270 -18.255  1.00  0.00           N  
ATOM   3715  CA  GLY A 479       2.020   9.435 -17.903  1.00  0.00           C  
ATOM   3716  C   GLY A 479       3.110   9.710 -18.937  1.00  0.00           C  
ATOM   3717  O   GLY A 479       3.339  10.865 -19.278  1.00  0.00           O  
ATOM   3718  N   ASP A 480       3.704   8.664 -19.523  1.00  0.00           N  
ATOM   3719  CA  ASP A 480       4.646   8.797 -20.643  1.00  0.00           C  
ATOM   3720  C   ASP A 480       3.977   9.429 -21.880  1.00  0.00           C  
ATOM   3721  O   ASP A 480       4.567  10.292 -22.527  1.00  0.00           O  
ATOM   3722  CB  ASP A 480       5.250   7.417 -20.964  1.00  0.00           C  
ATOM   3723  CG  ASP A 480       6.449   7.479 -21.917  1.00  0.00           C  
ATOM   3724  OD1 ASP A 480       7.499   8.034 -21.539  1.00  0.00           O  
ATOM   3725  OD2 ASP A 480       6.382   6.909 -23.033  1.00  0.00           O1-
ATOM   3726  N   MET A 481       2.719   9.082 -22.183  1.00  0.00           N  
ATOM   3727  CA  MET A 481       1.938   9.754 -23.237  1.00  0.00           C  
ATOM   3728  C   MET A 481       1.696  11.234 -22.906  1.00  0.00           C  
ATOM   3729  O   MET A 481       1.944  12.093 -23.753  1.00  0.00           O  
ATOM   3730  CB  MET A 481       0.617   9.002 -23.483  1.00  0.00           C  
ATOM   3731  CG  MET A 481      -0.376   9.755 -24.380  1.00  0.00           C  
ATOM   3732  SD  MET A 481      -2.036   9.027 -24.402  1.00  0.00           S  
ATOM   3733  CE  MET A 481      -2.739   9.880 -22.964  1.00  0.00           C  
ATOM   3734  N   ILE A 482       1.235  11.536 -21.688  1.00  0.00           N  
ATOM   3735  CA  ILE A 482       0.977  12.910 -21.218  1.00  0.00           C  
ATOM   3736  C   ILE A 482       2.243  13.773 -21.305  1.00  0.00           C  
ATOM   3737  O   ILE A 482       2.178  14.912 -21.776  1.00  0.00           O  
ATOM   3738  CB  ILE A 482       0.412  12.857 -19.776  1.00  0.00           C  
ATOM   3739  CG1 ILE A 482      -0.990  12.206 -19.717  1.00  0.00           C  
ATOM   3740  CG2 ILE A 482       0.381  14.214 -19.047  1.00  0.00           C  
ATOM   3741  CD1 ILE A 482      -2.089  12.883 -20.546  1.00  0.00           C  
ATOM   3742  N   ALA A 483       3.390  13.221 -20.900  1.00  0.00           N  
ATOM   3743  CA  ALA A 483       4.683  13.893 -20.931  1.00  0.00           C  
ATOM   3744  C   ALA A 483       5.183  14.130 -22.364  1.00  0.00           C  
ATOM   3745  O   ALA A 483       5.580  15.247 -22.695  1.00  0.00           O  
ATOM   3746  CB  ALA A 483       5.680  13.059 -20.116  1.00  0.00           C  
ATOM   3747  N   ARG A 484       5.120  13.112 -23.237  1.00  0.00           N  
ATOM   3748  CA  ARG A 484       5.585  13.208 -24.636  1.00  0.00           C  
ATOM   3749  C   ARG A 484       4.882  14.296 -25.430  1.00  0.00           C  
ATOM   3750  O   ARG A 484       5.502  14.937 -26.269  1.00  0.00           O  
ATOM   3751  CB  ARG A 484       5.353  11.879 -25.360  1.00  0.00           C  
ATOM   3752  CG  ARG A 484       6.434  10.851 -25.032  1.00  0.00           C  
ATOM   3753  CD  ARG A 484       6.061   9.532 -25.710  1.00  0.00           C  
ATOM   3754  NE  ARG A 484       6.891   8.442 -25.206  1.00  0.00           N  
ATOM   3755  CZ  ARG A 484       8.080   8.041 -25.585  1.00  0.00           C  
ATOM   3756  NH1 ARG A 484       8.674   8.501 -26.654  1.00  0.00           N1+
ATOM   3757  NH2 ARG A 484       8.665   7.150 -24.845  1.00  0.00           N  
ATOM   3758  N   GLU A 485       3.595  14.480 -25.182  1.00  0.00           N  
ATOM   3759  CA  GLU A 485       2.774  15.445 -25.915  1.00  0.00           C  
ATOM   3760  C   GLU A 485       2.625  16.772 -25.177  1.00  0.00           C  
ATOM   3761  O   GLU A 485       1.876  17.650 -25.613  1.00  0.00           O  
ATOM   3762  CB  GLU A 485       1.448  14.780 -26.232  1.00  0.00           C  
ATOM   3763  CG  GLU A 485       1.679  13.714 -27.324  1.00  0.00           C  
ATOM   3764  CD  GLU A 485       1.531  14.224 -28.773  1.00  0.00           C  
ATOM   3765  OE1 GLU A 485       1.780  13.417 -29.697  1.00  0.00           O  
ATOM   3766  OE2 GLU A 485       1.174  15.409 -28.996  1.00  0.00           O1-
ATOM   3767  N   GLN A 486       3.352  16.914 -24.063  1.00  0.00           N  
ATOM   3768  CA  GLN A 486       3.376  18.111 -23.235  1.00  0.00           C  
ATOM   3769  C   GLN A 486       1.959  18.575 -22.875  1.00  0.00           C  
ATOM   3770  O   GLN A 486       1.679  19.771 -22.800  1.00  0.00           O  
ATOM   3771  CB  GLN A 486       4.229  19.195 -23.911  1.00  0.00           C  
ATOM   3772  CG  GLN A 486       5.674  18.744 -24.175  1.00  0.00           C  
ATOM   3773  CD  GLN A 486       6.491  19.845 -24.840  1.00  0.00           C  
ATOM   3774  NE2 GLN A 486       7.773  19.933 -24.564  1.00  0.00           N  
ATOM   3775  OE1 GLN A 486       6.007  20.632 -25.635  1.00  0.00           O  
ATOM   3776  N   VAL A 487       1.048  17.620 -22.639  1.00  0.00           N  
ATOM   3777  CA  VAL A 487      -0.351  17.918 -22.290  1.00  0.00           C  
ATOM   3778  C   VAL A 487      -0.388  18.788 -21.043  1.00  0.00           C  
ATOM   3779  O   VAL A 487      -1.152  19.746 -20.988  1.00  0.00           O  
ATOM   3780  CB  VAL A 487      -1.153  16.634 -22.031  1.00  0.00           C  
ATOM   3781  CG1 VAL A 487      -2.609  16.914 -21.634  1.00  0.00           C  
ATOM   3782  CG2 VAL A 487      -1.166  15.721 -23.251  1.00  0.00           C  
ATOM   3783  N   ALA A 488       0.488  18.491 -20.080  1.00  0.00           N  
ATOM   3784  CA  ALA A 488       0.631  19.273 -18.864  1.00  0.00           C  
ATOM   3785  C   ALA A 488       0.998  20.736 -19.156  1.00  0.00           C  
ATOM   3786  O   ALA A 488       0.373  21.615 -18.585  1.00  0.00           O  
ATOM   3787  CB  ALA A 488       1.663  18.590 -17.966  1.00  0.00           C  
ATOM   3788  N   MET A 489       1.923  21.006 -20.088  1.00  0.00           N  
ATOM   3789  CA  MET A 489       2.309  22.372 -20.470  1.00  0.00           C  
ATOM   3790  C   MET A 489       1.149  23.116 -21.139  1.00  0.00           C  
ATOM   3791  O   MET A 489       0.849  24.236 -20.757  1.00  0.00           O  
ATOM   3792  CB  MET A 489       3.541  22.320 -21.384  1.00  0.00           C  
ATOM   3793  CG  MET A 489       4.159  23.695 -21.656  1.00  0.00           C  
ATOM   3794  SD  MET A 489       5.738  23.604 -22.551  1.00  0.00           S  
ATOM   3795  CE  MET A 489       6.846  23.074 -21.216  1.00  0.00           C  
ATOM   3796  N   ARG A 490       0.410  22.463 -22.046  1.00  0.00           N  
ATOM   3797  CA  ARG A 490      -0.767  23.077 -22.689  1.00  0.00           C  
ATOM   3798  C   ARG A 490      -1.890  23.384 -21.703  1.00  0.00           C  
ATOM   3799  O   ARG A 490      -2.587  24.380 -21.852  1.00  0.00           O  
ATOM   3800  CB  ARG A 490      -1.322  22.170 -23.787  1.00  0.00           C  
ATOM   3801  CG  ARG A 490      -0.345  21.983 -24.947  1.00  0.00           C  
ATOM   3802  CD  ARG A 490      -1.063  21.229 -26.067  1.00  0.00           C  
ATOM   3803  NE  ARG A 490      -0.137  20.873 -27.148  1.00  0.00           N  
ATOM   3804  CZ  ARG A 490      -0.354  19.959 -28.074  1.00  0.00           C  
ATOM   3805  NH1 ARG A 490      -1.531  19.431 -28.277  1.00  0.00           N1+
ATOM   3806  NH2 ARG A 490       0.638  19.527 -28.795  1.00  0.00           N  
ATOM   3807  N   VAL A 491      -2.107  22.506 -20.723  1.00  0.00           N  
ATOM   3808  CA  VAL A 491      -3.060  22.773 -19.640  1.00  0.00           C  
ATOM   3809  C   VAL A 491      -2.523  23.895 -18.758  1.00  0.00           C  
ATOM   3810  O   VAL A 491      -3.280  24.801 -18.433  1.00  0.00           O  
ATOM   3811  CB  VAL A 491      -3.379  21.498 -18.839  1.00  0.00           C  
ATOM   3812  CG1 VAL A 491      -4.264  21.782 -17.619  1.00  0.00           C  
ATOM   3813  CG2 VAL A 491      -4.151  20.505 -19.719  1.00  0.00           C  
ATOM   3814  N   ALA A 492      -1.229  23.893 -18.435  1.00  0.00           N  
ATOM   3815  CA  ALA A 492      -0.592  24.956 -17.671  1.00  0.00           C  
ATOM   3816  C   ALA A 492      -0.756  26.322 -18.342  1.00  0.00           C  
ATOM   3817  O   ALA A 492      -1.098  27.270 -17.652  1.00  0.00           O  
ATOM   3818  CB  ALA A 492       0.891  24.650 -17.460  1.00  0.00           C  
ATOM   3819  N   ASP A 493      -0.625  26.419 -19.667  1.00  0.00           N  
ATOM   3820  CA  ASP A 493      -0.836  27.666 -20.414  1.00  0.00           C  
ATOM   3821  C   ASP A 493      -2.252  28.227 -20.205  1.00  0.00           C  
ATOM   3822  O   ASP A 493      -2.431  29.437 -20.076  1.00  0.00           O  
ATOM   3823  CB  ASP A 493      -0.592  27.432 -21.915  1.00  0.00           C  
ATOM   3824  CG  ASP A 493       0.850  27.059 -22.279  1.00  0.00           C  
ATOM   3825  OD1 ASP A 493       1.777  27.473 -21.547  1.00  0.00           O  
ATOM   3826  OD2 ASP A 493       1.006  26.377 -23.321  1.00  0.00           O1-
ATOM   3827  N   VAL A 494      -3.261  27.367 -20.055  1.00  0.00           N  
ATOM   3828  CA  VAL A 494      -4.618  27.913 -19.733  1.00  0.00           C  
ATOM   3829  C   VAL A 494      -4.492  28.838 -18.512  1.00  0.00           C  
ATOM   3830  O   VAL A 494      -4.960  30.002 -18.581  1.00  0.00           O  
ATOM   3831  CB  VAL A 494      -5.641  26.786 -19.491  1.00  0.00           C  
ATOM   3832  CG1 VAL A 494      -6.997  27.320 -19.057  1.00  0.00           C  
ATOM   3833  CG2 VAL A 494      -5.783  25.885 -20.708  1.00  0.00           C  
ATOM   3834  N   PHE A 495      -3.809  28.378 -17.462  1.00  0.00           N  
ATOM   3835  CA  PHE A 495      -3.718  29.172 -16.206  1.00  0.00           C  
ATOM   3836  C   PHE A 495      -2.495  30.096 -16.227  1.00  0.00           C  
ATOM   3837  O   PHE A 495      -2.430  31.004 -15.379  1.00  0.00           O  
ATOM   3838  CB  PHE A 495      -3.753  28.229 -15.003  1.00  0.00           C  
ATOM   3839  CG  PHE A 495      -4.851  27.201 -15.097  1.00  0.00           C  
ATOM   3840  CD1 PHE A 495      -6.175  27.566 -14.910  1.00  0.00           C  
ATOM   3841  CD2 PHE A 495      -4.569  25.880 -15.404  1.00  0.00           C  
ATOM   3842  CE1 PHE A 495      -7.191  26.630 -15.011  1.00  0.00           C  
ATOM   3843  CE2 PHE A 495      -5.588  24.948 -15.510  1.00  0.00           C  
ATOM   3844  CZ  PHE A 495      -6.896  25.321 -15.309  1.00  0.00           C  
ATOM   3845  N   VAL A 496      -1.567  29.883 -17.164  1.00  0.00           N  
ATOM   3846  CA  VAL A 496      -0.388  30.790 -17.300  1.00  0.00           C  
ATOM   3847  C   VAL A 496      -0.863  32.054 -18.022  1.00  0.00           C  
ATOM   3848  O   VAL A 496      -0.261  33.124 -17.802  1.00  0.00           O  
ATOM   3849  CB  VAL A 496       0.804  30.093 -17.990  1.00  0.00           C  
ATOM   3850  CG1 VAL A 496       1.184  30.710 -19.329  1.00  0.00           C  
ATOM   3851  CG2 VAL A 496       2.013  30.006 -17.072  1.00  0.00           C  
ATOM   3852  N   ALA A 497      -1.948  31.948 -18.798  1.00  0.00           N  
ATOM   3853  CA  ALA A 497      -2.523  33.149 -19.445  1.00  0.00           C  
ATOM   3854  C   ALA A 497      -2.997  34.099 -18.342  1.00  0.00           C  
ATOM   3855  O   ALA A 497      -2.913  35.326 -18.541  1.00  0.00           O  
ATOM   3856  CB  ALA A 497      -3.657  32.754 -20.358  1.00  0.00           C  
ATOM   3857  N   VAL A 498      -3.463  33.546 -17.217  1.00  0.00           N  
ATOM   3858  CA  VAL A 498      -3.869  34.401 -16.062  1.00  0.00           C  
ATOM   3859  C   VAL A 498      -2.769  34.373 -14.991  1.00  0.00           C  
ATOM   3860  O   VAL A 498      -3.118  34.198 -13.807  1.00  0.00           O  
ATOM   3861  CB  VAL A 498      -5.226  33.953 -15.486  1.00  0.00           C  
ATOM   3862  CG1 VAL A 498      -6.296  35.016 -15.681  1.00  0.00           C  
ATOM   3863  CG2 VAL A 498      -5.679  32.625 -16.075  1.00  0.00           C  
ATOM   3864  N   ALA A 499      -1.502  34.549 -15.388  1.00  0.00           N  
ATOM   3865  CA  ALA A 499      -0.373  34.565 -14.423  1.00  0.00           C  
ATOM   3866  C   ALA A 499       0.772  35.428 -14.966  1.00  0.00           C  
ATOM   3867  O   ALA A 499       1.030  35.361 -16.183  1.00  0.00           O  
ATOM   3868  CB  ALA A 499       0.094  33.158 -14.142  1.00  0.00           C  
ATOM   3869  N   ASP A 500       1.431  36.204 -14.094  1.00  0.00           N  
ATOM   3870  CA  ASP A 500       2.562  37.077 -14.516  1.00  0.00           C  
ATOM   3871  C   ASP A 500       3.518  37.298 -13.335  1.00  0.00           C  
ATOM   3872  O   ASP A 500       3.092  37.073 -12.185  1.00  0.00           O  
ATOM   3873  CB  ASP A 500       2.064  38.416 -15.071  1.00  0.00           C  
ATOM   3874  CG  ASP A 500       0.694  38.820 -14.552  1.00  0.00           C  
ATOM   3875  OD1 ASP A 500      -0.279  38.713 -15.325  1.00  0.00           O  
ATOM   3876  OD2 ASP A 500       0.611  39.234 -13.379  1.00  0.00           O1-
ATOM   3877  N   SER A 501       4.754  37.730 -13.619  1.00  0.00           N  
ATOM   3878  CA  SER A 501       5.712  38.186 -12.575  1.00  0.00           C  
ATOM   3879  C   SER A 501       6.764  37.101 -12.307  1.00  0.00           C  
ATOM   3880  O   SER A 501       6.384  35.918 -12.238  1.00  0.00           O  
ATOM   3881  CB  SER A 501       4.984  38.591 -11.318  1.00  0.00           C  
ATOM   3882  OG  SER A 501       5.869  38.621 -10.208  1.00  0.00           O  
ATOM   3883  N   PRO A 502       8.071  37.435 -12.193  1.00  0.00           N  
ATOM   3884  CA  PRO A 502       9.121  36.427 -12.006  1.00  0.00           C  
ATOM   3885  C   PRO A 502       9.624  36.201 -10.570  1.00  0.00           C  
ATOM   3886  O   PRO A 502      10.617  35.519 -10.418  1.00  0.00           O  
ATOM   3887  CB  PRO A 502      10.256  37.055 -12.824  1.00  0.00           C  
ATOM   3888  CG  PRO A 502      10.119  38.539 -12.549  1.00  0.00           C  
ATOM   3889  CD  PRO A 502       8.636  38.780 -12.347  1.00  0.00           C  
ATOM   3890  N   LEU A 503       8.949  36.770  -9.566  1.00  0.00           N  
ATOM   3891  CA  LEU A 503       9.395  36.629  -8.153  1.00  0.00           C  
ATOM   3892  C   LEU A 503       8.391  35.746  -7.409  1.00  0.00           C  
ATOM   3893  O   LEU A 503       8.724  35.275  -6.305  1.00  0.00           O  
ATOM   3894  CB  LEU A 503       9.489  38.018  -7.515  1.00  0.00           C  
ATOM   3895  CG  LEU A 503       8.493  39.052  -8.038  1.00  0.00           C  
ATOM   3896  CD1 LEU A 503       7.474  39.413  -6.968  1.00  0.00           C  
ATOM   3897  CD2 LEU A 503       9.211  40.297  -8.533  1.00  0.00           C  
ATOM   3898  N   THR A 504       7.208  35.548  -7.993  1.00  0.00           N  
ATOM   3899  CA  THR A 504       6.160  34.685  -7.387  1.00  0.00           C  
ATOM   3900  C   THR A 504       6.520  33.241  -7.750  1.00  0.00           C  
ATOM   3901  O   THR A 504       5.621  32.500  -8.175  1.00  0.00           O  
ATOM   3902  CB  THR A 504       4.805  35.210  -7.883  1.00  0.00           C  
ATOM   3903  CG2 THR A 504       4.769  35.427  -9.379  1.00  0.00           C  
ATOM   3904  OG1 THR A 504       3.722  34.357  -7.528  1.00  0.00           O  
ATOM   3905  N   VAL A 505       7.769  32.828  -7.508  1.00  0.00           N  
ATOM   3906  CA  VAL A 505       8.253  31.521  -7.986  1.00  0.00           C  
ATOM   3907  C   VAL A 505       7.566  30.371  -7.254  1.00  0.00           C  
ATOM   3908  O   VAL A 505       7.085  29.441  -7.897  1.00  0.00           O  
ATOM   3909  CB  VAL A 505       9.779  31.409  -7.826  1.00  0.00           C  
ATOM   3910  CG1 VAL A 505      10.323  30.037  -8.246  1.00  0.00           C  
ATOM   3911  CG2 VAL A 505      10.471  32.464  -8.680  1.00  0.00           C  
ATOM   3912  N   LEU A 506       7.458  30.443  -5.925  1.00  0.00           N  
ATOM   3913  CA  LEU A 506       6.771  29.425  -5.127  1.00  0.00           C  
ATOM   3914  C   LEU A 506       5.292  29.293  -5.503  1.00  0.00           C  
ATOM   3915  O   LEU A 506       4.791  28.179  -5.625  1.00  0.00           O  
ATOM   3916  CB  LEU A 506       6.909  29.761  -3.633  1.00  0.00           C  
ATOM   3917  CG  LEU A 506       8.315  29.541  -3.055  1.00  0.00           C  
ATOM   3918  CD1 LEU A 506       8.386  30.132  -1.646  1.00  0.00           C  
ATOM   3919  CD2 LEU A 506       8.653  28.052  -2.976  1.00  0.00           C  
ATOM   3920  N   ILE A 507       4.593  30.406  -5.743  1.00  0.00           N  
ATOM   3921  CA  ILE A 507       3.192  30.394  -6.193  1.00  0.00           C  
ATOM   3922  C   ILE A 507       3.068  29.723  -7.566  1.00  0.00           C  
ATOM   3923  O   ILE A 507       2.181  28.890  -7.761  1.00  0.00           O  
ATOM   3924  CB  ILE A 507       2.611  31.827  -6.191  1.00  0.00           C  
ATOM   3925  CG1 ILE A 507       2.465  32.339  -4.739  1.00  0.00           C  
ATOM   3926  CG2 ILE A 507       1.240  31.877  -6.898  1.00  0.00           C  
ATOM   3927  CD1 ILE A 507       2.228  33.853  -4.641  1.00  0.00           C  
ATOM   3928  N   MET A 508       3.966  30.040  -8.504  1.00  0.00           N  
ATOM   3929  CA  MET A 508       3.993  29.414  -9.831  1.00  0.00           C  
ATOM   3930  C   MET A 508       4.267  27.908  -9.740  1.00  0.00           C  
ATOM   3931  O   MET A 508       3.583  27.117 -10.390  1.00  0.00           O  
ATOM   3932  CB  MET A 508       5.061  30.083 -10.703  1.00  0.00           C  
ATOM   3933  CG  MET A 508       4.708  31.515 -11.106  1.00  0.00           C  
ATOM   3934  SD  MET A 508       6.075  32.396 -11.910  1.00  0.00           S  
ATOM   3935  CE  MET A 508       6.171  31.529 -13.499  1.00  0.00           C  
ATOM   3936  N   ILE A 509       5.227  27.501  -8.904  1.00  0.00           N  
ATOM   3937  CA  ILE A 509       5.542  26.089  -8.660  1.00  0.00           C  
ATOM   3938  C   ILE A 509       4.354  25.371  -8.018  1.00  0.00           C  
ATOM   3939  O   ILE A 509       4.002  24.283  -8.465  1.00  0.00           O  
ATOM   3940  CB  ILE A 509       6.834  25.954  -7.820  1.00  0.00           C  
ATOM   3941  CG1 ILE A 509       8.046  26.330  -8.702  1.00  0.00           C  
ATOM   3942  CG2 ILE A 509       6.958  24.525  -7.257  1.00  0.00           C  
ATOM   3943  CD1 ILE A 509       9.388  26.374  -7.961  1.00  0.00           C  
ATOM   3944  N   ASN A 510       3.698  25.975  -7.027  1.00  0.00           N  
ATOM   3945  CA  ASN A 510       2.502  25.405  -6.414  1.00  0.00           C  
ATOM   3946  C   ASN A 510       1.404  25.189  -7.457  1.00  0.00           C  
ATOM   3947  O   ASN A 510       0.878  24.086  -7.576  1.00  0.00           O  
ATOM   3948  CB  ASN A 510       1.997  26.320  -5.285  1.00  0.00           C  
ATOM   3949  CG  ASN A 510       2.813  26.235  -4.011  1.00  0.00           C  
ATOM   3950  ND2 ASN A 510       2.556  27.117  -3.079  1.00  0.00           N  
ATOM   3951  OD1 ASN A 510       3.632  25.362  -3.805  1.00  0.00           O  
ATOM   3952  N   ALA A 511       1.092  26.207  -8.263  1.00  0.00           N  
ATOM   3953  CA  ALA A 511       0.079  26.098  -9.311  1.00  0.00           C  
ATOM   3954  C   ALA A 511       0.414  24.983 -10.320  1.00  0.00           C  
ATOM   3955  O   ALA A 511      -0.457  24.182 -10.667  1.00  0.00           O  
ATOM   3956  CB  ALA A 511      -0.057  27.462  -9.996  1.00  0.00           C  
ATOM   3957  N   LEU A 512       1.680  24.891 -10.737  1.00  0.00           N  
ATOM   3958  CA  LEU A 512       2.166  23.845 -11.634  1.00  0.00           C  
ATOM   3959  C   LEU A 512       2.016  22.447 -11.017  1.00  0.00           C  
ATOM   3960  O   LEU A 512       1.462  21.551 -11.650  1.00  0.00           O  
ATOM   3961  CB  LEU A 512       3.634  24.150 -11.987  1.00  0.00           C  
ATOM   3962  CG  LEU A 512       4.301  23.096 -12.890  1.00  0.00           C  
ATOM   3963  CD1 LEU A 512       3.661  23.057 -14.279  1.00  0.00           C  
ATOM   3964  CD2 LEU A 512       5.788  23.414 -13.040  1.00  0.00           C  
ATOM   3965  N   LEU A 513       2.502  22.253  -9.790  1.00  0.00           N  
ATOM   3966  CA  LEU A 513       2.485  20.952  -9.121  1.00  0.00           C  
ATOM   3967  C   LEU A 513       1.071  20.506  -8.753  1.00  0.00           C  
ATOM   3968  O   LEU A 513       0.772  19.321  -8.873  1.00  0.00           O  
ATOM   3969  CB  LEU A 513       3.373  20.996  -7.869  1.00  0.00           C  
ATOM   3970  CG  LEU A 513       4.879  21.109  -8.147  1.00  0.00           C  
ATOM   3971  CD1 LEU A 513       5.619  21.120  -6.812  1.00  0.00           C  
ATOM   3972  CD2 LEU A 513       5.409  19.943  -8.985  1.00  0.00           C  
ATOM   3973  N   LEU A 514       0.193  21.431  -8.365  1.00  0.00           N  
ATOM   3974  CA  LEU A 514      -1.223  21.149  -8.134  1.00  0.00           C  
ATOM   3975  C   LEU A 514      -1.907  20.687  -9.418  1.00  0.00           C  
ATOM   3976  O   LEU A 514      -2.610  19.680  -9.403  1.00  0.00           O  
ATOM   3977  CB  LEU A 514      -1.917  22.412  -7.601  1.00  0.00           C  
ATOM   3978  CG  LEU A 514      -1.565  22.749  -6.145  1.00  0.00           C  
ATOM   3979  CD1 LEU A 514      -2.049  24.167  -5.838  1.00  0.00           C  
ATOM   3980  CD2 LEU A 514      -2.204  21.755  -5.180  1.00  0.00           C  
ATOM   3981  N   PHE A 515      -1.671  21.389 -10.530  1.00  0.00           N  
ATOM   3982  CA  PHE A 515      -2.242  21.023 -11.821  1.00  0.00           C  
ATOM   3983  C   PHE A 515      -1.737  19.657 -12.295  1.00  0.00           C  
ATOM   3984  O   PHE A 515      -2.540  18.794 -12.634  1.00  0.00           O  
ATOM   3985  CB  PHE A 515      -1.934  22.119 -12.847  1.00  0.00           C  
ATOM   3986  CG  PHE A 515      -2.479  21.806 -14.225  1.00  0.00           C  
ATOM   3987  CD1 PHE A 515      -1.631  21.307 -15.231  1.00  0.00           C  
ATOM   3988  CD2 PHE A 515      -3.851  21.975 -14.489  1.00  0.00           C  
ATOM   3989  CE1 PHE A 515      -2.152  20.986 -16.497  1.00  0.00           C  
ATOM   3990  CE2 PHE A 515      -4.372  21.657 -15.755  1.00  0.00           C  
ATOM   3991  CZ  PHE A 515      -3.521  21.163 -16.760  1.00  0.00           C  
ATOM   3992  N   LEU A 516      -0.421  19.422 -12.278  1.00  0.00           N  
ATOM   3993  CA  LEU A 516       0.156  18.144 -12.707  1.00  0.00           C  
ATOM   3994  C   LEU A 516      -0.220  16.993 -11.765  1.00  0.00           C  
ATOM   3995  O   LEU A 516      -0.507  15.889 -12.227  1.00  0.00           O  
ATOM   3996  CB  LEU A 516       1.682  18.277 -12.820  1.00  0.00           C  
ATOM   3997  CG  LEU A 516       2.175  19.211 -13.940  1.00  0.00           C  
ATOM   3998  CD1 LEU A 516       3.702  19.261 -13.909  1.00  0.00           C  
ATOM   3999  CD2 LEU A 516       1.745  18.738 -15.330  1.00  0.00           C  
ATOM   4000  N   GLY A 517      -0.269  17.253 -10.459  1.00  0.00           N  
ATOM   4001  CA  GLY A 517      -0.605  16.264  -9.437  1.00  0.00           C  
ATOM   4002  C   GLY A 517      -2.047  15.764  -9.514  1.00  0.00           C  
ATOM   4003  O   GLY A 517      -2.314  14.659  -9.060  1.00  0.00           O  
ATOM   4004  N   MET A 518      -2.966  16.516 -10.136  1.00  0.00           N  
ATOM   4005  CA  MET A 518      -4.317  16.013 -10.429  1.00  0.00           C  
ATOM   4006  C   MET A 518      -4.282  14.770 -11.323  1.00  0.00           C  
ATOM   4007  O   MET A 518      -5.152  13.913 -11.200  1.00  0.00           O  
ATOM   4008  CB  MET A 518      -5.162  17.091 -11.124  1.00  0.00           C  
ATOM   4009  CG  MET A 518      -5.550  18.253 -10.209  1.00  0.00           C  
ATOM   4010  SD  MET A 518      -6.193  19.681 -11.127  1.00  0.00           S  
ATOM   4011  CE  MET A 518      -6.125  20.958  -9.845  1.00  0.00           C  
ATOM   4012  N   PHE A 519      -3.303  14.673 -12.228  1.00  0.00           N  
ATOM   4013  CA  PHE A 519      -3.238  13.637 -13.264  1.00  0.00           C  
ATOM   4014  C   PHE A 519      -2.159  12.581 -13.012  1.00  0.00           C  
ATOM   4015  O   PHE A 519      -2.255  11.477 -13.546  1.00  0.00           O  
ATOM   4016  CB  PHE A 519      -2.984  14.307 -14.622  1.00  0.00           C  
ATOM   4017  CG  PHE A 519      -3.968  15.403 -14.980  1.00  0.00           C  
ATOM   4018  CD1 PHE A 519      -5.218  15.082 -15.537  1.00  0.00           C  
ATOM   4019  CD2 PHE A 519      -3.635  16.746 -14.738  1.00  0.00           C  
ATOM   4020  CE1 PHE A 519      -6.134  16.104 -15.845  1.00  0.00           C  
ATOM   4021  CE2 PHE A 519      -4.553  17.768 -15.033  1.00  0.00           C  
ATOM   4022  CZ  PHE A 519      -5.803  17.447 -15.587  1.00  0.00           C  
ATOM   4023  N   ILE A 520      -1.114  12.931 -12.259  1.00  0.00           N  
ATOM   4024  CA  ILE A 520       0.111  12.137 -12.125  1.00  0.00           C  
ATOM   4025  C   ILE A 520       0.307  11.729 -10.664  1.00  0.00           C  
ATOM   4026  O   ILE A 520       0.085  12.521  -9.751  1.00  0.00           O  
ATOM   4027  CB  ILE A 520       1.330  12.908 -12.694  1.00  0.00           C  
ATOM   4028  CG1 ILE A 520       1.070  13.376 -14.147  1.00  0.00           C  
ATOM   4029  CG2 ILE A 520       2.595  12.028 -12.648  1.00  0.00           C  
ATOM   4030  CD1 ILE A 520       2.214  14.166 -14.794  1.00  0.00           C  
ATOM   4031  N   ASP A 521       0.756  10.488 -10.451  1.00  0.00           N  
ATOM   4032  CA  ASP A 521       1.109   9.980  -9.121  1.00  0.00           C  
ATOM   4033  C   ASP A 521       2.167  10.825  -8.443  1.00  0.00           C  
ATOM   4034  O   ASP A 521       3.070  11.321  -9.105  1.00  0.00           O  
ATOM   4035  CB  ASP A 521       1.556   8.511  -9.206  1.00  0.00           C  
ATOM   4036  CG  ASP A 521       1.910   7.999  -7.812  1.00  0.00           C  
ATOM   4037  OD1 ASP A 521       0.990   7.918  -6.970  1.00  0.00           O  
ATOM   4038  OD2 ASP A 521       3.125   7.836  -7.566  1.00  0.00           O1-
ATOM   4039  N   ALA A 522       2.083  10.961  -7.120  1.00  0.00           N  
ATOM   4040  CA  ALA A 522       3.003  11.801  -6.377  1.00  0.00           C  
ATOM   4041  C   ALA A 522       4.460  11.364  -6.572  1.00  0.00           C  
ATOM   4042  O   ALA A 522       5.298  12.208  -6.874  1.00  0.00           O  
ATOM   4043  CB  ALA A 522       2.601  11.790  -4.905  1.00  0.00           C  
ATOM   4044  N   LEU A 523       4.770  10.064  -6.483  1.00  0.00           N  
ATOM   4045  CA  LEU A 523       6.141   9.590  -6.691  1.00  0.00           C  
ATOM   4046  C   LEU A 523       6.561   9.785  -8.148  1.00  0.00           C  
ATOM   4047  O   LEU A 523       7.650  10.287  -8.414  1.00  0.00           O  
ATOM   4048  CB  LEU A 523       6.281   8.114  -6.276  1.00  0.00           C  
ATOM   4049  CG  LEU A 523       6.038   7.832  -4.784  1.00  0.00           C  
ATOM   4050  CD1 LEU A 523       6.174   6.330  -4.524  1.00  0.00           C  
ATOM   4051  CD2 LEU A 523       7.039   8.560  -3.881  1.00  0.00           C  
ATOM   4052  N   ALA A 524       5.686   9.455  -9.103  1.00  0.00           N  
ATOM   4053  CA  ALA A 524       5.961   9.700 -10.517  1.00  0.00           C  
ATOM   4054  C   ALA A 524       6.227  11.186 -10.806  1.00  0.00           C  
ATOM   4055  O   ALA A 524       7.166  11.503 -11.529  1.00  0.00           O  
ATOM   4056  CB  ALA A 524       4.793   9.183 -11.358  1.00  0.00           C  
ATOM   4057  N   LEU A 525       5.444  12.086 -10.217  1.00  0.00           N  
ATOM   4058  CA  LEU A 525       5.548  13.530 -10.385  1.00  0.00           C  
ATOM   4059  C   LEU A 525       6.808  14.095  -9.723  1.00  0.00           C  
ATOM   4060  O   LEU A 525       7.451  14.968 -10.308  1.00  0.00           O  
ATOM   4061  CB  LEU A 525       4.269  14.177  -9.831  1.00  0.00           C  
ATOM   4062  CG  LEU A 525       4.199  15.702 -10.005  1.00  0.00           C  
ATOM   4063  CD1 LEU A 525       4.333  16.121 -11.468  1.00  0.00           C  
ATOM   4064  CD2 LEU A 525       2.838  16.201  -9.535  1.00  0.00           C  
ATOM   4065  N   GLN A 526       7.199  13.574  -8.554  1.00  0.00           N  
ATOM   4066  CA  GLN A 526       8.478  13.901  -7.916  1.00  0.00           C  
ATOM   4067  C   GLN A 526       9.632  13.643  -8.879  1.00  0.00           C  
ATOM   4068  O   GLN A 526      10.424  14.530  -9.188  1.00  0.00           O  
ATOM   4069  CB  GLN A 526       8.693  13.079  -6.632  1.00  0.00           C  
ATOM   4070  CG  GLN A 526       7.935  13.636  -5.423  1.00  0.00           C  
ATOM   4071  CD  GLN A 526       8.370  13.023  -4.107  1.00  0.00           C  
ATOM   4072  NE2 GLN A 526       8.187  13.707  -3.001  1.00  0.00           N  
ATOM   4073  OE1 GLN A 526       8.882  11.919  -4.043  1.00  0.00           O  
ATOM   4074  N   PHE A 527       9.669  12.432  -9.414  1.00  0.00           N  
ATOM   4075  CA  PHE A 527      10.668  11.994 -10.370  1.00  0.00           C  
ATOM   4076  C   PHE A 527      10.625  12.759 -11.709  1.00  0.00           C  
ATOM   4077  O   PHE A 527      11.666  12.962 -12.332  1.00  0.00           O  
ATOM   4078  CB  PHE A 527      10.408  10.498 -10.538  1.00  0.00           C  
ATOM   4079  CG  PHE A 527      10.918   9.604  -9.408  1.00  0.00           C  
ATOM   4080  CD1 PHE A 527      12.230   9.711  -8.896  1.00  0.00           C  
ATOM   4081  CD2 PHE A 527      10.073   8.616  -8.875  1.00  0.00           C  
ATOM   4082  CE1 PHE A 527      12.700   8.818  -7.921  1.00  0.00           C  
ATOM   4083  CE2 PHE A 527      10.517   7.760  -7.853  1.00  0.00           C  
ATOM   4084  CZ  PHE A 527      11.839   7.843  -7.394  1.00  0.00           C  
ATOM   4085  N   LEU A 528       9.439  13.207 -12.134  1.00  0.00           N  
ATOM   4086  CA  LEU A 528       9.196  13.964 -13.369  1.00  0.00           C  
ATOM   4087  C   LEU A 528       9.741  15.398 -13.283  1.00  0.00           C  
ATOM   4088  O   LEU A 528      10.436  15.861 -14.184  1.00  0.00           O  
ATOM   4089  CB  LEU A 528       7.664  13.984 -13.614  1.00  0.00           C  
ATOM   4090  CG  LEU A 528       7.178  14.415 -15.016  1.00  0.00           C  
ATOM   4091  CD1 LEU A 528       6.779  13.165 -15.795  1.00  0.00           C  
ATOM   4092  CD2 LEU A 528       5.890  15.241 -15.036  1.00  0.00           C  
ATOM   4093  N   VAL A 529       9.370  16.116 -12.220  1.00  0.00           N  
ATOM   4094  CA  VAL A 529       9.431  17.585 -12.175  1.00  0.00           C  
ATOM   4095  C   VAL A 529      10.500  18.099 -11.216  1.00  0.00           C  
ATOM   4096  O   VAL A 529      11.104  19.136 -11.488  1.00  0.00           O  
ATOM   4097  CB  VAL A 529       8.038  18.156 -11.835  1.00  0.00           C  
ATOM   4098  CG1 VAL A 529       8.021  19.668 -11.689  1.00  0.00           C  
ATOM   4099  CG2 VAL A 529       7.032  17.845 -12.933  1.00  0.00           C  
ATOM   4100  N   LEU A 530      10.796  17.399 -10.116  1.00  0.00           N  
ATOM   4101  CA  LEU A 530      11.757  17.905  -9.127  1.00  0.00           C  
ATOM   4102  C   LEU A 530      13.177  18.089  -9.666  1.00  0.00           C  
ATOM   4103  O   LEU A 530      13.753  19.130  -9.352  1.00  0.00           O  
ATOM   4104  CB  LEU A 530      11.807  17.032  -7.874  1.00  0.00           C  
ATOM   4105  CG  LEU A 530      10.509  16.997  -7.066  1.00  0.00           C  
ATOM   4106  CD1 LEU A 530      10.734  16.010  -5.928  1.00  0.00           C  
ATOM   4107  CD2 LEU A 530      10.142  18.364  -6.493  1.00  0.00           C  
ATOM   4108  N   PRO A 531      13.739  17.197 -10.512  1.00  0.00           N  
ATOM   4109  CA  PRO A 531      15.053  17.442 -11.108  1.00  0.00           C  
ATOM   4110  C   PRO A 531      15.124  18.758 -11.897  1.00  0.00           C  
ATOM   4111  O   PRO A 531      16.194  19.342 -12.038  1.00  0.00           O  
ATOM   4112  CB  PRO A 531      15.316  16.239 -12.022  1.00  0.00           C  
ATOM   4113  CG  PRO A 531      14.482  15.124 -11.398  1.00  0.00           C  
ATOM   4114  CD  PRO A 531      13.252  15.874 -10.897  1.00  0.00           C  
ATOM   4115  N   MET A 532      13.983  19.236 -12.406  1.00  0.00           N  
ATOM   4116  CA  MET A 532      13.884  20.520 -13.093  1.00  0.00           C  
ATOM   4117  C   MET A 532      13.649  21.690 -12.133  1.00  0.00           C  
ATOM   4118  O   MET A 532      14.173  22.769 -12.382  1.00  0.00           O  
ATOM   4119  CB  MET A 532      12.765  20.470 -14.139  1.00  0.00           C  
ATOM   4120  CG  MET A 532      13.063  19.483 -15.275  1.00  0.00           C  
ATOM   4121  SD  MET A 532      11.720  19.279 -16.481  1.00  0.00           S  
ATOM   4122  CE  MET A 532      11.345  21.008 -16.872  1.00  0.00           C  
ATOM   4123  N   LEU A 533      12.879  21.501 -11.055  1.00  0.00           N  
ATOM   4124  CA  LEU A 533      12.527  22.590 -10.138  1.00  0.00           C  
ATOM   4125  C   LEU A 533      13.553  22.848  -9.031  1.00  0.00           C  
ATOM   4126  O   LEU A 533      13.669  23.989  -8.594  1.00  0.00           O  
ATOM   4127  CB  LEU A 533      11.165  22.339  -9.486  1.00  0.00           C  
ATOM   4128  CG  LEU A 533       9.951  22.271 -10.417  1.00  0.00           C  
ATOM   4129  CD1 LEU A 533       8.708  22.145  -9.534  1.00  0.00           C  
ATOM   4130  CD2 LEU A 533       9.790  23.505 -11.301  1.00  0.00           C  
ATOM   4131  N   ILE A 534      14.293  21.836  -8.572  1.00  0.00           N  
ATOM   4132  CA  ILE A 534      15.301  22.002  -7.509  1.00  0.00           C  
ATOM   4133  C   ILE A 534      16.364  23.042  -7.905  1.00  0.00           C  
ATOM   4134  O   ILE A 534      16.597  23.957  -7.114  1.00  0.00           O  
ATOM   4135  CB  ILE A 534      15.906  20.639  -7.093  1.00  0.00           C  
ATOM   4136  CG1 ILE A 534      14.867  19.829  -6.286  1.00  0.00           C  
ATOM   4137  CG2 ILE A 534      17.197  20.817  -6.271  1.00  0.00           C  
ATOM   4138  CD1 ILE A 534      15.196  18.336  -6.232  1.00  0.00           C  
ATOM   4139  N   PRO A 535      16.951  23.015  -9.120  1.00  0.00           N  
ATOM   4140  CA  PRO A 535      17.901  24.053  -9.524  1.00  0.00           C  
ATOM   4141  C   PRO A 535      17.289  25.461  -9.556  1.00  0.00           C  
ATOM   4142  O   PRO A 535      17.977  26.432  -9.248  1.00  0.00           O  
ATOM   4143  CB  PRO A 535      18.406  23.634 -10.906  1.00  0.00           C  
ATOM   4144  CG  PRO A 535      18.188  22.122 -10.930  1.00  0.00           C  
ATOM   4145  CD  PRO A 535      16.907  21.960 -10.125  1.00  0.00           C  
ATOM   4146  N   ILE A 536      15.994  25.579  -9.878  1.00  0.00           N  
ATOM   4147  CA  ILE A 536      15.265  26.857  -9.832  1.00  0.00           C  
ATOM   4148  C   ILE A 536      15.158  27.327  -8.379  1.00  0.00           C  
ATOM   4149  O   ILE A 536      15.494  28.467  -8.074  1.00  0.00           O  
ATOM   4150  CB  ILE A 536      13.867  26.750 -10.493  1.00  0.00           C  
ATOM   4151  CG1 ILE A 536      13.978  26.190 -11.928  1.00  0.00           C  
ATOM   4152  CG2 ILE A 536      13.166  28.121 -10.493  1.00  0.00           C  
ATOM   4153  CD1 ILE A 536      12.643  25.995 -12.652  1.00  0.00           C  
ATOM   4154  N   ALA A 537      14.757  26.444  -7.462  1.00  0.00           N  
ATOM   4155  CA  ALA A 537      14.680  26.758  -6.039  1.00  0.00           C  
ATOM   4156  C   ALA A 537      16.031  27.252  -5.489  1.00  0.00           C  
ATOM   4157  O   ALA A 537      16.078  28.280  -4.813  1.00  0.00           O  
ATOM   4158  CB  ALA A 537      14.150  25.524  -5.292  1.00  0.00           C  
ATOM   4159  N   MET A 538      17.133  26.593  -5.863  1.00  0.00           N  
ATOM   4160  CA  MET A 538      18.490  27.009  -5.490  1.00  0.00           C  
ATOM   4161  C   MET A 538      18.845  28.403  -6.023  1.00  0.00           C  
ATOM   4162  O   MET A 538      19.408  29.210  -5.287  1.00  0.00           O  
ATOM   4163  CB  MET A 538      19.517  25.996  -6.014  1.00  0.00           C  
ATOM   4164  CG  MET A 538      19.399  24.620  -5.356  1.00  0.00           C  
ATOM   4165  SD  MET A 538      20.492  23.371  -6.087  1.00  0.00           S  
ATOM   4166  CE  MET A 538      22.080  23.896  -5.386  1.00  0.00           C  
ATOM   4167  N   GLN A 539      18.492  28.720  -7.272  1.00  0.00           N  
ATOM   4168  CA  GLN A 539      18.781  30.026  -7.878  1.00  0.00           C  
ATOM   4169  C   GLN A 539      18.077  31.184  -7.155  1.00  0.00           C  
ATOM   4170  O   GLN A 539      18.636  32.273  -7.035  1.00  0.00           O  
ATOM   4171  CB  GLN A 539      18.378  29.976  -9.358  1.00  0.00           C  
ATOM   4172  CG  GLN A 539      18.856  31.211 -10.136  1.00  0.00           C  
ATOM   4173  CD  GLN A 539      18.534  31.108 -11.622  1.00  0.00           C  
ATOM   4174  NE2 GLN A 539      19.234  31.817 -12.479  1.00  0.00           N  
ATOM   4175  OE1 GLN A 539      17.652  30.388 -12.047  1.00  0.00           O  
ATOM   4176  N   PHE A 540      16.875  30.939  -6.629  1.00  0.00           N  
ATOM   4177  CA  PHE A 540      16.121  31.903  -5.823  1.00  0.00           C  
ATOM   4178  C   PHE A 540      16.450  31.836  -4.319  1.00  0.00           C  
ATOM   4179  O   PHE A 540      15.777  32.493  -3.527  1.00  0.00           O  
ATOM   4180  CB  PHE A 540      14.622  31.757  -6.133  1.00  0.00           C  
ATOM   4181  CG  PHE A 540      14.224  32.346  -7.475  1.00  0.00           C  
ATOM   4182  CD1 PHE A 540      13.822  33.693  -7.562  1.00  0.00           C  
ATOM   4183  CD2 PHE A 540      14.262  31.562  -8.643  1.00  0.00           C  
ATOM   4184  CE1 PHE A 540      13.443  34.239  -8.802  1.00  0.00           C  
ATOM   4185  CE2 PHE A 540      13.889  32.103  -9.884  1.00  0.00           C  
ATOM   4186  CZ  PHE A 540      13.467  33.441  -9.959  1.00  0.00           C  
ATOM   4187  N   ASN A 541      17.487  31.084  -3.920  1.00  0.00           N  
ATOM   4188  CA  ASN A 541      17.903  30.867  -2.527  1.00  0.00           C  
ATOM   4189  C   ASN A 541      16.775  30.330  -1.627  1.00  0.00           C  
ATOM   4190  O   ASN A 541      16.642  30.712  -0.464  1.00  0.00           O  
ATOM   4191  CB  ASN A 541      18.595  32.119  -1.960  1.00  0.00           C  
ATOM   4192  CG  ASN A 541      19.819  32.510  -2.756  1.00  0.00           C  
ATOM   4193  ND2 ASN A 541      19.731  33.541  -3.562  1.00  0.00           N  
ATOM   4194  OD1 ASN A 541      20.866  31.894  -2.673  1.00  0.00           O  
ATOM   4195  N   ILE A 542      15.938  29.454  -2.178  1.00  0.00           N  
ATOM   4196  CA  ILE A 542      14.880  28.774  -1.438  1.00  0.00           C  
ATOM   4197  C   ILE A 542      15.497  27.575  -0.716  1.00  0.00           C  
ATOM   4198  O   ILE A 542      16.145  26.733  -1.335  1.00  0.00           O  
ATOM   4199  CB  ILE A 542      13.725  28.372  -2.380  1.00  0.00           C  
ATOM   4200  CG1 ILE A 542      13.155  29.623  -3.095  1.00  0.00           C  
ATOM   4201  CG2 ILE A 542      12.621  27.624  -1.609  1.00  0.00           C  
ATOM   4202  CD1 ILE A 542      12.071  29.333  -4.136  1.00  0.00           C  
ATOM   4203  N   ASP A 543      15.265  27.489   0.592  1.00  0.00           N  
ATOM   4204  CA  ASP A 543      15.692  26.357   1.414  1.00  0.00           C  
ATOM   4205  C   ASP A 543      15.118  25.034   0.872  1.00  0.00           C  
ATOM   4206  O   ASP A 543      13.904  24.893   0.680  1.00  0.00           O  
ATOM   4207  CB  ASP A 543      15.272  26.629   2.864  1.00  0.00           C  
ATOM   4208  CG  ASP A 543      15.642  25.474   3.789  1.00  0.00           C  
ATOM   4209  OD1 ASP A 543      14.895  24.473   3.771  1.00  0.00           O  
ATOM   4210  OD2 ASP A 543      16.646  25.602   4.514  1.00  0.00           O1-
ATOM   4211  N   LEU A 544      15.992  24.058   0.607  1.00  0.00           N  
ATOM   4212  CA  LEU A 544      15.602  22.799  -0.027  1.00  0.00           C  
ATOM   4213  C   LEU A 544      14.859  21.852   0.923  1.00  0.00           C  
ATOM   4214  O   LEU A 544      14.118  20.993   0.447  1.00  0.00           O  
ATOM   4215  CB  LEU A 544      16.828  22.115  -0.659  1.00  0.00           C  
ATOM   4216  CG  LEU A 544      17.466  22.854  -1.851  1.00  0.00           C  
ATOM   4217  CD1 LEU A 544      18.594  22.003  -2.437  1.00  0.00           C  
ATOM   4218  CD2 LEU A 544      16.459  23.133  -2.973  1.00  0.00           C  
ATOM   4219  N   ILE A 545      14.973  22.015   2.243  1.00  0.00           N  
ATOM   4220  CA  ILE A 545      14.164  21.254   3.203  1.00  0.00           C  
ATOM   4221  C   ILE A 545      12.720  21.755   3.150  1.00  0.00           C  
ATOM   4222  O   ILE A 545      11.789  20.962   2.985  1.00  0.00           O  
ATOM   4223  CB  ILE A 545      14.758  21.338   4.628  1.00  0.00           C  
ATOM   4224  CG1 ILE A 545      16.226  20.858   4.696  1.00  0.00           C  
ATOM   4225  CG2 ILE A 545      13.887  20.563   5.632  1.00  0.00           C  
ATOM   4226  CD1 ILE A 545      16.458  19.405   4.265  1.00  0.00           C  
ATOM   4227  N   PHE A 546      12.527  23.074   3.199  1.00  0.00           N  
ATOM   4228  CA  PHE A 546      11.230  23.709   2.986  1.00  0.00           C  
ATOM   4229  C   PHE A 546      10.631  23.323   1.633  1.00  0.00           C  
ATOM   4230  O   PHE A 546       9.475  22.894   1.568  1.00  0.00           O  
ATOM   4231  CB  PHE A 546      11.377  25.229   3.102  1.00  0.00           C  
ATOM   4232  CG  PHE A 546      10.204  25.981   2.513  1.00  0.00           C  
ATOM   4233  CD1 PHE A 546      10.328  26.612   1.264  1.00  0.00           C  
ATOM   4234  CD2 PHE A 546       8.961  25.954   3.164  1.00  0.00           C  
ATOM   4235  CE1 PHE A 546       9.212  27.224   0.674  1.00  0.00           C  
ATOM   4236  CE2 PHE A 546       7.839  26.543   2.560  1.00  0.00           C  
ATOM   4237  CZ  PHE A 546       7.966  27.186   1.318  1.00  0.00           C  
ATOM   4238  N   PHE A 547      11.422  23.427   0.564  1.00  0.00           N  
ATOM   4239  CA  PHE A 547      10.983  23.088  -0.783  1.00  0.00           C  
ATOM   4240  C   PHE A 547      10.531  21.625  -0.879  1.00  0.00           C  
ATOM   4241  O   PHE A 547       9.490  21.338  -1.471  1.00  0.00           O  
ATOM   4242  CB  PHE A 547      12.113  23.394  -1.773  1.00  0.00           C  
ATOM   4243  CG  PHE A 547      11.672  23.302  -3.215  1.00  0.00           C  
ATOM   4244  CD1 PHE A 547      12.110  22.249  -4.040  1.00  0.00           C  
ATOM   4245  CD2 PHE A 547      10.788  24.268  -3.724  1.00  0.00           C  
ATOM   4246  CE1 PHE A 547      11.635  22.137  -5.357  1.00  0.00           C  
ATOM   4247  CE2 PHE A 547      10.317  24.161  -5.039  1.00  0.00           C  
ATOM   4248  CZ  PHE A 547      10.724  23.086  -5.847  1.00  0.00           C  
ATOM   4249  N   GLY A 548      11.236  20.696  -0.230  1.00  0.00           N  
ATOM   4250  CA  GLY A 548      10.853  19.283  -0.186  1.00  0.00           C  
ATOM   4251  C   GLY A 548       9.521  19.029   0.491  1.00  0.00           C  
ATOM   4252  O   GLY A 548       8.668  18.311  -0.041  1.00  0.00           O  
ATOM   4253  N   VAL A 549       9.293  19.677   1.632  1.00  0.00           N  
ATOM   4254  CA  VAL A 549       8.029  19.549   2.357  1.00  0.00           C  
ATOM   4255  C   VAL A 549       6.872  20.169   1.577  1.00  0.00           C  
ATOM   4256  O   VAL A 549       5.815  19.552   1.428  1.00  0.00           O  
ATOM   4257  CB  VAL A 549       8.153  20.134   3.767  1.00  0.00           C  
ATOM   4258  CG1 VAL A 549       6.833  20.037   4.532  1.00  0.00           C  
ATOM   4259  CG2 VAL A 549       9.193  19.379   4.598  1.00  0.00           C  
ATOM   4260  N   MET A 550       7.085  21.361   1.022  1.00  0.00           N  
ATOM   4261  CA  MET A 550       6.093  22.074   0.225  1.00  0.00           C  
ATOM   4262  C   MET A 550       5.739  21.304  -1.053  1.00  0.00           C  
ATOM   4263  O   MET A 550       4.558  21.106  -1.341  1.00  0.00           O  
ATOM   4264  CB  MET A 550       6.634  23.476  -0.085  1.00  0.00           C  
ATOM   4265  CG  MET A 550       5.650  24.334  -0.893  1.00  0.00           C  
ATOM   4266  SD  MET A 550       6.403  25.217  -2.283  1.00  0.00           S  
ATOM   4267  CE  MET A 550       6.906  23.851  -3.358  1.00  0.00           C  
ATOM   4268  N   THR A 551       6.722  20.834  -1.823  1.00  0.00           N  
ATOM   4269  CA  THR A 551       6.462  20.074  -3.056  1.00  0.00           C  
ATOM   4270  C   THR A 551       5.749  18.759  -2.760  1.00  0.00           C  
ATOM   4271  O   THR A 551       4.787  18.432  -3.452  1.00  0.00           O  
ATOM   4272  CB  THR A 551       7.726  19.785  -3.874  1.00  0.00           C  
ATOM   4273  CG2 THR A 551       8.344  21.027  -4.510  1.00  0.00           C  
ATOM   4274  OG1 THR A 551       8.710  19.167  -3.088  1.00  0.00           O  
ATOM   4275  N   THR A 552       6.125  18.054  -1.690  1.00  0.00           N  
ATOM   4276  CA  THR A 552       5.415  16.844  -1.249  1.00  0.00           C  
ATOM   4277  C   THR A 552       3.957  17.148  -0.916  1.00  0.00           C  
ATOM   4278  O   THR A 552       3.068  16.449  -1.405  1.00  0.00           O  
ATOM   4279  CB  THR A 552       6.115  16.204  -0.046  1.00  0.00           C  
ATOM   4280  CG2 THR A 552       5.434  14.915   0.415  1.00  0.00           C  
ATOM   4281  OG1 THR A 552       7.433  15.869  -0.408  1.00  0.00           O  
ATOM   4282  N   LEU A 553       3.681  18.225  -0.166  1.00  0.00           N  
ATOM   4283  CA  LEU A 553       2.307  18.635   0.121  1.00  0.00           C  
ATOM   4284  C   LEU A 553       1.530  18.979  -1.157  1.00  0.00           C  
ATOM   4285  O   LEU A 553       0.398  18.534  -1.299  1.00  0.00           O  
ATOM   4286  CB  LEU A 553       2.284  19.792   1.136  1.00  0.00           C  
ATOM   4287  CG  LEU A 553       0.855  20.275   1.474  1.00  0.00           C  
ATOM   4288  CD1 LEU A 553      -0.047  19.165   2.000  1.00  0.00           C  
ATOM   4289  CD2 LEU A 553       0.897  21.358   2.548  1.00  0.00           C  
ATOM   4290  N   ASN A 554       2.116  19.707  -2.112  1.00  0.00           N  
ATOM   4291  CA  ASN A 554       1.446  20.004  -3.385  1.00  0.00           C  
ATOM   4292  C   ASN A 554       1.006  18.740  -4.121  1.00  0.00           C  
ATOM   4293  O   ASN A 554      -0.125  18.656  -4.592  1.00  0.00           O  
ATOM   4294  CB  ASN A 554       2.374  20.778  -4.322  1.00  0.00           C  
ATOM   4295  CG  ASN A 554       2.399  22.248  -4.025  1.00  0.00           C  
ATOM   4296  ND2 ASN A 554       3.392  22.701  -3.314  1.00  0.00           N  
ATOM   4297  OD1 ASN A 554       1.532  22.988  -4.444  1.00  0.00           O  
ATOM   4298  N   MET A 555       1.893  17.749  -4.208  1.00  0.00           N  
ATOM   4299  CA  MET A 555       1.596  16.494  -4.895  1.00  0.00           C  
ATOM   4300  C   MET A 555       0.525  15.693  -4.151  1.00  0.00           C  
ATOM   4301  O   MET A 555      -0.352  15.108  -4.780  1.00  0.00           O  
ATOM   4302  CB  MET A 555       2.884  15.687  -5.053  1.00  0.00           C  
ATOM   4303  CG  MET A 555       3.901  16.452  -5.899  1.00  0.00           C  
ATOM   4304  SD  MET A 555       5.440  15.556  -6.119  1.00  0.00           S  
ATOM   4305  CE  MET A 555       6.528  16.865  -6.728  1.00  0.00           C  
ATOM   4306  N   MET A 556       0.542  15.742  -2.817  1.00  0.00           N  
ATOM   4307  CA  MET A 556      -0.512  15.193  -1.966  1.00  0.00           C  
ATOM   4308  C   MET A 556      -1.875  15.861  -2.195  1.00  0.00           C  
ATOM   4309  O   MET A 556      -2.893  15.180  -2.297  1.00  0.00           O  
ATOM   4310  CB  MET A 556      -0.090  15.342  -0.499  1.00  0.00           C  
ATOM   4311  CG  MET A 556       0.937  14.324   0.010  1.00  0.00           C  
ATOM   4312  SD  MET A 556       0.822  12.644  -0.657  1.00  0.00           S  
ATOM   4313  CE  MET A 556       2.257  12.675  -1.760  1.00  0.00           C  
ATOM   4314  N   VAL A 557      -1.912  17.189  -2.329  1.00  0.00           N  
ATOM   4315  CA  VAL A 557      -3.141  17.905  -2.705  1.00  0.00           C  
ATOM   4316  C   VAL A 557      -3.574  17.515  -4.122  1.00  0.00           C  
ATOM   4317  O   VAL A 557      -4.762  17.315  -4.371  1.00  0.00           O  
ATOM   4318  CB  VAL A 557      -2.963  19.431  -2.604  1.00  0.00           C  
ATOM   4319  CG1 VAL A 557      -4.288  20.151  -2.884  1.00  0.00           C  
ATOM   4320  CG2 VAL A 557      -2.446  19.897  -1.236  1.00  0.00           C  
ATOM   4321  N   GLY A 558      -2.622  17.348  -5.041  1.00  0.00           N  
ATOM   4322  CA  GLY A 558      -2.862  16.907  -6.413  1.00  0.00           C  
ATOM   4323  C   GLY A 558      -3.609  15.573  -6.484  1.00  0.00           C  
ATOM   4324  O   GLY A 558      -4.694  15.518  -7.062  1.00  0.00           O  
ATOM   4325  N   ILE A 559      -3.109  14.531  -5.807  1.00  0.00           N  
ATOM   4326  CA  ILE A 559      -3.752  13.201  -5.803  1.00  0.00           C  
ATOM   4327  C   ILE A 559      -5.132  13.187  -5.126  1.00  0.00           C  
ATOM   4328  O   ILE A 559      -5.855  12.196  -5.241  1.00  0.00           O  
ATOM   4329  CB  ILE A 559      -2.848  12.111  -5.185  1.00  0.00           C  
ATOM   4330  CG1 ILE A 559      -2.596  12.362  -3.684  1.00  0.00           C  
ATOM   4331  CG2 ILE A 559      -1.532  11.980  -5.974  1.00  0.00           C  
ATOM   4332  CD1 ILE A 559      -1.958  11.186  -2.941  1.00  0.00           C  
ATOM   4333  N   LEU A 560      -5.498  14.267  -4.429  1.00  0.00           N  
ATOM   4334  CA  LEU A 560      -6.791  14.468  -3.784  1.00  0.00           C  
ATOM   4335  C   LEU A 560      -7.762  15.312  -4.630  1.00  0.00           C  
ATOM   4336  O   LEU A 560      -8.969  15.296  -4.390  1.00  0.00           O  
ATOM   4337  CB  LEU A 560      -6.509  15.134  -2.424  1.00  0.00           C  
ATOM   4338  CG  LEU A 560      -7.708  15.170  -1.469  1.00  0.00           C  
ATOM   4339  CD1 LEU A 560      -8.141  13.748  -1.142  1.00  0.00           C  
ATOM   4340  CD2 LEU A 560      -7.330  15.875  -0.169  1.00  0.00           C  
ATOM   4341  N   THR A 561      -7.252  16.069  -5.604  1.00  0.00           N  
ATOM   4342  CA  THR A 561      -8.024  17.098  -6.306  1.00  0.00           C  
ATOM   4343  C   THR A 561      -8.686  16.541  -7.579  1.00  0.00           C  
ATOM   4344  O   THR A 561      -8.015  15.950  -8.430  1.00  0.00           O  
ATOM   4345  CB  THR A 561      -7.174  18.346  -6.578  1.00  0.00           C  
ATOM   4346  CG2 THR A 561      -7.995  19.487  -7.178  1.00  0.00           C  
ATOM   4347  OG1 THR A 561      -6.704  18.867  -5.359  1.00  0.00           O  
ATOM   4348  N   PRO A 562     -10.009  16.725  -7.759  1.00  0.00           N  
ATOM   4349  CA  PRO A 562     -10.692  16.410  -9.015  1.00  0.00           C  
ATOM   4350  C   PRO A 562     -10.115  17.236 -10.181  1.00  0.00           C  
ATOM   4351  O   PRO A 562      -9.737  18.385  -9.965  1.00  0.00           O  
ATOM   4352  CB  PRO A 562     -12.173  16.723  -8.772  1.00  0.00           C  
ATOM   4353  CG  PRO A 562     -12.303  16.673  -7.251  1.00  0.00           C  
ATOM   4354  CD  PRO A 562     -10.962  17.187  -6.764  1.00  0.00           C  
ATOM   4355  N   PRO A 563     -10.068  16.713 -11.421  1.00  0.00           N  
ATOM   4356  CA  PRO A 563     -10.938  15.662 -11.958  1.00  0.00           C  
ATOM   4357  C   PRO A 563     -10.442  14.223 -11.769  1.00  0.00           C  
ATOM   4358  O   PRO A 563     -11.254  13.306 -11.860  1.00  0.00           O  
ATOM   4359  CB  PRO A 563     -11.045  16.001 -13.451  1.00  0.00           C  
ATOM   4360  CG  PRO A 563      -9.693  16.640 -13.774  1.00  0.00           C  
ATOM   4361  CD  PRO A 563      -9.371  17.406 -12.498  1.00  0.00           C  
ATOM   4362  N   MET A 564      -9.142  14.023 -11.525  1.00  0.00           N  
ATOM   4363  CA  MET A 564      -8.492  12.711 -11.651  1.00  0.00           C  
ATOM   4364  C   MET A 564      -7.816  12.189 -10.377  1.00  0.00           C  
ATOM   4365  O   MET A 564      -7.417  11.026 -10.384  1.00  0.00           O  
ATOM   4366  CB  MET A 564      -7.496  12.749 -12.825  1.00  0.00           C  
ATOM   4367  CG  MET A 564      -8.165  12.731 -14.202  1.00  0.00           C  
ATOM   4368  SD  MET A 564      -9.298  11.358 -14.539  1.00  0.00           S  
ATOM   4369  CE  MET A 564      -8.185   9.954 -14.257  1.00  0.00           C  
ATOM   4370  N   GLY A 565      -7.719  12.987  -9.303  1.00  0.00           N  
ATOM   4371  CA  GLY A 565      -6.973  12.650  -8.086  1.00  0.00           C  
ATOM   4372  C   GLY A 565      -7.089  11.174  -7.686  1.00  0.00           C  
ATOM   4373  O   GLY A 565      -8.152  10.708  -7.273  1.00  0.00           O  
ATOM   4374  N   MET A 566      -6.003  10.412  -7.847  1.00  0.00           N  
ATOM   4375  CA  MET A 566      -6.061   8.946  -7.769  1.00  0.00           C  
ATOM   4376  C   MET A 566      -6.469   8.416  -6.399  1.00  0.00           C  
ATOM   4377  O   MET A 566      -7.050   7.332  -6.319  1.00  0.00           O  
ATOM   4378  CB  MET A 566      -4.713   8.331  -8.094  1.00  0.00           C  
ATOM   4379  CG  MET A 566      -4.311   8.557  -9.550  1.00  0.00           C  
ATOM   4380  SD  MET A 566      -2.766   7.715  -9.904  1.00  0.00           S  
ATOM   4381  CE  MET A 566      -1.738   8.850  -8.978  1.00  0.00           C  
ATOM   4382  N   ALA A 567      -6.224   9.178  -5.327  1.00  0.00           N  
ATOM   4383  CA  ALA A 567      -6.702   8.811  -4.001  1.00  0.00           C  
ATOM   4384  C   ALA A 567      -8.232   8.661  -3.999  1.00  0.00           C  
ATOM   4385  O   ALA A 567      -8.757   7.733  -3.388  1.00  0.00           O  
ATOM   4386  CB  ALA A 567      -6.228   9.861  -2.989  1.00  0.00           C  
ATOM   4387  N   LEU A 568      -8.951   9.483  -4.775  1.00  0.00           N  
ATOM   4388  CA  LEU A 568     -10.406   9.398  -4.923  1.00  0.00           C  
ATOM   4389  C   LEU A 568     -10.840   8.061  -5.533  1.00  0.00           C  
ATOM   4390  O   LEU A 568     -11.826   7.476  -5.089  1.00  0.00           O  
ATOM   4391  CB  LEU A 568     -10.934  10.565  -5.785  1.00  0.00           C  
ATOM   4392  CG  LEU A 568     -10.472  11.969  -5.356  1.00  0.00           C  
ATOM   4393  CD1 LEU A 568     -11.013  13.018  -6.329  1.00  0.00           C  
ATOM   4394  CD2 LEU A 568     -10.950  12.311  -3.948  1.00  0.00           C  
ATOM   4395  N   PHE A 569     -10.098   7.553  -6.520  1.00  0.00           N  
ATOM   4396  CA  PHE A 569     -10.382   6.273  -7.173  1.00  0.00           C  
ATOM   4397  C   PHE A 569     -10.069   5.080  -6.267  1.00  0.00           C  
ATOM   4398  O   PHE A 569     -10.856   4.132  -6.210  1.00  0.00           O  
ATOM   4399  CB  PHE A 569      -9.592   6.166  -8.483  1.00  0.00           C  
ATOM   4400  CG  PHE A 569     -10.099   7.080  -9.576  1.00  0.00           C  
ATOM   4401  CD1 PHE A 569     -11.040   6.606 -10.510  1.00  0.00           C  
ATOM   4402  CD2 PHE A 569      -9.644   8.408  -9.661  1.00  0.00           C  
ATOM   4403  CE1 PHE A 569     -11.516   7.452 -11.530  1.00  0.00           C  
ATOM   4404  CE2 PHE A 569     -10.132   9.251 -10.670  1.00  0.00           C  
ATOM   4405  CZ  PHE A 569     -11.057   8.777 -11.612  1.00  0.00           C  
ATOM   4406  N   VAL A 570      -8.952   5.131  -5.534  1.00  0.00           N  
ATOM   4407  CA  VAL A 570      -8.588   4.087  -4.566  1.00  0.00           C  
ATOM   4408  C   VAL A 570      -9.632   4.013  -3.455  1.00  0.00           C  
ATOM   4409  O   VAL A 570     -10.182   2.941  -3.207  1.00  0.00           O  
ATOM   4410  CB  VAL A 570      -7.171   4.303  -4.000  1.00  0.00           C  
ATOM   4411  CG1 VAL A 570      -6.836   3.279  -2.907  1.00  0.00           C  
ATOM   4412  CG2 VAL A 570      -6.131   4.139  -5.115  1.00  0.00           C  
ATOM   4413  N   VAL A 571      -9.984   5.153  -2.858  1.00  0.00           N  
ATOM   4414  CA  VAL A 571     -11.002   5.232  -1.803  1.00  0.00           C  
ATOM   4415  C   VAL A 571     -12.377   4.800  -2.311  1.00  0.00           C  
ATOM   4416  O   VAL A 571     -13.066   4.049  -1.625  1.00  0.00           O  
ATOM   4417  CB  VAL A 571     -11.044   6.654  -1.218  1.00  0.00           C  
ATOM   4418  CG1 VAL A 571     -12.232   6.869  -0.281  1.00  0.00           C  
ATOM   4419  CG2 VAL A 571      -9.773   6.921  -0.405  1.00  0.00           C  
ATOM   4420  N   ALA A 572     -12.772   5.196  -3.525  1.00  0.00           N  
ATOM   4421  CA  ALA A 572     -14.033   4.758  -4.125  1.00  0.00           C  
ATOM   4422  C   ALA A 572     -14.100   3.230  -4.254  1.00  0.00           C  
ATOM   4423  O   ALA A 572     -15.106   2.612  -3.894  1.00  0.00           O  
ATOM   4424  CB  ALA A 572     -14.191   5.434  -5.491  1.00  0.00           C  
ATOM   4425  N   ARG A 573     -13.006   2.610  -4.713  1.00  0.00           N  
ATOM   4426  CA  ARG A 573     -12.899   1.157  -4.865  1.00  0.00           C  
ATOM   4427  C   ARG A 573     -12.935   0.435  -3.520  1.00  0.00           C  
ATOM   4428  O   ARG A 573     -13.686  -0.522  -3.373  1.00  0.00           O  
ATOM   4429  CB  ARG A 573     -11.622   0.843  -5.654  1.00  0.00           C  
ATOM   4430  CG  ARG A 573     -11.484  -0.658  -5.928  1.00  0.00           C  
ATOM   4431  CD  ARG A 573     -10.250  -0.908  -6.791  1.00  0.00           C  
ATOM   4432  NE  ARG A 573     -10.110  -2.339  -7.103  1.00  0.00           N  
ATOM   4433  CZ  ARG A 573      -9.260  -2.860  -7.968  1.00  0.00           C  
ATOM   4434  NH1 ARG A 573      -8.440  -2.118  -8.659  1.00  0.00           N1+
ATOM   4435  NH2 ARG A 573      -9.219  -4.150  -8.149  1.00  0.00           N  
ATOM   4436  N   VAL A 574     -12.150   0.891  -2.548  1.00  0.00           N  
ATOM   4437  CA  VAL A 574     -12.073   0.301  -1.200  1.00  0.00           C  
ATOM   4438  C   VAL A 574     -13.399   0.452  -0.455  1.00  0.00           C  
ATOM   4439  O   VAL A 574     -13.863  -0.466   0.219  1.00  0.00           O  
ATOM   4440  CB  VAL A 574     -10.942   0.993  -0.427  1.00  0.00           C  
ATOM   4441  CG1 VAL A 574     -10.907   0.586   1.042  1.00  0.00           C  
ATOM   4442  CG2 VAL A 574      -9.583   0.646  -1.036  1.00  0.00           C  
ATOM   4443  N   GLY A 575     -14.040   1.605  -0.627  1.00  0.00           N  
ATOM   4444  CA  GLY A 575     -15.336   1.917  -0.060  1.00  0.00           C  
ATOM   4445  C   GLY A 575     -16.518   1.299  -0.805  1.00  0.00           C  
ATOM   4446  O   GLY A 575     -17.631   1.433  -0.315  1.00  0.00           O  
ATOM   4447  N   ASN A 576     -16.351   0.627  -1.949  1.00  0.00           N  
ATOM   4448  CA  ASN A 576     -17.474   0.179  -2.793  1.00  0.00           C  
ATOM   4449  C   ASN A 576     -18.503   1.299  -3.065  1.00  0.00           C  
ATOM   4450  O   ASN A 576     -19.710   1.099  -2.934  1.00  0.00           O  
ATOM   4451  CB  ASN A 576     -18.123  -1.092  -2.208  1.00  0.00           C  
ATOM   4452  CG  ASN A 576     -17.194  -2.283  -2.198  1.00  0.00           C  
ATOM   4453  ND2 ASN A 576     -17.076  -2.967  -1.084  1.00  0.00           N  
ATOM   4454  OD1 ASN A 576     -16.590  -2.642  -3.193  1.00  0.00           O  
ATOM   4455  N   MET A 577     -18.026   2.499  -3.391  1.00  0.00           N  
ATOM   4456  CA  MET A 577     -18.852   3.675  -3.677  1.00  0.00           C  
ATOM   4457  C   MET A 577     -18.433   4.319  -5.002  1.00  0.00           C  
ATOM   4458  O   MET A 577     -17.372   4.022  -5.547  1.00  0.00           O  
ATOM   4459  CB  MET A 577     -18.812   4.658  -2.494  1.00  0.00           C  
ATOM   4460  CG  MET A 577     -17.403   5.174  -2.194  1.00  0.00           C  
ATOM   4461  SD  MET A 577     -17.295   6.337  -0.810  1.00  0.00           S  
ATOM   4462  CE  MET A 577     -17.691   5.277   0.601  1.00  0.00           C  
ATOM   4463  N   SER A 578     -19.267   5.201  -5.553  1.00  0.00           N  
ATOM   4464  CA  SER A 578     -18.925   5.875  -6.808  1.00  0.00           C  
ATOM   4465  C   SER A 578     -17.833   6.931  -6.594  1.00  0.00           C  
ATOM   4466  O   SER A 578     -17.816   7.620  -5.573  1.00  0.00           O  
ATOM   4467  CB  SER A 578     -20.171   6.455  -7.490  1.00  0.00           C  
ATOM   4468  OG  SER A 578     -20.494   7.753  -7.027  1.00  0.00           O  
ATOM   4469  N   VAL A 579     -16.964   7.133  -7.589  1.00  0.00           N  
ATOM   4470  CA  VAL A 579     -15.952   8.210  -7.559  1.00  0.00           C  
ATOM   4471  C   VAL A 579     -16.616   9.582  -7.403  1.00  0.00           C  
ATOM   4472  O   VAL A 579     -16.086  10.445  -6.711  1.00  0.00           O  
ATOM   4473  CB  VAL A 579     -15.071   8.178  -8.825  1.00  0.00           C  
ATOM   4474  CG1 VAL A 579     -14.005   9.280  -8.821  1.00  0.00           C  
ATOM   4475  CG2 VAL A 579     -14.348   6.832  -8.957  1.00  0.00           C  
ATOM   4476  N   SER A 580     -17.815   9.774  -7.967  1.00  0.00           N  
ATOM   4477  CA  SER A 580     -18.596  11.007  -7.791  1.00  0.00           C  
ATOM   4478  C   SER A 580     -18.999  11.237  -6.330  1.00  0.00           C  
ATOM   4479  O   SER A 580     -18.940  12.368  -5.852  1.00  0.00           O  
ATOM   4480  CB  SER A 580     -19.850  10.964  -8.672  1.00  0.00           C  
ATOM   4481  OG  SER A 580     -20.512  12.218  -8.656  1.00  0.00           O  
ATOM   4482  N   THR A 581     -19.358  10.172  -5.607  1.00  0.00           N  
ATOM   4483  CA  THR A 581     -19.685  10.218  -4.173  1.00  0.00           C  
ATOM   4484  C   THR A 581     -18.475  10.676  -3.358  1.00  0.00           C  
ATOM   4485  O   THR A 581     -18.583  11.642  -2.605  1.00  0.00           O  
ATOM   4486  CB  THR A 581     -20.185   8.847  -3.675  1.00  0.00           C  
ATOM   4487  CG2 THR A 581     -20.694   8.878  -2.242  1.00  0.00           C  
ATOM   4488  OG1 THR A 581     -21.269   8.387  -4.456  1.00  0.00           O  
ATOM   4489  N   VAL A 582     -17.306  10.063  -3.582  1.00  0.00           N  
ATOM   4490  CA  VAL A 582     -16.045  10.451  -2.917  1.00  0.00           C  
ATOM   4491  C   VAL A 582     -15.652  11.885  -3.272  1.00  0.00           C  
ATOM   4492  O   VAL A 582     -15.315  12.678  -2.397  1.00  0.00           O  
ATOM   4493  CB  VAL A 582     -14.892   9.500  -3.299  1.00  0.00           C  
ATOM   4494  CG1 VAL A 582     -13.603   9.831  -2.540  1.00  0.00           C  
ATOM   4495  CG2 VAL A 582     -15.230   8.051  -2.965  1.00  0.00           C  
ATOM   4496  N   THR A 583     -15.761  12.246  -4.551  1.00  0.00           N  
ATOM   4497  CA  THR A 583     -15.438  13.583  -5.063  1.00  0.00           C  
ATOM   4498  C   THR A 583     -16.288  14.662  -4.399  1.00  0.00           C  
ATOM   4499  O   THR A 583     -15.764  15.677  -3.956  1.00  0.00           O  
ATOM   4500  CB  THR A 583     -15.640  13.635  -6.584  1.00  0.00           C  
ATOM   4501  CG2 THR A 583     -15.417  15.029  -7.164  1.00  0.00           C  
ATOM   4502  OG1 THR A 583     -14.749  12.757  -7.222  1.00  0.00           O  
ATOM   4503  N   LYS A 584     -17.603  14.461  -4.269  1.00  0.00           N  
ATOM   4504  CA  LYS A 584     -18.469  15.418  -3.559  1.00  0.00           C  
ATOM   4505  C   LYS A 584     -18.095  15.531  -2.081  1.00  0.00           C  
ATOM   4506  O   LYS A 584     -18.112  16.629  -1.530  1.00  0.00           O  
ATOM   4507  CB  LYS A 584     -19.932  14.992  -3.701  1.00  0.00           C  
ATOM   4508  CG  LYS A 584     -20.459  15.254  -5.116  1.00  0.00           C  
ATOM   4509  CD  LYS A 584     -21.871  14.677  -5.251  1.00  0.00           C  
ATOM   4510  CE  LYS A 584     -22.382  14.876  -6.678  1.00  0.00           C  
ATOM   4511  NZ  LYS A 584     -23.726  14.275  -6.853  1.00  0.00           N1+
ATOM   4512  N   GLY A 585     -17.737  14.404  -1.469  1.00  0.00           N  
ATOM   4513  CA  GLY A 585     -17.308  14.327  -0.082  1.00  0.00           C  
ATOM   4514  C   GLY A 585     -15.996  15.045   0.215  1.00  0.00           C  
ATOM   4515  O   GLY A 585     -15.869  15.647   1.277  1.00  0.00           O  
ATOM   4516  N   VAL A 586     -15.026  14.998  -0.706  1.00  0.00           N  
ATOM   4517  CA  VAL A 586     -13.673  15.537  -0.486  1.00  0.00           C  
ATOM   4518  C   VAL A 586     -13.590  17.055  -0.632  1.00  0.00           C  
ATOM   4519  O   VAL A 586     -12.786  17.686   0.048  1.00  0.00           O  
ATOM   4520  CB  VAL A 586     -12.652  14.843  -1.407  1.00  0.00           C  
ATOM   4521  CG1 VAL A 586     -12.563  15.438  -2.820  1.00  0.00           C  
ATOM   4522  CG2 VAL A 586     -11.263  14.917  -0.794  1.00  0.00           C  
ATOM   4523  N   LEU A 587     -14.428  17.665  -1.482  1.00  0.00           N  
ATOM   4524  CA  LEU A 587     -14.429  19.110  -1.753  1.00  0.00           C  
ATOM   4525  C   LEU A 587     -14.343  19.994  -0.495  1.00  0.00           C  
ATOM   4526  O   LEU A 587     -13.495  20.888  -0.463  1.00  0.00           O  
ATOM   4527  CB  LEU A 587     -15.678  19.496  -2.569  1.00  0.00           C  
ATOM   4528  CG  LEU A 587     -15.638  19.099  -4.052  1.00  0.00           C  
ATOM   4529  CD1 LEU A 587     -16.995  19.411  -4.687  1.00  0.00           C  
ATOM   4530  CD2 LEU A 587     -14.552  19.831  -4.838  1.00  0.00           C  
ATOM   4531  N   PRO A 588     -15.153  19.780   0.563  1.00  0.00           N  
ATOM   4532  CA  PRO A 588     -15.011  20.565   1.784  1.00  0.00           C  
ATOM   4533  C   PRO A 588     -13.660  20.364   2.490  1.00  0.00           C  
ATOM   4534  O   PRO A 588     -13.148  21.304   3.092  1.00  0.00           O  
ATOM   4535  CB  PRO A 588     -16.181  20.128   2.667  1.00  0.00           C  
ATOM   4536  CG  PRO A 588     -16.561  18.742   2.160  1.00  0.00           C  
ATOM   4537  CD  PRO A 588     -16.293  18.875   0.669  1.00  0.00           C  
ATOM   4538  N   PHE A 589     -13.064  19.174   2.416  1.00  0.00           N  
ATOM   4539  CA  PHE A 589     -11.776  18.865   3.043  1.00  0.00           C  
ATOM   4540  C   PHE A 589     -10.569  19.341   2.232  1.00  0.00           C  
ATOM   4541  O   PHE A 589      -9.493  19.494   2.801  1.00  0.00           O  
ATOM   4542  CB  PHE A 589     -11.687  17.367   3.340  1.00  0.00           C  
ATOM   4543  CG  PHE A 589     -12.753  16.892   4.301  1.00  0.00           C  
ATOM   4544  CD1 PHE A 589     -12.647  17.185   5.673  1.00  0.00           C  
ATOM   4545  CD2 PHE A 589     -13.873  16.199   3.817  1.00  0.00           C  
ATOM   4546  CE1 PHE A 589     -13.676  16.814   6.552  1.00  0.00           C  
ATOM   4547  CE2 PHE A 589     -14.912  15.840   4.690  1.00  0.00           C  
ATOM   4548  CZ  PHE A 589     -14.820  16.164   6.054  1.00  0.00           C  
ATOM   4549  N   LEU A 590     -10.739  19.682   0.952  1.00  0.00           N  
ATOM   4550  CA  LEU A 590      -9.699  20.375   0.189  1.00  0.00           C  
ATOM   4551  C   LEU A 590      -9.398  21.759   0.776  1.00  0.00           C  
ATOM   4552  O   LEU A 590      -8.240  22.157   0.815  1.00  0.00           O  
ATOM   4553  CB  LEU A 590     -10.114  20.479  -1.290  1.00  0.00           C  
ATOM   4554  CG  LEU A 590     -10.033  19.160  -2.077  1.00  0.00           C  
ATOM   4555  CD1 LEU A 590     -10.577  19.371  -3.489  1.00  0.00           C  
ATOM   4556  CD2 LEU A 590      -8.593  18.667  -2.215  1.00  0.00           C  
ATOM   4557  N   ILE A 591     -10.406  22.475   1.289  1.00  0.00           N  
ATOM   4558  CA  ILE A 591     -10.243  23.832   1.845  1.00  0.00           C  
ATOM   4559  C   ILE A 591      -9.155  23.892   2.933  1.00  0.00           C  
ATOM   4560  O   ILE A 591      -8.216  24.666   2.763  1.00  0.00           O  
ATOM   4561  CB  ILE A 591     -11.588  24.418   2.340  1.00  0.00           C  
ATOM   4562  CG1 ILE A 591     -12.618  24.478   1.189  1.00  0.00           C  
ATOM   4563  CG2 ILE A 591     -11.375  25.816   2.959  1.00  0.00           C  
ATOM   4564  CD1 ILE A 591     -14.031  24.872   1.638  1.00  0.00           C  
ATOM   4565  N   PRO A 592      -9.226  23.120   4.040  1.00  0.00           N  
ATOM   4566  CA  PRO A 592      -8.187  23.161   5.067  1.00  0.00           C  
ATOM   4567  C   PRO A 592      -6.810  22.760   4.530  1.00  0.00           C  
ATOM   4568  O   PRO A 592      -5.828  23.398   4.892  1.00  0.00           O  
ATOM   4569  CB  PRO A 592      -8.663  22.226   6.184  1.00  0.00           C  
ATOM   4570  CG  PRO A 592      -9.642  21.291   5.491  1.00  0.00           C  
ATOM   4571  CD  PRO A 592     -10.276  22.195   4.441  1.00  0.00           C  
ATOM   4572  N   VAL A 593      -6.731  21.773   3.632  1.00  0.00           N  
ATOM   4573  CA  VAL A 593      -5.459  21.324   3.045  1.00  0.00           C  
ATOM   4574  C   VAL A 593      -4.823  22.425   2.182  1.00  0.00           C  
ATOM   4575  O   VAL A 593      -3.641  22.727   2.344  1.00  0.00           O  
ATOM   4576  CB  VAL A 593      -5.675  20.023   2.247  1.00  0.00           C  
ATOM   4577  CG1 VAL A 593      -4.385  19.551   1.583  1.00  0.00           C  
ATOM   4578  CG2 VAL A 593      -6.160  18.886   3.156  1.00  0.00           C  
ATOM   4579  N   PHE A 594      -5.606  23.083   1.321  1.00  0.00           N  
ATOM   4580  CA  PHE A 594      -5.152  24.229   0.526  1.00  0.00           C  
ATOM   4581  C   PHE A 594      -4.739  25.409   1.403  1.00  0.00           C  
ATOM   4582  O   PHE A 594      -3.717  26.037   1.139  1.00  0.00           O  
ATOM   4583  CB  PHE A 594      -6.255  24.681  -0.444  1.00  0.00           C  
ATOM   4584  CG  PHE A 594      -6.242  23.956  -1.771  1.00  0.00           C  
ATOM   4585  CD1 PHE A 594      -5.198  24.199  -2.681  1.00  0.00           C  
ATOM   4586  CD2 PHE A 594      -7.272  23.067  -2.121  1.00  0.00           C  
ATOM   4587  CE1 PHE A 594      -5.185  23.539  -3.919  1.00  0.00           C  
ATOM   4588  CE2 PHE A 594      -7.243  22.387  -3.352  1.00  0.00           C  
ATOM   4589  CZ  PHE A 594      -6.195  22.624  -4.254  1.00  0.00           C  
ATOM   4590  N   VAL A 595      -5.498  25.704   2.460  1.00  0.00           N  
ATOM   4591  CA  VAL A 595      -5.140  26.761   3.414  1.00  0.00           C  
ATOM   4592  C   VAL A 595      -3.811  26.441   4.090  1.00  0.00           C  
ATOM   4593  O   VAL A 595      -2.970  27.330   4.193  1.00  0.00           O  
ATOM   4594  CB  VAL A 595      -6.258  26.988   4.446  1.00  0.00           C  
ATOM   4595  CG1 VAL A 595      -5.823  27.892   5.608  1.00  0.00           C  
ATOM   4596  CG2 VAL A 595      -7.465  27.664   3.782  1.00  0.00           C  
ATOM   4597  N   THR A 596      -3.579  25.191   4.502  1.00  0.00           N  
ATOM   4598  CA  THR A 596      -2.284  24.795   5.064  1.00  0.00           C  
ATOM   4599  C   THR A 596      -1.160  24.955   4.046  1.00  0.00           C  
ATOM   4600  O   THR A 596      -0.126  25.510   4.401  1.00  0.00           O  
ATOM   4601  CB  THR A 596      -2.296  23.365   5.624  1.00  0.00           C  
ATOM   4602  CG2 THR A 596      -0.972  23.054   6.326  1.00  0.00           C  
ATOM   4603  OG1 THR A 596      -3.306  23.226   6.596  1.00  0.00           O  
ATOM   4604  N   LEU A 597      -1.365  24.560   2.785  1.00  0.00           N  
ATOM   4605  CA  LEU A 597      -0.385  24.754   1.711  1.00  0.00           C  
ATOM   4606  C   LEU A 597      -0.031  26.236   1.505  1.00  0.00           C  
ATOM   4607  O   LEU A 597       1.145  26.594   1.452  1.00  0.00           O  
ATOM   4608  CB  LEU A 597      -0.920  24.101   0.425  1.00  0.00           C  
ATOM   4609  CG  LEU A 597      -0.037  24.339  -0.813  1.00  0.00           C  
ATOM   4610  CD1 LEU A 597       1.358  23.734  -0.664  1.00  0.00           C  
ATOM   4611  CD2 LEU A 597      -0.721  23.734  -2.035  1.00  0.00           C  
ATOM   4612  N   VAL A 598      -1.035  27.111   1.432  1.00  0.00           N  
ATOM   4613  CA  VAL A 598      -0.827  28.562   1.299  1.00  0.00           C  
ATOM   4614  C   VAL A 598      -0.081  29.112   2.516  1.00  0.00           C  
ATOM   4615  O   VAL A 598       0.876  29.867   2.367  1.00  0.00           O  
ATOM   4616  CB  VAL A 598      -2.176  29.279   1.100  1.00  0.00           C  
ATOM   4617  CG1 VAL A 598      -2.054  30.805   1.175  1.00  0.00           C  
ATOM   4618  CG2 VAL A 598      -2.765  28.939  -0.276  1.00  0.00           C  
ATOM   4619  N   LEU A 599      -0.478  28.693   3.717  1.00  0.00           N  
ATOM   4620  CA  LEU A 599       0.116  29.144   4.969  1.00  0.00           C  
ATOM   4621  C   LEU A 599       1.595  28.759   5.075  1.00  0.00           C  
ATOM   4622  O   LEU A 599       2.410  29.623   5.385  1.00  0.00           O  
ATOM   4623  CB  LEU A 599      -0.761  28.609   6.110  1.00  0.00           C  
ATOM   4624  CG  LEU A 599      -0.276  28.966   7.525  1.00  0.00           C  
ATOM   4625  CD1 LEU A 599      -1.474  29.248   8.434  1.00  0.00           C  
ATOM   4626  CD2 LEU A 599       0.485  27.795   8.143  1.00  0.00           C  
ATOM   4627  N   ILE A 600       1.967  27.515   4.757  1.00  0.00           N  
ATOM   4628  CA  ILE A 600       3.383  27.123   4.763  1.00  0.00           C  
ATOM   4629  C   ILE A 600       4.178  27.833   3.664  1.00  0.00           C  
ATOM   4630  O   ILE A 600       5.348  28.130   3.867  1.00  0.00           O  
ATOM   4631  CB  ILE A 600       3.585  25.598   4.681  1.00  0.00           C  
ATOM   4632  CG1 ILE A 600       3.114  24.974   3.347  1.00  0.00           C  
ATOM   4633  CG2 ILE A 600       2.951  24.907   5.903  1.00  0.00           C  
ATOM   4634  CD1 ILE A 600       3.634  23.562   3.077  1.00  0.00           C  
ATOM   4635  N   THR A 601       3.549  28.138   2.523  1.00  0.00           N  
ATOM   4636  CA  THR A 601       4.214  28.813   1.400  1.00  0.00           C  
ATOM   4637  C   THR A 601       4.563  30.259   1.748  1.00  0.00           C  
ATOM   4638  O   THR A 601       5.644  30.731   1.412  1.00  0.00           O  
ATOM   4639  CB  THR A 601       3.347  28.776   0.133  1.00  0.00           C  
ATOM   4640  CG2 THR A 601       4.057  29.402  -1.068  1.00  0.00           C  
ATOM   4641  OG1 THR A 601       3.062  27.443  -0.228  1.00  0.00           O  
ATOM   4642  N   ILE A 602       3.656  30.959   2.431  1.00  0.00           N  
ATOM   4643  CA  ILE A 602       3.861  32.350   2.855  1.00  0.00           C  
ATOM   4644  C   ILE A 602       4.803  32.422   4.063  1.00  0.00           C  
ATOM   4645  O   ILE A 602       5.605  33.347   4.164  1.00  0.00           O  
ATOM   4646  CB  ILE A 602       2.495  33.013   3.145  1.00  0.00           C  
ATOM   4647  CG1 ILE A 602       1.649  33.087   1.850  1.00  0.00           C  
ATOM   4648  CG2 ILE A 602       2.671  34.428   3.730  1.00  0.00           C  
ATOM   4649  CD1 ILE A 602       0.192  33.504   2.088  1.00  0.00           C  
ATOM   4650  N   PHE A 603       4.723  31.444   4.968  1.00  0.00           N  
ATOM   4651  CA  PHE A 603       5.502  31.396   6.203  1.00  0.00           C  
ATOM   4652  C   PHE A 603       6.430  30.171   6.221  1.00  0.00           C  
ATOM   4653  O   PHE A 603       6.200  29.234   6.995  1.00  0.00           O  
ATOM   4654  CB  PHE A 603       4.549  31.450   7.402  1.00  0.00           C  
ATOM   4655  CG  PHE A 603       3.671  32.684   7.442  1.00  0.00           C  
ATOM   4656  CD1 PHE A 603       4.220  33.924   7.813  1.00  0.00           C  
ATOM   4657  CD2 PHE A 603       2.310  32.599   7.094  1.00  0.00           C  
ATOM   4658  CE1 PHE A 603       3.409  35.073   7.840  1.00  0.00           C  
ATOM   4659  CE2 PHE A 603       1.499  33.746   7.120  1.00  0.00           C  
ATOM   4660  CZ  PHE A 603       2.049  34.984   7.495  1.00  0.00           C  
ATOM   4661  N   PRO A 604       7.516  30.164   5.419  1.00  0.00           N  
ATOM   4662  CA  PRO A 604       8.446  29.035   5.350  1.00  0.00           C  
ATOM   4663  C   PRO A 604       9.114  28.736   6.699  1.00  0.00           C  
ATOM   4664  O   PRO A 604       9.503  27.594   6.953  1.00  0.00           O  
ATOM   4665  CB  PRO A 604       9.473  29.421   4.279  1.00  0.00           C  
ATOM   4666  CG  PRO A 604       9.441  30.947   4.272  1.00  0.00           C  
ATOM   4667  CD  PRO A 604       7.973  31.246   4.556  1.00  0.00           C  
ATOM   4668  N   GLN A 605       9.176  29.724   7.606  1.00  0.00           N  
ATOM   4669  CA  GLN A 605       9.709  29.537   8.960  1.00  0.00           C  
ATOM   4670  C   GLN A 605       8.958  28.461   9.746  1.00  0.00           C  
ATOM   4671  O   GLN A 605       9.550  27.820  10.603  1.00  0.00           O  
ATOM   4672  CB  GLN A 605       9.675  30.841   9.770  1.00  0.00           C  
ATOM   4673  CG  GLN A 605      10.449  32.014   9.139  1.00  0.00           C  
ATOM   4674  CD  GLN A 605       9.563  33.142   8.614  1.00  0.00           C  
ATOM   4675  NE2 GLN A 605      10.139  34.267   8.257  1.00  0.00           N  
ATOM   4676  OE1 GLN A 605       8.353  33.039   8.497  1.00  0.00           O  
ATOM   4677  N   ILE A 606       7.678  28.215   9.447  1.00  0.00           N  
ATOM   4678  CA  ILE A 606       6.899  27.160  10.109  1.00  0.00           C  
ATOM   4679  C   ILE A 606       7.557  25.793   9.911  1.00  0.00           C  
ATOM   4680  O   ILE A 606       7.512  24.954  10.806  1.00  0.00           O  
ATOM   4681  CB  ILE A 606       5.451  27.172   9.577  1.00  0.00           C  
ATOM   4682  CG1 ILE A 606       4.799  28.510   9.988  1.00  0.00           C  
ATOM   4683  CG2 ILE A 606       4.632  25.967  10.089  1.00  0.00           C  
ATOM   4684  CD1 ILE A 606       3.382  28.688   9.458  1.00  0.00           C  
ATOM   4685  N   ILE A 607       8.178  25.584   8.752  1.00  0.00           N  
ATOM   4686  CA  ILE A 607       8.815  24.325   8.386  1.00  0.00           C  
ATOM   4687  C   ILE A 607      10.287  24.320   8.798  1.00  0.00           C  
ATOM   4688  O   ILE A 607      10.760  23.314   9.317  1.00  0.00           O  
ATOM   4689  CB  ILE A 607       8.605  24.076   6.878  1.00  0.00           C  
ATOM   4690  CG1 ILE A 607       7.098  23.858   6.613  1.00  0.00           C  
ATOM   4691  CG2 ILE A 607       9.387  22.840   6.422  1.00  0.00           C  
ATOM   4692  CD1 ILE A 607       6.706  23.701   5.143  1.00  0.00           C  
ATOM   4693  N   THR A 608      11.011  25.425   8.599  1.00  0.00           N  
ATOM   4694  CA  THR A 608      12.466  25.472   8.831  1.00  0.00           C  
ATOM   4695  C   THR A 608      12.857  25.712  10.289  1.00  0.00           C  
ATOM   4696  O   THR A 608      13.971  25.367  10.680  1.00  0.00           O  
ATOM   4697  CB  THR A 608      13.145  26.516   7.936  1.00  0.00           C  
ATOM   4698  CG2 THR A 608      12.937  26.227   6.452  1.00  0.00           C  
ATOM   4699  OG1 THR A 608      12.616  27.801   8.170  1.00  0.00           O  
ATOM   4700  N   PHE A 609      11.959  26.241  11.128  1.00  0.00           N  
ATOM   4701  CA  PHE A 609      12.271  26.592  12.518  1.00  0.00           C  
ATOM   4702  C   PHE A 609      12.719  25.391  13.360  1.00  0.00           C  
ATOM   4703  O   PHE A 609      13.754  25.454  14.019  1.00  0.00           O  
ATOM   4704  CB  PHE A 609      11.056  27.287  13.148  1.00  0.00           C  
ATOM   4705  CG  PHE A 609      11.232  27.659  14.603  1.00  0.00           C  
ATOM   4706  CD1 PHE A 609      10.653  26.877  15.620  1.00  0.00           C  
ATOM   4707  CD2 PHE A 609      11.991  28.796  14.937  1.00  0.00           C  
ATOM   4708  CE1 PHE A 609      10.838  27.229  16.968  1.00  0.00           C  
ATOM   4709  CE2 PHE A 609      12.173  29.148  16.285  1.00  0.00           C  
ATOM   4710  CZ  PHE A 609      11.599  28.364  17.300  1.00  0.00           C  
ATOM   4711  N   VAL A 610      11.966  24.287  13.338  1.00  0.00           N  
ATOM   4712  CA  VAL A 610      12.273  23.113  14.178  1.00  0.00           C  
ATOM   4713  C   VAL A 610      13.500  22.339  13.680  1.00  0.00           C  
ATOM   4714  O   VAL A 610      14.355  22.030  14.510  1.00  0.00           O  
ATOM   4715  CB  VAL A 610      11.053  22.196  14.367  1.00  0.00           C  
ATOM   4716  CG1 VAL A 610      11.349  21.011  15.291  1.00  0.00           C  
ATOM   4717  CG2 VAL A 610       9.878  22.973  14.978  1.00  0.00           C  
ATOM   4718  N   PRO A 611      13.656  22.046  12.371  1.00  0.00           N  
ATOM   4719  CA  PRO A 611      14.866  21.405  11.862  1.00  0.00           C  
ATOM   4720  C   PRO A 611      16.137  22.183  12.197  1.00  0.00           C  
ATOM   4721  O   PRO A 611      17.078  21.574  12.686  1.00  0.00           O  
ATOM   4722  CB  PRO A 611      14.683  21.279  10.348  1.00  0.00           C  
ATOM   4723  CG  PRO A 611      13.173  21.276  10.176  1.00  0.00           C  
ATOM   4724  CD  PRO A 611      12.689  22.185  11.296  1.00  0.00           C  
ATOM   4725  N   ASN A 612      16.148  23.508  12.010  1.00  0.00           N  
ATOM   4726  CA  ASN A 612      17.330  24.336  12.277  1.00  0.00           C  
ATOM   4727  C   ASN A 612      17.655  24.445  13.773  1.00  0.00           C  
ATOM   4728  O   ASN A 612      18.804  24.673  14.138  1.00  0.00           O  
ATOM   4729  CB  ASN A 612      17.112  25.725  11.652  1.00  0.00           C  
ATOM   4730  CG  ASN A 612      17.100  25.698  10.133  1.00  0.00           C  
ATOM   4731  ND2 ASN A 612      16.663  26.759   9.495  1.00  0.00           N  
ATOM   4732  OD1 ASN A 612      17.490  24.740   9.490  1.00  0.00           O  
ATOM   4733  N   LEU A 613      16.655  24.277  14.646  1.00  0.00           N  
ATOM   4734  CA  LEU A 613      16.852  24.247  16.094  1.00  0.00           C  
ATOM   4735  C   LEU A 613      17.430  22.907  16.576  1.00  0.00           C  
ATOM   4736  O   LEU A 613      18.260  22.894  17.480  1.00  0.00           O  
ATOM   4737  CB  LEU A 613      15.504  24.555  16.769  1.00  0.00           C  
ATOM   4738  CG  LEU A 613      15.577  24.668  18.303  1.00  0.00           C  
ATOM   4739  CD1 LEU A 613      16.381  25.892  18.748  1.00  0.00           C  
ATOM   4740  CD2 LEU A 613      14.162  24.790  18.870  1.00  0.00           C  
ATOM   4741  N   LEU A 614      16.966  21.786  16.010  1.00  0.00           N  
ATOM   4742  CA  LEU A 614      17.362  20.438  16.440  1.00  0.00           C  
ATOM   4743  C   LEU A 614      18.640  19.940  15.756  1.00  0.00           C  
ATOM   4744  O   LEU A 614      19.425  19.222  16.369  1.00  0.00           O  
ATOM   4745  CB  LEU A 614      16.209  19.451  16.174  1.00  0.00           C  
ATOM   4746  CG  LEU A 614      14.941  19.670  17.018  1.00  0.00           C  
ATOM   4747  CD1 LEU A 614      13.895  18.620  16.637  1.00  0.00           C  
ATOM   4748  CD2 LEU A 614      15.203  19.540  18.520  1.00  0.00           C  
ATOM   4749  N   ILE A 615      18.827  20.290  14.484  1.00  0.00           N  
ATOM   4750  CA  ILE A 615      19.943  19.857  13.645  1.00  0.00           C  
ATOM   4751  C   ILE A 615      20.490  21.105  12.929  1.00  0.00           C  
ATOM   4752  O   ILE A 615      20.027  21.412  11.822  1.00  0.00           O  
ATOM   4753  CB  ILE A 615      19.511  18.753  12.650  1.00  0.00           C  
ATOM   4754  CG1 ILE A 615      18.732  17.600  13.325  1.00  0.00           C  
ATOM   4755  CG2 ILE A 615      20.775  18.205  11.951  1.00  0.00           C  
ATOM   4756  CD1 ILE A 615      18.275  16.503  12.354  1.00  0.00           C  
ATOM   4757  N   PRO A 616      21.421  21.845  13.556  1.00  0.00           N  
ATOM   4758  CA  PRO A 616      22.011  23.039  12.955  1.00  0.00           C  
ATOM   4759  C   PRO A 616      22.745  22.773  11.631  1.00  0.00           C  
ATOM   4760  O   PRO A 616      22.983  21.594  11.262  1.00  0.00           O  
ATOM   4761  CB  PRO A 616      22.880  23.680  14.044  1.00  0.00           C  
ATOM   4762  CG  PRO A 616      23.154  22.544  15.027  1.00  0.00           C  
ATOM   4763  CD  PRO A 616      21.927  21.647  14.905  1.00  0.00           C  
ATOM   4764  OXT PRO A 616      22.951  23.784  10.931  1.00  0.00           O1-
TER   
ATOM   4765  N   ALA B   1      10.626  20.189 -44.028  1.00 47.65      A    N  
ATOM   4766  CA  ALA B   1       9.632  20.928 -43.202  1.00 46.08      A    C  
ATOM   4767  C   ALA B   1       8.899  19.965 -42.268  1.00 45.34      A    C  
ATOM   4768  O   ALA B   1       7.655  19.936 -42.174  1.00 46.68      A    O  
ATOM   4769  CB  ALA B   1       8.650  21.800 -44.107  1.00 48.23      A    C  
ATOM   4770  N   ASP B   2       9.701  19.140 -41.588  1.00 43.44      A    N  
ATOM   4771  CA  ASP B   2       9.556  18.886 -40.155  1.00 41.76      A    C  
ATOM   4772  C   ASP B   2      10.019  17.476 -39.645  1.00 41.42      A    C  
ATOM   4773  O   ASP B   2       9.731  16.382 -40.196  1.00 40.59      A    O  
ATOM   4774  CB  ASP B   2       8.402  19.708 -39.489  1.00 40.81      A    C  
ATOM   4775  CG  ASP B   2       7.782  19.115 -38.251  1.00 41.25      A    C  
ATOM   4776  OD1 ASP B   2       7.664  17.907 -38.297  1.00 36.17      A    O  
ATOM   4777  OD2 ASP B   2       7.267  19.895 -37.293  1.00 39.74      A    O1-
ATOM   4778  N   TYR B   3      10.901  17.601 -38.676  1.00 40.33      A    N  
ATOM   4779  CA  TYR B   3      11.543  16.506 -37.983  1.00 39.45      A    C  
ATOM   4780  C   TYR B   3      11.330  16.845 -36.506  1.00 39.11      A    C  
ATOM   4781  O   TYR B   3      11.787  17.898 -36.039  1.00 38.47      A    O  
ATOM   4782  CB  TYR B   3      13.027  16.476 -38.300  1.00 40.55      A    C  
ATOM   4783  CG  TYR B   3      13.316  16.333 -39.758  1.00 40.17      A    C  
ATOM   4784  CD1 TYR B   3      13.477  15.073 -40.333  1.00 39.68      A    C  
ATOM   4785  CD2 TYR B   3      13.358  17.446 -40.578  1.00 41.28      A    C  
ATOM   4786  CE1 TYR B   3      13.722  14.928 -41.693  1.00 41.75      A    C  
ATOM   4787  CE2 TYR B   3      13.589  17.327 -41.914  1.00 40.92      A    C  
ATOM   4788  CZ  TYR B   3      13.774  16.076 -42.474  1.00 42.87      A    C  
ATOM   4789  OH  TYR B   3      13.992  16.008 -43.820  1.00 43.53      A    O  
ATOM   4790  N   ASP B   4      10.619  15.972 -35.799  1.00 37.85      A    N  
ATOM   4791  CA  ASP B   4      10.445  16.085 -34.373  1.00 38.78      A    C  
ATOM   4792  C   ASP B   4      11.400  15.123 -33.677  1.00 38.39      A    C  
ATOM   4793  O   ASP B   4      11.186  13.946 -33.617  1.00 38.83      A    O  
ATOM   4794  CB  ASP B   4       9.024  15.742 -34.045  1.00 39.60      A    C  
ATOM   4795  CG  ASP B   4       8.054  16.596 -34.795  1.00 38.56      A    C  
ATOM   4796  OD1 ASP B   4       8.012  17.832 -34.589  1.00 35.24      A    O  
ATOM   4797  OD2 ASP B   4       7.276  15.996 -35.570  1.00 42.40      A    O1-
ATOM   4798  N   LEU B   5      12.473  15.687 -33.153  1.00 38.73      A    N  
ATOM   4799  CA  LEU B   5      13.566  14.892 -32.608  1.00 38.43      A    C  
ATOM   4800  C   LEU B   5      13.610  14.990 -31.076  1.00 38.78      A    C  
ATOM   4801  O   LEU B   5      13.097  15.949 -30.489  1.00 38.57      A    O  
ATOM   4802  CB  LEU B   5      14.876  15.359 -33.242  1.00 37.96      A    C  
ATOM   4803  CG  LEU B   5      14.966  15.379 -34.792  1.00 38.86      A    C  
ATOM   4804  CD1 LEU B   5      16.403  15.719 -35.186  1.00 39.95      A    C  
ATOM   4805  CD2 LEU B   5      14.432  14.083 -35.465  1.00 37.56      A    C  
ATOM   4806  N   LYS B   6      14.254  13.990 -30.464  1.00 38.68      A    N  
ATOM   4807  CA  LYS B   6      14.228  13.748 -29.019  1.00 38.75      A    C  
ATOM   4808  C   LYS B   6      15.687  13.601 -28.564  1.00 38.10      A    C  
ATOM   4809  O   LYS B   6      16.469  12.816 -29.182  1.00 36.07      A    O  
ATOM   4810  CB  LYS B   6      13.496  12.431 -28.694  1.00 38.69      A    C  
ATOM   4811  CG  LYS B   6      11.967  12.451 -28.840  1.00 40.77      A    C  
ATOM   4812  CD  LYS B   6      11.268  11.115 -28.417  1.00 42.78      A    C  
ATOM   4813  CE  LYS B   6       9.857  11.086 -29.004  1.00 46.33      A    C  
ATOM   4814  NZ  LYS B   6       9.976  11.328 -30.538  1.00 50.40      A    N1+
ATOM   4815  N   PHE B   7      16.038  14.313 -27.491  1.00 36.09      A    N  
ATOM   4816  CA  PHE B   7      17.419  14.280 -26.879  1.00 37.73      A    C  
ATOM   4817  C   PHE B   7      17.271  13.860 -25.420  1.00 37.55      A    C  
ATOM   4818  O   PHE B   7      16.667  14.572 -24.593  1.00 38.06      A    O  
ATOM   4819  CB  PHE B   7      18.009  15.653 -27.029  1.00 37.35      A    C  
ATOM   4820  CG  PHE B   7      19.482  15.788 -26.660  1.00 38.41      A    C  
ATOM   4821  CD1 PHE B   7      20.249  16.706 -27.295  1.00 41.16      A    C  
ATOM   4822  CD2 PHE B   7      20.094  14.983 -25.702  1.00 42.44      A    C  
ATOM   4823  CE1 PHE B   7      21.621  16.865 -26.970  1.00 44.35      A    C  
ATOM   4824  CE2 PHE B   7      21.437  15.111 -25.377  1.00 37.11      A    C  
ATOM   4825  CZ  PHE B   7      22.227  16.049 -26.027  1.00 41.50      A    C  
ATOM   4826  N   GLY B   8      17.697  12.626 -25.139  1.00 37.78      A    N  
ATOM   4827  CA  GLY B   8      17.597  12.088 -23.770  1.00 38.47      A    C  
ATOM   4828  C   GLY B   8      18.922  12.257 -23.041  1.00 39.09      A    C  
ATOM   4829  O   GLY B   8      19.980  12.186 -23.655  1.00 36.70      A    O  
ATOM   4830  N   MET B   9      18.831  12.551 -21.739  1.00 40.14      A    N  
ATOM   4831  CA  MET B   9      20.000  12.615 -20.862  1.00 39.67      A    C  
ATOM   4832  C   MET B   9      19.714  12.155 -19.439  1.00 39.91      A    C  
ATOM   4833  O   MET B   9      18.591  12.236 -18.952  1.00 39.01      A    O  
ATOM   4834  CB  MET B   9      20.546  14.047 -20.834  1.00 39.81      A    C  
ATOM   4835  CG  MET B   9      19.641  15.080 -20.210  1.00 38.65      A    C  
ATOM   4836  SD  MET B   9      20.180  16.763 -20.614  1.00 42.49      A    S  
ATOM   4837  CE  MET B   9      19.765  16.777 -22.351  1.00 40.86      A    C  
ATOM   4838  N   ASN B  10      20.768  11.681 -18.771  1.00 40.14      A    N  
ATOM   4839  CA  ASN B  10      20.754  11.521 -17.296  1.00 40.23      A    C  
ATOM   4840  C   ASN B  10      20.651  12.821 -16.493  1.00 39.45      A    C  
ATOM   4841  O   ASN B  10      20.016  12.851 -15.462  1.00 41.74      A    O  
ATOM   4842  CB  ASN B  10      21.977  10.768 -16.805  1.00 40.08      A    C  
ATOM   4843  CG  ASN B  10      21.907   9.328 -17.138  0.50 37.87      A    C  
ATOM   4844  ND2 ASN B  10      23.055   8.695 -17.209  0.50 37.12      A    N  
ATOM   4845  OD1 ASN B  10      20.834   8.787 -17.372  0.50 41.60      A    O  
ATOM   4846  N   ALA B  11      21.319  13.860 -16.974  1.00 39.10      A    N  
ATOM   4847  CA  ALA B  11      21.432  15.104 -16.288  1.00 39.25      A    C  
ATOM   4848  C   ALA B  11      20.043  15.763 -16.067  1.00 39.37      A    C  
ATOM   4849  O   ALA B  11      19.115  15.607 -16.876  1.00 38.34      A    O  
ATOM   4850  CB  ALA B  11      22.388  16.023 -17.093  1.00 39.51      A    C  
ATOM   4851  N   GLY B  12      19.935  16.495 -14.979  1.00 39.65      A    N  
ATOM   4852  CA  GLY B  12      18.719  17.243 -14.600  1.00 40.52      A    C  
ATOM   4853  C   GLY B  12      18.599  18.619 -15.238  1.00 41.18      A    C  
ATOM   4854  O   GLY B  12      19.538  19.127 -15.870  1.00 41.31      A    O  
ATOM   4855  N   THR B  13      17.443  19.235 -15.052  1.00 41.56      A    N  
ATOM   4856  CA  THR B  13      17.156  20.508 -15.719  1.00 42.65      A    C  
ATOM   4857  C   THR B  13      17.962  21.712 -15.173  1.00 43.26      A    C  
ATOM   4858  O   THR B  13      18.022  22.760 -15.816  1.00 43.78      A    O  
ATOM   4859  CB  THR B  13      15.636  20.841 -15.722  1.00 43.54      A    C  
ATOM   4860  CG2 THR B  13      14.795  19.677 -16.261  1.00 44.35      A    C  
ATOM   4861  OG1 THR B  13      15.216  21.164 -14.408  1.00 40.72      A    O  
ATOM   4862  N   SER B  14      18.600  21.551 -14.025  1.00 42.64      A    N  
ATOM   4863  CA  SER B  14      19.437  22.610 -13.472  1.00 43.57      A    C  
ATOM   4864  C   SER B  14      20.910  22.452 -13.866  1.00 42.19      A    C  
ATOM   4865  O   SER B  14      21.745  23.284 -13.460  1.00 42.11      A    O  
ATOM   4866  CB  SER B  14      19.312  22.600 -11.934  1.00 44.66      A    C  
ATOM   4867  OG  SER B  14      20.095  21.517 -11.424  1.00 49.87      A    O  
ATOM   4868  N   SER B  15      21.248  21.382 -14.602  1.00 40.23      A    N  
ATOM   4869  CA  SER B  15      22.646  21.113 -14.962  1.00 39.01      A    C  
ATOM   4870  C   SER B  15      23.212  22.013 -16.091  1.00 38.97      A    C  
ATOM   4871  O   SER B  15      22.497  22.590 -16.903  1.00 38.08      A    O  
ATOM   4872  CB  SER B  15      22.849  19.634 -15.298  1.00 39.45      A    C  
ATOM   4873  OG  SER B  15      22.177  19.226 -16.487  1.00 35.39      A    O  
ATOM   4874  N   ASN B  16      24.534  22.141 -16.118  1.00 39.40      A    N  
ATOM   4875  CA  ASN B  16      25.239  22.661 -17.310  1.00 39.19      A    C  
ATOM   4876  C   ASN B  16      24.937  21.855 -18.581  1.00 38.69      A    C  
ATOM   4877  O   ASN B  16      24.732  22.432 -19.643  1.00 38.84      A    O  
ATOM   4878  CB  ASN B  16      26.760  22.722 -17.071  1.00 38.62      A    C  
ATOM   4879  CG  ASN B  16      27.146  23.662 -15.951  1.00 40.91      A    C  
ATOM   4880  ND2 ASN B  16      28.385  23.532 -15.471  1.00 41.21      A    N  
ATOM   4881  OD1 ASN B  16      26.357  24.523 -15.554  1.00 37.92      A    O  
ATOM   4882  N   GLU B  17      24.903  20.530 -18.488  1.00 39.13      A    N  
ATOM   4883  CA  GLU B  17      24.605  19.667 -19.654  1.00 39.53      A    C  
ATOM   4884  C   GLU B  17      23.257  20.025 -20.256  1.00 39.00      A    C  
ATOM   4885  O   GLU B  17      23.132  20.083 -21.479  1.00 40.03      A    O  
ATOM   4886  CB  GLU B  17      24.592  18.202 -19.243  1.00 38.05      A    C  
ATOM   4887  CG  GLU B  17      25.967  17.708 -18.709  1.00 39.60      A    C  
ATOM   4888  CD  GLU B  17      26.087  17.685 -17.210  1.00 41.73      A    C  
ATOM   4889  OE1 GLU B  17      25.805  18.718 -16.503  1.00 36.99      A    O  
ATOM   4890  OE2 GLU B  17      26.501  16.640 -16.694  1.00 38.57      A    O1-
ATOM   4891  N   TYR B  18      22.266  20.206 -19.390  1.00 38.25      A    N  
ATOM   4892  CA  TYR B  18      20.911  20.565 -19.808  1.00 38.16      A    C  
ATOM   4893  C   TYR B  18      20.895  21.955 -20.457  1.00 38.08      A    C  
ATOM   4894  O   TYR B  18      20.309  22.150 -21.499  1.00 36.78      A    O  
ATOM   4895  CB  TYR B  18      19.956  20.498 -18.655  1.00 39.51      A    C  
ATOM   4896  CG  TYR B  18      18.517  20.721 -19.084  1.00 42.41      A    C  
ATOM   4897  CD1 TYR B  18      17.756  19.662 -19.571  1.00 45.06      A    C  
ATOM   4898  CD2 TYR B  18      17.943  21.986 -19.054  1.00 42.92      A    C  
ATOM   4899  CE1 TYR B  18      16.403  19.837 -19.961  1.00 44.12      A    C  
ATOM   4900  CE2 TYR B  18      16.601  22.182 -19.457  1.00 44.00      A    C  
ATOM   4901  CZ  TYR B  18      15.838  21.082 -19.925  1.00 42.91      A    C  
ATOM   4902  OH  TYR B  18      14.493  21.215 -20.324  1.00 46.11      A    O  
ATOM   4903  N   LYS B  19      21.596  22.898 -19.863  1.00 39.06      A    N  
ATOM   4904  CA  LYS B  19      21.655  24.260 -20.394  1.00 39.75      A    C  
ATOM   4905  C   LYS B  19      22.280  24.273 -21.822  1.00 39.17      A    C  
ATOM   4906  O   LYS B  19      21.837  25.015 -22.729  1.00 37.43      A    O  
ATOM   4907  CB  LYS B  19      22.484  25.136 -19.427  1.00 40.21      A    C  
ATOM   4908  CG  LYS B  19      22.030  26.532 -19.313  1.00 46.06      A    C  
ATOM   4909  CD  LYS B  19      22.661  27.226 -18.146  1.00 48.16      A    C  
ATOM   4910  CE  LYS B  19      22.424  28.726 -18.267  1.00 54.42      A    C  
ATOM   4911  NZ  LYS B  19      20.972  29.114 -18.497  1.00 56.19      A    N1+
ATOM   4912  N   ALA B  20      23.296  23.461 -22.010  1.00 39.18      A    N  
ATOM   4913  CA  ALA B  20      24.001  23.381 -23.288  1.00 37.96      A    C  
ATOM   4914  C   ALA B  20      23.093  22.633 -24.288  1.00 37.86      A    C  
ATOM   4915  O   ALA B  20      23.028  22.991 -25.458  1.00 36.85      A    O  
ATOM   4916  CB  ALA B  20      25.381  22.685 -23.107  1.00 38.09      A    C  
ATOM   4917  N   ALA B  21      22.363  21.622 -23.805  1.00 38.95      A    N  
ATOM   4918  CA  ALA B  21      21.422  20.891 -24.665  1.00 37.82      A    C  
ATOM   4919  C   ALA B  21      20.285  21.835 -25.144  1.00 38.94      A    C  
ATOM   4920  O   ALA B  21      19.784  21.694 -26.263  1.00 38.59      A    O  
ATOM   4921  CB  ALA B  21      20.897  19.616 -23.920  1.00 37.84      A    C  
ATOM   4922  N   GLU B  22      19.889  22.824 -24.303  1.00 39.08      A    N  
ATOM   4923  CA  GLU B  22      18.883  23.810 -24.672  1.00 40.51      A    C  
ATOM   4924  C   GLU B  22      19.444  24.754 -25.704  1.00 39.26      A    C  
ATOM   4925  O   GLU B  22      18.750  25.110 -26.650  1.00 38.04      A    O  
ATOM   4926  CB  GLU B  22      18.494  24.644 -23.466  1.00 40.65      A    C  
ATOM   4927  CG  GLU B  22      17.446  24.044 -22.597  1.00 40.85      A    C  
ATOM   4928  CD  GLU B  22      17.105  25.021 -21.421  1.00 44.36      A    C  
ATOM   4929  OE1 GLU B  22      18.024  25.431 -20.683  1.00 46.10      A    O  
ATOM   4930  OE2 GLU B  22      15.926  25.344 -21.257  1.00 47.28      A    O1-
ATOM   4931  N   MET B  23      20.721  25.057 -25.590  1.00 39.55      A    N  
ATOM   4932  CA  MET B  23      21.378  25.919 -26.577  1.00 41.37      A    C  
ATOM   4933  C   MET B  23      21.411  25.217 -27.940  1.00 40.20      A    C  
ATOM   4934  O   MET B  23      21.071  25.821 -28.963  1.00 38.83      A    O  
ATOM   4935  CB  MET B  23      22.806  26.379 -26.165  1.00 41.11      A    C  
ATOM   4936  CG  MET B  23      23.609  26.918 -27.362  1.00 41.31      A    C  
ATOM   4937  SD  MET B  23      25.347  27.268 -27.036  1.00 44.76      A    S
[truncated: 178,779 more chars]
