# Supplementary material for: Structural and mechanistic analysis of a tripartite ATP-independent periplasmic TRAP transporter
Source: Nat Commun. 2022 Aug 4;13:4471. doi: 10.1038/s41467-022-31907-y (PMC9352664; doi:10.1038/s41467-022-31907-y)
Supplement: Supplementary file 5 — Supplementary Data 2 [file 41467_2022_31907_MOESM5_ESM.zip]

Archive with 4 entries (4 files):
- Molprobity report of the AF2 model of the P-QM complex.pdf
- __MACOSX/._Molprobity report of the AF2 model of the P-QM complex.pdf
- AF2 model of the P-QM complex.pdb
- __MACOSX/._AF2 model of the P-QM complex.pdb
