# Supplementary material for: Structural and mechanistic analysis of a tripartite ATP-independent periplasmic TRAP transporter
Source: Nat Commun. 2022 Aug 4;13:4471. doi: 10.1038/s41467-022-31907-y (PMC9352664; doi:10.1038/s41467-022-31907-y)
Supplement: Supplementary file 5 — Supplementary Data 2 [file 41467_2022_31907_MOESM5_ESM.zip › AF2 model of the P-QM complex.pdb]

MODEL     1
ATOM      1  N   MET A   1      -6.838 -29.155  17.786  1.00 59.57           N  
ATOM      2  CA  MET A   1      -7.356 -28.072  16.955  1.00 59.57           C  
ATOM      3  C   MET A   1      -7.292 -26.740  17.695  1.00 59.57           C  
ATOM      4  CB  MET A   1      -8.796 -28.364  16.528  1.00 59.57           C  
ATOM      5  O   MET A   1      -7.105 -25.691  17.076  1.00 59.57           O  
ATOM      6  CG  MET A   1      -8.906 -29.365  15.389  1.00 59.57           C  
ATOM      7  SD  MET A   1      -9.529 -28.602  13.841  1.00 59.57           S  
ATOM      8  CE  MET A   1     -11.034 -29.583  13.584  1.00 59.57           C  
ATOM      9  N   LYS A   2      -7.156 -26.872  19.062  1.00 65.80           N  
ATOM     10  CA  LYS A   2      -7.004 -25.693  19.909  1.00 65.80           C  
ATOM     11  C   LYS A   2      -5.604 -25.098  19.779  1.00 65.80           C  
ATOM     12  CB  LYS A   2      -7.291 -26.042  21.371  1.00 65.80           C  
ATOM     13  O   LYS A   2      -5.440 -23.877  19.784  1.00 65.80           O  
ATOM     14  CG  LYS A   2      -8.772 -26.116  21.710  1.00 65.80           C  
ATOM     15  CD  LYS A   2      -8.994 -26.313  23.204  1.00 65.80           C  
ATOM     16  CE  LYS A   2     -10.470 -26.498  23.531  1.00 65.80           C  
ATOM     17  NZ  LYS A   2     -10.694 -26.683  24.996  1.00 65.80           N  
ATOM     18  N   TYR A   3      -4.639 -26.026  19.470  1.00 70.28           N  
ATOM     19  CA  TYR A   3      -3.253 -25.582  19.382  1.00 70.28           C  
ATOM     20  C   TYR A   3      -3.002 -24.832  18.079  1.00 70.28           C  
ATOM     21  CB  TYR A   3      -2.299 -26.776  19.489  1.00 70.28           C  
ATOM     22  O   TYR A   3      -2.322 -23.803  18.069  1.00 70.28           O  
ATOM     23  CG  TYR A   3      -2.211 -27.360  20.878  1.00 70.28           C  
ATOM     24  CD1 TYR A   3      -1.465 -26.732  21.873  1.00 70.28           C  
ATOM     25  CD2 TYR A   3      -2.872 -28.541  21.198  1.00 70.28           C  
ATOM     26  CE1 TYR A   3      -1.380 -27.268  23.154  1.00 70.28           C  
ATOM     27  CE2 TYR A   3      -2.794 -29.085  22.475  1.00 70.28           C  
ATOM     28  OH  TYR A   3      -1.966 -28.977  24.711  1.00 70.28           O  
ATOM     29  CZ  TYR A   3      -2.047 -28.442  23.445  1.00 70.28           C  
ATOM     30  N   ILE A   4      -3.640 -25.332  16.988  1.00 69.69           N  
ATOM     31  CA  ILE A   4      -3.451 -24.715  15.680  1.00 69.69           C  
ATOM     32  C   ILE A   4      -4.132 -23.348  15.650  1.00 69.69           C  
ATOM     33  CB  ILE A   4      -4.000 -25.612  14.547  1.00 69.69           C  
ATOM     34  O   ILE A   4      -3.595 -22.392  15.086  1.00 69.69           O  
ATOM     35  CG1 ILE A   4      -3.179 -26.902  14.442  1.00 69.69           C  
ATOM     36  CG2 ILE A   4      -4.006 -24.856  13.215  1.00 69.69           C  
ATOM     37  CD1 ILE A   4      -3.745 -27.918  13.459  1.00 69.69           C  
ATOM     38  N   ASN A   5      -5.368 -23.313  16.385  1.00 74.48           N  
ATOM     39  CA  ASN A   5      -6.086 -22.046  16.475  1.00 74.48           C  
ATOM     40  C   ASN A   5      -5.257 -20.982  17.189  1.00 74.48           C  
ATOM     41  CB  ASN A   5      -7.428 -22.239  17.185  1.00 74.48           C  
ATOM     42  O   ASN A   5      -5.179 -19.840  16.733  1.00 74.48           O  
ATOM     43  CG  ASN A   5      -8.402 -23.071  16.375  1.00 74.48           C  
ATOM     44  ND2 ASN A   5      -9.447 -23.565  17.029  1.00 74.48           N  
ATOM     45  OD1 ASN A   5      -8.218 -23.269  15.171  1.00 74.48           O  
ATOM     46  N   LYS A   6      -4.555 -21.399  18.094  1.00 78.83           N  
ATOM     47  CA  LYS A   6      -3.784 -20.487  18.934  1.00 78.83           C  
ATOM     48  C   LYS A   6      -2.489 -20.066  18.245  1.00 78.83           C  
ATOM     49  CB  LYS A   6      -3.473 -21.134  20.284  1.00 78.83           C  
ATOM     50  O   LYS A   6      -2.029 -18.935  18.415  1.00 78.83           O  
ATOM     51  CG  LYS A   6      -4.626 -21.084  21.276  1.00 78.83           C  
ATOM     52  CD  LYS A   6      -4.192 -21.542  22.662  1.00 78.83           C  
ATOM     53  CE  LYS A   6      -5.352 -21.518  23.648  1.00 78.83           C  
ATOM     54  NZ  LYS A   6      -4.938 -21.992  25.002  1.00 78.83           N  
ATOM     55  N   LEU A   7      -2.040 -20.945  17.394  1.00 83.03           N  
ATOM     56  CA  LEU A   7      -0.783 -20.674  16.705  1.00 83.03           C  
ATOM     57  C   LEU A   7      -0.938 -19.513  15.728  1.00 83.03           C  
ATOM     58  CB  LEU A   7      -0.300 -21.921  15.960  1.00 83.03           C  
ATOM     59  O   LEU A   7      -0.100 -18.610  15.692  1.00 83.03           O  
ATOM     60  CG  LEU A   7       1.088 -21.836  15.324  1.00 83.03           C  
ATOM     61  CD1 LEU A   7       1.924 -23.053  15.708  1.00 83.03           C  
ATOM     62  CD2 LEU A   7       0.975 -21.716  13.808  1.00 83.03           C  
ATOM     63  N   GLU A   8      -1.995 -19.520  14.904  1.00 81.77           N  
ATOM     64  CA  GLU A   8      -2.286 -18.473  13.930  1.00 81.77           C  
ATOM     65  C   GLU A   8      -2.502 -17.126  14.615  1.00 81.77           C  
ATOM     66  CB  GLU A   8      -3.516 -18.842  13.096  1.00 81.77           C  
ATOM     67  O   GLU A   8      -1.982 -16.104  14.164  1.00 81.77           O  
ATOM     68  CG  GLU A   8      -3.833 -17.843  11.992  1.00 81.77           C  
ATOM     69  CD  GLU A   8      -5.072 -18.207  11.191  1.00 81.77           C  
ATOM     70  OE1 GLU A   8      -5.431 -17.458  10.254  1.00 81.77           O  
ATOM     71  OE2 GLU A   8      -5.690 -19.250  11.503  1.00 81.77           O  
ATOM     72  N   GLU A   9      -3.278 -17.192  15.655  1.00 83.26           N  
ATOM     73  CA  GLU A   9      -3.535 -15.982  16.429  1.00 83.26           C  
ATOM     74  C   GLU A   9      -2.252 -15.446  17.059  1.00 83.26           C  
ATOM     75  CB  GLU A   9      -4.581 -16.250  17.515  1.00 83.26           C  
ATOM     76  O   GLU A   9      -2.005 -14.239  17.045  1.00 83.26           O  
ATOM     77  CG  GLU A   9      -5.985 -16.476  16.973  1.00 83.26           C  
ATOM     78  CD  GLU A   9      -7.008 -16.766  18.060  1.00 83.26           C  
ATOM     79  OE1 GLU A   9      -8.186 -17.030  17.730  1.00 83.26           O  
ATOM     80  OE2 GLU A   9      -6.627 -16.729  19.252  1.00 83.26           O  
ATOM     81  N   TRP A  10      -1.392 -16.413  17.464  1.00 85.45           N  
ATOM     82  CA  TRP A  10      -0.129 -16.029  18.085  1.00 85.45           C  
ATOM     83  C   TRP A  10       0.828 -15.439  17.054  1.00 85.45           C  
ATOM     84  CB  TRP A  10       0.521 -17.233  18.772  1.00 85.45           C  
ATOM     85  O   TRP A  10       1.428 -14.387  17.285  1.00 85.45           O  
ATOM     86  CG  TRP A  10       0.083 -17.433  20.192  1.00 85.45           C  
ATOM     87  CD1 TRP A  10      -1.201 -17.529  20.653  1.00 85.45           C  
ATOM     88  CD2 TRP A  10       0.931 -17.556  21.338  1.00 85.45           C  
ATOM     89  CE2 TRP A  10       0.092 -17.726  22.462  1.00 85.45           C  
ATOM     90  CE3 TRP A  10       2.320 -17.539  21.524  1.00 85.45           C  
ATOM     91  NE1 TRP A  10      -1.202 -17.706  22.017  1.00 85.45           N  
ATOM     92  CH2 TRP A  10       1.961 -17.859  23.909  1.00 85.45           C  
ATOM     93  CZ2 TRP A  10       0.599 -17.878  23.755  1.00 85.45           C  
ATOM     94  CZ3 TRP A  10       2.821 -17.692  22.812  1.00 85.45           C  
ATOM     95  N   LEU A  11       0.843 -16.146  15.903  1.00 88.13           N  
ATOM     96  CA  LEU A  11       1.705 -15.682  14.822  1.00 88.13           C  
ATOM     97  C   LEU A  11       1.252 -14.318  14.313  1.00 88.13           C  
ATOM     98  CB  LEU A  11       1.714 -16.692  13.672  1.00 88.13           C  
ATOM     99  O   LEU A  11       2.068 -13.407  14.153  1.00 88.13           O  
ATOM    100  CG  LEU A  11       2.729 -16.440  12.556  1.00 88.13           C  
ATOM    101  CD1 LEU A  11       3.530 -17.707  12.272  1.00 88.13           C  
ATOM    102  CD2 LEU A  11       2.027 -15.951  11.294  1.00 88.13           C  
ATOM    103  N   GLY A  12      -0.076 -14.261  14.063  1.00 85.46           N  
ATOM    104  CA  GLY A  12      -0.645 -13.000  13.616  1.00 85.46           C  
ATOM    105  C   GLY A  12      -0.458 -11.873  14.614  1.00 85.46           C  
ATOM    106  O   GLY A  12      -0.079 -10.761  14.239  1.00 85.46           O  
ATOM    107  N   GLY A  13      -0.725 -12.201  15.861  1.00 86.36           N  
ATOM    108  CA  GLY A  13      -0.533 -11.218  16.916  1.00 86.36           C  
ATOM    109  C   GLY A  13       0.910 -10.773  17.061  1.00 86.36           C  
ATOM    110  O   GLY A  13       1.185  -9.580  17.206  1.00 86.36           O  
ATOM    111  N   ALA A  14       1.881 -11.709  16.954  1.00 89.55           N  
ATOM    112  CA  ALA A  14       3.309 -11.418  17.061  1.00 89.55           C  
ATOM    113  C   ALA A  14       3.771 -10.514  15.922  1.00 89.55           C  
ATOM    114  CB  ALA A  14       4.117 -12.713  17.070  1.00 89.55           C  
ATOM    115  O   ALA A  14       4.508  -9.551  16.145  1.00 89.55           O  
ATOM    116  N   LEU A  15       3.318 -10.814  14.715  1.00 90.30           N  
ATOM    117  CA  LEU A  15       3.675 -10.026  13.540  1.00 90.30           C  
ATOM    118  C   LEU A  15       3.139  -8.603  13.657  1.00 90.30           C  
ATOM    119  CB  LEU A  15       3.134 -10.685  12.268  1.00 90.30           C  
ATOM    120  O   LEU A  15       3.819  -7.646  13.279  1.00 90.30           O  
ATOM    121  CG  LEU A  15       3.879 -11.928  11.779  1.00 90.30           C  
ATOM    122  CD1 LEU A  15       3.146 -12.555  10.598  1.00 90.30           C  
ATOM    123  CD2 LEU A  15       5.314 -11.578  11.401  1.00 90.30           C  
ATOM    124  N   PHE A  16       1.877  -8.585  14.149  1.00 87.39           N  
ATOM    125  CA  PHE A  16       1.236  -7.290  14.346  1.00 87.39           C  
ATOM    126  C   PHE A  16       2.027  -6.439  15.332  1.00 87.39           C  
ATOM    127  CB  PHE A  16      -0.201  -7.469  14.843  1.00 87.39           C  
ATOM    128  O   PHE A  16       2.246  -5.249  15.097  1.00 87.39           O  
ATOM    129  CG  PHE A  16      -1.046  -6.230  14.719  1.00 87.39           C  
ATOM    130  CD1 PHE A  16      -1.079  -5.290  15.742  1.00 87.39           C  
ATOM    131  CD2 PHE A  16      -1.807  -6.005  13.579  1.00 87.39           C  
ATOM    132  CE1 PHE A  16      -1.860  -4.142  15.630  1.00 87.39           C  
ATOM    133  CE2 PHE A  16      -2.589  -4.860  13.460  1.00 87.39           C  
ATOM    134  CZ  PHE A  16      -2.615  -3.930  14.487  1.00 87.39           C  
ATOM    135  N   ILE A  17       2.532  -7.008  16.385  1.00 90.80           N  
ATOM    136  CA  ILE A  17       3.329  -6.324  17.397  1.00 90.80           C  
ATOM    137  C   ILE A  17       4.676  -5.915  16.804  1.00 90.80           C  
ATOM    138  CB  ILE A  17       3.540  -7.210  18.645  1.00 90.80           C  
ATOM    139  O   ILE A  17       5.182  -4.828  17.089  1.00 90.80           O  
ATOM    140  CG1 ILE A  17       2.218  -7.397  19.397  1.00 90.80           C  
ATOM    141  CG2 ILE A  17       4.611  -6.609  19.560  1.00 90.80           C  
ATOM    142  CD1 ILE A  17       2.297  -8.385  20.552  1.00 90.80           C  
ATOM    143  N   ALA A  18       5.218  -6.763  15.978  1.00 92.07           N  
ATOM    144  CA  ALA A  18       6.467  -6.461  15.284  1.00 92.07           C  
ATOM    145  C   ALA A  18       6.326  -5.211  14.421  1.00 92.07           C  
ATOM    146  CB  ALA A  18       6.900  -7.649  14.428  1.00 92.07           C  
ATOM    147  O   ALA A  18       7.200  -4.340  14.431  1.00 92.07           O  
ATOM    148  N   ILE A  19       5.173  -5.202  13.700  1.00 91.34           N  
ATOM    149  CA  ILE A  19       4.906  -4.037  12.863  1.00 91.34           C  
ATOM    150  C   ILE A  19       4.844  -2.782  13.729  1.00 91.34           C  
ATOM    151  CB  ILE A  19       3.593  -4.204  12.066  1.00 91.34           C  
ATOM    152  O   ILE A  19       5.417  -1.748  13.377  1.00 91.34           O  
ATOM    153  CG1 ILE A  19       3.720  -5.354  11.061  1.00 91.34           C  
ATOM    154  CG2 ILE A  19       3.222  -2.897  11.358  1.00 91.34           C  
ATOM    155  CD1 ILE A  19       2.423  -5.692  10.339  1.00 91.34           C  
ATOM    156  N   PHE A  20       4.136  -2.957  14.840  1.00 90.70           N  
ATOM    157  CA  PHE A  20       3.980  -1.866  15.795  1.00 90.70           C  
ATOM    158  C   PHE A  20       5.337  -1.387  16.296  1.00 90.70           C  
ATOM    159  CB  PHE A  20       3.109  -2.304  16.977  1.00 90.70           C  
ATOM    160  O   PHE A  20       5.619  -0.187  16.290  1.00 90.70           O  
ATOM    161  CG  PHE A  20       2.756  -1.185  17.919  1.00 90.70           C  
ATOM    162  CD1 PHE A  20       2.902  -1.341  19.292  1.00 90.70           C  
ATOM    163  CD2 PHE A  20       2.277   0.024  17.431  1.00 90.70           C  
ATOM    164  CE1 PHE A  20       2.576  -0.307  20.166  1.00 90.70           C  
ATOM    165  CE2 PHE A  20       1.948   1.062  18.298  1.00 90.70           C  
ATOM    166  CZ  PHE A  20       2.098   0.894  19.665  1.00 90.70           C  
ATOM    167  N   GLY A  21       6.256  -2.247  16.635  1.00 90.95           N  
ATOM    168  CA  GLY A  21       7.593  -1.910  17.097  1.00 90.95           C  
ATOM    169  C   GLY A  21       8.442  -1.242  16.032  1.00 90.95           C  
ATOM    170  O   GLY A  21       9.131  -0.258  16.307  1.00 90.95           O  
ATOM    171  N   ILE A  22       8.368  -1.754  14.847  1.00 91.04           N  
ATOM    172  CA  ILE A  22       9.144  -1.242  13.722  1.00 91.04           C  
ATOM    173  C   ILE A  22       8.728   0.196  13.421  1.00 91.04           C  
ATOM    174  CB  ILE A  22       8.968  -2.125  12.467  1.00 91.04           C  
ATOM    175  O   ILE A  22       9.579   1.064  13.210  1.00 91.04           O  
ATOM    176  CG1 ILE A  22       9.615  -3.498  12.685  1.00 91.04           C  
ATOM    177  CG2 ILE A  22       9.556  -1.433  11.233  1.00 91.04           C  
ATOM    178  CD1 ILE A  22       9.290  -4.515  11.599  1.00 91.04           C  
ATOM    179  N   LEU A  23       7.451   0.431  13.488  1.00 89.12           N  
ATOM    180  CA  LEU A  23       6.927   1.747  13.141  1.00 89.12           C  
ATOM    181  C   LEU A  23       7.245   2.763  14.233  1.00 89.12           C  
ATOM    182  CB  LEU A  23       5.415   1.681  12.914  1.00 89.12           C  
ATOM    183  O   LEU A  23       7.525   3.928  13.941  1.00 89.12           O  
ATOM    184  CG  LEU A  23       4.950   0.949  11.653  1.00 89.12           C  
ATOM    185  CD1 LEU A  23       3.427   0.924  11.587  1.00 89.12           C  
ATOM    186  CD2 LEU A  23       5.534   1.607  10.408  1.00 89.12           C  
ATOM    187  N   ILE A  24       7.224   2.314  15.485  1.00 89.18           N  
ATOM    188  CA  ILE A  24       7.636   3.178  16.585  1.00 89.18           C  
ATOM    189  C   ILE A  24       9.106   3.559  16.420  1.00 89.18           C  
ATOM    190  CB  ILE A  24       7.410   2.497  17.954  1.00 89.18           C  
ATOM    191  O   ILE A  24       9.472   4.727  16.574  1.00 89.18           O  
ATOM    192  CG1 ILE A  24       5.910   2.376  18.248  1.00 89.18           C  
ATOM    193  CG2 ILE A  24       8.126   3.269  19.066  1.00 89.18           C  
ATOM    194  CD1 ILE A  24       5.590   1.616  19.528  1.00 89.18           C  
ATOM    195  N   ALA A  25       9.924   2.567  16.126  1.00 87.80           N  
ATOM    196  CA  ALA A  25      11.354   2.788  15.923  1.00 87.80           C  
ATOM    197  C   ALA A  25      11.600   3.768  14.779  1.00 87.80           C  
ATOM    198  CB  ALA A  25      12.063   1.465  15.648  1.00 87.80           C  
ATOM    199  O   ALA A  25      12.471   4.636  14.873  1.00 87.80           O  
ATOM    200  N   GLN A  26      10.828   3.551  13.770  1.00 84.79           N  
ATOM    201  CA  GLN A  26      10.924   4.423  12.604  1.00 84.79           C  
ATOM    202  C   GLN A  26      10.631   5.873  12.977  1.00 84.79           C  
ATOM    203  CB  GLN A  26       9.964   3.959  11.507  1.00 84.79           C  
ATOM    204  O   GLN A  26      11.351   6.784  12.561  1.00 84.79           O  
ATOM    205  CG  GLN A  26       9.993   4.829  10.257  1.00 84.79           C  
ATOM    206  CD  GLN A  26       8.869   4.506   9.291  1.00 84.79           C  
ATOM    207  NE2 GLN A  26       8.682   5.361   8.292  1.00 84.79           N  
ATOM    208  OE1 GLN A  26       8.174   3.496   9.441  1.00 84.79           O  
ATOM    209  N   ILE A  27       9.520   6.069  13.802  1.00 83.53           N  
ATOM    210  CA  ILE A  27       9.107   7.408  14.208  1.00 83.53           C  
ATOM    211  C   ILE A  27      10.172   8.023  15.114  1.00 83.53           C  
ATOM    212  CB  ILE A  27       7.740   7.384  14.928  1.00 83.53           C  
ATOM    213  O   ILE A  27      10.538   9.189  14.949  1.00 83.53           O  
ATOM    214  CG1 ILE A  27       6.635   6.947  13.960  1.00 83.53           C  
ATOM    215  CG2 ILE A  27       7.425   8.754  15.535  1.00 83.53           C  
ATOM    216  CD1 ILE A  27       5.294   6.682  14.630  1.00 83.53           C  
ATOM    217  N   LEU A  28      10.724   7.279  16.057  1.00 84.93           N  
ATOM    218  CA  LEU A  28      11.738   7.738  17.000  1.00 84.93           C  
ATOM    219  C   LEU A  28      13.028   8.105  16.276  1.00 84.93           C  
ATOM    220  CB  LEU A  28      12.018   6.662  18.052  1.00 84.93           C  
ATOM    221  O   LEU A  28      13.647   9.127  16.581  1.00 84.93           O  
ATOM    222  CG  LEU A  28      10.933   6.448  19.109  1.00 84.93           C  
ATOM    223  CD1 LEU A  28      11.300   5.277  20.015  1.00 84.93           C  
ATOM    224  CD2 LEU A  28      10.724   7.718  19.926  1.00 84.93           C  
ATOM    225  N   SER A  29      13.357   7.239  15.373  1.00 82.40           N  
ATOM    226  CA  SER A  29      14.581   7.459  14.610  1.00 82.40           C  
ATOM    227  C   SER A  29      14.479   8.714  13.750  1.00 82.40           C  
ATOM    228  CB  SER A  29      14.887   6.249  13.727  1.00 82.40           C  
ATOM    229  O   SER A  29      15.441   9.477  13.638  1.00 82.40           O  
ATOM    230  OG  SER A  29      16.019   6.496  12.910  1.00 82.40           O  
ATOM    231  N   ARG A  30      13.360   8.865  13.239  1.00 74.04           N  
ATOM    232  CA  ARG A  30      13.124  10.001  12.354  1.00 74.04           C  
ATOM    233  C   ARG A  30      13.076  11.307  13.139  1.00 74.04           C  
ATOM    234  CB  ARG A  30      11.823   9.812  11.571  1.00 74.04           C  
ATOM    235  O   ARG A  30      13.699  12.296  12.748  1.00 74.04           O  
ATOM    236  CG  ARG A  30      11.549  10.910  10.556  1.00 74.04           C  
ATOM    237  CD  ARG A  30      10.289  10.631   9.748  1.00 74.04           C  
ATOM    238  NE  ARG A  30       9.260  11.638   9.992  1.00 74.04           N  
ATOM    239  NH1 ARG A  30       7.771  10.788   8.443  1.00 74.04           N  
ATOM    240  NH2 ARG A  30       7.223  12.648   9.665  1.00 74.04           N  
ATOM    241  CZ  ARG A  30       8.087  11.689   9.366  1.00 74.04           C  
ATOM    242  N   GLN A  31      12.335  11.351  14.243  1.00 75.51           N  
ATOM    243  CA  GLN A  31      12.076  12.590  14.969  1.00 75.51           C  
ATOM    244  C   GLN A  31      13.226  12.924  15.915  1.00 75.51           C  
ATOM    245  CB  GLN A  31      10.765  12.491  15.751  1.00 75.51           C  
ATOM    246  O   GLN A  31      13.581  14.093  16.080  1.00 75.51           O  
ATOM    247  CG  GLN A  31       9.532  12.347  14.869  1.00 75.51           C  
ATOM    248  CD  GLN A  31       9.261  13.584  14.033  1.00 75.51           C  
ATOM    249  NE2 GLN A  31       8.623  13.394  12.883  1.00 75.51           N  
ATOM    250  OE1 GLN A  31       9.621  14.701  14.418  1.00 75.51           O  
ATOM    251  N   VAL A  32      13.916  11.842  16.455  1.00 78.95           N  
ATOM    252  CA  VAL A  32      14.938  12.039  17.478  1.00 78.95           C  
ATOM    253  C   VAL A  32      16.322  12.047  16.833  1.00 78.95           C  
ATOM    254  CB  VAL A  32      14.865  10.948  18.570  1.00 78.95           C  
ATOM    255  O   VAL A  32      17.128  12.944  17.090  1.00 78.95           O  
ATOM    256  CG1 VAL A  32      15.977  11.139  19.599  1.00 78.95           C  
ATOM    257  CG2 VAL A  32      13.496  10.964  19.249  1.00 78.95           C  
ATOM    258  N   PHE A  33      16.608  11.100  15.864  1.00 78.14           N  
ATOM    259  CA  PHE A  33      17.942  10.874  15.320  1.00 78.14           C  
ATOM    260  C   PHE A  33      18.089  11.534  13.955  1.00 78.14           C  
ATOM    261  CB  PHE A  33      18.233   9.374  15.212  1.00 78.14           C  
ATOM    262  O   PHE A  33      19.187  11.579  13.395  1.00 78.14           O  
ATOM    263  CG  PHE A  33      18.262   8.664  16.538  1.00 78.14           C  
ATOM    264  CD1 PHE A  33      19.312   8.865  17.427  1.00 78.14           C  
ATOM    265  CD2 PHE A  33      17.240   7.794  16.897  1.00 78.14           C  
ATOM    266  CE1 PHE A  33      19.342   8.209  18.655  1.00 78.14           C  
ATOM    267  CE2 PHE A  33      17.264   7.135  18.123  1.00 78.14           C  
ATOM    268  CZ  PHE A  33      18.316   7.343  19.000  1.00 78.14           C  
ATOM    269  N   HIS A  34      16.968  12.196  13.329  1.00 71.13           N  
ATOM    270  CA  HIS A  34      16.930  12.867  12.034  1.00 71.13           C  
ATOM    271  C   HIS A  34      17.462  11.961  10.929  1.00 71.13           C  
ATOM    272  CB  HIS A  34      17.734  14.167  12.081  1.00 71.13           C  
ATOM    273  O   HIS A  34      18.054  12.441   9.959  1.00 71.13           O  
ATOM    274  CG  HIS A  34      17.195  15.172  13.048  1.00 71.13           C  
ATOM    275  CD2 HIS A  34      17.707  15.659  14.203  1.00 71.13           C  
ATOM    276  ND1 HIS A  34      15.978  15.795  12.874  1.00 71.13           N  
ATOM    277  CE1 HIS A  34      15.766  16.625  13.881  1.00 71.13           C  
ATOM    278  NE2 HIS A  34      16.800  16.561  14.702  1.00 71.13           N  
ATOM    279  N   SER A  35      17.463  10.569  11.170  1.00 71.43           N  
ATOM    280  CA  SER A  35      17.826   9.577  10.163  1.00 71.43           C  
ATOM    281  C   SER A  35      16.688   8.591   9.923  1.00 71.43           C  
ATOM    282  CB  SER A  35      19.087   8.821  10.584  1.00 71.43           C  
ATOM    283  O   SER A  35      16.483   7.667  10.713  1.00 71.43           O  
ATOM    284  OG  SER A  35      20.180   9.710  10.734  1.00 71.43           O  
ATOM    285  N   PRO A  36      15.854   8.741   8.885  1.00 68.29           N  
ATOM    286  CA  PRO A  36      14.737   7.823   8.653  1.00 68.29           C  
ATOM    287  C   PRO A  36      15.197   6.426   8.243  1.00 68.29           C  
ATOM    288  CB  PRO A  36      13.957   8.496   7.521  1.00 68.29           C  
ATOM    289  O   PRO A  36      16.189   6.286   7.523  1.00 68.29           O  
ATOM    290  CG  PRO A  36      14.929   9.445   6.898  1.00 68.29           C  
ATOM    291  CD  PRO A  36      15.984   9.782   7.914  1.00 68.29           C  
ATOM    292  N   LEU A  37      14.688   5.383   8.944  1.00 75.91           N  
ATOM    293  CA  LEU A  37      14.942   3.990   8.595  1.00 75.91           C  
ATOM    294  C   LEU A  37      14.158   3.590   7.349  1.00 75.91           C  
ATOM    295  CB  LEU A  37      14.573   3.069   9.761  1.00 75.91           C  
ATOM    296  O   LEU A  37      12.974   3.256   7.436  1.00 75.91           O  
ATOM    297  CG  LEU A  37      15.373   3.255  11.051  1.00 75.91           C  
ATOM    298  CD1 LEU A  37      14.614   2.667  12.235  1.00 75.91           C  
ATOM    299  CD2 LEU A  37      16.752   2.617  10.922  1.00 75.91           C  
ATOM    300  N   ILE A  38      14.718   3.662   6.173  1.00 71.57           N  
ATOM    301  CA  ILE A  38      14.052   3.480   4.887  1.00 71.57           C  
ATOM    302  C   ILE A  38      13.545   2.044   4.768  1.00 71.57           C  
ATOM    303  CB  ILE A  38      14.996   3.814   3.710  1.00 71.57           C  
ATOM    304  O   ILE A  38      12.473   1.803   4.208  1.00 71.57           O  
ATOM    305  CG1 ILE A  38      15.468   5.269   3.801  1.00 71.57           C  
ATOM    306  CG2 ILE A  38      14.303   3.546   2.371  1.00 71.57           C  
ATOM    307  CD1 ILE A  38      16.718   5.567   2.984  1.00 71.57           C  
ATOM    308  N   TRP A  39      14.243   1.099   5.338  1.00 80.57           N  
ATOM    309  CA  TRP A  39      13.884  -0.309   5.202  1.00 80.57           C  
ATOM    310  C   TRP A  39      12.650  -0.639   6.034  1.00 80.57           C  
ATOM    311  CB  TRP A  39      15.053  -1.204   5.623  1.00 80.57           C  
ATOM    312  O   TRP A  39      11.963  -1.629   5.771  1.00 80.57           O  
ATOM    313  CG  TRP A  39      15.563  -0.931   7.006  1.00 80.57           C  
ATOM    314  CD1 TRP A  39      16.600  -0.111   7.355  1.00 80.57           C  
ATOM    315  CD2 TRP A  39      15.060  -1.484   8.226  1.00 80.57           C  
ATOM    316  CE2 TRP A  39      15.840  -0.954   9.278  1.00 80.57           C  
ATOM    317  CE3 TRP A  39      14.024  -2.376   8.533  1.00 80.57           C  
ATOM    318  NE1 TRP A  39      16.772  -0.120   8.720  1.00 80.57           N  
ATOM    319  CH2 TRP A  39      14.596  -2.163  10.888  1.00 80.57           C  
ATOM    320  CZ2 TRP A  39      15.616  -1.288  10.615  1.00 80.57           C  
ATOM    321  CZ3 TRP A  39      13.802  -2.707   9.865  1.00 80.57           C  
ATOM    322  N   SER A  40      12.391   0.226   7.044  1.00 83.53           N  
ATOM    323  CA  SER A  40      11.328  -0.040   8.007  1.00 83.53           C  
ATOM    324  C   SER A  40       9.954   0.040   7.351  1.00 83.53           C  
ATOM    325  CB  SER A  40      11.403   0.945   9.174  1.00 83.53           C  
ATOM    326  O   SER A  40       9.070  -0.767   7.647  1.00 83.53           O  
ATOM    327  OG  SER A  40      11.204   2.274   8.724  1.00 83.53           O  
ATOM    328  N   GLU A  41       9.836   0.991   6.373  1.00 79.67           N  
ATOM    329  CA  GLU A  41       8.555   1.193   5.701  1.00 79.67           C  
ATOM    330  C   GLU A  41       8.196  -0.005   4.826  1.00 79.67           C  
ATOM    331  CB  GLU A  41       8.585   2.470   4.859  1.00 79.67           C  
ATOM    332  O   GLU A  41       7.077  -0.516   4.893  1.00 79.67           O  
ATOM    333  CG  GLU A  41       8.510   3.750   5.679  1.00 79.67           C  
ATOM    334  CD  GLU A  41       8.405   5.004   4.826  1.00 79.67           C  
ATOM    335  OE1 GLU A  41       8.461   6.124   5.383  1.00 79.67           O  
ATOM    336  OE2 GLU A  41       8.264   4.866   3.590  1.00 79.67           O  
ATOM    337  N   GLU A  42       9.140  -0.478   4.066  1.00 79.79           N  
ATOM    338  CA  GLU A  42       8.917  -1.598   3.157  1.00 79.79           C  
ATOM    339  C   GLU A  42       8.679  -2.894   3.927  1.00 79.79           C  
ATOM    340  CB  GLU A  42      10.103  -1.762   2.204  1.00 79.79           C  
ATOM    341  O   GLU A  42       7.833  -3.704   3.542  1.00 79.79           O  
ATOM    342  CG  GLU A  42      10.244  -0.631   1.196  1.00 79.79           C  
ATOM    343  CD  GLU A  42       9.077  -0.543   0.226  1.00 79.79           C  
ATOM    344  OE1 GLU A  42       8.819   0.556  -0.315  1.00 79.79           O  
ATOM    345  OE2 GLU A  42       8.415  -1.582   0.005  1.00 79.79           O  
ATOM    346  N   LEU A  43       9.440  -3.012   5.029  1.00 87.12           N  
ATOM    347  CA  LEU A  43       9.281  -4.196   5.867  1.00 87.12           C  
ATOM    348  C   LEU A  43       7.901  -4.220   6.517  1.00 87.12           C  
ATOM    349  CB  LEU A  43      10.367  -4.239   6.945  1.00 87.12           C  
ATOM    350  O   LEU A  43       7.257  -5.270   6.576  1.00 87.12           O  
ATOM    351  CG  LEU A  43      10.360  -5.461   7.865  1.00 87.12           C  
ATOM    352  CD1 LEU A  43      10.529  -6.739   7.050  1.00 87.12           C  
ATOM    353  CD2 LEU A  43      11.457  -5.344   8.918  1.00 87.12           C  
ATOM    354  N   ALA A  44       7.429  -3.045   6.981  1.00 88.36           N  
ATOM    355  CA  ALA A  44       6.106  -2.929   7.588  1.00 88.36           C  
ATOM    356  C   ALA A  44       5.010  -3.279   6.586  1.00 88.36           C  
ATOM    357  CB  ALA A  44       5.893  -1.520   8.134  1.00 88.36           C  
ATOM    358  O   ALA A  44       4.046  -3.969   6.927  1.00 88.36           O  
ATOM    359  N   LYS A  45       5.163  -2.826   5.329  1.00 85.73           N  
ATOM    360  CA  LYS A  45       4.194  -3.120   4.277  1.00 85.73           C  
ATOM    361  C   LYS A  45       4.144  -4.616   3.978  1.00 85.73           C  
ATOM    362  CB  LYS A  45       4.530  -2.342   3.004  1.00 85.73           C  
ATOM    363  O   LYS A  45       3.063  -5.187   3.817  1.00 85.73           O  
ATOM    364  CG  LYS A  45       4.265  -0.847   3.104  1.00 85.73           C  
ATOM    365  CD  LYS A  45       4.375  -0.168   1.745  1.00 85.73           C  
ATOM    366  CE  LYS A  45       5.823  -0.058   1.289  1.00 85.73           C  
ATOM    367  NZ  LYS A  45       5.938   0.637  -0.028  1.00 85.73           N  
ATOM    368  N   LEU A  46       5.348  -5.200   3.898  1.00 87.89           N  
ATOM    369  CA  LEU A  46       5.447  -6.634   3.649  1.00 87.89           C  
ATOM    370  C   LEU A  46       4.763  -7.427   4.758  1.00 87.89           C  
ATOM    371  CB  LEU A  46       6.914  -7.058   3.533  1.00 87.89           C  
ATOM    372  O   LEU A  46       3.973  -8.333   4.482  1.00 87.89           O  
ATOM    373  CG  LEU A  46       7.171  -8.534   3.227  1.00 87.89           C  
ATOM    374  CD1 LEU A  46       8.279  -8.674   2.188  1.00 87.89           C  
ATOM    375  CD2 LEU A  46       7.528  -9.290   4.502  1.00 87.89           C  
ATOM    376  N   LEU A  47       5.044  -7.118   6.019  1.00 89.87           N  
ATOM    377  CA  LEU A  47       4.457  -7.792   7.172  1.00 89.87           C  
ATOM    378  C   LEU A  47       2.950  -7.570   7.223  1.00 89.87           C  
ATOM    379  CB  LEU A  47       5.102  -7.296   8.468  1.00 89.87           C  
ATOM    380  O   LEU A  47       2.199  -8.464   7.622  1.00 89.87           O  
ATOM    381  CG  LEU A  47       6.568  -7.675   8.685  1.00 89.87           C  
ATOM    382  CD1 LEU A  47       7.074  -7.102  10.005  1.00 89.87           C  
ATOM    383  CD2 LEU A  47       6.738  -9.190   8.655  1.00 89.87           C  
ATOM    384  N   PHE A  48       2.515  -6.383   6.847  1.00 89.14           N  
ATOM    385  CA  PHE A  48       1.099  -6.038   6.841  1.00 89.14           C  
ATOM    386  C   PHE A  48       0.324  -6.947   5.894  1.00 89.14           C  
ATOM    387  CB  PHE A  48       0.903  -4.572   6.439  1.00 89.14           C  
ATOM    388  O   PHE A  48      -0.800  -7.353   6.196  1.00 89.14           O  
ATOM    389  CG  PHE A  48      -0.541  -4.159   6.337  1.00 89.14           C  
ATOM    390  CD1 PHE A  48      -1.090  -3.799   5.113  1.00 89.14           C  
ATOM    391  CD2 PHE A  48      -1.348  -4.130   7.466  1.00 89.14           C  
ATOM    392  CE1 PHE A  48      -2.426  -3.415   5.015  1.00 89.14           C  
ATOM    393  CE2 PHE A  48      -2.684  -3.748   7.377  1.00 89.14           C  
ATOM    394  CZ  PHE A  48      -3.220  -3.390   6.151  1.00 89.14           C  
ATOM    395  N   VAL A  49       0.962  -7.236   4.714  1.00 87.74           N  
ATOM    396  CA  VAL A  49       0.325  -8.141   3.763  1.00 87.74           C  
ATOM    397  C   VAL A  49       0.056  -9.488   4.431  1.00 87.74           C  
ATOM    398  CB  VAL A  49       1.191  -8.337   2.498  1.00 87.74           C  
ATOM    399  O   VAL A  49      -1.038 -10.043   4.306  1.00 87.74           O  
ATOM    400  CG1 VAL A  49       0.597  -9.420   1.599  1.00 87.74           C  
ATOM    401  CG2 VAL A  49       1.328  -7.020   1.736  1.00 87.74           C  
ATOM    402  N   TYR A  50       0.934  -9.982   5.272  1.00 89.82           N  
ATOM    403  CA  TYR A  50       0.800 -11.260   5.963  1.00 89.82           C  
ATOM    404  C   TYR A  50      -0.223 -11.167   7.088  1.00 89.82           C  
ATOM    405  CB  TYR A  50       2.152 -11.712   6.523  1.00 89.82           C  
ATOM    406  O   TYR A  50      -1.050 -12.066   7.258  1.00 89.82           O  
ATOM    407  CG  TYR A  50       3.066 -12.320   5.486  1.00 89.82           C  
ATOM    408  CD1 TYR A  50       3.034 -13.686   5.216  1.00 89.82           C  
ATOM    409  CD2 TYR A  50       3.964 -11.530   4.777  1.00 89.82           C  
ATOM    410  CE1 TYR A  50       3.875 -14.251   4.263  1.00 89.82           C  
ATOM    411  CE2 TYR A  50       4.810 -12.084   3.822  1.00 89.82           C  
ATOM    412  OH  TYR A  50       5.594 -13.997   2.628  1.00 89.82           O  
ATOM    413  CZ  TYR A  50       4.758 -13.443   3.572  1.00 89.82           C  
ATOM    414  N   VAL A  51      -0.187 -10.039   7.852  1.00 89.24           N  
ATOM    415  CA  VAL A  51      -1.145  -9.821   8.931  1.00 89.24           C  
ATOM    416  C   VAL A  51      -2.558  -9.735   8.358  1.00 89.24           C  
ATOM    417  CB  VAL A  51      -0.816  -8.541   9.732  1.00 89.24           C  
ATOM    418  O   VAL A  51      -3.493 -10.324   8.906  1.00 89.24           O  
ATOM    419  CG1 VAL A  51      -1.964  -8.183  10.673  1.00 89.24           C  
ATOM    420  CG2 VAL A  51       0.484  -8.721  10.514  1.00 89.24           C  
ATOM    421  N   GLY A  52      -2.692  -8.935   7.257  1.00 86.12           N  
ATOM    422  CA  GLY A  52      -3.983  -8.827   6.596  1.00 86.12           C  
ATOM    423  C   GLY A  52      -4.535 -10.165   6.142  1.00 86.12           C  
ATOM    424  O   GLY A  52      -5.705 -10.472   6.376  1.00 86.12           O  
ATOM    425  N   MET A  53      -3.621 -11.007   5.583  1.00 86.80           N  
ATOM    426  CA  MET A  53      -4.030 -12.307   5.059  1.00 86.80           C  
ATOM    427  C   MET A  53      -4.335 -13.279   6.194  1.00 86.80           C  
ATOM    428  CB  MET A  53      -2.945 -12.887   4.151  1.00 86.80           C  
ATOM    429  O   MET A  53      -5.298 -14.045   6.119  1.00 86.80           O  
ATOM    430  CG  MET A  53      -2.790 -12.148   2.832  1.00 86.80           C  
ATOM    431  SD  MET A  53      -1.721 -13.048   1.642  1.00 86.80           S  
ATOM    432  CE  MET A  53      -1.850 -11.952   0.202  1.00 86.80           C  
ATOM    433  N   LEU A  54      -3.531 -13.295   7.214  1.00 88.30           N  
ATOM    434  CA  LEU A  54      -3.800 -14.110   8.393  1.00 88.30           C  
ATOM    435  C   LEU A  54      -5.123 -13.711   9.039  1.00 88.30           C  
ATOM    436  CB  LEU A  54      -2.663 -13.976   9.409  1.00 88.30           C  
ATOM    437  O   LEU A  54      -5.861 -14.567   9.533  1.00 88.30           O  
ATOM    438  CG  LEU A  54      -1.368 -14.721   9.078  1.00 88.30           C  
ATOM    439  CD1 LEU A  54      -0.273 -14.346  10.071  1.00 88.30           C  
ATOM    440  CD2 LEU A  54      -1.603 -16.228   9.078  1.00 88.30           C  
ATOM    441  N   GLY A  55      -5.413 -12.359   9.075  1.00 86.41           N  
ATOM    442  CA  GLY A  55      -6.684 -11.852   9.565  1.00 86.41           C  
ATOM    443  C   GLY A  55      -7.878 -12.405   8.810  1.00 86.41           C  
ATOM    444  O   GLY A  55      -8.915 -12.699   9.407  1.00 86.41           O  
ATOM    445  N   ILE A  56      -7.696 -12.618   7.438  1.00 85.82           N  
ATOM    446  CA  ILE A  56      -8.750 -13.183   6.602  1.00 85.82           C  
ATOM    447  C   ILE A  56      -9.035 -14.620   7.032  1.00 85.82           C  
ATOM    448  CB  ILE A  56      -8.370 -13.136   5.105  1.00 85.82           C  
ATOM    449  O   ILE A  56     -10.196 -15.025   7.135  1.00 85.82           O  
ATOM    450  CG1 ILE A  56      -8.207 -11.685   4.641  1.00 85.82           C  
ATOM    451  CG2 ILE A  56      -9.417 -13.868   4.260  1.00 85.82           C  
ATOM    452  CD1 ILE A  56      -7.659 -11.545   3.227  1.00 85.82           C  
ATOM    453  N   SER A  57      -7.978 -15.319   7.274  1.00 87.22           N  
ATOM    454  CA  SER A  57      -8.091 -16.710   7.699  1.00 87.22           C  
ATOM    455  C   SER A  57      -8.867 -16.827   9.007  1.00 87.22           C  
ATOM    456  CB  SER A  57      -6.705 -17.336   7.861  1.00 87.22           C  
ATOM    457  O   SER A  57      -9.754 -17.674   9.135  1.00 87.22           O  
ATOM    458  OG  SER A  57      -6.807 -18.664   8.346  1.00 87.22           O  
ATOM    459  N   VAL A  58      -8.532 -15.972   9.949  1.00 84.28           N  
ATOM    460  CA  VAL A  58      -9.214 -15.970  11.239  1.00 84.28           C  
ATOM    461  C   VAL A  58     -10.678 -15.578  11.049  1.00 84.28           C  
ATOM    462  CB  VAL A  58      -8.531 -15.013  12.241  1.00 84.28           C  
ATOM    463  O   VAL A  58     -11.569 -16.165  11.666  1.00 84.28           O  
ATOM    464  CG1 VAL A  58      -9.353 -14.898  13.523  1.00 84.28           C  
ATOM    465  CG2 VAL A  58      -7.113 -15.489  12.551  1.00 84.28           C  
ATOM    466  N   ALA A  59     -10.886 -14.616  10.152  1.00 78.89           N  
ATOM    467  CA  ALA A  59     -12.238 -14.142   9.871  1.00 78.89           C  
ATOM    468  C   ALA A  59     -13.090 -15.250   9.257  1.00 78.89           C  
ATOM    469  CB  ALA A  59     -12.196 -12.931   8.942  1.00 78.89           C  
ATOM    470  O   ALA A  59     -14.280 -15.367   9.561  1.00 78.89           O  
ATOM    471  N   VAL A  60     -12.507 -16.074   8.390  1.00 82.03           N  
ATOM    472  CA  VAL A  60     -13.210 -17.187   7.761  1.00 82.03           C  
ATOM    473  C   VAL A  60     -13.603 -18.215   8.820  1.00 82.03           C  
ATOM    474  CB  VAL A  60     -12.349 -17.855   6.664  1.00 82.03           C  
ATOM    475  O   VAL A  60     -14.709 -18.759   8.785  1.00 82.03           O  
ATOM    476  CG1 VAL A  60     -12.993 -19.157   6.192  1.00 82.03           C  
ATOM    477  CG2 VAL A  60     -12.147 -16.898   5.491  1.00 82.03           C  
ATOM    478  N   ARG A  61     -12.792 -18.373   9.754  1.00 80.43           N  
ATOM    479  CA  ARG A  61     -13.053 -19.306  10.846  1.00 80.43           C  
ATOM    480  C   ARG A  61     -14.216 -18.828  11.708  1.00 80.43           C  
ATOM    481  CB  ARG A  61     -11.801 -19.489  11.707  1.00 80.43           C  
ATOM    482  O   ARG A  61     -15.110 -19.608  12.041  1.00 80.43           O  
ATOM    483  CG  ARG A  61     -11.997 -20.429  12.886  1.00 80.43           C  
ATOM    484  CD  ARG A  61     -10.722 -20.582  13.703  1.00 80.43           C  
ATOM    485  NE  ARG A  61     -10.411 -19.367  14.450  1.00 80.43           N  
ATOM    486  NH1 ARG A  61      -8.535 -20.234  15.483  1.00 80.43           N  
ATOM    487  NH2 ARG A  61      -9.190 -18.079  15.908  1.00 80.43           N  
ATOM    488  CZ  ARG A  61      -9.379 -19.229  15.279  1.00 80.43           C  
ATOM    489  N   LYS A  62     -14.144 -17.502  12.058  1.00 73.18           N  
ATOM    490  CA  LYS A  62     -15.159 -16.938  12.944  1.00 73.18           C  
ATOM    491  C   LYS A  62     -16.428 -16.587  12.173  1.00 73.18           C  
ATOM    492  CB  LYS A  62     -14.620 -15.698  13.658  1.00 73.18           C  
ATOM    493  O   LYS A  62     -17.444 -16.224  12.770  1.00 73.18           O  
ATOM    494  CG  LYS A  62     -13.546 -15.998  14.694  1.00 73.18           C  
ATOM    495  CD  LYS A  62     -13.142 -14.745  15.459  1.00 73.18           C  
ATOM    496  CE  LYS A  62     -12.114 -15.055  16.539  1.00 73.18           C  
ATOM    497  NZ  LYS A  62     -11.712 -13.829  17.290  1.00 73.18           N  
ATOM    498  N   GLN A  63     -16.448 -16.805  10.831  1.00 69.36           N  
ATOM    499  CA  GLN A  63     -17.534 -16.489   9.910  1.00 69.36           C  
ATOM    500  C   GLN A  63     -18.003 -15.048  10.086  1.00 69.36           C  
ATOM    501  CB  GLN A  63     -18.707 -17.451  10.113  1.00 69.36           C  
ATOM    502  O   GLN A  63     -19.205 -14.775  10.081  1.00 69.36           O  
ATOM    503  CG  GLN A  63     -18.388 -18.894   9.747  1.00 69.36           C  
ATOM    504  CD  GLN A  63     -19.623 -19.773   9.698  1.00 69.36           C  
ATOM    505  NE2 GLN A  63     -19.447 -21.020   9.274  1.00 69.36           N  
ATOM    506  OE1 GLN A  63     -20.727 -19.336  10.039  1.00 69.36           O  
ATOM    507  N   GLU A  64     -17.116 -14.176  10.276  1.00 63.46           N  
ATOM    508  CA  GLU A  64     -17.393 -12.757  10.476  1.00 63.46           C  
ATOM    509  C   GLU A  64     -17.280 -11.983   9.165  1.00 63.46           C  
ATOM    510  CB  GLU A  64     -16.442 -12.164  11.520  1.00 63.46           C  
ATOM    511  O   GLU A  64     -16.837 -10.833   9.154  1.00 63.46           O  
ATOM    512  CG  GLU A  64     -16.724 -12.629  12.941  1.00 63.46           C  
ATOM    513  CD  GLU A  64     -15.875 -11.918  13.984  1.00 63.46           C  
ATOM    514  OE1 GLU A  64     -16.153 -12.064  15.195  1.00 63.46           O  
ATOM    515  OE2 GLU A  64     -14.925 -11.208  13.585  1.00 63.46           O  
ATOM    516  N   HIS A  65     -17.940 -12.522   8.131  1.00 65.03           N  
ATOM    517  CA  HIS A  65     -17.917 -11.816   6.854  1.00 65.03           C  
ATOM    518  C   HIS A  65     -19.115 -10.881   6.720  1.00 65.03           C  
ATOM    519  CB  HIS A  65     -17.895 -12.811   5.692  1.00 65.03           C  
ATOM    520  O   HIS A  65     -20.112 -11.037   7.429  1.00 65.03           O  
ATOM    521  CG  HIS A  65     -16.695 -13.703   5.689  1.00 65.03           C  
ATOM    522  CD2 HIS A  65     -16.564 -15.020   5.974  1.00 65.03           C  
ATOM    523  ND1 HIS A  65     -15.434 -13.252   5.363  1.00 65.03           N  
ATOM    524  CE1 HIS A  65     -14.578 -14.256   5.448  1.00 65.03           C  
ATOM    525  NE2 HIS A  65     -15.238 -15.340   5.817  1.00 65.03           N  
ATOM    526  N   VAL A  66     -18.897  -9.872   6.013  1.00 57.11           N  
ATOM    527  CA  VAL A  66     -19.977  -8.919   5.779  1.00 57.11           C  
ATOM    528  C   VAL A  66     -20.957  -9.489   4.756  1.00 57.11           C  
ATOM    529  CB  VAL A  66     -19.436  -7.555   5.297  1.00 57.11           C  
ATOM    530  O   VAL A  66     -20.582  -9.764   3.614  1.00 57.11           O  
ATOM    531  CG1 VAL A  66     -20.579  -6.560   5.100  1.00 57.11           C  
ATOM    532  CG2 VAL A  66     -18.411  -7.007   6.288  1.00 57.11           C  
ATOM    533  N   PHE A  67     -22.133 -10.109   5.131  1.00 67.85           N  
ATOM    534  CA  PHE A  67     -23.085 -10.539   4.113  1.00 67.85           C  
ATOM    535  C   PHE A  67     -24.470  -9.969   4.392  1.00 67.85           C  
ATOM    536  CB  PHE A  67     -23.150 -12.068   4.047  1.00 67.85           C  
ATOM    537  O   PHE A  67     -24.724  -9.443   5.478  1.00 67.85           O  
ATOM    538  CG  PHE A  67     -23.578 -12.713   5.337  1.00 67.85           C  
ATOM    539  CD1 PHE A  67     -22.646 -13.016   6.322  1.00 67.85           C  
ATOM    540  CD2 PHE A  67     -24.914 -13.018   5.565  1.00 67.85           C  
ATOM    541  CE1 PHE A  67     -23.040 -13.613   7.517  1.00 67.85           C  
ATOM    542  CE2 PHE A  67     -25.315 -13.615   6.757  1.00 67.85           C  
ATOM    543  CZ  PHE A  67     -24.376 -13.913   7.731  1.00 67.85           C  
ATOM    544  N   ILE A  68     -25.206  -9.920   3.375  1.00 58.66           N  
ATOM    545  CA  ILE A  68     -26.582  -9.442   3.439  1.00 58.66           C  
ATOM    546  C   ILE A  68     -27.494 -10.560   3.939  1.00 58.66           C  
ATOM    547  CB  ILE A  68     -27.067  -8.928   2.065  1.00 58.66           C  
ATOM    548  O   ILE A  68     -27.605 -11.610   3.302  1.00 58.66           O  
ATOM    549  CG1 ILE A  68     -26.166  -7.790   1.572  1.00 58.66           C  
ATOM    550  CG2 ILE A  68     -28.528  -8.474   2.143  1.00 58.66           C  
ATOM    551  CD1 ILE A  68     -26.488  -7.311   0.163  1.00 58.66           C  
ATOM    552  N   ASP A  69     -28.024 -10.513   5.187  1.00 64.03           N  
ATOM    553  CA  ASP A  69     -28.779 -11.605   5.793  1.00 64.03           C  
ATOM    554  C   ASP A  69     -30.280 -11.413   5.595  1.00 64.03           C  
ATOM    555  CB  ASP A  69     -28.455 -11.718   7.284  1.00 64.03           C  
ATOM    556  O   ASP A  69     -31.078 -12.270   5.980  1.00 64.03           O  
ATOM    557  CG  ASP A  69     -26.986 -11.992   7.554  1.00 64.03           C  
ATOM    558  OD1 ASP A  69     -26.379 -12.820   6.840  1.00 64.03           O  
ATOM    559  OD2 ASP A  69     -26.431 -11.377   8.490  1.00 64.03           O  
ATOM    560  N   PHE A  70     -30.658 -10.519   4.783  1.00 58.54           N  
ATOM    561  CA  PHE A  70     -32.074 -10.173   4.756  1.00 58.54           C  
ATOM    562  C   PHE A  70     -32.889 -11.279   4.096  1.00 58.54           C  
ATOM    563  CB  PHE A  70     -32.292  -8.849   4.018  1.00 58.54           C  
ATOM    564  O   PHE A  70     -33.877 -11.752   4.662  1.00 58.54           O  
ATOM    565  CG  PHE A  70     -33.741  -8.481   3.845  1.00 58.54           C  
ATOM    566  CD1 PHE A  70     -34.366  -8.622   2.612  1.00 58.54           C  
ATOM    567  CD2 PHE A  70     -34.478  -7.994   4.916  1.00 58.54           C  
ATOM    568  CE1 PHE A  70     -35.707  -8.282   2.449  1.00 58.54           C  
ATOM    569  CE2 PHE A  70     -35.818  -7.652   4.762  1.00 58.54           C  
ATOM    570  CZ  PHE A  70     -36.431  -7.796   3.527  1.00 58.54           C  
ATOM    571  N   LEU A  71     -32.523 -11.683   2.968  1.00 66.04           N  
ATOM    572  CA  LEU A  71     -33.296 -12.662   2.211  1.00 66.04           C  
ATOM    573  C   LEU A  71     -33.194 -14.044   2.846  1.00 66.04           C  
ATOM    574  CB  LEU A  71     -32.813 -12.718   0.759  1.00 66.04           C  
ATOM    575  O   LEU A  71     -34.171 -14.796   2.868  1.00 66.04           O  
ATOM    576  CG  LEU A  71     -33.530 -11.797  -0.230  1.00 66.04           C  
ATOM    577  CD1 LEU A  71     -32.520 -11.112  -1.144  1.00 66.04           C  
ATOM    578  CD2 LEU A  71     -34.552 -12.580  -1.047  1.00 66.04           C  
ATOM    579  N   THR A  72     -32.081 -14.131   3.492  1.00 68.53           N  
ATOM    580  CA  THR A  72     -31.832 -15.447   4.072  1.00 68.53           C  
ATOM    581  C   THR A  72     -32.626 -15.629   5.362  1.00 68.53           C  
ATOM    582  CB  THR A  72     -30.333 -15.658   4.354  1.00 68.53           C  
ATOM    583  O   THR A  72     -33.073 -16.735   5.671  1.00 68.53           O  
ATOM    584  CG2 THR A  72     -29.543 -15.790   3.056  1.00 68.53           C  
ATOM    585  OG1 THR A  72     -29.830 -14.539   5.094  1.00 68.53           O  
ATOM    586  N   ASN A  73     -32.885 -14.426   6.095  1.00 68.61           N  
ATOM    587  CA  ASN A  73     -33.623 -14.512   7.351  1.00 68.61           C  
ATOM    588  C   ASN A  73     -35.122 -14.660   7.110  1.00 68.61           C  
ATOM    589  CB  ASN A  73     -33.343 -13.286   8.223  1.00 68.61           C  
ATOM    590  O   ASN A  73     -35.847 -15.159   7.972  1.00 68.61           O  
ATOM    591  CG  ASN A  73     -31.970 -13.327   8.864  1.00 68.61           C  
ATOM    592  ND2 ASN A  73     -31.476 -12.168   9.282  1.00 68.61           N  
ATOM    593  OD1 ASN A  73     -31.358 -14.392   8.983  1.00 68.61           O  
ATOM    594  N   LEU A  74     -35.590 -14.348   5.861  1.00 72.10           N  
ATOM    595  CA  LEU A  74     -37.006 -14.445   5.525  1.00 72.10           C  
ATOM    596  C   LEU A  74     -37.346 -15.834   4.996  1.00 72.10           C  
ATOM    597  CB  LEU A  74     -37.384 -13.384   4.487  1.00 72.10           C  
ATOM    598  O   LEU A  74     -38.518 -16.214   4.945  1.00 72.10           O  
ATOM    599  CG  LEU A  74     -37.454 -11.941   4.988  1.00 72.10           C  
ATOM    600  CD1 LEU A  74     -37.353 -10.969   3.817  1.00 72.10           C  
ATOM    601  CD2 LEU A  74     -38.740 -11.709   5.773  1.00 72.10           C  
ATOM    602  N   MET A  75     -36.358 -16.732   4.728  1.00 77.61           N  
ATOM    603  CA  MET A  75     -36.544 -18.025   4.077  1.00 77.61           C  
ATOM    604  C   MET A  75     -36.819 -19.117   5.105  1.00 77.61           C  
ATOM    605  CB  MET A  75     -35.315 -18.390   3.243  1.00 77.61           C  
ATOM    606  O   MET A  75     -36.410 -19.004   6.262  1.00 77.61           O  
ATOM    607  CG  MET A  75     -35.063 -17.447   2.077  1.00 77.61           C  
ATOM    608  SD  MET A  75     -33.594 -17.927   1.089  1.00 77.61           S  
ATOM    609  CE  MET A  75     -33.568 -16.577  -0.123  1.00 77.61           C  
ATOM    610  N   PRO A  76     -37.744 -20.055   4.789  1.00 80.90           N  
ATOM    611  CA  PRO A  76     -37.984 -21.218   5.647  1.00 80.90           C  
ATOM    612  C   PRO A  76     -36.709 -22.003   5.948  1.00 80.90           C  
ATOM    613  CB  PRO A  76     -38.965 -22.063   4.830  1.00 80.90           C  
ATOM    614  O   PRO A  76     -35.714 -21.870   5.229  1.00 80.90           O  
ATOM    615  CG  PRO A  76     -39.400 -21.169   3.714  1.00 80.90           C  
ATOM    616  CD  PRO A  76     -38.446 -20.013   3.628  1.00 80.90           C  
ATOM    617  N   GLU A  77     -36.556 -22.579   7.090  1.00 80.73           N  
ATOM    618  CA  GLU A  77     -35.374 -23.241   7.633  1.00 80.73           C  
ATOM    619  C   GLU A  77     -34.733 -24.161   6.597  1.00 80.73           C  
ATOM    620  CB  GLU A  77     -35.732 -24.035   8.891  1.00 80.73           C  
ATOM    621  O   GLU A  77     -33.507 -24.213   6.480  1.00 80.73           O  
ATOM    622  CG  GLU A  77     -35.962 -23.169  10.121  1.00 80.73           C  
ATOM    623  CD  GLU A  77     -36.043 -23.968  11.412  1.00 80.73           C  
ATOM    624  OE1 GLU A  77     -36.090 -23.355  12.503  1.00 80.73           O  
ATOM    625  OE2 GLU A  77     -36.059 -25.216  11.331  1.00 80.73           O  
ATOM    626  N   LYS A  78     -35.535 -24.850   5.694  1.00 83.31           N  
ATOM    627  CA  LYS A  78     -35.000 -25.795   4.718  1.00 83.31           C  
ATOM    628  C   LYS A  78     -34.243 -25.070   3.609  1.00 83.31           C  
ATOM    629  CB  LYS A  78     -36.124 -26.642   4.119  1.00 83.31           C  
ATOM    630  O   LYS A  78     -33.170 -25.511   3.192  1.00 83.31           O  
ATOM    631  CG  LYS A  78     -36.684 -27.689   5.070  1.00 83.31           C  
ATOM    632  CD  LYS A  78     -37.697 -28.590   4.376  1.00 83.31           C  
ATOM    633  CE  LYS A  78     -38.311 -29.592   5.344  1.00 83.31           C  
ATOM    634  NZ  LYS A  78     -39.315 -30.470   4.670  1.00 83.31           N  
ATOM    635  N   ILE A  79     -34.858 -23.932   3.127  1.00 84.39           N  
ATOM    636  CA  ILE A  79     -34.263 -23.146   2.051  1.00 84.39           C  
ATOM    637  C   ILE A  79     -33.023 -22.419   2.568  1.00 84.39           C  
ATOM    638  CB  ILE A  79     -35.273 -22.133   1.465  1.00 84.39           C  
ATOM    639  O   ILE A  79     -32.034 -22.275   1.845  1.00 84.39           O  
ATOM    640  CG1 ILE A  79     -36.464 -22.868   0.840  1.00 84.39           C  
ATOM    641  CG2 ILE A  79     -34.591 -21.223   0.440  1.00 84.39           C  
ATOM    642  CD1 ILE A  79     -37.581 -21.947   0.368  1.00 84.39           C  
ATOM    643  N   ARG A  80     -33.088 -22.034   3.825  1.00 81.71           N  
ATOM    644  CA  ARG A  80     -31.956 -21.363   4.456  1.00 81.71           C  
ATOM    645  C   ARG A  80     -30.749 -22.291   4.543  1.00 81.71           C  
ATOM    646  CB  ARG A  80     -32.336 -20.865   5.852  1.00 81.71           C  
ATOM    647  O   ARG A  80     -29.622 -21.880   4.263  1.00 81.71           O  
ATOM    648  CG  ARG A  80     -31.280 -19.984   6.500  1.00 81.71           C  
ATOM    649  CD  ARG A  80     -31.699 -19.533   7.892  1.00 81.71           C  
ATOM    650  NE  ARG A  80     -33.013 -18.895   7.880  1.00 81.71           N  
ATOM    651  NH1 ARG A  80     -33.097 -18.554  10.163  1.00 81.71           N  
ATOM    652  NH2 ARG A  80     -34.840 -17.882   8.834  1.00 81.71           N  
ATOM    653  CZ  ARG A  80     -33.647 -18.445   8.959  1.00 81.71           C  
ATOM    654  N   LYS A  81     -31.080 -23.465   4.947  1.00 83.37           N  
ATOM    655  CA  LYS A  81     -30.020 -24.466   5.019  1.00 83.37           C  
ATOM    656  C   LYS A  81     -29.415 -24.726   3.642  1.00 83.37           C  
ATOM    657  CB  LYS A  81     -30.553 -25.771   5.612  1.00 83.37           C  
ATOM    658  O   LYS A  81     -28.195 -24.844   3.507  1.00 83.37           O  
ATOM    659  CG  LYS A  81     -29.467 -26.759   6.009  1.00 83.37           C  
ATOM    660  CD  LYS A  81     -30.050 -27.977   6.715  1.00 83.37           C  
ATOM    661  CE  LYS A  81     -28.966 -28.979   7.089  1.00 83.37           C  
ATOM    662  NZ  LYS A  81     -29.530 -30.162   7.806  1.00 83.37           N  
ATOM    663  N   PHE A  82     -30.222 -24.858   2.593  1.00 86.57           N  
ATOM    664  CA  PHE A  82     -29.771 -25.054   1.220  1.00 86.57           C  
ATOM    665  C   PHE A  82     -28.930 -23.873   0.752  1.00 86.57           C  
ATOM    666  CB  PHE A  82     -30.968 -25.251   0.284  1.00 86.57           C  
ATOM    667  O   PHE A  82     -27.864 -24.058   0.162  1.00 86.57           O  
ATOM    668  CG  PHE A  82     -30.584 -25.450  -1.158  1.00 86.57           C  
ATOM    669  CD1 PHE A  82     -30.655 -24.398  -2.063  1.00 86.57           C  
ATOM    670  CD2 PHE A  82     -30.151 -26.691  -1.608  1.00 86.57           C  
ATOM    671  CE1 PHE A  82     -30.300 -24.580  -3.397  1.00 86.57           C  
ATOM    672  CE2 PHE A  82     -29.795 -26.880  -2.940  1.00 86.57           C  
ATOM    673  CZ  PHE A  82     -29.871 -25.824  -3.833  1.00 86.57           C  
ATOM    674  N   THR A  83     -29.425 -22.713   0.995  1.00 84.22           N  
ATOM    675  CA  THR A  83     -28.742 -21.492   0.581  1.00 84.22           C  
ATOM    676  C   THR A  83     -27.375 -21.384   1.251  1.00 84.22           C  
ATOM    677  CB  THR A  83     -29.580 -20.243   0.914  1.00 84.22           C  
ATOM    678  O   THR A  83     -26.384 -21.044   0.601  1.00 84.22           O  
ATOM    679  CG2 THR A  83     -28.898 -18.974   0.412  1.00 84.22           C  
ATOM    680  OG1 THR A  83     -30.866 -20.359   0.293  1.00 84.22           O  
ATOM    681  N   ASN A  84     -27.358 -21.684   2.549  1.00 82.76           N  
ATOM    682  CA  ASN A  84     -26.108 -21.647   3.299  1.00 82.76           C  
ATOM    683  C   ASN A  84     -25.096 -22.650   2.753  1.00 82.76           C  
ATOM    684  CB  ASN A  84     -26.365 -21.909   4.785  1.00 82.76           C  
ATOM    685  O   ASN A  84     -23.905 -22.347   2.658  1.00 82.76           O  
ATOM    686  CG  ASN A  84     -26.866 -20.679   5.516  1.00 82.76           C  
ATOM    687  ND2 ASN A  84     -27.436 -20.883   6.698  1.00 82.76           N  
ATOM    688  OD1 ASN A  84     -26.743 -19.555   5.023  1.00 82.76           O  
ATOM    689  N   THR A  85     -25.609 -23.804   2.354  1.00 85.96           N  
ATOM    690  CA  THR A  85     -24.745 -24.824   1.772  1.00 85.96           C  
ATOM    691  C   THR A  85     -24.195 -24.363   0.425  1.00 85.96           C  
ATOM    692  CB  THR A  85     -25.495 -26.157   1.594  1.00 85.96           C  
ATOM    693  O   THR A  85     -23.010 -24.546   0.137  1.00 85.96           O  
ATOM    694  CG2 THR A  85     -24.571 -27.239   1.046  1.00 85.96           C  
ATOM    695  OG1 THR A  85     -26.011 -26.581   2.862  1.00 85.96           O  
ATOM    696  N   PHE A  86     -25.001 -23.764  -0.354  1.00 87.00           N  
ATOM    697  CA  PHE A  86     -24.613 -23.227  -1.652  1.00 87.00           C  
ATOM    698  C   PHE A  86     -23.555 -22.141  -1.495  1.00 87.00           C  
ATOM    699  CB  PHE A  86     -25.833 -22.667  -2.391  1.00 87.00           C  
ATOM    700  O   PHE A  86     -22.555 -22.132  -2.216  1.00 87.00           O  
ATOM    701  CG  PHE A  86     -25.517 -22.119  -3.756  1.00 87.00           C  
ATOM    702  CD1 PHE A  86     -25.511 -20.748  -3.986  1.00 87.00           C  
ATOM    703  CD2 PHE A  86     -25.227 -22.974  -4.811  1.00 87.00           C  
ATOM    704  CE1 PHE A  86     -25.219 -20.238  -5.248  1.00 87.00           C  
ATOM    705  CE2 PHE A  86     -24.934 -22.472  -6.075  1.00 87.00           C  
ATOM    706  CZ  PHE A  86     -24.932 -21.103  -6.292  1.00 87.00           C  
ATOM    707  N   VAL A  87     -23.767 -21.252  -0.541  1.00 85.41           N  
ATOM    708  CA  VAL A  87     -22.834 -20.166  -0.263  1.00 85.41           C  
ATOM    709  C   VAL A  87     -21.482 -20.740   0.156  1.00 85.41           C  
ATOM    710  CB  VAL A  87     -23.374 -19.219   0.833  1.00 85.41           C  
ATOM    711  O   VAL A  87     -20.436 -20.293  -0.321  1.00 85.41           O  
ATOM    712  CG1 VAL A  87     -22.292 -18.238   1.280  1.00 85.41           C  
ATOM    713  CG2 VAL A  87     -24.605 -18.469   0.329  1.00 85.41           C  
ATOM    714  N   GLN A  88     -21.508 -21.751   0.956  1.00 85.71           N  
ATOM    715  CA  GLN A  88     -20.279 -22.384   1.422  1.00 85.71           C  
ATOM    716  C   GLN A  88     -19.525 -23.039   0.268  1.00 85.71           C  
ATOM    717  CB  GLN A  88     -20.585 -23.420   2.504  1.00 85.71           C  
ATOM    718  O   GLN A  88     -18.293 -23.020   0.233  1.00 85.71           O  
ATOM    719  CG  GLN A  88     -21.133 -22.821   3.792  1.00 85.71           C  
ATOM    720  CD  GLN A  88     -20.157 -21.869   4.459  1.00 85.71           C  
ATOM    721  NE2 GLN A  88     -20.682 -20.935   5.244  1.00 85.71           N  
ATOM    722  OE1 GLN A  88     -18.940 -21.974   4.270  1.00 85.71           O  
ATOM    723  N   LEU A  89     -20.219 -23.578  -0.659  1.00 88.04           N  
ATOM    724  CA  LEU A  89     -19.606 -24.169  -1.844  1.00 88.04           C  
ATOM    725  C   LEU A  89     -18.904 -23.105  -2.680  1.00 88.04           C  
ATOM    726  CB  LEU A  89     -20.660 -24.888  -2.690  1.00 88.04           C  
ATOM    727  O   LEU A  89     -17.780 -23.313  -3.141  1.00 88.04           O  
ATOM    728  CG  LEU A  89     -20.139 -25.686  -3.887  1.00 88.04           C  
ATOM    729  CD1 LEU A  89     -19.388 -26.925  -3.412  1.00 88.04           C  
ATOM    730  CD2 LEU A  89     -21.287 -26.072  -4.813  1.00 88.04           C  
ATOM    731  N   LEU A  90     -19.566 -21.978  -2.848  1.00 87.26           N  
ATOM    732  CA  LEU A  90     -18.991 -20.874  -3.608  1.00 87.26           C  
ATOM    733  C   LEU A  90     -17.726 -20.351  -2.936  1.00 87.26           C  
ATOM    734  CB  LEU A  90     -20.009 -19.740  -3.759  1.00 87.26           C  
ATOM    735  O   LEU A  90     -16.722 -20.096  -3.605  1.00 87.26           O  
ATOM    736  CG  LEU A  90     -21.145 -19.977  -4.755  1.00 87.26           C  
ATOM    737  CD1 LEU A  90     -22.093 -18.782  -4.772  1.00 87.26           C  
ATOM    738  CD2 LEU A  90     -20.588 -20.243  -6.149  1.00 87.26           C  
ATOM    739  N   VAL A  91     -17.829 -20.224  -1.616  1.00 86.60           N  
ATOM    740  CA  VAL A  91     -16.675 -19.746  -0.862  1.00 86.60           C  
ATOM    741  C   VAL A  91     -15.518 -20.732  -1.007  1.00 86.60           C  
ATOM    742  CB  VAL A  91     -17.018 -19.543   0.631  1.00 86.60           C  
ATOM    743  O   VAL A  91     -14.369 -20.327  -1.198  1.00 86.60           O  
ATOM    744  CG1 VAL A  91     -15.759 -19.228   1.436  1.00 86.60           C  
ATOM    745  CG2 VAL A  91     -18.052 -18.430   0.794  1.00 86.60           C  
ATOM    746  N   PHE A  92     -15.817 -22.032  -1.005  1.00 89.33           N  
ATOM    747  CA  PHE A  92     -14.822 -23.084  -1.174  1.00 89.33           C  
ATOM    748  C   PHE A  92     -14.127 -22.960  -2.524  1.00 89.33           C  
ATOM    749  CB  PHE A  92     -15.470 -24.466  -1.041  1.00 89.33           C  
ATOM    750  O   PHE A  92     -12.898 -23.011  -2.603  1.00 89.33           O  
ATOM    751  CG  PHE A  92     -14.533 -25.606  -1.334  1.00 89.33           C  
ATOM    752  CD1 PHE A  92     -14.596 -26.282  -2.547  1.00 89.33           C  
ATOM    753  CD2 PHE A  92     -13.588 -26.003  -0.397  1.00 89.33           C  
ATOM    754  CE1 PHE A  92     -13.730 -27.338  -2.821  1.00 89.33           C  
ATOM    755  CE2 PHE A  92     -12.719 -27.057  -0.663  1.00 89.33           C  
ATOM    756  CZ  PHE A  92     -12.792 -27.724  -1.876  1.00 89.33           C  
ATOM    757  N   ILE A  93     -14.875 -22.709  -3.540  1.00 87.12           N  
ATOM    758  CA  ILE A  93     -14.344 -22.565  -4.890  1.00 87.12           C  
ATOM    759  C   ILE A  93     -13.445 -21.333  -4.962  1.00 87.12           C  
ATOM    760  CB  ILE A  93     -15.477 -22.463  -5.936  1.00 87.12           C  
ATOM    761  O   ILE A  93     -12.364 -21.378  -5.555  1.00 87.12           O  
ATOM    762  CG1 ILE A  93     -16.250 -23.784  -6.015  1.00 87.12           C  
ATOM    763  CG2 ILE A  93     -14.914 -22.074  -7.306  1.00 87.12           C  
ATOM    764  CD1 ILE A  93     -17.526 -23.706  -6.843  1.00 87.12           C  
ATOM    765  N   CYS A  94     -13.859 -20.301  -4.324  1.00 87.88           N  
ATOM    766  CA  CYS A  94     -13.103 -19.053  -4.320  1.00 87.88           C  
ATOM    767  C   CYS A  94     -11.759 -19.232  -3.623  1.00 87.88           C  
ATOM    768  CB  CYS A  94     -13.901 -17.946  -3.632  1.00 87.88           C  
ATOM    769  O   CYS A  94     -10.732 -18.761  -4.116  1.00 87.88           O  
ATOM    770  SG  CYS A  94     -15.317 -17.365  -4.592  1.00 87.88           S  
ATOM    771  N   ILE A  95     -11.789 -19.936  -2.456  1.00 87.83           N  
ATOM    772  CA  ILE A  95     -10.559 -20.157  -1.704  1.00 87.83           C  
ATOM    773  C   ILE A  95      -9.582 -20.978  -2.543  1.00 87.83           C  
ATOM    774  CB  ILE A  95     -10.838 -20.866  -0.360  1.00 87.83           C  
ATOM    775  O   ILE A  95      -8.384 -20.688  -2.573  1.00 87.83           O  
ATOM    776  CG1 ILE A  95     -11.647 -19.952   0.568  1.00 87.83           C  
ATOM    777  CG2 ILE A  95      -9.528 -21.299   0.304  1.00 87.83           C  
ATOM    778  CD1 ILE A  95     -12.090 -20.620   1.862  1.00 87.83           C  
ATOM    779  N   PHE A  96     -10.101 -21.938  -3.298  1.00 87.63           N  
ATOM    780  CA  PHE A  96      -9.271 -22.759  -4.172  1.00 87.63           C  
ATOM    781  C   PHE A  96      -8.654 -21.915  -5.281  1.00 87.63           C  
ATOM    782  CB  PHE A  96     -10.092 -23.902  -4.777  1.00 87.63           C  
ATOM    783  O   PHE A  96      -7.461 -22.036  -5.569  1.00 87.63           O  
ATOM    784  CG  PHE A  96      -9.307 -24.786  -5.708  1.00 87.63           C  
ATOM    785  CD1 PHE A  96      -9.388 -24.617  -7.084  1.00 87.63           C  
ATOM    786  CD2 PHE A  96      -8.487 -25.788  -5.205  1.00 87.63           C  
ATOM    787  CE1 PHE A  96      -8.663 -25.434  -7.948  1.00 87.63           C  
ATOM    788  CE2 PHE A  96      -7.759 -26.609  -6.062  1.00 87.63           C  
ATOM    789  CZ  PHE A  96      -7.849 -26.431  -7.433  1.00 87.63           C  
ATOM    790  N   LEU A  97      -9.437 -21.024  -5.859  1.00 85.66           N  
ATOM    791  CA  LEU A  97      -8.959 -20.146  -6.922  1.00 85.66           C  
ATOM    792  C   LEU A  97      -7.906 -19.178  -6.394  1.00 85.66           C  
ATOM    793  CB  LEU A  97     -10.124 -19.365  -7.536  1.00 85.66           C  
ATOM    794  O   LEU A  97      -6.952 -18.846  -7.102  1.00 85.66           O  
ATOM    795  CG  LEU A  97     -11.083 -20.163  -8.421  1.00 85.66           C  
ATOM    796  CD1 LEU A  97     -12.241 -19.282  -8.877  1.00 85.66           C  
ATOM    797  CD2 LEU A  97     -10.345 -20.748  -9.620  1.00 85.66           C  
ATOM    798  N   PHE A  98      -8.048 -18.743  -5.190  1.00 85.97           N  
ATOM    799  CA  PHE A  98      -7.056 -17.895  -4.541  1.00 85.97           C  
ATOM    800  C   PHE A  98      -5.707 -18.601  -4.463  1.00 85.97           C  
ATOM    801  CB  PHE A  98      -7.522 -17.497  -3.137  1.00 85.97           C  
ATOM    802  O   PHE A  98      -4.664 -17.984  -4.685  1.00 85.97           O  
ATOM    803  CG  PHE A  98      -8.141 -16.127  -3.068  1.00 85.97           C  
ATOM    804  CD1 PHE A  98      -7.646 -15.169  -2.193  1.00 85.97           C  
ATOM    805  CD2 PHE A  98      -9.219 -15.798  -3.880  1.00 85.97           C  
ATOM    806  CE1 PHE A  98      -8.217 -13.900  -2.127  1.00 85.97           C  
ATOM    807  CE2 PHE A  98      -9.795 -14.532  -3.820  1.00 85.97           C  
ATOM    808  CZ  PHE A  98      -9.293 -13.585  -2.942  1.00 85.97           C  
ATOM    809  N   ILE A  99      -5.770 -19.932  -4.145  1.00 86.91           N  
ATOM    810  CA  ILE A  99      -4.546 -20.720  -4.056  1.00 86.91           C  
ATOM    811  C   ILE A  99      -3.881 -20.796  -5.429  1.00 86.91           C  
ATOM    812  CB  ILE A  99      -4.825 -22.140  -3.516  1.00 86.91           C  
ATOM    813  O   ILE A  99      -2.681 -20.541  -5.560  1.00 86.91           O  
ATOM    814  CG1 ILE A  99      -5.338 -22.071  -2.073  1.00 86.91           C  
ATOM    815  CG2 ILE A  99      -3.568 -23.010  -3.610  1.00 86.91           C  
ATOM    816  CD1 ILE A  99      -5.809 -23.409  -1.519  1.00 86.91           C  
ATOM    817  N   HIS A 100      -4.624 -21.013  -6.399  1.00 84.17           N  
ATOM    818  CA  HIS A 100      -4.107 -21.162  -7.754  1.00 84.17           C  
ATOM    819  C   HIS A 100      -3.520 -19.851  -8.267  1.00 84.17           C  
ATOM    820  CB  HIS A 100      -5.209 -21.649  -8.697  1.00 84.17           C  
ATOM    821  O   HIS A 100      -2.396 -19.825  -8.774  1.00 84.17           O  
ATOM    822  CG  HIS A 100      -4.783 -21.724 -10.129  1.00 84.17           C  
ATOM    823  CD2 HIS A 100      -5.076 -20.932 -11.187  1.00 84.17           C  
ATOM    824  ND1 HIS A 100      -3.953 -22.715 -10.607  1.00 84.17           N  
ATOM    825  CE1 HIS A 100      -3.754 -22.527 -11.901  1.00 84.17           C  
ATOM    826  NE2 HIS A 100      -4.424 -21.452 -12.277  1.00 84.17           N  
ATOM    827  N   PHE A 101      -4.367 -18.808  -8.159  1.00 82.67           N  
ATOM    828  CA  PHE A 101      -3.911 -17.509  -8.639  1.00 82.67           C  
ATOM    829  C   PHE A 101      -2.686 -17.044  -7.860  1.00 82.67           C  
ATOM    830  CB  PHE A 101      -5.030 -16.470  -8.526  1.00 82.67           C  
ATOM    831  O   PHE A 101      -1.795 -16.403  -8.420  1.00 82.67           O  
ATOM    832  CG  PHE A 101      -6.123 -16.640  -9.547  1.00 82.67           C  
ATOM    833  CD1 PHE A 101      -5.815 -16.856 -10.884  1.00 82.67           C  
ATOM    834  CD2 PHE A 101      -7.458 -16.585  -9.168  1.00 82.67           C  
ATOM    835  CE1 PHE A 101      -6.824 -17.015 -11.832  1.00 82.67           C  
ATOM    836  CE2 PHE A 101      -8.471 -16.743 -10.109  1.00 82.67           C  
ATOM    837  CZ  PHE A 101      -8.153 -16.956 -11.440  1.00 82.67           C  
ATOM    838  N   GLY A 102      -2.710 -17.464  -6.517  1.00 83.62           N  
ATOM    839  CA  GLY A 102      -1.569 -17.131  -5.680  1.00 83.62           C  
ATOM    840  C   GLY A 102      -0.277 -17.775  -6.147  1.00 83.62           C  
ATOM    841  O   GLY A 102       0.766 -17.120  -6.199  1.00 83.62           O  
ATOM    842  N   ILE A 103      -0.307 -19.064  -6.564  1.00 84.51           N  
ATOM    843  CA  ILE A 103       0.863 -19.804  -7.025  1.00 84.51           C  
ATOM    844  C   ILE A 103       1.340 -19.236  -8.359  1.00 84.51           C  
ATOM    845  CB  ILE A 103       0.560 -21.313  -7.161  1.00 84.51           C  
ATOM    846  O   ILE A 103       2.541 -19.041  -8.565  1.00 84.51           O  
ATOM    847  CG1 ILE A 103       0.277 -21.927  -5.786  1.00 84.51           C  
ATOM    848  CG2 ILE A 103       1.718 -22.035  -7.856  1.00 84.51           C  
ATOM    849  CD1 ILE A 103      -0.254 -23.353  -5.842  1.00 84.51           C  
ATOM    850  N   ARG A 104       0.415 -18.899  -9.176  1.00 79.12           N  
ATOM    851  CA  ARG A 104       0.741 -18.371 -10.497  1.00 79.12           C  
ATOM    852  C   ARG A 104       1.393 -16.996 -10.391  1.00 79.12           C  
ATOM    853  CB  ARG A 104      -0.514 -18.289 -11.369  1.00 79.12           C  
ATOM    854  O   ARG A 104       2.381 -16.718 -11.072  1.00 79.12           O  
ATOM    855  CG  ARG A 104      -0.229 -17.998 -12.833  1.00 79.12           C  
ATOM    856  CD  ARG A 104      -1.469 -18.185 -13.697  1.00 79.12           C  
ATOM    857  NE  ARG A 104      -1.184 -17.945 -15.109  1.00 79.12           N  
ATOM    858  NH1 ARG A 104      -2.922 -19.248 -15.895  1.00 79.12           N  
ATOM    859  NH2 ARG A 104      -1.533 -18.171 -17.367  1.00 79.12           N  
ATOM    860  CZ  ARG A 104      -1.880 -18.455 -16.120  1.00 79.12           C  
ATOM    861  N   THR A 105       0.824 -16.168  -9.555  1.00 78.35           N  
ATOM    862  CA  THR A 105       1.362 -14.827  -9.354  1.00 78.35           C  
ATOM    863  C   THR A 105       2.744 -14.890  -8.710  1.00 78.35           C  
ATOM    864  CB  THR A 105       0.424 -13.973  -8.481  1.00 78.35           C  
ATOM    865  O   THR A 105       3.620 -14.083  -9.028  1.00 78.35           O  
ATOM    866  CG2 THR A 105       0.900 -12.526  -8.414  1.00 78.35           C  
ATOM    867  OG1 THR A 105      -0.897 -14.005  -9.036  1.00 78.35           O  
ATOM    868  N   PHE A 106       2.898 -15.867  -7.843  1.00 83.58           N  
ATOM    869  CA  PHE A 106       4.177 -16.094  -7.182  1.00 83.58           C  
ATOM    870  C   PHE A 106       5.255 -16.453  -8.198  1.00 83.58           C  
ATOM    871  CB  PHE A 106       4.053 -17.205  -6.135  1.00 83.58           C  
ATOM    872  O   PHE A 106       6.365 -15.919  -8.149  1.00 83.58           O  
ATOM    873  CG  PHE A 106       5.359 -17.577  -5.486  1.00 83.58           C  
ATOM    874  CD1 PHE A 106       6.057 -18.706  -5.894  1.00 83.58           C  
ATOM    875  CD2 PHE A 106       5.888 -16.796  -4.466  1.00 83.58           C  
ATOM    876  CE1 PHE A 106       7.266 -19.053  -5.296  1.00 83.58           C  
ATOM    877  CE2 PHE A 106       7.096 -17.136  -3.863  1.00 83.58           C  
ATOM    878  CZ  PHE A 106       7.783 -18.265  -4.279  1.00 83.58           C  
ATOM    879  N   ASN A 107       4.892 -17.279  -9.165  1.00 81.09           N  
ATOM    880  CA  ASN A 107       5.845 -17.748 -10.164  1.00 81.09           C  
ATOM    881  C   ASN A 107       6.176 -16.657 -11.179  1.00 81.09           C  
ATOM    882  CB  ASN A 107       5.308 -18.990 -10.877  1.00 81.09           C  
ATOM    883  O   ASN A 107       7.269 -16.643 -11.748  1.00 81.09           O  
ATOM    884  CG  ASN A 107       5.293 -20.215  -9.984  1.00 81.09           C  
ATOM    885  ND2 ASN A 107       4.423 -21.167 -10.298  1.00 81.09           N  
ATOM    886  OD1 ASN A 107       6.056 -20.304  -9.018  1.00 81.09           O  
ATOM    887  N   GLY A 108       5.230 -15.650 -11.306  1.00 70.39           N  
ATOM    888  CA  GLY A 108       5.411 -14.564 -12.257  1.00 70.39           C  
ATOM    889  C   GLY A 108       6.181 -13.390 -11.682  1.00 70.39           C  
ATOM    890  O   GLY A 108       6.684 -12.546 -12.427  1.00 70.39           O  
ATOM    891  N   ALA A 109       6.352 -13.433 -10.347  1.00 72.88           N  
ATOM    892  CA  ALA A 109       6.992 -12.300  -9.683  1.00 72.88           C  
ATOM    893  C   ALA A 109       8.512 -12.396  -9.779  1.00 72.88           C  
ATOM    894  CB  ALA A 109       6.558 -12.225  -8.221  1.00 72.88           C  
ATOM    895  O   ALA A 109       9.104 -13.396  -9.368  1.00 72.88           O  
ATOM    896  N   SER A 110       9.183 -11.532 -10.456  1.00 67.16           N  
ATOM    897  CA  SER A 110      10.624 -11.663 -10.647  1.00 67.16           C  
ATOM    898  C   SER A 110      11.352 -10.382 -10.254  1.00 67.16           C  
ATOM    899  CB  SER A 110      10.943 -12.014 -12.101  1.00 67.16           C  
ATOM    900  O   SER A 110      12.584 -10.352 -10.202  1.00 67.16           O  
ATOM    901  OG  SER A 110      10.221 -11.179 -12.990  1.00 67.16           O  
ATOM    902  N   PHE A 111      10.558  -9.461  -9.670  1.00 66.64           N  
ATOM    903  CA  PHE A 111      11.260  -8.200  -9.463  1.00 66.64           C  
ATOM    904  C   PHE A 111      11.752  -8.084  -8.025  1.00 66.64           C  
ATOM    905  CB  PHE A 111      10.351  -7.015  -9.803  1.00 66.64           C  
ATOM    906  O   PHE A 111      11.080  -8.534  -7.095  1.00 66.64           O  
ATOM    907  CG  PHE A 111       9.965  -6.943 -11.256  1.00 66.64           C  
ATOM    908  CD1 PHE A 111      10.896  -6.574 -12.219  1.00 66.64           C  
ATOM    909  CD2 PHE A 111       8.671  -7.245 -11.658  1.00 66.64           C  
ATOM    910  CE1 PHE A 111      10.542  -6.507 -13.565  1.00 66.64           C  
ATOM    911  CE2 PHE A 111       8.309  -7.180 -13.001  1.00 66.64           C  
ATOM    912  CZ  PHE A 111       9.246  -6.810 -13.952  1.00 66.64           C  
ATOM    913  N   PRO A 112      13.063  -7.507  -7.794  1.00 64.44           N  
ATOM    914  CA  PRO A 112      13.574  -7.316  -6.434  1.00 64.44           C  
ATOM    915  C   PRO A 112      13.044  -6.043  -5.778  1.00 64.44           C  
ATOM    916  CB  PRO A 112      15.090  -7.235  -6.635  1.00 64.44           C  
ATOM    917  O   PRO A 112      12.696  -5.085  -6.472  1.00 64.44           O  
ATOM    918  CG  PRO A 112      15.263  -6.742  -8.036  1.00 64.44           C  
ATOM    919  CD  PRO A 112      14.096  -7.212  -8.855  1.00 64.44           C  
ATOM    920  N   ILE A 113      12.797  -6.209  -4.341  1.00 66.92           N  
ATOM    921  CA  ILE A 113      12.482  -5.022  -3.553  1.00 66.92           C  
ATOM    922  C   ILE A 113      13.774  -4.354  -3.089  1.00 66.92           C  
ATOM    923  CB  ILE A 113      11.592  -5.369  -2.340  1.00 66.92           C  
ATOM    924  O   ILE A 113      14.431  -4.835  -2.162  1.00 66.92           O  
ATOM    925  CG1 ILE A 113      10.345  -6.136  -2.794  1.00 66.92           C  
ATOM    926  CG2 ILE A 113      11.205  -4.101  -1.573  1.00 66.92           C  
ATOM    927  CD1 ILE A 113       9.528  -6.722  -1.651  1.00 66.92           C  
ATOM    928  N   ASP A 114      14.259  -3.321  -3.655  1.00 63.19           N  
ATOM    929  CA  ASP A 114      15.570  -2.702  -3.482  1.00 63.19           C  
ATOM    930  C   ASP A 114      15.731  -2.145  -2.069  1.00 63.19           C  
ATOM    931  CB  ASP A 114      15.780  -1.592  -4.513  1.00 63.19           C  
ATOM    932  O   ASP A 114      16.810  -2.236  -1.480  1.00 63.19           O  
ATOM    933  CG  ASP A 114      15.917  -2.117  -5.931  1.00 63.19           C  
ATOM    934  OD1 ASP A 114      16.397  -3.257  -6.115  1.00 63.19           O  
ATOM    935  OD2 ASP A 114      15.545  -1.384  -6.873  1.00 63.19           O  
ATOM    936  N   ALA A 115      14.671  -1.721  -1.437  1.00 63.70           N  
ATOM    937  CA  ALA A 115      14.730  -1.084  -0.125  1.00 63.70           C  
ATOM    938  C   ALA A 115      15.060  -2.100   0.965  1.00 63.70           C  
ATOM    939  CB  ALA A 115      13.409  -0.385   0.187  1.00 63.70           C  
ATOM    940  O   ALA A 115      15.579  -1.738   2.023  1.00 63.70           O  
ATOM    941  N   LEU A 116      14.889  -3.358   0.777  1.00 70.46           N  
ATOM    942  CA  LEU A 116      15.142  -4.422   1.742  1.00 70.46           C  
ATOM    943  C   LEU A 116      16.385  -5.219   1.359  1.00 70.46           C  
ATOM    944  CB  LEU A 116      13.932  -5.356   1.838  1.00 70.46           C  
ATOM    945  O   LEU A 116      16.479  -6.412   1.657  1.00 70.46           O  
ATOM    946  CG  LEU A 116      12.705  -4.803   2.564  1.00 70.46           C  
ATOM    947  CD1 LEU A 116      11.496  -5.700   2.319  1.00 70.46           C  
ATOM    948  CD2 LEU A 116      12.983  -4.668   4.058  1.00 70.46           C  
ATOM    949  N   GLY A 117      17.321  -4.550   0.617  1.00 64.77           N  
ATOM    950  CA  GLY A 117      18.581  -5.200   0.292  1.00 64.77           C  
ATOM    951  C   GLY A 117      18.473  -6.157  -0.881  1.00 64.77           C  
ATOM    952  O   GLY A 117      19.274  -7.086  -1.005  1.00 64.77           O  
ATOM    953  N   GLY A 118      17.315  -6.053  -1.757  1.00 67.30           N  
ATOM    954  CA  GLY A 118      17.161  -6.860  -2.956  1.00 67.30           C  
ATOM    955  C   GLY A 118      16.341  -8.116  -2.729  1.00 67.30           C  
ATOM    956  O   GLY A 118      16.473  -9.093  -3.469  1.00 67.30           O  
ATOM    957  N   ILE A 119      15.598  -8.277  -1.503  1.00 76.23           N  
ATOM    958  CA  ILE A 119      14.683  -9.393  -1.292  1.00 76.23           C  
ATOM    959  C   ILE A 119      13.688  -9.471  -2.447  1.00 76.23           C  
ATOM    960  CB  ILE A 119      13.934  -9.262   0.053  1.00 76.23           C  
ATOM    961  O   ILE A 119      13.281  -8.444  -2.994  1.00 76.23           O  
ATOM    962  CG1 ILE A 119      14.926  -9.284   1.222  1.00 76.23           C  
ATOM    963  CG2 ILE A 119      12.890 -10.373   0.200  1.00 76.23           C  
ATOM    964  CD1 ILE A 119      14.293  -8.995   2.576  1.00 76.23           C  
ATOM    965  N   SER A 120      13.511 -10.617  -2.897  1.00 78.72           N  
ATOM    966  CA  SER A 120      12.650 -10.857  -4.051  1.00 78.72           C  
ATOM    967  C   SER A 120      11.201 -10.492  -3.745  1.00 78.72           C  
ATOM    968  CB  SER A 120      12.735 -12.321  -4.487  1.00 78.72           C  
ATOM    969  O   SER A 120      10.726 -10.701  -2.628  1.00 78.72           O  
ATOM    970  OG  SER A 120      11.791 -12.596  -5.508  1.00 78.72           O  
ATOM    971  N   GLU A 121      10.485  -9.789  -4.644  1.00 76.61           N  
ATOM    972  CA  GLU A 121       9.064  -9.464  -4.563  1.00 76.61           C  
ATOM    973  C   GLU A 121       8.217 -10.724  -4.409  1.00 76.61           C  
ATOM    974  CB  GLU A 121       8.620  -8.680  -5.801  1.00 76.61           C  
ATOM    975  O   GLU A 121       7.049 -10.650  -4.022  1.00 76.61           O  
ATOM    976  CG  GLU A 121       7.238  -8.055  -5.671  1.00 76.61           C  
ATOM    977  CD  GLU A 121       6.819  -7.264  -6.899  1.00 76.61           C  
ATOM    978  OE1 GLU A 121       5.741  -6.628  -6.873  1.00 76.61           O  
ATOM    979  OE2 GLU A 121       7.575  -7.281  -7.897  1.00 76.61           O  
ATOM    980  N   LYS A 122       8.830 -11.839  -4.596  1.00 83.92           N  
ATOM    981  CA  LYS A 122       8.161 -13.131  -4.479  1.00 83.92           C  
ATOM    982  C   LYS A 122       7.618 -13.344  -3.068  1.00 83.92           C  
ATOM    983  CB  LYS A 122       9.116 -14.266  -4.850  1.00 83.92           C  
ATOM    984  O   LYS A 122       6.586 -13.992  -2.886  1.00 83.92           O  
ATOM    985  CG  LYS A 122       9.404 -14.371  -6.340  1.00 83.92           C  
ATOM    986  CD  LYS A 122      10.220 -15.616  -6.666  1.00 83.92           C  
ATOM    987  CE  LYS A 122      10.489 -15.734  -8.160  1.00 83.92           C  
ATOM    988  NZ  LYS A 122      11.281 -16.958  -8.485  1.00 83.92           N  
ATOM    989  N   TRP A 123       8.207 -12.731  -2.129  1.00 83.98           N  
ATOM    990  CA  TRP A 123       7.820 -12.914  -0.734  1.00 83.98           C  
ATOM    991  C   TRP A 123       6.504 -12.204  -0.436  1.00 83.98           C  
ATOM    992  CB  TRP A 123       8.917 -12.396   0.201  1.00 83.98           C  
ATOM    993  O   TRP A 123       5.733 -12.645   0.420  1.00 83.98           O  
ATOM    994  CG  TRP A 123      10.126 -13.280   0.269  1.00 83.98           C  
ATOM    995  CD1 TRP A 123      11.308 -13.112  -0.398  1.00 83.98           C  
ATOM    996  CD2 TRP A 123      10.270 -14.473   1.045  1.00 83.98           C  
ATOM    997  CE2 TRP A 123      11.566 -14.977   0.800  1.00 83.98           C  
ATOM    998  CE3 TRP A 123       9.428 -15.165   1.926  1.00 83.98           C  
ATOM    999  NE1 TRP A 123      12.178 -14.129  -0.083  1.00 83.98           N  
ATOM   1000  CH2 TRP A 123      11.196 -16.801   2.262  1.00 83.98           C  
ATOM   1001  CZ2 TRP A 123      12.040 -16.144   1.405  1.00 83.98           C  
ATOM   1002  CZ3 TRP A 123       9.901 -16.325   2.527  1.00 83.98           C  
ATOM   1003  N   ILE A 124       6.257 -11.185  -1.165  1.00 83.43           N  
ATOM   1004  CA  ILE A 124       4.983 -10.490  -1.016  1.00 83.43           C  
ATOM   1005  C   ILE A 124       3.857 -11.349  -1.586  1.00 83.43           C  
ATOM   1006  CB  ILE A 124       5.008  -9.110  -1.708  1.00 83.43           C  
ATOM   1007  O   ILE A 124       2.807 -11.504  -0.959  1.00 83.43           O  
ATOM   1008  CG1 ILE A 124       6.011  -8.182  -1.014  1.00 83.43           C  
ATOM   1009  CG2 ILE A 124       3.608  -8.489  -1.724  1.00 83.43           C  
ATOM   1010  CD1 ILE A 124       6.216  -6.850  -1.723  1.00 83.43           C  
ATOM   1011  N   PHE A 125       4.160 -12.015  -2.700  1.00 84.44           N  
ATOM   1012  CA  PHE A 125       3.133 -12.766  -3.414  1.00 84.44           C  
ATOM   1013  C   PHE A 125       2.973 -14.161  -2.823  1.00 84.44           C  
ATOM   1014  CB  PHE A 125       3.475 -12.862  -4.904  1.00 84.44           C  
ATOM   1015  O   PHE A 125       1.936 -14.802  -3.004  1.00 84.44           O  
ATOM   1016  CG  PHE A 125       3.311 -11.565  -5.650  1.00 84.44           C  
ATOM   1017  CD1 PHE A 125       2.046 -11.056  -5.917  1.00 84.44           C  
ATOM   1018  CD2 PHE A 125       4.423 -10.855  -6.083  1.00 84.44           C  
ATOM   1019  CE1 PHE A 125       1.892  -9.855  -6.607  1.00 84.44           C  
ATOM   1020  CE2 PHE A 125       4.277  -9.655  -6.773  1.00 84.44           C  
ATOM   1021  CZ  PHE A 125       3.011  -9.158  -7.035  1.00 84.44           C  
ATOM   1022  N   ALA A 126       4.021 -14.523  -2.060  1.00 86.41           N  
ATOM   1023  CA  ALA A 126       3.957 -15.829  -1.408  1.00 86.41           C  
ATOM   1024  C   ALA A 126       2.870 -15.855  -0.337  1.00 86.41           C  
ATOM   1025  CB  ALA A 126       5.310 -16.186  -0.798  1.00 86.41           C  
ATOM   1026  O   ALA A 126       2.360 -16.922   0.013  1.00 86.41           O  
ATOM   1027  N   ALA A 127       2.512 -14.657   0.154  1.00 85.80           N  
ATOM   1028  CA  ALA A 127       1.530 -14.517   1.226  1.00 85.80           C  
ATOM   1029  C   ALA A 127       0.175 -15.080   0.806  1.00 85.80           C  
ATOM   1030  CB  ALA A 127       1.390 -13.052   1.632  1.00 85.80           C  
ATOM   1031  O   ALA A 127      -0.520 -15.706   1.609  1.00 85.80           O  
ATOM   1032  N   LEU A 128      -0.142 -14.942  -0.458  1.00 86.40           N  
ATOM   1033  CA  LEU A 128      -1.462 -15.324  -0.946  1.00 86.40           C  
ATOM   1034  C   LEU A 128      -1.634 -16.839  -0.921  1.00 86.40           C  
ATOM   1035  CB  LEU A 128      -1.682 -14.797  -2.367  1.00 86.40           C  
ATOM   1036  O   LEU A 128      -2.578 -17.352  -0.316  1.00 86.40           O  
ATOM   1037  CG  LEU A 128      -3.119 -14.837  -2.890  1.00 86.40           C  
ATOM   1038  CD1 LEU A 128      -4.013 -13.927  -2.055  1.00 86.40           C  
ATOM   1039  CD2 LEU A 128      -3.164 -14.436  -4.361  1.00 86.40           C  
ATOM   1040  N   PRO A 129      -0.734 -17.640  -1.555  1.00 87.89           N  
ATOM   1041  CA  PRO A 129      -0.967 -19.085  -1.516  1.00 87.89           C  
ATOM   1042  C   PRO A 129      -0.799 -19.673  -0.117  1.00 87.89           C  
ATOM   1043  CB  PRO A 129       0.093 -19.639  -2.472  1.00 87.89           C  
ATOM   1044  O   PRO A 129      -1.545 -20.576   0.270  1.00 87.89           O  
ATOM   1045  CG  PRO A 129       1.133 -18.569  -2.551  1.00 87.89           C  
ATOM   1046  CD  PRO A 129       0.463 -17.238  -2.359  1.00 87.89           C  
ATOM   1047  N   VAL A 130       0.128 -19.160   0.662  1.00 85.90           N  
ATOM   1048  CA  VAL A 130       0.424 -19.671   1.996  1.00 85.90           C  
ATOM   1049  C   VAL A 130      -0.792 -19.486   2.901  1.00 85.90           C  
ATOM   1050  CB  VAL A 130       1.657 -18.972   2.611  1.00 85.90           C  
ATOM   1051  O   VAL A 130      -1.256 -20.441   3.530  1.00 85.90           O  
ATOM   1052  CG1 VAL A 130       1.835 -19.379   4.073  1.00 85.90           C  
ATOM   1053  CG2 VAL A 130       2.913 -19.301   1.805  1.00 85.90           C  
ATOM   1054  N   VAL A 131      -1.383 -18.390   2.877  1.00 83.31           N  
ATOM   1055  CA  VAL A 131      -2.481 -18.070   3.784  1.00 83.31           C  
ATOM   1056  C   VAL A 131      -3.789 -18.628   3.228  1.00 83.31           C  
ATOM   1057  CB  VAL A 131      -2.604 -16.546   4.009  1.00 83.31           C  
ATOM   1058  O   VAL A 131      -4.675 -19.025   3.989  1.00 83.31           O  
ATOM   1059  CG1 VAL A 131      -3.811 -16.227   4.890  1.00 83.31           C  
ATOM   1060  CG2 VAL A 131      -1.323 -15.994   4.632  1.00 83.31           C  
ATOM   1061  N   ALA A 132      -3.899 -18.688   1.889  1.00 86.69           N  
ATOM   1062  CA  ALA A 132      -5.079 -19.291   1.274  1.00 86.69           C  
ATOM   1063  C   ALA A 132      -5.194 -20.768   1.642  1.00 86.69           C  
ATOM   1064  CB  ALA A 132      -5.031 -19.125  -0.243  1.00 86.69           C  
ATOM   1065  O   ALA A 132      -6.298 -21.278   1.846  1.00 86.69           O  
ATOM   1066  N   ILE A 133      -4.035 -21.469   1.764  1.00 88.15           N  
ATOM   1067  CA  ILE A 133      -4.016 -22.862   2.199  1.00 88.15           C  
ATOM   1068  C   ILE A 133      -4.516 -22.960   3.638  1.00 88.15           C  
ATOM   1069  CB  ILE A 133      -2.602 -23.472   2.079  1.00 88.15           C  
ATOM   1070  O   ILE A 133      -5.310 -23.845   3.967  1.00 88.15           O  
ATOM   1071  CG1 ILE A 133      -2.200 -23.604   0.606  1.00 88.15           C  
ATOM   1072  CG2 ILE A 133      -2.537 -24.828   2.789  1.00 88.15           C  
ATOM   1073  CD1 ILE A 133      -0.740 -23.983   0.394  1.00 88.15           C  
ATOM   1074  N   LEU A 134      -4.037 -22.054   4.402  1.00 86.84           N  
ATOM   1075  CA  LEU A 134      -4.505 -21.977   5.782  1.00 86.84           C  
ATOM   1076  C   LEU A 134      -5.996 -21.660   5.833  1.00 86.84           C  
ATOM   1077  CB  LEU A 134      -3.719 -20.916   6.556  1.00 86.84           C  
ATOM   1078  O   LEU A 134      -6.722 -22.204   6.667  1.00 86.84           O  
ATOM   1079  CG  LEU A 134      -2.295 -21.294   6.969  1.00 86.84           C  
ATOM   1080  CD1 LEU A 134      -1.568 -20.079   7.536  1.00 86.84           C  
ATOM   1081  CD2 LEU A 134      -2.317 -22.431   7.984  1.00 86.84           C  
ATOM   1082  N   MET A 135      -6.455 -20.809   5.009  1.00 87.10           N  
ATOM   1083  CA  MET A 135      -7.865 -20.456   4.872  1.00 87.10           C  
ATOM   1084  C   MET A 135      -8.706 -21.688   4.550  1.00 87.10           C  
ATOM   1085  CB  MET A 135      -8.052 -19.397   3.784  1.00 87.10           C  
ATOM   1086  O   MET A 135      -9.809 -21.846   5.076  1.00 87.10           O  
ATOM   1087  CG  MET A 135      -7.633 -18.000   4.211  1.00 87.10           C  
ATOM   1088  SD  MET A 135      -7.841 -16.763   2.871  1.00 87.10           S  
ATOM   1089  CE  MET A 135      -9.573 -17.066   2.423  1.00 87.10           C  
ATOM   1090  N   MET A 136      -8.112 -22.520   3.665  1.00 87.76           N  
ATOM   1091  CA  MET A 136      -8.807 -23.747   3.288  1.00 87.76           C  
ATOM   1092  C   MET A 136      -9.004 -24.654   4.498  1.00 87.76           C  
ATOM   1093  CB  MET A 136      -8.033 -24.491   2.198  1.00 87.76           C  
ATOM   1094  O   MET A 136     -10.092 -25.193   4.705  1.00 87.76           O  
ATOM   1095  CG  MET A 136      -8.748 -25.726   1.674  1.00 87.76           C  
ATOM   1096  SD  MET A 136     -10.313 -25.319   0.807  1.00 87.76           S  
ATOM   1097  CE  MET A 136      -9.654 -24.654  -0.748  1.00 87.76           C  
ATOM   1098  N   PHE A 137      -8.008 -24.732   5.282  1.00 86.93           N  
ATOM   1099  CA  PHE A 137      -8.071 -25.539   6.495  1.00 86.93           C  
ATOM   1100  C   PHE A 137      -9.107 -24.980   7.463  1.00 86.93           C  
ATOM   1101  CB  PHE A 137      -6.699 -25.601   7.173  1.00 86.93           C  
ATOM   1102  O   PHE A 137      -9.906 -25.731   8.026  1.00 86.93           O  
ATOM   1103  CG  PHE A 137      -6.635 -26.566   8.326  1.00 86.93           C  
ATOM   1104  CD1 PHE A 137      -6.769 -26.117   9.634  1.00 86.93           C  
ATOM   1105  CD2 PHE A 137      -6.440 -27.923   8.101  1.00 86.93           C  
ATOM   1106  CE1 PHE A 137      -6.710 -27.008  10.703  1.00 86.93           C  
ATOM   1107  CE2 PHE A 137      -6.381 -28.819   9.165  1.00 86.93           C  
ATOM   1108  CZ  PHE A 137      -6.515 -28.359  10.465  1.00 86.93           C  
ATOM   1109  N   ARG A 138      -9.214 -23.691   7.616  1.00 85.44           N  
ATOM   1110  CA  ARG A 138     -10.138 -23.026   8.528  1.00 85.44           C  
ATOM   1111  C   ARG A 138     -11.568 -23.088   8.001  1.00 85.44           C  
ATOM   1112  CB  ARG A 138      -9.723 -21.569   8.747  1.00 85.44           C  
ATOM   1113  O   ARG A 138     -12.516 -23.222   8.777  1.00 85.44           O  
ATOM   1114  CG  ARG A 138      -8.380 -21.409   9.441  1.00 85.44           C  
ATOM   1115  CD  ARG A 138      -8.422 -21.916  10.876  1.00 85.44           C  
ATOM   1116  NE  ARG A 138      -7.144 -21.723  11.554  1.00 85.44           N  
ATOM   1117  NH1 ARG A 138      -7.937 -22.279  13.651  1.00 85.44           N  
ATOM   1118  NH2 ARG A 138      -5.738 -21.696  13.370  1.00 85.44           N  
ATOM   1119  CZ  ARG A 138      -6.943 -21.900  12.857  1.00 85.44           C  
ATOM   1120  N   PHE A 139     -11.625 -23.075   6.720  1.00 87.31           N  
ATOM   1121  CA  PHE A 139     -12.931 -23.258   6.099  1.00 87.31           C  
ATOM   1122  C   PHE A 139     -13.506 -24.628   6.441  1.00 87.31           C  
ATOM   1123  CB  PHE A 139     -12.832 -23.095   4.579  1.00 87.31           C  
ATOM   1124  O   PHE A 139     -14.682 -24.743   6.793  1.00 87.31           O  
ATOM   1125  CG  PHE A 139     -14.122 -23.368   3.854  1.00 87.31           C  
ATOM   1126  CD1 PHE A 139     -14.375 -24.618   3.303  1.00 87.31           C  
ATOM   1127  CD2 PHE A 139     -15.083 -22.373   3.723  1.00 87.31           C  
ATOM   1128  CE1 PHE A 139     -15.568 -24.874   2.631  1.00 87.31           C  
ATOM   1129  CE2 PHE A 139     -16.277 -22.621   3.053  1.00 87.31           C  
ATOM   1130  CZ  PHE A 139     -16.518 -23.872   2.507  1.00 87.31           C  
ATOM   1131  N   ILE A 140     -12.652 -25.634   6.384  1.00 87.14           N  
ATOM   1132  CA  ILE A 140     -13.067 -27.001   6.679  1.00 87.14           C  
ATOM   1133  C   ILE A 140     -13.501 -27.105   8.139  1.00 87.14           C  
ATOM   1134  CB  ILE A 140     -11.936 -28.011   6.383  1.00 87.14           C  
ATOM   1135  O   ILE A 140     -14.509 -27.744   8.450  1.00 87.14           O  
ATOM   1136  CG1 ILE A 140     -11.652 -28.068   4.877  1.00 87.14           C  
ATOM   1137  CG2 ILE A 140     -12.295 -29.398   6.925  1.00 87.14           C  
ATOM   1138  CD1 ILE A 140     -10.422 -28.886   4.510  1.00 87.14           C  
ATOM   1139  N   GLN A 141     -12.788 -26.344   9.028  1.00 85.69           N  
ATOM   1140  CA  GLN A 141     -13.141 -26.284  10.443  1.00 85.69           C  
ATOM   1141  C   GLN A 141     -14.506 -25.630  10.642  1.00 85.69           C  
ATOM   1142  CB  GLN A 141     -12.075 -25.522  11.231  1.00 85.69           C  
ATOM   1143  O   GLN A 141     -15.326 -26.118  11.423  1.00 85.69           O  
ATOM   1144  CG  GLN A 141     -12.271 -25.572  12.740  1.00 85.69           C  
ATOM   1145  CD  GLN A 141     -11.177 -24.845  13.499  1.00 85.69           C  
ATOM   1146  NE2 GLN A 141     -11.326 -24.761  14.817  1.00 85.69           N  
ATOM   1147  OE1 GLN A 141     -10.206 -24.365  12.906  1.00 85.69           O  
ATOM   1148  N   ALA A 142     -14.689 -24.569  10.010  1.00 84.14           N  
ATOM   1149  CA  ALA A 142     -15.958 -23.851  10.102  1.00 84.14           C  
ATOM   1150  C   ALA A 142     -17.112 -24.710   9.594  1.00 84.14           C  
ATOM   1151  CB  ALA A 142     -15.887 -22.543   9.318  1.00 84.14           C  
ATOM   1152  O   ALA A 142     -18.203 -24.698  10.169  1.00 84.14           O  
ATOM   1153  N   GLN A 143     -16.840 -25.520   8.614  1.00 85.70           N  
ATOM   1154  CA  GLN A 143     -17.879 -26.360   8.027  1.00 85.70           C  
ATOM   1155  C   GLN A 143     -18.250 -27.509   8.960  1.00 85.70           C  
ATOM   1156  CB  GLN A 143     -17.426 -26.908   6.673  1.00 85.70           C  
ATOM   1157  O   GLN A 143     -19.408 -27.930   9.005  1.00 85.70           O  
ATOM   1158  CG  GLN A 143     -17.428 -25.871   5.557  1.00 85.70           C  
ATOM   1159  CD  GLN A 143     -18.758 -25.152   5.428  1.00 85.70           C  
ATOM   1160  NE2 GLN A 143     -18.711 -23.825   5.379  1.00 85.70           N  
ATOM   1161  OE1 GLN A 143     -19.817 -25.783   5.371  1.00 85.70           O  
ATOM   1162  N   THR A 144     -17.262 -27.973   9.712  1.00 84.76           N  
ATOM   1163  CA  THR A 144     -17.530 -29.008  10.704  1.00 84.76           C  
ATOM   1164  C   THR A 144     -18.521 -28.510  11.751  1.00 84.76           C  
ATOM   1165  CB  THR A 144     -16.233 -29.466  11.398  1.00 84.76           C  
ATOM   1166  O   THR A 144     -19.451 -29.228  12.125  1.00 84.76           O  
ATOM   1167  CG2 THR A 144     -16.499 -30.626  12.351  1.00 84.76           C  
ATOM   1168  OG1 THR A 144     -15.289 -29.885  10.405  1.00 84.76           O  
ATOM   1169  N   LEU A 145     -18.354 -27.242  12.125  1.00 83.10           N  
ATOM   1170  CA  LEU A 145     -19.230 -26.611  13.107  1.00 83.10           C  
ATOM   1171  C   LEU A 145     -20.609 -26.346  12.514  1.00 83.10           C  
ATOM   1172  CB  LEU A 145     -18.616 -25.301  13.609  1.00 83.10           C  
ATOM   1173  O   LEU A 145     -21.627 -26.579  13.170  1.00 83.10           O  
ATOM   1174  CG  LEU A 145     -19.360 -24.596  14.744  1.00 83.10           C  
ATOM   1175  CD1 LEU A 145     -19.322 -25.444  16.011  1.00 83.10           C  
ATOM   1176  CD2 LEU A 145     -18.762 -23.216  14.999  1.00 83.10           C  
ATOM   1177  N   ASN A 146     -20.611 -25.982  11.240  1.00 82.84           N  
ATOM   1178  CA  ASN A 146     -21.867 -25.706  10.551  1.00 82.84           C  
ATOM   1179  C   ASN A 146     -22.705 -26.971  10.386  1.00 82.84           C  
ATOM   1180  CB  ASN A 146     -21.603 -25.062   9.189  1.00 82.84           C  
ATOM   1181  O   ASN A 146     -23.931 -26.928  10.503  1.00 82.84           O  
ATOM   1182  CG  ASN A 146     -21.189 -23.608   9.300  1.00 82.84           C  
ATOM   1183  ND2 ASN A 146     -20.515 -23.104   8.274  1.00 82.84           N  
ATOM   1184  OD1 ASN A 146     -21.473 -22.944  10.300  1.00 82.84           O  
ATOM   1185  N   PHE A 147     -22.018 -28.028  10.140  1.00 84.58           N  
ATOM   1186  CA  PHE A 147     -22.699 -29.307   9.973  1.00 84.58           C  
ATOM   1187  C   PHE A 147     -23.243 -29.808  11.305  1.00 84.58           C  
ATOM   1188  CB  PHE A 147     -21.750 -30.347   9.369  1.00 84.58           C  
ATOM   1189  O   PHE A 147     -24.365 -30.315  11.372  1.00 84.58           O  
ATOM   1190  CG  PHE A 147     -22.416 -31.655   9.036  1.00 84.58           C  
ATOM   1191  CD1 PHE A 147     -22.230 -32.770   9.844  1.00 84.58           C  
ATOM   1192  CD2 PHE A 147     -23.228 -31.769   7.916  1.00 84.58           C  
ATOM   1193  CE1 PHE A 147     -22.845 -33.982   9.539  1.00 84.58           C  
ATOM   1194  CE2 PHE A 147     -23.846 -32.977   7.604  1.00 84.58           C  
ATOM   1195  CZ  PHE A 147     -23.652 -34.083   8.417  1.00 84.58           C  
ATOM   1196  N   LYS A 148     -22.484 -29.539  12.420  1.00 84.79           N  
ATOM   1197  CA  LYS A 148     -22.893 -29.963  13.756  1.00 84.79           C  
ATOM   1198  C   LYS A 148     -24.084 -29.147  14.251  1.00 84.79           C  
ATOM   1199  CB  LYS A 148     -21.728 -29.838  14.739  1.00 84.79           C  
ATOM   1200  O   LYS A 148     -24.986 -29.685  14.897  1.00 84.79           O  
ATOM   1201  CG  LYS A 148     -20.683 -30.936  14.603  1.00 84.79           C  
ATOM   1202  CD  LYS A 148     -19.621 -30.834  15.690  1.00 84.79           C  
ATOM   1203  CE  LYS A 148     -18.545 -31.898  15.523  1.00 84.79           C  
ATOM   1204  NZ  LYS A 148     -17.484 -31.783  16.569  1.00 84.79           N  
ATOM   1205  N   THR A 149     -24.155 -27.868  13.830  1.00 81.46           N  
ATOM   1206  CA  THR A 149     -25.210 -26.963  14.271  1.00 81.46           C  
ATOM   1207  C   THR A 149     -26.417 -27.046  13.342  1.00 81.46           C  
ATOM   1208  CB  THR A 149     -24.709 -25.508  14.337  1.00 81.46           C  
ATOM   1209  O   THR A 149     -27.471 -26.474  13.631  1.00 81.46           O  
ATOM   1210  CG2 THR A 149     -23.664 -25.336  15.434  1.00 81.46           C  
ATOM   1211  OG1 THR A 149     -24.125 -25.153  13.077  1.00 81.46           O  
ATOM   1212  N   GLY A 150     -26.352 -27.988  12.255  1.00 79.81           N  
ATOM   1213  CA  GLY A 150     -27.434 -28.223  11.312  1.00 79.81           C  
ATOM   1214  C   GLY A 150     -27.636 -27.077  10.339  1.00 79.81           C  
ATOM   1215  O   GLY A 150     -28.714 -26.931   9.758  1.00 79.81           O  
ATOM   1216  N   LYS A 151     -26.668 -26.256  10.128  1.00 77.12           N  
ATOM   1217  CA  LYS A 151     -26.773 -25.095   9.248  1.00 77.12           C  
ATOM   1218  C   LYS A 151     -26.432 -25.464   7.807  1.00 77.12           C  
ATOM   1219  CB  LYS A 151     -25.856 -23.970   9.732  1.00 77.12           C  
ATOM   1220  O   LYS A 151     -26.851 -24.782   6.870  1.00 77.12           O  
ATOM   1221  CG  LYS A 151     -26.343 -23.274  10.994  1.00 77.12           C  
ATOM   1222  CD  LYS A 151     -25.473 -22.073  11.341  1.00 77.12           C  
ATOM   1223  CE  LYS A 151     -25.937 -21.398  12.625  1.00 77.12           C  
ATOM   1224  NZ  LYS A 151     -25.057 -20.250  12.996  1.00 77.12           N  
ATOM   1225  N   SER A 152     -25.749 -26.630   7.528  1.00 79.64           N  
ATOM   1226  CA  SER A 152     -25.333 -27.044   6.192  1.00 79.64           C  
ATOM   1227  C   SER A 152     -25.627 -28.522   5.954  1.00 79.64           C  
ATOM   1228  CB  SER A 152     -23.842 -26.773   5.987  1.00 79.64           C  
ATOM   1229  O   SER A 152     -25.606 -29.323   6.891  1.00 79.64           O  
ATOM   1230  OG  SER A 152     -23.413 -27.253   4.724  1.00 79.64           O  
ATOM   1231  N   TYR A 153     -25.948 -28.912   4.636  1.00 81.98           N  
ATOM   1232  CA  TYR A 153     -26.230 -30.291   4.251  1.00 81.98           C  
ATOM   1233  C   TYR A 153     -24.940 -31.076   4.051  1.00 81.98           C  
ATOM   1234  CB  TYR A 153     -27.069 -30.330   2.970  1.00 81.98           C  
ATOM   1235  O   TYR A 153     -24.901 -32.288   4.280  1.00 81.98           O  
ATOM   1236  CG  TYR A 153     -28.519 -29.968   3.183  1.00 81.98           C  
ATOM   1237  CD1 TYR A 153     -29.378 -30.826   3.865  1.00 81.98           C  
ATOM   1238  CD2 TYR A 153     -29.032 -28.769   2.701  1.00 81.98           C  
ATOM   1239  CE1 TYR A 153     -30.716 -30.498   4.062  1.00 81.98           C  
ATOM   1240  CE2 TYR A 153     -30.368 -28.431   2.892  1.00 81.98           C  
ATOM   1241  OH  TYR A 153     -32.523 -28.970   3.764  1.00 81.98           O  
ATOM   1242  CZ  TYR A 153     -31.200 -29.300   3.573  1.00 81.98           C  
ATOM   1243  N   LEU A 154     -23.838 -30.424   3.711  1.00 84.61           N  
ATOM   1244  CA  LEU A 154     -22.612 -31.085   3.276  1.00 84.61           C  
ATOM   1245  C   LEU A 154     -21.616 -31.194   4.425  1.00 84.61           C  
ATOM   1246  CB  LEU A 154     -21.980 -30.326   2.107  1.00 84.61           C  
ATOM   1247  O   LEU A 154     -21.358 -30.212   5.124  1.00 84.61           O  
ATOM   1248  CG  LEU A 154     -22.791 -30.278   0.811  1.00 84.61           C  
ATOM   1249  CD1 LEU A 154     -22.134 -29.334  -0.191  1.00 84.61           C  
ATOM   1250  CD2 LEU A 154     -22.937 -31.676   0.220  1.00 84.61           C  
ATOM   1251  N   PRO A 155     -21.140 -32.462   4.579  1.00 85.40           N  
ATOM   1252  CA  PRO A 155     -20.140 -32.654   5.632  1.00 85.40           C  
ATOM   1253  C   PRO A 155     -18.761 -32.128   5.239  1.00 85.40           C  
ATOM   1254  CB  PRO A 155     -20.112 -34.173   5.818  1.00 85.40           C  
ATOM   1255  O   PRO A 155     -18.506 -31.875   4.059  1.00 85.40           O  
ATOM   1256  CG  PRO A 155     -20.559 -34.727   4.504  1.00 85.40           C  
ATOM   1257  CD  PRO A 155     -21.484 -33.736   3.858  1.00 85.40           C  
ATOM   1258  N   ALA A 156     -17.968 -31.861   6.207  1.00 83.68           N  
ATOM   1259  CA  ALA A 156     -16.599 -31.398   5.996  1.00 83.68           C  
ATOM   1260  C   ALA A 156     -15.812 -32.387   5.141  1.00 83.68           C  
ATOM   1261  CB  ALA A 156     -15.899 -31.181   7.335  1.00 83.68           C  
ATOM   1262  O   ALA A 156     -14.938 -31.989   4.366  1.00 83.68           O  
ATOM   1263  N   THR A 157     -16.149 -33.683   5.138  1.00 85.01           N  
ATOM   1264  CA  THR A 157     -15.467 -34.736   4.393  1.00 85.01           C  
ATOM   1265  C   THR A 157     -15.615 -34.517   2.890  1.00 85.01           C  
ATOM   1266  CB  THR A 157     -16.009 -36.127   4.768  1.00 85.01           C  
ATOM   1267  O   THR A 157     -14.679 -34.765   2.126  1.00 85.01           O  
ATOM   1268  CG2 THR A 157     -15.651 -36.488   6.206  1.00 85.01           C  
ATOM   1269  OG1 THR A 157     -17.435 -36.131   4.627  1.00 85.01           O  
ATOM   1270  N   PHE A 158     -16.800 -34.010   2.524  1.00 88.99           N  
ATOM   1271  CA  PHE A 158     -17.054 -33.696   1.122  1.00 88.99           C  
ATOM   1272  C   PHE A 158     -16.069 -32.650   0.614  1.00 88.99           C  
ATOM   1273  CB  PHE A 158     -18.491 -33.201   0.933  1.00 88.99           C  
ATOM   1274  O   PHE A 158     -15.504 -32.797  -0.471  1.00 88.99           O  
ATOM   1275  CG  PHE A 158     -18.800 -32.756  -0.471  1.00 88.99           C  
ATOM   1276  CD1 PHE A 158     -18.727 -31.414  -0.822  1.00 88.99           C  
ATOM   1277  CD2 PHE A 158     -19.163 -33.682  -1.441  1.00 88.99           C  
ATOM   1278  CE1 PHE A 158     -19.012 -31.000  -2.121  1.00 88.99           C  
ATOM   1279  CE2 PHE A 158     -19.450 -33.276  -2.741  1.00 88.99           C  
ATOM   1280  CZ  PHE A 158     -19.375 -31.934  -3.079  1.00 88.99           C  
ATOM   1281  N   PHE A 159     -15.857 -31.661   1.352  1.00 86.29           N  
ATOM   1282  CA  PHE A 159     -14.974 -30.570   0.959  1.00 86.29           C  
ATOM   1283  C   PHE A 159     -13.521 -31.030   0.937  1.00 86.29           C  
ATOM   1284  CB  PHE A 159     -15.133 -29.379   1.909  1.00 86.29           C  
ATOM   1285  O   PHE A 159     -12.744 -30.608   0.078  1.00 86.29           O  
ATOM   1286  CG  PHE A 159     -16.430 -28.636   1.738  1.00 86.29           C  
ATOM   1287  CD1 PHE A 159     -16.641 -27.821   0.633  1.00 86.29           C  
ATOM   1288  CD2 PHE A 159     -17.440 -28.752   2.684  1.00 86.29           C  
ATOM   1289  CE1 PHE A 159     -17.841 -27.131   0.472  1.00 86.29           C  
ATOM   1290  CE2 PHE A 159     -18.642 -28.067   2.531  1.00 86.29           C  
ATOM   1291  CZ  PHE A 159     -18.840 -27.256   1.425  1.00 86.29           C  
ATOM   1292  N   ILE A 160     -13.162 -31.909   1.802  1.00 85.06           N  
ATOM   1293  CA  ILE A 160     -11.800 -32.428   1.860  1.00 85.06           C  
ATOM   1294  C   ILE A 160     -11.512 -33.261   0.612  1.00 85.06           C  
ATOM   1295  CB  ILE A 160     -11.570 -33.273   3.133  1.00 85.06           C  
ATOM   1296  O   ILE A 160     -10.475 -33.087  -0.032  1.00 85.06           O  
ATOM   1297  CG1 ILE A 160     -11.654 -32.389   4.383  1.00 85.06           C  
ATOM   1298  CG2 ILE A 160     -10.223 -33.998   3.064  1.00 85.06           C  
ATOM   1299  CD1 ILE A 160     -11.604 -33.163   5.693  1.00 85.06           C  
ATOM   1300  N   ILE A 161     -12.461 -34.104   0.276  1.00 88.07           N  
ATOM   1301  CA  ILE A 161     -12.324 -34.961  -0.897  1.00 88.07           C  
ATOM   1302  C   ILE A 161     -12.270 -34.104  -2.159  1.00 88.07           C  
ATOM   1303  CB  ILE A 161     -13.481 -35.981  -0.991  1.00 88.07           C  
ATOM   1304  O   ILE A 161     -11.429 -34.327  -3.034  1.00 88.07           O  
ATOM   1305  CG1 ILE A 161     -13.425 -36.962   0.186  1.00 88.07           C  
ATOM   1306  CG2 ILE A 161     -13.437 -36.726  -2.328  1.00 88.07           C  
ATOM   1307  CD1 ILE A 161     -14.637 -37.877   0.288  1.00 88.07           C  
ATOM   1308  N   SER A 162     -13.153 -33.099  -2.197  1.00 86.40           N  
ATOM   1309  CA  SER A 162     -13.193 -32.201  -3.346  1.00 86.40           C  
ATOM   1310  C   SER A 162     -11.889 -31.423  -3.485  1.00 86.40           C  
ATOM   1311  CB  SER A 162     -14.366 -31.227  -3.226  1.00 86.40           C  
ATOM   1312  O   SER A 162     -11.391 -31.230  -4.596  1.00 86.40           O  
ATOM   1313  OG  SER A 162     -15.599 -31.926  -3.194  1.00 86.40           O  
ATOM   1314  N   ALA A 163     -11.356 -31.001  -2.386  1.00 82.55           N  
ATOM   1315  CA  ALA A 163     -10.091 -30.271  -2.378  1.00 82.55           C  
ATOM   1316  C   ALA A 163      -8.954 -31.137  -2.914  1.00 82.55           C  
ATOM   1317  CB  ALA A 163      -9.766 -29.783  -0.969  1.00 82.55           C  
ATOM   1318  O   ALA A 163      -8.141 -30.677  -3.719  1.00 82.55           O  
ATOM   1319  N   VAL A 164      -8.909 -32.450  -2.535  1.00 85.67           N  
ATOM   1320  CA  VAL A 164      -7.876 -33.389  -2.961  1.00 85.67           C  
ATOM   1321  C   VAL A 164      -7.985 -33.628  -4.466  1.00 85.67           C  
ATOM   1322  CB  VAL A 164      -7.979 -34.730  -2.200  1.00 85.67           C  
ATOM   1323  O   VAL A 164      -6.977 -33.615  -5.177  1.00 85.67           O  
ATOM   1324  CG1 VAL A 164      -7.006 -35.755  -2.779  1.00 85.67           C  
ATOM   1325  CG2 VAL A 164      -7.713 -34.518  -0.711  1.00 85.67           C  
ATOM   1326  N   ILE A 165      -9.209 -33.693  -4.924  1.00 85.79           N  
ATOM   1327  CA  ILE A 165      -9.466 -33.924  -6.342  1.00 85.79           C  
ATOM   1328  C   ILE A 165      -9.037 -32.701  -7.150  1.00 85.79           C  
ATOM   1329  CB  ILE A 165     -10.955 -34.242  -6.602  1.00 85.79           C  
ATOM   1330  O   ILE A 165      -8.363 -32.832  -8.175  1.00 85.79           O  
ATOM   1331  CG1 ILE A 165     -11.330 -35.592  -5.978  1.00 85.79           C  
ATOM   1332  CG2 ILE A 165     -11.256 -34.231  -8.103  1.00 85.79           C  
ATOM   1333  CD1 ILE A 165     -12.820 -35.902  -6.023  1.00 85.79           C  
ATOM   1334  N   LEU A 166      -9.435 -31.590  -6.690  1.00 82.46           N  
ATOM   1335  CA  LEU A 166      -9.113 -30.353  -7.394  1.00 82.46           C  
ATOM   1336  C   LEU A 166      -7.605 -30.127  -7.434  1.00 82.46           C  
ATOM   1337  CB  LEU A 166      -9.801 -29.161  -6.725  1.00 82.46           C  
ATOM   1338  O   LEU A 166      -7.061 -29.721  -8.464  1.00 82.46           O  
ATOM   1339  CG  LEU A 166     -11.300 -29.007  -6.991  1.00 82.46           C  
ATOM   1340  CD1 LEU A 166     -11.881 -27.899  -6.119  1.00 82.46           C  
ATOM   1341  CD2 LEU A 166     -11.556 -28.722  -8.467  1.00 82.46           C  
ATOM   1342  N   PHE A 167      -6.908 -30.408  -6.326  1.00 81.08           N  
ATOM   1343  CA  PHE A 167      -5.457 -30.276  -6.278  1.00 81.08           C  
ATOM   1344  C   PHE A 167      -4.790 -31.296  -7.194  1.00 81.08           C  
ATOM   1345  CB  PHE A 167      -4.947 -30.447  -4.843  1.00 81.08           C  
ATOM   1346  O   PHE A 167      -3.776 -30.999  -7.828  1.00 81.08           O  
ATOM   1347  CG  PHE A 167      -4.994 -29.183  -4.028  1.00 81.08           C  
ATOM   1348  CD1 PHE A 167      -4.174 -28.107  -4.341  1.00 81.08           C  
ATOM   1349  CD2 PHE A 167      -5.860 -29.072  -2.947  1.00 81.08           C  
ATOM   1350  CE1 PHE A 167      -4.215 -26.936  -3.588  1.00 81.08           C  
ATOM   1351  CE2 PHE A 167      -5.907 -27.905  -2.190  1.00 81.08           C  
ATOM   1352  CZ  PHE A 167      -5.083 -26.838  -2.512  1.00 81.08           C  
ATOM   1353  N   ALA A 168      -5.381 -32.509  -7.276  1.00 81.91           N  
ATOM   1354  CA  ALA A 168      -4.895 -33.541  -8.189  1.00 81.91           C  
ATOM   1355  C   ALA A 168      -5.042 -33.100  -9.643  1.00 81.91           C  
ATOM   1356  CB  ALA A 168      -5.641 -34.852  -7.957  1.00 81.91           C  
ATOM   1357  O   ALA A 168      -4.129 -33.289 -10.451  1.00 81.91           O  
ATOM   1358  N   ILE A 169      -6.177 -32.405  -9.900  1.00 80.37           N  
ATOM   1359  CA  ILE A 169      -6.425 -31.884 -11.240  1.00 80.37           C  
ATOM   1360  C   ILE A 169      -5.418 -30.782 -11.560  1.00 80.37           C  
ATOM   1361  CB  ILE A 169      -7.868 -31.349 -11.380  1.00 80.37           C  
ATOM   1362  O   ILE A 169      -4.877 -30.729 -12.667  1.00 80.37           O  
ATOM   1363  CG1 ILE A 169      -8.877 -32.497 -11.266  1.00 80.37           C  
ATOM   1364  CG2 ILE A 169      -8.039 -30.598 -12.704  1.00 80.37           C  
ATOM   1365  CD1 ILE A 169     -10.328 -32.041 -11.192  1.00 80.37           C  
ATOM   1366  N   LEU A 170      -5.198 -29.938 -10.622  1.00 74.14           N  
ATOM   1367  CA  LEU A 170      -4.245 -28.846 -10.782  1.00 74.14           C  
ATOM   1368  C   LEU A 170      -2.843 -29.382 -11.053  1.00 74.14           C  
ATOM   1369  CB  LEU A 170      -4.232 -27.958  -9.535  1.00 74.14           C  
ATOM   1370  O   LEU A 170      -2.112 -28.831 -11.879  1.00 74.14           O  
ATOM   1371  CG  LEU A 170      -3.424 -26.663  -9.633  1.00 74.14           C  
ATOM   1372  CD1 LEU A 170      -4.337 -25.454  -9.455  1.00 74.14           C  
ATOM   1373  CD2 LEU A 170      -2.305 -26.651  -8.598  1.00 74.14           C  
ATOM   1374  N   PHE A 171      -2.437 -30.490 -10.402  1.00 75.44           N  
ATOM   1375  CA  PHE A 171      -1.113 -31.087 -10.535  1.00 75.44           C  
ATOM   1376  C   PHE A 171      -0.957 -31.760 -11.894  1.00 75.44           C  
ATOM   1377  CB  PHE A 171      -0.865 -32.103  -9.416  1.00 75.44           C  
ATOM   1378  O   PHE A 171       0.074 -31.608 -12.553  1.00 75.44           O  
ATOM   1379  CG  PHE A 171       0.529 -32.670  -9.409  1.00 75.44           C  
ATOM   1380  CD1 PHE A 171       0.788 -33.923  -9.950  1.00 75.44           C  
ATOM   1381  CD2 PHE A 171       1.582 -31.948  -8.861  1.00 75.44           C  
ATOM   1382  CE1 PHE A 171       2.077 -34.450  -9.945  1.00 75.44           C  
ATOM   1383  CE2 PHE A 171       2.873 -32.468  -8.852  1.00 75.44           C  
ATOM   1384  CZ  PHE A 171       3.118 -33.720  -9.394  1.00 75.44           C  
ATOM   1385  N   PHE A 172      -2.024 -32.415 -12.421  1.00 75.42           N  
ATOM   1386  CA  PHE A 172      -1.927 -33.182 -13.657  1.00 75.42           C  
ATOM   1387  C   PHE A 172      -2.241 -32.307 -14.864  1.00 75.42           C  
ATOM   1388  CB  PHE A 172      -2.875 -34.385 -13.620  1.00 75.42           C  
ATOM   1389  O   PHE A 172      -1.692 -32.515 -15.948  1.00 75.42           O  
ATOM   1390  CG  PHE A 172      -2.358 -35.542 -12.809  1.00 75.42           C  
ATOM   1391  CD1 PHE A 172      -1.364 -36.373 -13.312  1.00 75.42           C  
ATOM   1392  CD2 PHE A 172      -2.865 -35.798 -11.541  1.00 75.42           C  
ATOM   1393  CE1 PHE A 172      -0.883 -37.444 -12.563  1.00 75.42           C  
ATOM   1394  CE2 PHE A 172      -2.389 -36.867 -10.787  1.00 75.42           C  
ATOM   1395  CZ  PHE A 172      -1.399 -37.689 -11.300  1.00 75.42           C  
ATOM   1396  N   ALA A 173      -3.025 -31.296 -14.629  1.00 71.97           N  
ATOM   1397  CA  ALA A 173      -3.418 -30.402 -15.716  1.00 71.97           C  
ATOM   1398  C   ALA A 173      -3.410 -28.946 -15.259  1.00 71.97           C  
ATOM   1399  CB  ALA A 173      -4.799 -30.784 -16.244  1.00 71.97           C  
ATOM   1400  O   ALA A 173      -4.440 -28.417 -14.834  1.00 71.97           O  
ATOM   1401  N   PRO A 174      -2.219 -28.292 -15.220  1.00 66.96           N  
ATOM   1402  CA  PRO A 174      -2.145 -26.912 -14.734  1.00 66.96           C  
ATOM   1403  C   PRO A 174      -2.981 -25.947 -15.571  1.00 66.96           C  
ATOM   1404  CB  PRO A 174      -0.655 -26.579 -14.842  1.00 66.96           C  
ATOM   1405  O   PRO A 174      -3.419 -24.908 -15.068  1.00 66.96           O  
ATOM   1406  CG  PRO A 174      -0.040 -27.783 -15.480  1.00 66.96           C  
ATOM   1407  CD  PRO A 174      -1.107 -28.824 -15.662  1.00 66.96           C  
ATOM   1408  N   ASP A 175      -3.382 -26.464 -16.744  1.00 66.61           N  
ATOM   1409  CA  ASP A 175      -4.116 -25.567 -17.631  1.00 66.61           C  
ATOM   1410  C   ASP A 175      -5.609 -25.890 -17.627  1.00 66.61           C  
ATOM   1411  CB  ASP A 175      -3.564 -25.650 -19.055  1.00 66.61           C  
ATOM   1412  O   ASP A 175      -6.348 -25.445 -18.507  1.00 66.61           O  
ATOM   1413  CG  ASP A 175      -2.148 -25.114 -19.175  1.00 66.61           C  
ATOM   1414  OD1 ASP A 175      -1.830 -24.085 -18.541  1.00 66.61           O  
ATOM   1415  OD2 ASP A 175      -1.344 -25.725 -19.912  1.00 66.61           O  
ATOM   1416  N   TRP A 176      -6.054 -26.832 -16.676  1.00 64.79           N  
ATOM   1417  CA  TRP A 176      -7.433 -27.309 -16.660  1.00 64.79           C  
ATOM   1418  C   TRP A 176      -8.409 -26.148 -16.508  1.00 64.79           C  
ATOM   1419  CB  TRP A 176      -7.640 -28.318 -15.528  1.00 64.79           C  
ATOM   1420  O   TRP A 176      -9.570 -26.248 -16.911  1.00 64.79           O  
ATOM   1421  CG  TRP A 176      -8.997 -28.957 -15.521  1.00 64.79           C  
ATOM   1422  CD1 TRP A 176      -9.640 -29.536 -16.580  1.00 64.79           C  
ATOM   1423  CD2 TRP A 176      -9.879 -29.076 -14.402  1.00 64.79           C  
ATOM   1424  CE2 TRP A 176     -11.041 -29.740 -14.854  1.00 64.79           C  
ATOM   1425  CE3 TRP A 176      -9.800 -28.687 -13.058  1.00 64.79           C  
ATOM   1426  NE1 TRP A 176     -10.870 -30.009 -16.185  1.00 64.79           N  
ATOM   1427  CH2 TRP A 176     -12.013 -29.630 -12.699  1.00 64.79           C  
ATOM   1428  CZ2 TRP A 176     -12.117 -30.022 -14.008  1.00 64.79           C  
ATOM   1429  CZ3 TRP A 176     -10.871 -28.969 -12.218  1.00 64.79           C  
ATOM   1430  N   PHE A 177      -7.907 -25.035 -16.126  1.00 64.60           N  
ATOM   1431  CA  PHE A 177      -8.807 -23.918 -15.862  1.00 64.60           C  
ATOM   1432  C   PHE A 177      -9.234 -23.247 -17.162  1.00 64.60           C  
ATOM   1433  CB  PHE A 177      -8.140 -22.895 -14.937  1.00 64.60           C  
ATOM   1434  O   PHE A 177     -10.135 -22.406 -17.166  1.00 64.60           O  
ATOM   1435  CG  PHE A 177      -8.250 -23.235 -13.476  1.00 64.60           C  
ATOM   1436  CD1 PHE A 177      -9.403 -22.930 -12.762  1.00 64.60           C  
ATOM   1437  CD2 PHE A 177      -7.201 -23.860 -12.814  1.00 64.60           C  
ATOM   1438  CE1 PHE A 177      -9.509 -23.243 -11.409  1.00 64.60           C  
ATOM   1439  CE2 PHE A 177      -7.299 -24.176 -11.462  1.00 64.60           C  
ATOM   1440  CZ  PHE A 177      -8.453 -23.866 -10.761  1.00 64.60           C  
ATOM   1441  N   LYS A 178      -8.510 -23.651 -18.241  1.00 62.90           N  
ATOM   1442  CA  LYS A 178      -8.944 -23.155 -19.544  1.00 62.90           C  
ATOM   1443  C   LYS A 178     -10.392 -23.543 -19.825  1.00 62.90           C  
ATOM   1444  CB  LYS A 178      -8.034 -23.689 -20.652  1.00 62.90           C  
ATOM   1445  O   LYS A 178     -11.080 -22.875 -20.600  1.00 62.90           O  
ATOM   1446  CG  LYS A 178      -6.655 -23.045 -20.684  1.00 62.90           C  
ATOM   1447  CD  LYS A 178      -5.830 -23.549 -21.861  1.00 62.90           C  
ATOM   1448  CE  LYS A 178      -4.417 -22.984 -21.837  1.00 62.90           C  
ATOM   1449  NZ  LYS A 178      -3.586 -23.521 -22.956  1.00 62.90           N  
ATOM   1450  N   VAL A 179     -10.879 -24.586 -19.001  1.00 60.26           N  
ATOM   1451  CA  VAL A 179     -12.257 -25.045 -19.143  1.00 60.26           C  
ATOM   1452  C   VAL A 179     -13.216 -23.959 -18.660  1.00 60.26           C  
ATOM   1453  CB  VAL A 179     -12.501 -26.357 -18.365  1.00 60.26           C  
ATOM   1454  O   VAL A 179     -14.354 -23.875 -19.127  1.00 60.26           O  
ATOM   1455  CG1 VAL A 179     -13.980 -26.739 -18.401  1.00 60.26           C  
ATOM   1456  CG2 VAL A 179     -11.642 -27.483 -18.936  1.00 60.26           C  
ATOM   1457  N   LEU A 180     -12.720 -23.130 -17.731  1.00 63.94           N  
ATOM   1458  CA  LEU A 180     -13.544 -22.057 -17.188  1.00 63.94           C  
ATOM   1459  C   LEU A 180     -13.679 -20.915 -18.190  1.00 63.94           C  
ATOM   1460  CB  LEU A 180     -12.950 -21.534 -15.878  1.00 63.94           C  
ATOM   1461  O   LEU A 180     -14.467 -19.989 -17.980  1.00 63.94           O  
ATOM   1462  CG  LEU A 180     -13.084 -22.450 -14.660  1.00 63.94           C  
ATOM   1463  CD1 LEU A 180     -12.244 -21.918 -13.502  1.00 63.94           C  
ATOM   1464  CD2 LEU A 180     -14.546 -22.583 -14.249  1.00 63.94           C  
ATOM   1465  N   ARG A 181     -12.969 -21.085 -19.316  1.00 61.40           N  
ATOM   1466  CA  ARG A 181     -13.028 -20.069 -20.362  1.00 61.40           C  
ATOM   1467  C   ARG A 181     -14.360 -20.121 -21.102  1.00 61.40           C  
ATOM   1468  CB  ARG A 181     -11.872 -20.246 -21.350  1.00 61.40           C  
ATOM   1469  O   ARG A 181     -14.573 -20.994 -21.947  1.00 61.40           O  
ATOM   1470  CG  ARG A 181     -11.600 -19.019 -22.206  1.00 61.40           C  
ATOM   1471  CD  ARG A 181     -10.310 -19.161 -23.000  1.00 61.40           C  
ATOM   1472  NE  ARG A 181     -10.387 -20.254 -23.965  1.00 61.40           N  
ATOM   1473  NH1 ARG A 181      -8.294 -19.882 -24.868  1.00 61.40           N  
ATOM   1474  NH2 ARG A 181      -9.604 -21.587 -25.663  1.00 61.40           N  
ATOM   1475  CZ  ARG A 181      -9.428 -20.572 -24.830  1.00 61.40           C  
ATOM   1476  N   ILE A 182     -15.318 -19.380 -20.590  1.00 64.15           N  
ATOM   1477  CA  ILE A 182     -16.659 -19.355 -21.165  1.00 64.15           C  
ATOM   1478  C   ILE A 182     -16.633 -18.619 -22.503  1.00 64.15           C  
ATOM   1479  CB  ILE A 182     -17.671 -18.689 -20.207  1.00 64.15           C  
ATOM   1480  O   ILE A 182     -17.601 -18.669 -23.265  1.00 64.15           O  
ATOM   1481  CG1 ILE A 182     -17.730 -19.452 -18.878  1.00 64.15           C  
ATOM   1482  CG2 ILE A 182     -19.057 -18.611 -20.855  1.00 64.15           C  
ATOM   1483  CD1 ILE A 182     -18.534 -18.746 -17.794  1.00 64.15           C  
ATOM   1484  N   SER A 183     -15.399 -17.929 -22.780  1.00 58.75           N  
ATOM   1485  CA  SER A 183     -15.285 -17.127 -23.994  1.00 58.75           C  
ATOM   1486  C   SER A 183     -15.395 -17.997 -25.243  1.00 58.75           C  
ATOM   1487  CB  SER A 183     -13.961 -16.363 -24.010  1.00 58.75           C  
ATOM   1488  O   SER A 183     -15.791 -17.517 -26.307  1.00 58.75           O  
ATOM   1489  OG  SER A 183     -13.352 -16.438 -25.288  1.00 58.75           O  
ATOM   1490  N   ASN A 184     -15.171 -19.310 -25.048  1.00 59.02           N  
ATOM   1491  CA  ASN A 184     -15.246 -20.195 -26.206  1.00 59.02           C  
ATOM   1492  C   ASN A 184     -16.692 -20.527 -26.564  1.00 59.02           C  
ATOM   1493  CB  ASN A 184     -14.453 -21.479 -25.952  1.00 59.02           C  
ATOM   1494  O   ASN A 184     -17.011 -20.748 -27.733  1.00 59.02           O  
ATOM   1495  CG  ASN A 184     -12.954 -21.261 -26.013  1.00 59.02           C  
ATOM   1496  ND2 ASN A 184     -12.194 -22.232 -25.520  1.00 59.02           N  
ATOM   1497  OD1 ASN A 184     -12.484 -20.229 -26.499  1.00 59.02           O  
ATOM   1498  N   TYR A 185     -17.586 -20.258 -25.573  1.00 61.63           N  
ATOM   1499  CA  TYR A 185     -18.953 -20.717 -25.791  1.00 61.63           C  
ATOM   1500  C   TYR A 185     -19.900 -19.539 -25.983  1.00 61.63           C  
ATOM   1501  CB  TYR A 185     -19.423 -21.580 -24.616  1.00 61.63           C  
ATOM   1502  O   TYR A 185     -20.750 -19.557 -26.876  1.00 61.63           O  
ATOM   1503  CG  TYR A 185     -18.604 -22.832 -24.415  1.00 61.63           C  
ATOM   1504  CD1 TYR A 185     -18.823 -23.964 -25.196  1.00 61.63           C  
ATOM   1505  CD2 TYR A 185     -17.610 -22.885 -23.444  1.00 61.63           C  
ATOM   1506  CE1 TYR A 185     -18.072 -25.120 -25.014  1.00 61.63           C  
ATOM   1507  CE2 TYR A 185     -16.852 -24.036 -23.253  1.00 61.63           C  
ATOM   1508  OH  TYR A 185     -16.343 -26.288 -23.856  1.00 61.63           O  
ATOM   1509  CZ  TYR A 185     -17.090 -25.146 -24.041  1.00 61.63           C  
ATOM   1510  N   ILE A 186     -19.579 -18.406 -25.250  1.00 63.82           N  
ATOM   1511  CA  ILE A 186     -20.470 -17.252 -25.271  1.00 63.82           C  
ATOM   1512  C   ILE A 186     -19.655 -15.975 -25.463  1.00 63.82           C  
ATOM   1513  CB  ILE A 186     -21.310 -17.162 -23.977  1.00 63.82           C  
ATOM   1514  O   ILE A 186     -18.720 -15.708 -24.704  1.00 63.82           O  
ATOM   1515  CG1 ILE A 186     -22.126 -18.445 -23.780  1.00 63.82           C  
ATOM   1516  CG2 ILE A 186     -22.222 -15.932 -24.009  1.00 63.82           C  
ATOM   1517  CD1 ILE A 186     -22.820 -18.536 -22.428  1.00 63.82           C  
ATOM   1518  N   LYS A 187     -19.687 -15.318 -26.633  1.00 60.05           N  
ATOM   1519  CA  LYS A 187     -18.970 -14.071 -26.887  1.00 60.05           C  
ATOM   1520  C   LYS A 187     -19.862 -12.861 -26.622  1.00 60.05           C  
ATOM   1521  CB  LYS A 187     -18.450 -14.033 -28.324  1.00 60.05           C  
ATOM   1522  O   LYS A 187     -20.776 -12.575 -27.398  1.00 60.05           O  
ATOM   1523  CG  LYS A 187     -17.216 -14.893 -28.559  1.00 60.05           C  
ATOM   1524  CD  LYS A 187     -16.690 -14.739 -29.980  1.00 60.05           C  
ATOM   1525  CE  LYS A 187     -15.529 -15.686 -30.253  1.00 60.05           C  
ATOM   1526  NZ  LYS A 187     -15.013 -15.543 -31.647  1.00 60.05           N  
ATOM   1527  N   LEU A 188     -19.996 -12.380 -25.395  1.00 61.64           N  
ATOM   1528  CA  LEU A 188     -20.885 -11.293 -24.999  1.00 61.64           C  
ATOM   1529  C   LEU A 188     -20.163  -9.951 -25.056  1.00 61.64           C  
ATOM   1530  CB  LEU A 188     -21.430 -11.534 -23.588  1.00 61.64           C  
ATOM   1531  O   LEU A 188     -20.794  -8.897 -24.948  1.00 61.64           O  
ATOM   1532  CG  LEU A 188     -22.555 -12.562 -23.462  1.00 61.64           C  
ATOM   1533  CD1 LEU A 188     -22.520 -13.219 -22.086  1.00 61.64           C  
ATOM   1534  CD2 LEU A 188     -23.909 -11.908 -23.714  1.00 61.64           C  
ATOM   1535  N   GLY A 189     -19.009  -9.827 -25.830  1.00 66.81           N  
ATOM   1536  CA  GLY A 189     -18.325  -8.559 -26.030  1.00 66.81           C  
ATOM   1537  C   GLY A 189     -18.494  -7.600 -24.867  1.00 66.81           C  
ATOM   1538  O   GLY A 189     -18.131  -7.920 -23.733  1.00 66.81           O  
ATOM   1539  N   SER A 190     -18.991  -6.374 -25.023  1.00 66.80           N  
ATOM   1540  CA  SER A 190     -19.142  -5.265 -24.087  1.00 66.80           C  
ATOM   1541  C   SER A 190     -20.250  -5.541 -23.076  1.00 66.80           C  
ATOM   1542  CB  SER A 190     -19.437  -3.966 -24.837  1.00 66.80           C  
ATOM   1543  O   SER A 190     -20.284  -4.936 -22.003  1.00 66.80           O  
ATOM   1544  OG  SER A 190     -20.543  -4.129 -25.709  1.00 66.80           O  
ATOM   1545  N   SER A 191     -21.156  -6.530 -23.350  1.00 76.08           N  
ATOM   1546  CA  SER A 191     -22.285  -6.807 -22.469  1.00 76.08           C  
ATOM   1547  C   SER A 191     -21.878  -7.723 -21.319  1.00 76.08           C  
ATOM   1548  CB  SER A 191     -23.435  -7.441 -23.253  1.00 76.08           C  
ATOM   1549  O   SER A 191     -22.659  -7.952 -20.394  1.00 76.08           O  
ATOM   1550  OG  SER A 191     -23.863  -6.584 -24.298  1.00 76.08           O  
ATOM   1551  N   SER A 192     -20.684  -8.203 -21.305  1.00 78.96           N  
ATOM   1552  CA  SER A 192     -20.191  -9.126 -20.288  1.00 78.96           C  
ATOM   1553  C   SER A 192     -20.171  -8.472 -18.911  1.00 78.96           C  
ATOM   1554  CB  SER A 192     -18.789  -9.621 -20.647  1.00 78.96           C  
ATOM   1555  O   SER A 192     -20.465  -9.122 -17.905  1.00 78.96           O  
ATOM   1556  OG  SER A 192     -17.896  -8.531 -20.805  1.00 78.96           O  
ATOM   1557  N   VAL A 193     -19.970  -7.222 -18.902  1.00 76.91           N  
ATOM   1558  CA  VAL A 193     -19.859  -6.482 -17.649  1.00 76.91           C  
ATOM   1559  C   VAL A 193     -21.220  -6.427 -16.959  1.00 76.91           C  
ATOM   1560  CB  VAL A 193     -19.320  -5.053 -17.880  1.00 76.91           C  
ATOM   1561  O   VAL A 193     -21.316  -6.624 -15.745  1.00 76.91           O  
ATOM   1562  CG1 VAL A 193     -19.334  -4.254 -16.578  1.00 76.91           C  
ATOM   1563  CG2 VAL A 193     -17.909  -5.103 -18.464  1.00 76.91           C  
ATOM   1564  N   TYR A 194     -22.286  -6.238 -17.786  1.00 80.98           N  
ATOM   1565  CA  TYR A 194     -23.630  -6.135 -17.229  1.00 80.98           C  
ATOM   1566  C   TYR A 194     -24.088  -7.473 -16.659  1.00 80.98           C  
ATOM   1567  CB  TYR A 194     -24.619  -5.656 -18.296  1.00 80.98           C  
ATOM   1568  O   TYR A 194     -24.730  -7.519 -15.608  1.00 80.98           O  
ATOM   1569  CG  TYR A 194     -24.277  -4.307 -18.879  1.00 80.98           C  
ATOM   1570  CD1 TYR A 194     -24.367  -3.150 -18.108  1.00 80.98           C  
ATOM   1571  CD2 TYR A 194     -23.863  -4.185 -20.201  1.00 80.98           C  
ATOM   1572  CE1 TYR A 194     -24.054  -1.904 -18.641  1.00 80.98           C  
ATOM   1573  CE2 TYR A 194     -23.548  -2.944 -20.745  1.00 80.98           C  
ATOM   1574  OH  TYR A 194     -23.335  -0.581 -20.492  1.00 80.98           O  
ATOM   1575  CZ  TYR A 194     -23.646  -1.811 -19.958  1.00 80.98           C  
ATOM   1576  N   VAL A 195     -23.657  -8.489 -17.300  1.00 84.94           N  
ATOM   1577  CA  VAL A 195     -24.000  -9.826 -16.827  1.00 84.94           C  
ATOM   1578  C   VAL A 195     -23.295 -10.102 -15.501  1.00 84.94           C  
ATOM   1579  CB  VAL A 195     -23.627 -10.908 -17.864  1.00 84.94           C  
ATOM   1580  O   VAL A 195     -23.908 -10.610 -14.559  1.00 84.94           O  
ATOM   1581  CG1 VAL A 195     -23.861 -12.306 -17.295  1.00 84.94           C  
ATOM   1582  CG2 VAL A 195     -24.426 -10.711 -19.151  1.00 84.94           C  
ATOM   1583  N   ALA A 196     -22.007  -9.763 -15.453  1.00 84.29           N  
ATOM   1584  CA  ALA A 196     -21.225  -9.963 -14.235  1.00 84.29           C  
ATOM   1585  C   ALA A 196     -21.807  -9.163 -13.073  1.00 84.29           C  
ATOM   1586  CB  ALA A 196     -19.768  -9.573 -14.468  1.00 84.29           C  
ATOM   1587  O   ALA A 196     -21.911  -9.669 -11.953  1.00 84.29           O  
ATOM   1588  N   LEU A 197     -22.277  -7.951 -13.356  1.00 79.98           N  
ATOM   1589  CA  LEU A 197     -22.871  -7.088 -12.341  1.00 79.98           C  
ATOM   1590  C   LEU A 197     -24.190  -7.666 -11.840  1.00 79.98           C  
ATOM   1591  CB  LEU A 197     -23.097  -5.680 -12.899  1.00 79.98           C  
ATOM   1592  O   LEU A 197     -24.464  -7.649 -10.637  1.00 79.98           O  
ATOM   1593  CG  LEU A 197     -21.851  -4.809 -13.066  1.00 79.98           C  
ATOM   1594  CD1 LEU A 197     -22.206  -3.508 -13.778  1.00 79.98           C  
ATOM   1595  CD2 LEU A 197     -21.211  -4.525 -11.711  1.00 79.98           C  
ATOM   1596  N   LEU A 198     -24.937  -8.184 -12.795  1.00 84.50           N  
ATOM   1597  CA  LEU A 198     -26.219  -8.781 -12.438  1.00 84.50           C  
ATOM   1598  C   LEU A 198     -26.018 -10.027 -11.581  1.00 84.50           C  
ATOM   1599  CB  LEU A 198     -27.015  -9.136 -13.696  1.00 84.50           C  
ATOM   1600  O   LEU A 198     -26.699 -10.206 -10.569  1.00 84.50           O  
ATOM   1601  CG  LEU A 198     -28.482  -9.513 -13.487  1.00 84.50           C  
ATOM   1602  CD1 LEU A 198     -29.353  -8.871 -14.562  1.00 84.50           C  
ATOM   1603  CD2 LEU A 198     -28.651 -11.028 -13.489  1.00 84.50           C  
ATOM   1604  N   VAL A 199     -25.075 -10.827 -11.974  1.00 86.89           N  
ATOM   1605  CA  VAL A 199     -24.769 -12.041 -11.226  1.00 86.89           C  
ATOM   1606  C   VAL A 199     -24.273 -11.675  -9.829  1.00 86.89           C  
ATOM   1607  CB  VAL A 199     -23.719 -12.908 -11.955  1.00 86.89           C  
ATOM   1608  O   VAL A 199     -24.662 -12.303  -8.841  1.00 86.89           O  
ATOM   1609  CG1 VAL A 199     -23.246 -14.052 -11.059  1.00 86.89           C  
ATOM   1610  CG2 VAL A 199     -24.291 -13.451 -13.263  1.00 86.89           C  
ATOM   1611  N   TRP A 200     -23.462 -10.737  -9.801  1.00 83.78           N  
ATOM   1612  CA  TRP A 200     -22.938 -10.242  -8.532  1.00 83.78           C  
ATOM   1613  C   TRP A 200     -24.071  -9.802  -7.611  1.00 83.78           C  
ATOM   1614  CB  TRP A 200     -21.973  -9.077  -8.767  1.00 83.78           C  
ATOM   1615  O   TRP A 200     -24.118 -10.197  -6.443  1.00 83.78           O  
ATOM   1616  CG  TRP A 200     -21.584  -8.347  -7.517  1.00 83.78           C  
ATOM   1617  CD1 TRP A 200     -20.955  -8.868  -6.420  1.00 83.78           C  
ATOM   1618  CD2 TRP A 200     -21.803  -6.962  -7.234  1.00 83.78           C  
ATOM   1619  CE2 TRP A 200     -21.281  -6.711  -5.946  1.00 83.78           C  
ATOM   1620  CE3 TRP A 200     -22.391  -5.907  -7.945  1.00 83.78           C  
ATOM   1621  NE1 TRP A 200     -20.770  -7.889  -5.472  1.00 83.78           N  
ATOM   1622  CH2 TRP A 200     -21.909  -4.432  -6.071  1.00 83.78           C  
ATOM   1623  CZ2 TRP A 200     -21.329  -5.446  -5.354  1.00 83.78           C  
ATOM   1624  CZ3 TRP A 200     -22.437  -4.649  -7.355  1.00 83.78           C  
ATOM   1625  N   LEU A 201     -25.022  -9.013  -8.100  1.00 78.11           N  
ATOM   1626  CA  LEU A 201     -26.137  -8.525  -7.296  1.00 78.11           C  
ATOM   1627  C   LEU A 201     -26.995  -9.682  -6.796  1.00 78.11           C  
ATOM   1628  CB  LEU A 201     -26.996  -7.550  -8.107  1.00 78.11           C  
ATOM   1629  O   LEU A 201     -27.391  -9.708  -5.629  1.00 78.11           O  
ATOM   1630  CG  LEU A 201     -26.414  -6.153  -8.325  1.00 78.11           C  
ATOM   1631  CD1 LEU A 201     -27.286  -5.361  -9.294  1.00 78.11           C  
ATOM   1632  CD2 LEU A 201     -26.277  -5.417  -6.997  1.00 78.11           C  
ATOM   1633  N   ILE A 202     -27.148 -10.694  -7.608  1.00 84.95           N  
ATOM   1634  CA  ILE A 202     -27.992 -11.837  -7.276  1.00 84.95           C  
ATOM   1635  C   ILE A 202     -27.328 -12.669  -6.182  1.00 84.95           C  
ATOM   1636  CB  ILE A 202     -28.273 -12.711  -8.519  1.00 84.95           C  
ATOM   1637  O   ILE A 202     -27.968 -13.026  -5.190  1.00 84.95           O  
ATOM   1638  CG1 ILE A 202     -29.126 -11.940  -9.533  1.00 84.95           C  
ATOM   1639  CG2 ILE A 202     -28.954 -14.022  -8.114  1.00 84.95           C  
ATOM   1640  CD1 ILE A 202     -29.293 -12.652 -10.868  1.00 84.95           C  
ATOM   1641  N   ILE A 203     -26.023 -12.929  -6.361  1.00 84.85           N  
ATOM   1642  CA  ILE A 203     -25.308 -13.778  -5.415  1.00 84.85           C  
ATOM   1643  C   ILE A 203     -25.173 -13.058  -4.075  1.00 84.85           C  
ATOM   1644  CB  ILE A 203     -23.914 -14.175  -5.953  1.00 84.85           C  
ATOM   1645  O   ILE A 203     -25.194 -13.692  -3.018  1.00 84.85           O  
ATOM   1646  CG1 ILE A 203     -24.054 -15.091  -7.174  1.00 84.85           C  
ATOM   1647  CG2 ILE A 203     -23.084 -14.847  -4.856  1.00 84.85           C  
ATOM   1648  CD1 ILE A 203     -22.748 -15.340  -7.915  1.00 84.85           C  
ATOM   1649  N   MET A 204     -24.939 -11.816  -4.136  1.00 77.63           N  
ATOM   1650  CA  MET A 204     -24.846 -11.013  -2.919  1.00 77.63           C  
ATOM   1651  C   MET A 204     -26.148 -11.075  -2.127  1.00 77.63           C  
ATOM   1652  CB  MET A 204     -24.508  -9.560  -3.257  1.00 77.63           C  
ATOM   1653  O   MET A 204     -26.129 -11.218  -0.903  1.00 77.63           O  
ATOM   1654  CG  MET A 204     -24.281  -8.684  -2.037  1.00 77.63           C  
ATOM   1655  SD  MET A 204     -24.059  -6.915  -2.472  1.00 77.63           S  
ATOM   1656  CE  MET A 204     -25.740  -6.508  -3.022  1.00 77.63           C  
ATOM   1657  N   PHE A 205     -27.373 -10.985  -2.858  1.00 75.86           N  
ATOM   1658  CA  PHE A 205     -28.669 -11.002  -2.190  1.00 75.86           C  
ATOM   1659  C   PHE A 205     -28.987 -12.395  -1.662  1.00 75.86           C  
ATOM   1660  CB  PHE A 205     -29.773 -10.537  -3.145  1.00 75.86           C  
ATOM   1661  O   PHE A 205     -29.765 -12.544  -0.717  1.00 75.86           O  
ATOM   1662  CG  PHE A 205     -29.936  -9.042  -3.203  1.00 75.86           C  
ATOM   1663  CD1 PHE A 205     -30.629  -8.365  -2.207  1.00 75.86           C  
ATOM   1664  CD2 PHE A 205     -29.396  -8.314  -4.255  1.00 75.86           C  
ATOM   1665  CE1 PHE A 205     -30.781  -6.981  -2.259  1.00 75.86           C  
ATOM   1666  CE2 PHE A 205     -29.544  -6.931  -4.314  1.00 75.86           C  
ATOM   1667  CZ  PHE A 205     -30.238  -6.267  -3.315  1.00 75.86           C  
ATOM   1668  N   ILE A 206     -28.336 -13.426  -2.271  1.00 79.70           N  
ATOM   1669  CA  ILE A 206     -28.511 -14.806  -1.833  1.00 79.70           C  
ATOM   1670  C   ILE A 206     -27.760 -15.031  -0.522  1.00 79.70           C  
ATOM   1671  CB  ILE A 206     -28.026 -15.806  -2.907  1.00 79.70           C  
ATOM   1672  O   ILE A 206     -28.145 -15.881   0.283  1.00 79.70           O  
ATOM   1673  CG1 ILE A 206     -28.921 -15.731  -4.149  1.00 79.70           C  
ATOM   1674  CG2 ILE A 206     -27.991 -17.229  -2.343  1.00 79.70           C  
ATOM   1675  CD1 ILE A 206     -28.421 -16.563  -5.323  1.00 79.70           C  
ATOM   1676  N   GLY A 207     -26.907 -14.102  -0.114  1.00 75.09           N  
ATOM   1677  CA  GLY A 207     -26.272 -14.165   1.193  1.00 75.09           C  
ATOM   1678  C   GLY A 207     -24.780 -14.426   1.118  1.00 75.09           C  
ATOM   1679  O   GLY A 207     -24.154 -14.772   2.123  1.00 75.09           O  
ATOM   1680  N   VAL A 208     -24.242 -14.391  -0.104  1.00 81.67           N  
ATOM   1681  CA  VAL A 208     -22.799 -14.565  -0.225  1.00 81.67           C  
ATOM   1682  C   VAL A 208     -22.082 -13.319   0.290  1.00 81.67           C  
ATOM   1683  CB  VAL A 208     -22.382 -14.854  -1.685  1.00 81.67           C  
ATOM   1684  O   VAL A 208     -22.469 -12.194  -0.034  1.00 81.67           O  
ATOM   1685  CG1 VAL A 208     -20.869 -15.036  -1.789  1.00 81.67           C  
ATOM   1686  CG2 VAL A 208     -23.110 -16.089  -2.213  1.00 81.67           C  
ATOM   1687  N   PRO A 209     -21.118 -13.481   1.184  1.00 79.55           N  
ATOM   1688  CA  PRO A 209     -20.348 -12.336   1.673  1.00 79.55           C  
ATOM   1689  C   PRO A 209     -19.830 -11.447   0.544  1.00 79.55           C  
ATOM   1690  CB  PRO A 209     -19.188 -12.988   2.429  1.00 79.55           C  
ATOM   1691  O   PRO A 209     -19.492 -11.945  -0.533  1.00 79.55           O  
ATOM   1692  CG  PRO A 209     -19.702 -14.333   2.830  1.00 79.55           C  
ATOM   1693  CD  PRO A 209     -20.633 -14.826   1.760  1.00 79.55           C  
ATOM   1694  N   VAL A 210     -19.892 -10.210   0.723  1.00 75.11           N  
ATOM   1695  CA  VAL A 210     -19.653  -9.192  -0.294  1.00 75.11           C  
ATOM   1696  C   VAL A 210     -18.270  -9.391  -0.910  1.00 75.11           C  
ATOM   1697  CB  VAL A 210     -19.777  -7.766   0.290  1.00 75.11           C  
ATOM   1698  O   VAL A 210     -18.109  -9.308  -2.130  1.00 75.11           O  
ATOM   1699  CG1 VAL A 210     -19.451  -6.718  -0.772  1.00 75.11           C  
ATOM   1700  CG2 VAL A 210     -21.178  -7.542   0.855  1.00 75.11           C  
ATOM   1701  N   GLY A 211     -17.269  -9.643  -0.037  1.00 79.26           N  
ATOM   1702  CA  GLY A 211     -15.920  -9.845  -0.543  1.00 79.26           C  
ATOM   1703  C   GLY A 211     -15.829 -10.956  -1.571  1.00 79.26           C  
ATOM   1704  O   GLY A 211     -15.264 -10.766  -2.650  1.00 79.26           O  
ATOM   1705  N   TRP A 212     -16.491 -12.100  -1.302  1.00 86.67           N  
ATOM   1706  CA  TRP A 212     -16.434 -13.269  -2.173  1.00 86.67           C  
ATOM   1707  C   TRP A 212     -17.322 -13.079  -3.398  1.00 86.67           C  
ATOM   1708  CB  TRP A 212     -16.856 -14.529  -1.411  1.00 86.67           C  
ATOM   1709  O   TRP A 212     -16.992 -13.547  -4.491  1.00 86.67           O  
ATOM   1710  CG  TRP A 212     -15.938 -14.894  -0.284  1.00 86.67           C  
ATOM   1711  CD1 TRP A 212     -16.223 -14.864   1.053  1.00 86.67           C  
ATOM   1712  CD2 TRP A 212     -14.583 -15.341  -0.396  1.00 86.67           C  
ATOM   1713  CE2 TRP A 212     -14.107 -15.564   0.915  1.00 86.67           C  
ATOM   1714  CE3 TRP A 212     -13.725 -15.576  -1.478  1.00 86.67           C  
ATOM   1715  NE1 TRP A 212     -15.126 -15.266   1.780  1.00 86.67           N  
ATOM   1716  CH2 TRP A 212     -11.990 -16.233   0.095  1.00 86.67           C  
ATOM   1717  CZ2 TRP A 212     -12.809 -16.011   1.172  1.00 86.67           C  
ATOM   1718  CZ3 TRP A 212     -12.434 -16.021  -1.220  1.00 86.67           C  
ATOM   1719  N   SER A 213     -18.389 -12.358  -3.232  1.00 84.50           N  
ATOM   1720  CA  SER A 213     -19.300 -12.078  -4.337  1.00 84.50           C  
ATOM   1721  C   SER A 213     -18.627 -11.220  -5.404  1.00 84.50           C  
ATOM   1722  CB  SER A 213     -20.561 -11.378  -3.829  1.00 84.50           C  
ATOM   1723  O   SER A 213     -18.797 -11.462  -6.600  1.00 84.50           O  
ATOM   1724  OG  SER A 213     -20.247 -10.108  -3.284  1.00 84.50           O  
ATOM   1725  N   LEU A 214     -17.825 -10.227  -4.972  1.00 83.78           N  
ATOM   1726  CA  LEU A 214     -17.084  -9.369  -5.891  1.00 83.78           C  
ATOM   1727  C   LEU A 214     -16.035 -10.169  -6.655  1.00 83.78           C  
ATOM   1728  CB  LEU A 214     -16.414  -8.222  -5.130  1.00 83.78           C  
ATOM   1729  O   LEU A 214     -15.850  -9.969  -7.857  1.00 83.78           O  
ATOM   1730  CG  LEU A 214     -17.339  -7.119  -4.614  1.00 83.78           C  
ATOM   1731  CD1 LEU A 214     -16.567  -6.155  -3.718  1.00 83.78           C  
ATOM   1732  CD2 LEU A 214     -17.985  -6.374  -5.777  1.00 83.78           C  
ATOM   1733  N   PHE A 215     -15.404 -11.075  -5.913  1.00 87.56           N  
ATOM   1734  CA  PHE A 215     -14.382 -11.921  -6.517  1.00 87.56           C  
ATOM   1735  C   PHE A 215     -14.982 -12.800  -7.607  1.00 87.56           C  
ATOM   1736  CB  PHE A 215     -13.705 -12.791  -5.454  1.00 87.56           C  
ATOM   1737  O   PHE A 215     -14.444 -12.881  -8.713  1.00 87.56           O  
ATOM   1738  CG  PHE A 215     -12.583 -13.640  -5.988  1.00 87.56           C  
ATOM   1739  CD1 PHE A 215     -12.704 -15.023  -6.042  1.00 87.56           C  
ATOM   1740  CD2 PHE A 215     -11.407 -13.054  -6.437  1.00 87.56           C  
ATOM   1741  CE1 PHE A 215     -11.668 -15.812  -6.536  1.00 87.56           C  
ATOM   1742  CE2 PHE A 215     -10.366 -13.836  -6.933  1.00 87.56           C  
ATOM   1743  CZ  PHE A 215     -10.499 -15.214  -6.980  1.00 87.56           C  
ATOM   1744  N   ILE A 216     -16.107 -13.399  -7.366  1.00 88.34           N  
ATOM   1745  CA  ILE A 216     -16.782 -14.296  -8.297  1.00 88.34           C  
ATOM   1746  C   ILE A 216     -17.235 -13.515  -9.529  1.00 88.34           C  
ATOM   1747  CB  ILE A 216     -17.989 -14.997  -7.634  1.00 88.34           C  
ATOM   1748  O   ILE A 216     -17.061 -13.973 -10.661  1.00 88.34           O  
ATOM   1749  CG1 ILE A 216     -17.513 -15.948  -6.530  1.00 88.34           C  
ATOM   1750  CG2 ILE A 216     -18.821 -15.744  -8.679  1.00 88.34           C  
ATOM   1751  CD1 ILE A 216     -18.633 -16.487  -5.652  1.00 88.34           C  
ATOM   1752  N   ALA A 217     -17.769 -12.371  -9.301  1.00 85.52           N  
ATOM   1753  CA  ALA A 217     -18.267 -11.531 -10.388  1.00 85.52           C  
ATOM   1754  C   ALA A 217     -17.143 -11.155 -11.349  1.00 85.52           C  
ATOM   1755  CB  ALA A 217     -18.928 -10.273  -9.828  1.00 85.52           C  
ATOM   1756  O   ALA A 217     -17.313 -11.219 -12.569  1.00 85.52           O  
ATOM   1757  N   THR A 218     -16.008 -10.796 -10.750  1.00 83.63           N  
ATOM   1758  CA  THR A 218     -14.867 -10.394 -11.564  1.00 83.63           C  
ATOM   1759  C   THR A 218     -14.299 -11.588 -12.327  1.00 83.63           C  
ATOM   1760  CB  THR A 218     -13.760  -9.761 -10.700  1.00 83.63           C  
ATOM   1761  O   THR A 218     -13.939 -11.467 -13.499  1.00 83.63           O  
ATOM   1762  CG2 THR A 218     -12.662  -9.157 -11.569  1.00 83.63           C  
ATOM   1763  OG1 THR A 218     -14.330  -8.730  -9.884  1.00 83.63           O  
ATOM   1764  N   LEU A 219     -14.267 -12.767 -11.695  1.00 85.18           N  
ATOM   1765  CA  LEU A 219     -13.789 -13.976 -12.357  1.00 85.18           C  
ATOM   1766  C   LEU A 219     -14.716 -14.372 -13.501  1.00 85.18           C  
ATOM   1767  CB  LEU A 219     -13.676 -15.127 -11.354  1.00 85.18           C  
ATOM   1768  O   LEU A 219     -14.253 -14.788 -14.566  1.00 85.18           O  
ATOM   1769  CG  LEU A 219     -12.465 -15.096 -10.420  1.00 85.18           C  
ATOM   1770  CD1 LEU A 219     -12.549 -16.232  -9.406  1.00 85.18           C  
ATOM   1771  CD2 LEU A 219     -11.170 -15.182 -11.221  1.00 85.18           C  
ATOM   1772  N   LEU A 220     -15.959 -14.221 -13.218  1.00 84.93           N  
ATOM   1773  CA  LEU A 220     -16.940 -14.507 -14.259  1.00 84.93           C  
ATOM   1774  C   LEU A 220     -16.739 -13.591 -15.462  1.00 84.93           C  
ATOM   1775  CB  LEU A 220     -18.362 -14.349 -13.714  1.00 84.93           C  
ATOM   1776  O   LEU A 220     -16.797 -14.043 -16.608  1.00 84.93           O  
ATOM   1777  CG  LEU A 220     -19.500 -14.694 -14.677  1.00 84.93           C  
ATOM   1778  CD1 LEU A 220     -19.513 -16.192 -14.966  1.00 84.93           C  
ATOM   1779  CD2 LEU A 220     -20.839 -14.242 -14.106  1.00 84.93           C  
ATOM   1780  N   TYR A 221     -16.422 -12.388 -15.174  1.00 82.33           N  
ATOM   1781  CA  TYR A 221     -16.167 -11.413 -16.228  1.00 82.33           C  
ATOM   1782  C   TYR A 221     -14.941 -11.802 -17.046  1.00 82.33           C  
ATOM   1783  CB  TYR A 221     -15.975 -10.015 -15.633  1.00 82.33           C  
ATOM   1784  O   TYR A 221     -14.990 -11.821 -18.278  1.00 82.33           O  
ATOM   1785  CG  TYR A 221     -15.460  -8.999 -16.624  1.00 82.33           C  
ATOM   1786  CD1 TYR A 221     -14.113  -8.645 -16.652  1.00 82.33           C  
ATOM   1787  CD2 TYR A 221     -16.319  -8.390 -17.532  1.00 82.33           C  
ATOM   1788  CE1 TYR A 221     -13.634  -7.708 -17.561  1.00 82.33           C  
ATOM   1789  CE2 TYR A 221     -15.851  -7.451 -18.446  1.00 82.33           C  
ATOM   1790  OH  TYR A 221     -14.041  -6.190 -19.356  1.00 82.33           O  
ATOM   1791  CZ  TYR A 221     -14.509  -7.118 -18.453  1.00 82.33           C  
ATOM   1792  N   PHE A 222     -13.841 -12.135 -16.404  1.00 78.14           N  
ATOM   1793  CA  PHE A 222     -12.604 -12.483 -17.094  1.00 78.14           C  
ATOM   1794  C   PHE A 222     -12.757 -13.796 -17.852  1.00 78.14           C  
ATOM   1795  CB  PHE A 222     -11.442 -12.582 -16.101  1.00 78.14           C  
ATOM   1796  O   PHE A 222     -12.096 -14.013 -18.869  1.00 78.14           O  
ATOM   1797  CG  PHE A 222     -10.914 -11.247 -15.649  1.00 78.14           C  
ATOM   1798  CD1 PHE A 222     -10.403 -10.339 -16.568  1.00 78.14           C  
ATOM   1799  CD2 PHE A 222     -10.929 -10.900 -14.304  1.00 78.14           C  
ATOM   1800  CE1 PHE A 222      -9.913  -9.103 -16.153  1.00 78.14           C  
ATOM   1801  CE2 PHE A 222     -10.442  -9.666 -13.882  1.00 78.14           C  
ATOM   1802  CZ  PHE A 222      -9.933  -8.770 -14.808  1.00 78.14           C  
ATOM   1803  N   SER A 223     -13.691 -14.584 -17.285  1.00 76.65           N  
ATOM   1804  CA  SER A 223     -13.928 -15.849 -17.971  1.00 76.65           C  
ATOM   1805  C   SER A 223     -14.640 -15.631 -19.302  1.00 76.65           C  
ATOM   1806  CB  SER A 223     -14.752 -16.791 -17.092  1.00 76.65           C  
ATOM   1807  O   SER A 223     -14.426 -16.381 -20.257  1.00 76.65           O  
ATOM   1808  OG  SER A 223     -15.091 -17.971 -17.798  1.00 76.65           O  
ATOM   1809  N   MET A 224     -15.385 -14.490 -19.476  1.00 74.52           N  
ATOM   1810  CA  MET A 224     -16.173 -14.187 -20.668  1.00 74.52           C  
ATOM   1811  C   MET A 224     -15.388 -13.300 -21.628  1.00 74.52           C  
ATOM   1812  CB  MET A 224     -17.488 -13.507 -20.285  1.00 74.52           C  
ATOM   1813  O   MET A 224     -15.660 -13.286 -22.830  1.00 74.52           O  
ATOM   1814  CG  MET A 224     -18.415 -14.384 -19.459  1.00 74.52           C  
ATOM   1815  SD  MET A 224     -19.925 -13.496 -18.915  1.00 74.52           S  
ATOM   1816  CE  MET A 224     -20.765 -14.821 -18.003  1.00 74.52           C  
ATOM   1817  N   THR A 225     -14.407 -12.520 -21.247  1.00 69.43           N  
ATOM   1818  CA  THR A 225     -13.693 -11.585 -22.110  1.00 69.43           C  
ATOM   1819  C   THR A 225     -12.346 -12.162 -22.535  1.00 69.43           C  
ATOM   1820  CB  THR A 225     -13.477 -10.232 -21.409  1.00 69.43           C  
ATOM   1821  O   THR A 225     -12.207 -12.676 -23.647  1.00 69.43           O  
ATOM   1822  CG2 THR A 225     -14.796  -9.490 -21.225  1.00 69.43           C  
ATOM   1823  OG1 THR A 225     -12.884 -10.455 -20.123  1.00 69.43           O  
ATOM   1824  N   ARG A 226     -11.341 -12.085 -21.771  1.00 67.01           N  
ATOM   1825  CA  ARG A 226     -10.016 -12.630 -22.050  1.00 67.01           C  
ATOM   1826  C   ARG A 226      -9.371 -13.178 -20.782  1.00 67.01           C  
ATOM   1827  CB  ARG A 226      -9.116 -11.562 -22.676  1.00 67.01           C  
ATOM   1828  O   ARG A 226      -9.151 -12.439 -19.821  1.00 67.01           O  
ATOM   1829  CG  ARG A 226      -9.563 -11.113 -24.058  1.00 67.01           C  
ATOM   1830  CD  ARG A 226      -8.592 -10.111 -24.667  1.00 67.01           C  
ATOM   1831  NE  ARG A 226      -8.785  -9.980 -26.108  1.00 67.01           N  
ATOM   1832  NH1 ARG A 226      -7.391  -8.152 -26.338  1.00 67.01           N  
ATOM   1833  NH2 ARG A 226      -8.457  -9.024 -28.171  1.00 67.01           N  
ATOM   1834  CZ  ARG A 226      -8.211  -9.052 -26.869  1.00 67.01           C  
ATOM   1835  N   TRP A 227      -9.279 -14.572 -20.654  1.00 66.49           N  
ATOM   1836  CA  TRP A 227      -8.761 -15.295 -19.497  1.00 66.49           C  
ATOM   1837  C   TRP A 227      -7.312 -14.911 -19.218  1.00 66.49           C  
ATOM   1838  CB  TRP A 227      -8.868 -16.807 -19.716  1.00 66.49           C  
ATOM   1839  O   TRP A 227      -6.867 -14.933 -18.068  1.00 66.49           O  
ATOM   1840  CG  TRP A 227      -8.581 -17.621 -18.490  1.00 66.49           C  
ATOM   1841  CD1 TRP A 227      -7.416 -18.267 -18.184  1.00 66.49           C  
ATOM   1842  CD2 TRP A 227      -9.480 -17.881 -17.408  1.00 66.49           C  
ATOM   1843  CE2 TRP A 227      -8.792 -18.691 -16.478  1.00 66.49           C  
ATOM   1844  CE3 TRP A 227     -10.802 -17.506 -17.133  1.00 66.49           C  
ATOM   1845  NE1 TRP A 227      -7.536 -18.912 -16.975  1.00 66.49           N  
ATOM   1846  CH2 TRP A 227     -10.676 -18.752 -15.047  1.00 66.49           C  
ATOM   1847  CZ2 TRP A 227      -9.382 -19.133 -15.292  1.00 66.49           C  
ATOM   1848  CZ3 TRP A 227     -11.388 -17.947 -15.951  1.00 66.49           C  
ATOM   1849  N   ASN A 228      -6.603 -14.328 -20.197  1.00 64.92           N  
ATOM   1850  CA  ASN A 228      -5.192 -14.018 -19.994  1.00 64.92           C  
ATOM   1851  C   ASN A 228      -5.009 -12.799 -19.094  1.00 64.92           C  
ATOM   1852  CB  ASN A 228      -4.492 -13.797 -21.337  1.00 64.92           C  
ATOM   1853  O   ASN A 228      -3.990 -12.672 -18.413  1.00 64.92           O  
ATOM   1854  CG  ASN A 228      -4.290 -15.085 -22.109  1.00 64.92           C  
ATOM   1855  ND2 ASN A 228      -4.105 -14.969 -23.419  1.00 64.92           N  
ATOM   1856  OD1 ASN A 228      -4.300 -16.177 -21.534  1.00 64.92           O  
ATOM   1857  N   VAL A 229      -6.092 -12.073 -18.948  1.00 68.05           N  
ATOM   1858  CA  VAL A 229      -6.041 -10.831 -18.184  1.00 68.05           C  
ATOM   1859  C   VAL A 229      -6.207 -11.132 -16.696  1.00 68.05           C  
ATOM   1860  CB  VAL A 229      -7.125  -9.833 -18.650  1.00 68.05           C  
ATOM   1861  O   VAL A 229      -5.884 -10.296 -15.848  1.00 68.05           O  
ATOM   1862  CG1 VAL A 229      -6.974  -8.496 -17.927  1.00 68.05           C  
ATOM   1863  CG2 VAL A 229      -7.053  -9.637 -20.164  1.00 68.05           C  
ATOM   1864  N   VAL A 230      -6.682 -12.401 -16.476  1.00 71.91           N  
ATOM   1865  CA  VAL A 230      -6.977 -12.760 -15.093  1.00 71.91           C  
ATOM   1866  C   VAL A 230      -5.687 -12.775 -14.276  1.00 71.91           C  
ATOM   1867  CB  VAL A 230      -7.683 -14.131 -15.001  1.00 71.91           C  
ATOM   1868  O   VAL A 230      -5.667 -12.331 -13.126  1.00 71.91           O  
ATOM   1869  CG1 VAL A 230      -7.795 -14.584 -13.546  1.00 71.91           C  
ATOM   1870  CG2 VAL A 230      -9.063 -14.065 -15.651  1.00 71.91           C  
ATOM   1871  N   ASN A 231      -4.615 -13.085 -15.043  1.00 68.04           N  
ATOM   1872  CA  ASN A 231      -3.335 -13.193 -14.351  1.00 68.04           C  
ATOM   1873  C   ASN A 231      -2.804 -11.824 -13.937  1.00 68.04           C  
ATOM   1874  CB  ASN A 231      -2.310 -13.918 -15.227  1.00 68.04           C  
ATOM   1875  O   ASN A 231      -2.304 -11.657 -12.823  1.00 68.04           O  
ATOM   1876  CG  ASN A 231      -2.632 -15.388 -15.407  1.00 68.04           C  
ATOM   1877  ND2 ASN A 231      -2.142 -15.973 -16.494  1.00 68.04           N  
ATOM   1878  OD1 ASN A 231      -3.317 -15.993 -14.578  1.00 68.04           O  
ATOM   1879  N   ALA A 232      -2.995 -10.850 -14.830  1.00 64.71           N  
ATOM   1880  CA  ALA A 232      -2.570  -9.488 -14.516  1.00 64.71           C  
ATOM   1881  C   ALA A 232      -3.446  -8.879 -13.425  1.00 64.71           C  
ATOM   1882  CB  ALA A 232      -2.603  -8.617 -15.769  1.00 64.71           C  
ATOM   1883  O   ALA A 232      -2.948  -8.179 -12.539  1.00 64.71           O  
ATOM   1884  N   ALA A 233      -4.647  -9.280 -13.469  1.00 68.70           N  
ATOM   1885  CA  ALA A 233      -5.620  -8.728 -12.531  1.00 68.70           C  
ATOM   1886  C   ALA A 233      -5.406  -9.285 -11.126  1.00 68.70           C  
ATOM   1887  CB  ALA A 233      -7.042  -9.020 -13.005  1.00 68.70           C  
ATOM   1888  O   ALA A 233      -5.615  -8.582 -10.135  1.00 68.70           O  
ATOM   1889  N   THR A 234      -4.815 -10.512 -11.045  1.00 76.24           N  
ATOM   1890  CA  THR A 234      -4.646 -11.197  -9.768  1.00 76.24           C  
ATOM   1891  C   THR A 234      -3.535 -10.546  -8.949  1.00 76.24           C  
ATOM   1892  CB  THR A 234      -4.330 -12.690  -9.973  1.00 76.24           C  
ATOM   1893  O   THR A 234      -3.545 -10.612  -7.718  1.00 76.24           O  
ATOM   1894  CG2 THR A 234      -5.510 -13.421 -10.604  1.00 76.24           C  
ATOM   1895  OG1 THR A 234      -3.189 -12.818 -10.831  1.00 76.24           O  
ATOM   1896  N   GLU A 235      -2.528  -9.859  -9.707  1.00 73.78           N  
ATOM   1897  CA  GLU A 235      -1.453  -9.157  -9.011  1.00 73.78           C  
ATOM   1898  C   GLU A 235      -2.003  -8.042  -8.127  1.00 73.78           C  
ATOM   1899  CB  GLU A 235      -0.446  -8.586 -10.013  1.00 73.78           C  
ATOM   1900  O   GLU A 235      -1.448  -7.753  -7.065  1.00 73.78           O  
ATOM   1901  CG  GLU A 235       0.398  -9.645 -10.707  1.00 73.78           C  
ATOM   1902  CD  GLU A 235       1.366  -9.067 -11.727  1.00 73.78           C  
ATOM   1903  OE1 GLU A 235       2.055  -9.848 -12.422  1.00 73.78           O  
ATOM   1904  OE2 GLU A 235       1.438  -7.822 -11.832  1.00 73.78           O  
ATOM   1905  N   LYS A 236      -3.171  -7.529  -8.562  1.00 74.78           N  
ATOM   1906  CA  LYS A 236      -3.786  -6.411  -7.853  1.00 74.78           C  
ATOM   1907  C   LYS A 236      -4.344  -6.855  -6.504  1.00 74.78           C  
ATOM   1908  CB  LYS A 236      -4.896  -5.785  -8.699  1.00 74.78           C  
ATOM   1909  O   LYS A 236      -4.522  -6.036  -5.600  1.00 74.78           O  
ATOM   1910  CG  LYS A 236      -4.392  -5.016  -9.911  1.00 74.78           C  
ATOM   1911  CD  LYS A 236      -5.507  -4.212 -10.567  1.00 74.78           C  
ATOM   1912  CE  LYS A 236      -4.994  -3.408 -11.754  1.00 74.78           C  
ATOM   1913  NZ  LYS A 236      -6.080  -2.601 -12.387  1.00 74.78           N  
ATOM   1914  N   LEU A 237      -4.667  -8.223  -6.381  1.00 81.99           N  
ATOM   1915  CA  LEU A 237      -5.197  -8.753  -5.130  1.00 81.99           C  
ATOM   1916  C   LEU A 237      -4.199  -8.565  -3.993  1.00 81.99           C  
ATOM   1917  CB  LEU A 237      -5.544 -10.236  -5.280  1.00 81.99           C  
ATOM   1918  O   LEU A 237      -4.583  -8.212  -2.875  1.00 81.99           O  
ATOM   1919  CG  LEU A 237      -6.790 -10.561  -6.105  1.00 81.99           C  
ATOM   1920  CD1 LEU A 237      -6.893 -12.064  -6.341  1.00 81.99           C  
ATOM   1921  CD2 LEU A 237      -8.043 -10.037  -5.411  1.00 81.99           C  
ATOM   1922  N   VAL A 238      -2.832  -8.657  -4.353  1.00 82.28           N  
ATOM   1923  CA  VAL A 238      -1.789  -8.583  -3.335  1.00 82.28           C  
ATOM   1924  C   VAL A 238      -1.243  -7.159  -3.257  1.00 82.28           C  
ATOM   1925  CB  VAL A 238      -0.643  -9.578  -3.622  1.00 82.28           C  
ATOM   1926  O   VAL A 238      -1.087  -6.606  -2.166  1.00 82.28           O  
ATOM   1927  CG1 VAL A 238       0.455  -9.457  -2.567  1.00 82.28           C  
ATOM   1928  CG2 VAL A 238      -1.180 -11.008  -3.677  1.00 82.28           C  
ATOM   1929  N   TYR A 239      -1.139  -6.485  -4.345  1.00 77.86           N  
ATOM   1930  CA  TYR A 239      -0.529  -5.162  -4.415  1.00 77.86           C  
ATOM   1931  C   TYR A 239      -1.419  -4.117  -3.752  1.00 77.86           C  
ATOM   1932  CB  TYR A 239      -0.259  -4.770  -5.870  1.00 77.86           C  
ATOM   1933  O   TYR A 239      -0.935  -3.073  -3.306  1.00 77.86           O  
ATOM   1934  CG  TYR A 239       1.100  -5.196  -6.371  1.00 77.86           C  
ATOM   1935  CD1 TYR A 239       2.264  -4.751  -5.748  1.00 77.86           C  
ATOM   1936  CD2 TYR A 239       1.223  -6.042  -7.467  1.00 77.86           C  
ATOM   1937  CE1 TYR A 239       3.519  -5.139  -6.207  1.00 77.86           C  
ATOM   1938  CE2 TYR A 239       2.473  -6.437  -7.935  1.00 77.86           C  
ATOM   1939  OH  TYR A 239       4.852  -6.368  -7.757  1.00 77.86           O  
ATOM   1940  CZ  TYR A 239       3.613  -5.981  -7.299  1.00 77.86           C  
ATOM   1941  N   SER A 240      -2.746  -4.529  -3.703  1.00 76.47           N  
ATOM   1942  CA  SER A 240      -3.679  -3.571  -3.118  1.00 76.47           C  
ATOM   1943  C   SER A 240      -3.414  -3.382  -1.628  1.00 76.47           C  
ATOM   1944  CB  SER A 240      -5.122  -4.026  -3.334  1.00 76.47           C  
ATOM   1945  O   SER A 240      -3.774  -2.352  -1.054  1.00 76.47           O  
ATOM   1946  OG  SER A 240      -5.345  -5.293  -2.739  1.00 76.47           O  
ATOM   1947  N   LEU A 241      -2.823  -4.377  -0.997  1.00 83.34           N  
ATOM   1948  CA  LEU A 241      -2.510  -4.309   0.426  1.00 83.34           C  
ATOM   1949  C   LEU A 241      -1.145  -3.666   0.652  1.00 83.34           C  
ATOM   1950  CB  LEU A 241      -2.537  -5.707   1.049  1.00 83.34           C  
ATOM   1951  O   LEU A 241      -0.805  -3.303   1.781  1.00 83.34           O  
ATOM   1952  CG  LEU A 241      -3.898  -6.403   1.093  1.00 83.34           C  
ATOM   1953  CD1 LEU A 241      -3.758  -7.806   1.673  1.00 83.34           C  
ATOM   1954  CD2 LEU A 241      -4.894  -5.581   1.904  1.00 83.34           C  
ATOM   1955  N   ASP A 242      -0.367  -3.472  -0.469  1.00 79.74           N  
ATOM   1956  CA  ASP A 242       0.984  -2.926  -0.385  1.00 79.74           C  
ATOM   1957  C   ASP A 242       0.960  -1.400  -0.378  1.00 79.74           C  
ATOM   1958  CB  ASP A 242       1.840  -3.433  -1.548  1.00 79.74           C  
ATOM   1959  O   ASP A 242       1.366  -0.762  -1.352  1.00 79.74           O  
ATOM   1960  CG  ASP A 242       3.305  -3.056  -1.414  1.00 79.74           C  
ATOM   1961  OD1 ASP A 242       3.720  -2.598  -0.328  1.00 79.74           O  
ATOM   1962  OD2 ASP A 242       4.050  -3.215  -2.405  1.00 79.74           O  
ATOM   1963  N   SER A 243       0.216  -0.775   0.602  1.00 71.60           N  
ATOM   1964  CA  SER A 243       0.117   0.672   0.760  1.00 71.60           C  
ATOM   1965  C   SER A 243       0.418   1.093   2.194  1.00 71.60           C  
ATOM   1966  CB  SER A 243      -1.275   1.161   0.358  1.00 71.60           C  
ATOM   1967  O   SER A 243      -0.189   0.581   3.138  1.00 71.60           O  
ATOM   1968  OG  SER A 243      -1.423   2.543   0.639  1.00 71.60           O  
ATOM   1969  N   PHE A 244       1.375   2.060   2.310  1.00 76.22           N  
ATOM   1970  CA  PHE A 244       1.806   2.508   3.629  1.00 76.22           C  
ATOM   1971  C   PHE A 244       0.662   3.195   4.367  1.00 76.22           C  
ATOM   1972  CB  PHE A 244       3.001   3.459   3.511  1.00 76.22           C  
ATOM   1973  O   PHE A 244       0.437   2.937   5.551  1.00 76.22           O  
ATOM   1974  CG  PHE A 244       3.606   3.840   4.836  1.00 76.22           C  
ATOM   1975  CD1 PHE A 244       3.431   5.118   5.354  1.00 76.22           C  
ATOM   1976  CD2 PHE A 244       4.350   2.920   5.562  1.00 76.22           C  
ATOM   1977  CE1 PHE A 244       3.990   5.473   6.579  1.00 76.22           C  
ATOM   1978  CE2 PHE A 244       4.912   3.268   6.787  1.00 76.22           C  
ATOM   1979  CZ  PHE A 244       4.732   4.545   7.294  1.00 76.22           C  
ATOM   1980  N   PRO A 245      -0.165   4.000   3.742  1.00 71.49           N  
ATOM   1981  CA  PRO A 245      -1.266   4.671   4.437  1.00 71.49           C  
ATOM   1982  C   PRO A 245      -2.307   3.693   4.978  1.00 71.49           C  
ATOM   1983  CB  PRO A 245      -1.871   5.569   3.355  1.00 71.49           C  
ATOM   1984  O   PRO A 245      -3.016   4.008   5.936  1.00 71.49           O  
ATOM   1985  CG  PRO A 245      -0.756   5.804   2.387  1.00 71.49           C  
ATOM   1986  CD  PRO A 245       0.101   4.572   2.338  1.00 71.49           C  
ATOM   1987  N   LEU A 246      -2.337   2.525   4.402  1.00 79.39           N  
ATOM   1988  CA  LEU A 246      -3.327   1.522   4.778  1.00 79.39           C  
ATOM   1989  C   LEU A 246      -3.013   0.934   6.149  1.00 79.39           C  
ATOM   1990  CB  LEU A 246      -3.382   0.405   3.732  1.00 79.39           C  
ATOM   1991  O   LEU A 246      -3.890   0.362   6.800  1.00 79.39           O  
ATOM   1992  CG  LEU A 246      -4.543  -0.583   3.856  1.00 79.39           C  
ATOM   1993  CD1 LEU A 246      -5.874   0.135   3.658  1.00 79.39           C  
ATOM   1994  CD2 LEU A 246      -4.389  -1.719   2.850  1.00 79.39           C  
ATOM   1995  N   LEU A 247      -1.724   1.188   6.596  1.00 86.12           N  
ATOM   1996  CA  LEU A 247      -1.311   0.700   7.907  1.00 86.12           C  
ATOM   1997  C   LEU A 247      -2.018   1.466   9.020  1.00 86.12           C  
ATOM   1998  CB  LEU A 247       0.206   0.823   8.071  1.00 86.12           C  
ATOM   1999  O   LEU A 247      -2.100   0.987  10.153  1.00 86.12           O  
ATOM   2000  CG  LEU A 247       1.053  -0.233   7.360  1.00 86.12           C  
ATOM   2001  CD1 LEU A 247       2.528   0.153   7.402  1.00 86.12           C  
ATOM   2002  CD2 LEU A 247       0.837  -1.606   7.988  1.00 86.12           C  
ATOM   2003  N   ALA A 248      -2.539   2.642   8.727  1.00 83.34           N  
ATOM   2004  CA  ALA A 248      -3.263   3.474   9.684  1.00 83.34           C  
ATOM   2005  C   ALA A 248      -4.526   2.772  10.176  1.00 83.34           C  
ATOM   2006  CB  ALA A 248      -3.617   4.821   9.058  1.00 83.34           C  
ATOM   2007  O   ALA A 248      -4.874   2.863  11.356  1.00 83.34           O  
ATOM   2008  N   VAL A 249      -5.151   1.905   9.305  1.00 80.23           N  
ATOM   2009  CA  VAL A 249      -6.449   1.294   9.571  1.00 80.23           C  
ATOM   2010  C   VAL A 249      -6.331   0.321  10.743  1.00 80.23           C  
ATOM   2011  CB  VAL A 249      -6.999   0.563   8.325  1.00 80.23           C  
ATOM   2012  O   VAL A 249      -7.036   0.458  11.745  1.00 80.23           O  
ATOM   2013  CG1 VAL A 249      -8.269  -0.211   8.671  1.00 80.23           C  
ATOM   2014  CG2 VAL A 249      -7.266   1.559   7.198  1.00 80.23           C  
ATOM   2015  N   PRO A 250      -5.419  -0.624  10.691  1.00 85.99           N  
ATOM   2016  CA  PRO A 250      -5.334  -1.587  11.792  1.00 85.99           C  
ATOM   2017  C   PRO A 250      -4.932  -0.937  13.114  1.00 85.99           C  
ATOM   2018  CB  PRO A 250      -4.260  -2.570  11.318  1.00 85.99           C  
ATOM   2019  O   PRO A 250      -5.401  -1.351  14.177  1.00 85.99           O  
ATOM   2020  CG  PRO A 250      -3.542  -1.852  10.221  1.00 85.99           C  
ATOM   2021  CD  PRO A 250      -4.499  -0.894   9.572  1.00 85.99           C  
ATOM   2022  N   PHE A 251      -4.109   0.071  13.064  1.00 88.72           N  
ATOM   2023  CA  PHE A 251      -3.596   0.673  14.289  1.00 88.72           C  
ATOM   2024  C   PHE A 251      -4.621   1.626  14.893  1.00 88.72           C  
ATOM   2025  CB  PHE A 251      -2.285   1.417  14.015  1.00 88.72           C  
ATOM   2026  O   PHE A 251      -4.692   1.776  16.115  1.00 88.72           O  
ATOM   2027  CG  PHE A 251      -1.089   0.512  13.887  1.00 88.72           C  
ATOM   2028  CD1 PHE A 251      -0.577  -0.148  14.997  1.00 88.72           C  
ATOM   2029  CD2 PHE A 251      -0.477   0.322  12.655  1.00 88.72           C  
ATOM   2030  CE1 PHE A 251       0.529  -0.986  14.882  1.00 88.72           C  
ATOM   2031  CE2 PHE A 251       0.629  -0.514  12.532  1.00 88.72           C  
ATOM   2032  CZ  PHE A 251       1.131  -1.166  13.646  1.00 88.72           C  
ATOM   2033  N   TYR A 252      -5.443   2.221  14.032  1.00 84.83           N  
ATOM   2034  CA  TYR A 252      -6.544   2.995  14.594  1.00 84.83           C  
ATOM   2035  C   TYR A 252      -7.607   2.079  15.189  1.00 84.83           C  
ATOM   2036  CB  TYR A 252      -7.170   3.896  13.524  1.00 84.83           C  
ATOM   2037  O   TYR A 252      -8.251   2.428  16.182  1.00 84.83           O  
ATOM   2038  CG  TYR A 252      -6.466   5.220  13.359  1.00 84.83           C  
ATOM   2039  CD1 TYR A 252      -6.262   6.065  14.448  1.00 84.83           C  
ATOM   2040  CD2 TYR A 252      -6.003   5.631  12.113  1.00 84.83           C  
ATOM   2041  CE1 TYR A 252      -5.616   7.287  14.300  1.00 84.83           C  
ATOM   2042  CE2 TYR A 252      -5.355   6.852  11.953  1.00 84.83           C  
ATOM   2043  OH  TYR A 252      -4.526   8.880  12.898  1.00 84.83           O  
ATOM   2044  CZ  TYR A 252      -5.166   7.671  13.050  1.00 84.83           C  
ATOM   2045  N   ILE A 253      -7.798   0.904  14.500  1.00 81.91           N  
ATOM   2046  CA  ILE A 253      -8.698  -0.104  15.047  1.00 81.91           C  
ATOM   2047  C   ILE A 253      -8.183  -0.574  16.406  1.00 81.91           C  
ATOM   2048  CB  ILE A 253      -8.851  -1.306  14.087  1.00 81.91           C  
ATOM   2049  O   ILE A 253      -8.950  -0.676  17.366  1.00 81.91           O  
ATOM   2050  CG1 ILE A 253      -9.566  -0.875  12.802  1.00 81.91           C  
ATOM   2051  CG2 ILE A 253      -9.600  -2.452  14.773  1.00 81.91           C  
ATOM   2052  CD1 ILE A 253      -9.608  -1.952  11.726  1.00 81.91           C  
ATOM   2053  N   LEU A 254      -6.873  -0.773  16.450  1.00 86.92           N  
ATOM   2054  CA  LEU A 254      -6.235  -1.194  17.692  1.00 86.92           C  
ATOM   2055  C   LEU A 254      -6.426  -0.145  18.783  1.00 86.92           C  
ATOM   2056  CB  LEU A 254      -4.741  -1.448  17.469  1.00 86.92           C  
ATOM   2057  O   LEU A 254      -6.744  -0.483  19.926  1.00 86.92           O  
ATOM   2058  CG  LEU A 254      -3.934  -1.870  18.698  1.00 86.92           C  
ATOM   2059  CD1 LEU A 254      -4.442  -3.205  19.232  1.00 86.92           C  
ATOM   2060  CD2 LEU A 254      -2.450  -1.953  18.360  1.00 86.92           C  
ATOM   2061  N   THR A 255      -6.213   1.131  18.468  1.00 85.58           N  
ATOM   2062  CA  THR A 255      -6.393   2.232  19.407  1.00 85.58           C  
ATOM   2063  C   THR A 255      -7.804   2.222  19.988  1.00 85.58           C  
ATOM   2064  CB  THR A 255      -6.122   3.590  18.734  1.00 85.58           C  
ATOM   2065  O   THR A 255      -7.983   2.343  21.201  1.00 85.58           O  
ATOM   2066  CG2 THR A 255      -6.325   4.741  19.715  1.00 85.58           C  
ATOM   2067  OG1 THR A 255      -4.773   3.618  18.254  1.00 85.58           O  
ATOM   2068  N   GLY A 256      -8.820   2.013  19.128  1.00 78.13           N  
ATOM   2069  CA  GLY A 256     -10.204   1.936  19.568  1.00 78.13           C  
ATOM   2070  C   GLY A 256     -10.461   0.795  20.534  1.00 78.13           C  
ATOM   2071  O   GLY A 256     -11.117   0.979  21.561  1.00 78.13           O  
ATOM   2072  N   ILE A 257      -9.888  -0.383  20.182  1.00 80.36           N  
ATOM   2073  CA  ILE A 257     -10.052  -1.579  21.002  1.00 80.36           C  
ATOM   2074  C   ILE A 257      -9.355  -1.383  22.346  1.00 80.36           C  
ATOM   2075  CB  ILE A 257      -9.500  -2.833  20.289  1.00 80.36           C  
ATOM   2076  O   ILE A 257      -9.912  -1.713  23.396  1.00 80.36           O  
ATOM   2077  CG1 ILE A 257     -10.327  -3.144  19.037  1.00 80.36           C  
ATOM   2078  CG2 ILE A 257      -9.479  -4.031  21.243  1.00 80.36           C  
ATOM   2079  CD1 ILE A 257      -9.734  -4.237  18.158  1.00 80.36           C  
ATOM   2080  N   LEU A 258      -8.136  -0.802  22.336  1.00 84.63           N  
ATOM   2081  CA  LEU A 258      -7.347  -0.580  23.543  1.00 84.63           C  
ATOM   2082  C   LEU A 258      -8.042   0.410  24.472  1.00 84.63           C  
ATOM   2083  CB  LEU A 258      -5.951  -0.067  23.183  1.00 84.63           C  
ATOM   2084  O   LEU A 258      -8.036   0.231  25.692  1.00 84.63           O  
ATOM   2085  CG  LEU A 258      -4.990  -1.087  22.571  1.00 84.63           C  
ATOM   2086  CD1 LEU A 258      -3.699  -0.403  22.133  1.00 84.63           C  
ATOM   2087  CD2 LEU A 258      -4.698  -2.209  23.562  1.00 84.63           C  
ATOM   2088  N   MET A 259      -8.634   1.300  23.877  1.00 78.08           N  
ATOM   2089  CA  MET A 259      -9.309   2.320  24.674  1.00 78.08           C  
ATOM   2090  C   MET A 259     -10.589   1.767  25.293  1.00 78.08           C  
ATOM   2091  CB  MET A 259      -9.630   3.546  23.818  1.00 78.08           C  
ATOM   2092  O   MET A 259     -10.971   2.163  26.396  1.00 78.08           O  
ATOM   2093  CG  MET A 259      -8.407   4.365  23.437  1.00 78.08           C  
ATOM   2094  SD  MET A 259      -8.837   5.859  22.462  1.00 78.08           S  
ATOM   2095  CE  MET A 259      -7.340   6.851  22.720  1.00 78.08           C  
ATOM   2096  N   ASN A 260     -11.259   0.867  24.565  1.00 75.65           N  
ATOM   2097  CA  ASN A 260     -12.448   0.206  25.093  1.00 75.65           C  
ATOM   2098  C   ASN A 260     -12.101  -0.739  26.240  1.00 75.65           C  
ATOM   2099  CB  ASN A 260     -13.179  -0.552  23.983  1.00 75.65           C  
ATOM   2100  O   ASN A 260     -12.804  -0.778  27.252  1.00 75.65           O  
ATOM   2101  CG  ASN A 260     -13.973   0.366  23.075  1.00 75.65           C  
ATOM   2102  ND2 ASN A 260     -14.303  -0.119  21.883  1.00 75.65           N  
ATOM   2103  OD1 ASN A 260     -14.287   1.501  23.440  1.00 75.65           O  
ATOM   2104  N   THR A 261     -10.996  -1.422  26.085  1.00 77.15           N  
ATOM   2105  CA  THR A 261     -10.572  -2.406  27.074  1.00 77.15           C  
ATOM   2106  C   THR A 261      -9.878  -1.727  28.251  1.00 77.15           C  
ATOM   2107  CB  THR A 261      -9.628  -3.452  26.451  1.00 77.15           C  
ATOM   2108  O   THR A 261      -9.879  -2.252  29.366  1.00 77.15           O  
ATOM   2109  CG2 THR A 261     -10.371  -4.344  25.463  1.00 77.15           C  
ATOM   2110  OG1 THR A 261      -8.565  -2.779  25.765  1.00 77.15           O  
ATOM   2111  N   GLY A 262      -9.368  -0.488  28.002  1.00 74.31           N  
ATOM   2112  CA  GLY A 262      -8.575   0.251  28.972  1.00 74.31           C  
ATOM   2113  C   GLY A 262      -9.418   1.062  29.938  1.00 74.31           C  
ATOM   2114  O   GLY A 262      -8.886   1.712  30.840  1.00 74.31           O  
ATOM   2115  N   GLY A 263     -10.797   0.903  29.968  1.00 74.24           N  
ATOM   2116  CA  GLY A 263     -11.717   1.529  30.904  1.00 74.24           C  
ATOM   2117  C   GLY A 263     -11.954   2.999  30.616  1.00 74.24           C  
ATOM   2118  O   GLY A 263     -12.445   3.735  31.475  1.00 74.24           O  
ATOM   2119  N   ILE A 264     -11.595   3.498  29.498  1.00 75.47           N  
ATOM   2120  CA  ILE A 264     -11.681   4.901  29.108  1.00 75.47           C  
ATOM   2121  C   ILE A 264     -13.132   5.263  28.799  1.00 75.47           C  
ATOM   2122  CB  ILE A 264     -10.782   5.204  27.888  1.00 75.47           C  
ATOM   2123  O   ILE A 264     -13.589   6.359  29.133  1.00 75.47           O  
ATOM   2124  CG1 ILE A 264      -9.310   4.951  28.233  1.00 75.47           C  
ATOM   2125  CG2 ILE A 264     -10.993   6.642  27.405  1.00 75.47           C  
ATOM   2126  CD1 ILE A 264      -8.367   5.061  27.043  1.00 75.47           C  
ATOM   2127  N   THR A 265     -13.919   4.313  28.320  1.00 74.50           N  
ATOM   2128  CA  THR A 265     -15.288   4.544  27.872  1.00 74.50           C  
ATOM   2129  C   THR A 265     -16.166   5.006  29.031  1.00 74.50           C  
ATOM   2130  CB  THR A 265     -15.891   3.275  27.242  1.00 74.50           C  
ATOM   2131  O   THR A 265     -16.933   5.962  28.894  1.00 74.50           O  
ATOM   2132  CG2 THR A 265     -17.298   3.537  26.715  1.00 74.50           C  
ATOM   2133  OG1 THR A 265     -15.059   2.845  26.157  1.00 74.50           O  
ATOM   2134  N   GLU A 266     -16.026   4.404  30.150  1.00 78.84           N  
ATOM   2135  CA  GLU A 266     -16.817   4.729  31.333  1.00 78.84           C  
ATOM   2136  C   GLU A 266     -16.468   6.116  31.866  1.00 78.84           C  
ATOM   2137  CB  GLU A 266     -16.608   3.677  32.425  1.00 78.84           C  
ATOM   2138  O   GLU A 266     -17.353   6.869  32.277  1.00 78.84           O  
ATOM   2139  CG  GLU A 266     -17.274   2.342  32.128  1.00 78.84           C  
ATOM   2140  CD  GLU A 266     -17.092   1.320  33.240  1.00 78.84           C  
ATOM   2141  OE1 GLU A 266     -17.548   0.165  33.083  1.00 78.84           O  
ATOM   2142  OE2 GLU A 266     -16.490   1.679  34.277  1.00 78.84           O  
ATOM   2143  N   ARG A 267     -15.329   6.479  31.790  1.00 84.59           N  
ATOM   2144  CA  ARG A 267     -14.838   7.753  32.306  1.00 84.59           C  
ATOM   2145  C   ARG A 267     -15.304   8.913  31.433  1.00 84.59           C  
ATOM   2146  CB  ARG A 267     -13.310   7.744  32.394  1.00 84.59           C  
ATOM   2147  O   ARG A 267     -15.684   9.968  31.945  1.00 84.59           O  
ATOM   2148  CG  ARG A 267     -12.758   6.768  33.421  1.00 84.59           C  
ATOM   2149  CD  ARG A 267     -11.236   6.732  33.403  1.00 84.59           C  
ATOM   2150  NE  ARG A 267     -10.705   5.888  34.470  1.00 84.59           N  
ATOM   2151  NH1 ARG A 267     -11.179   3.891  33.410  1.00 84.59           N  
ATOM   2152  NH2 ARG A 267     -10.182   3.890  35.473  1.00 84.59           N  
ATOM   2153  CZ  ARG A 267     -10.690   4.558  34.449  1.00 84.59           C  
ATOM   2154  N   ILE A 268     -15.225   8.656  30.106  1.00 82.99           N  
ATOM   2155  CA  ILE A 268     -15.703   9.670  29.172  1.00 82.99           C  
ATOM   2156  C   ILE A 268     -17.205   9.875  29.356  1.00 82.99           C  
ATOM   2157  CB  ILE A 268     -15.390   9.284  27.709  1.00 82.99           C  
ATOM   2158  O   ILE A 268     -17.691  11.008  29.326  1.00 82.99           O  
ATOM   2159  CG1 ILE A 268     -13.878   9.317  27.460  1.00 82.99           C  
ATOM   2160  CG2 ILE A 268     -16.126  10.210  26.737  1.00 82.99           C  
ATOM   2161  CD1 ILE A 268     -13.467   8.820  26.080  1.00 82.99           C  
ATOM   2162  N   PHE A 269     -17.806   8.751  29.524  1.00 84.76           N  
ATOM   2163  CA  PHE A 269     -19.246   8.817  29.741  1.00 84.76           C  
ATOM   2164  C   PHE A 269     -19.567   9.600  31.009  1.00 84.76           C  
ATOM   2165  CB  PHE A 269     -19.842   7.409  29.829  1.00 84.76           C  
ATOM   2166  O   PHE A 269     -20.456  10.454  31.008  1.00 84.76           O  
ATOM   2167  CG  PHE A 269     -21.344   7.390  29.927  1.00 84.76           C  
ATOM   2168  CD1 PHE A 269     -21.973   7.348  31.165  1.00 84.76           C  
ATOM   2169  CD2 PHE A 269     -22.126   7.415  28.780  1.00 84.76           C  
ATOM   2170  CE1 PHE A 269     -23.363   7.331  31.258  1.00 84.76           C  
ATOM   2171  CE2 PHE A 269     -23.516   7.398  28.865  1.00 84.76           C  
ATOM   2172  CZ  PHE A 269     -24.132   7.355  30.105  1.00 84.76           C  
ATOM   2173  N   ASN A 270     -18.884   9.398  32.121  1.00 84.84           N  
ATOM   2174  CA  ASN A 270     -19.093  10.076  33.396  1.00 84.84           C  
ATOM   2175  C   ASN A 270     -18.800  11.570  33.291  1.00 84.84           C  
ATOM   2176  CB  ASN A 270     -18.230   9.442  34.489  1.00 84.84           C  
ATOM   2177  O   ASN A 270     -19.491  12.387  33.903  1.00 84.84           O  
ATOM   2178  CG  ASN A 270     -18.709   8.059  34.883  1.00 84.84           C  
ATOM   2179  ND2 ASN A 270     -17.800   7.241  35.400  1.00 84.84           N  
ATOM   2180  OD1 ASN A 270     -19.887   7.728  34.722  1.00 84.84           O  
ATOM   2181  N   PHE A 271     -17.789  11.816  32.529  1.00 86.37           N  
ATOM   2182  CA  PHE A 271     -17.451  13.212  32.276  1.00 86.37           C  
ATOM   2183  C   PHE A 271     -18.557  13.902  31.488  1.00 86.37           C  
ATOM   2184  CB  PHE A 271     -16.123  13.316  31.519  1.00 86.37           C  
ATOM   2185  O   PHE A 271     -18.973  15.011  31.832  1.00 86.37           O  
ATOM   2186  CG  PHE A 271     -15.721  14.728  31.190  1.00 86.37           C  
ATOM   2187  CD1 PHE A 271     -15.628  15.149  29.869  1.00 86.37           C  
ATOM   2188  CD2 PHE A 271     -15.437  15.635  32.202  1.00 86.37           C  
ATOM   2189  CE1 PHE A 271     -15.256  16.456  29.561  1.00 86.37           C  
ATOM   2190  CE2 PHE A 271     -15.065  16.942  31.903  1.00 86.37           C  
ATOM   2191  CZ  PHE A 271     -14.974  17.350  30.582  1.00 86.37           C  
ATOM   2192  N   ALA A 272     -19.031  13.241  30.442  1.00 86.92           N  
ATOM   2193  CA  ALA A 272     -20.129  13.782  29.646  1.00 86.92           C  
ATOM   2194  C   ALA A 272     -21.379  13.981  30.498  1.00 86.92           C  
ATOM   2195  CB  ALA A 272     -20.434  12.863  28.465  1.00 86.92           C  
ATOM   2196  O   ALA A 272     -22.099  14.969  30.336  1.00 86.92           O  
ATOM   2197  N   LYS A 273     -21.604  13.049  31.349  1.00 87.02           N  
ATOM   2198  CA  LYS A 273     -22.729  13.127  32.277  1.00 87.02           C  
ATOM   2199  C   LYS A 273     -22.610  14.350  33.182  1.00 87.02           C  
ATOM   2200  CB  LYS A 273     -22.818  11.856  33.122  1.00 87.02           C  
ATOM   2201  O   LYS A 273     -23.592  15.061  33.405  1.00 87.02           O  
ATOM   2202  CG  LYS A 273     -24.048  11.791  34.015  1.00 87.02           C  
ATOM   2203  CD  LYS A 273     -24.080  10.503  34.829  1.00 87.02           C  
ATOM   2204  CE  LYS A 273     -25.261  10.478  35.790  1.00 87.02           C  
ATOM   2205  NZ  LYS A 273     -25.293   9.221  36.596  1.00 87.02           N  
ATOM   2206  N   ALA A 274     -21.430  14.609  33.688  1.00 86.02           N  
ATOM   2207  CA  ALA A 274     -21.161  15.743  34.569  1.00 86.02           C  
ATOM   2208  C   ALA A 274     -21.352  17.066  33.833  1.00 86.02           C  
ATOM   2209  CB  ALA A 274     -19.746  15.653  35.135  1.00 86.02           C  
ATOM   2210  O   ALA A 274     -21.834  18.042  34.413  1.00 86.02           O  
ATOM   2211  N   LEU A 275     -21.095  17.096  32.531  1.00 85.98           N  
ATOM   2212  CA  LEU A 275     -21.116  18.313  31.727  1.00 85.98           C  
ATOM   2213  C   LEU A 275     -22.524  18.606  31.220  1.00 85.98           C  
ATOM   2214  CB  LEU A 275     -20.150  18.191  30.545  1.00 85.98           C  
ATOM   2215  O   LEU A 275     -22.980  19.751  31.268  1.00 85.98           O  
ATOM   2216  CG  LEU A 275     -19.860  19.478  29.771  1.00 85.98           C  
ATOM   2217  CD1 LEU A 275     -19.018  20.427  30.617  1.00 85.98           C  
ATOM   2218  CD2 LEU A 275     -19.158  19.163  28.454  1.00 85.98           C  
ATOM   2219  N   LEU A 276     -23.208  17.556  30.782  1.00 86.98           N  
ATOM   2220  CA  LEU A 276     -24.416  17.778  29.994  1.00 86.98           C  
ATOM   2221  C   LEU A 276     -25.648  17.268  30.734  1.00 86.98           C  
ATOM   2222  CB  LEU A 276     -24.301  17.087  28.633  1.00 86.98           C  
ATOM   2223  O   LEU A 276     -26.779  17.530  30.318  1.00 86.98           O  
ATOM   2224  CG  LEU A 276     -23.191  17.590  27.709  1.00 86.98           C  
ATOM   2225  CD1 LEU A 276     -23.080  16.696  26.478  1.00 86.98           C  
ATOM   2226  CD2 LEU A 276     -23.448  19.037  27.303  1.00 86.98           C  
ATOM   2227  N   GLY A 277     -25.470  16.597  31.811  1.00 80.61           N  
ATOM   2228  CA  GLY A 277     -26.537  15.899  32.511  1.00 80.61           C  
ATOM   2229  C   GLY A 277     -27.602  16.831  33.055  1.00 80.61           C  
ATOM   2230  O   GLY A 277     -28.764  16.442  33.191  1.00 80.61           O  
ATOM   2231  N   HIS A 278     -27.276  18.111  33.314  1.00 81.80           N  
ATOM   2232  CA  HIS A 278     -28.152  19.050  34.007  1.00 81.80           C  
ATOM   2233  C   HIS A 278     -29.128  19.710  33.039  1.00 81.80           C  
ATOM   2234  CB  HIS A 278     -27.328  20.116  34.731  1.00 81.80           C  
ATOM   2235  O   HIS A 278     -30.046  20.417  33.462  1.00 81.80           O  
ATOM   2236  CG  HIS A 278     -26.440  20.907  33.824  1.00 81.80           C  
ATOM   2237  CD2 HIS A 278     -26.575  22.152  33.311  1.00 81.80           C  
ATOM   2238  ND1 HIS A 278     -25.246  20.417  33.341  1.00 81.80           N  
ATOM   2239  CE1 HIS A 278     -24.683  21.331  32.568  1.00 81.80           C  
ATOM   2240  NE2 HIS A 278     -25.469  22.393  32.533  1.00 81.80           N  
ATOM   2241  N   TYR A 279     -28.964  19.471  31.749  1.00 81.33           N  
ATOM   2242  CA  TYR A 279     -29.852  20.062  30.755  1.00 81.33           C  
ATOM   2243  C   TYR A 279     -31.106  19.216  30.571  1.00 81.33           C  
ATOM   2244  CB  TYR A 279     -29.128  20.222  29.414  1.00 81.33           C  
ATOM   2245  O   TYR A 279     -31.152  18.061  31.003  1.00 81.33           O  
ATOM   2246  CG  TYR A 279     -28.065  21.293  29.422  1.00 81.33           C  
ATOM   2247  CD1 TYR A 279     -28.403  22.638  29.288  1.00 81.33           C  
ATOM   2248  CD2 TYR A 279     -26.721  20.963  29.562  1.00 81.33           C  
ATOM   2249  CE1 TYR A 279     -27.426  23.628  29.293  1.00 81.33           C  
ATOM   2250  CE2 TYR A 279     -25.736  21.945  29.568  1.00 81.33           C  
ATOM   2251  OH  TYR A 279     -25.127  24.249  29.439  1.00 81.33           O  
ATOM   2252  CZ  TYR A 279     -26.098  23.273  29.433  1.00 81.33           C  
ATOM   2253  N   THR A 280     -32.259  19.871  30.112  1.00 78.90           N  
ATOM   2254  CA  THR A 280     -33.499  19.155  29.831  1.00 78.90           C  
ATOM   2255  C   THR A 280     -33.269  18.063  28.790  1.00 78.90           C  
ATOM   2256  CB  THR A 280     -34.599  20.113  29.339  1.00 78.90           C  
ATOM   2257  O   THR A 280     -32.809  18.343  27.681  1.00 78.90           O  
ATOM   2258  CG2 THR A 280     -35.949  19.408  29.263  1.00 78.90           C  
ATOM   2259  OG1 THR A 280     -34.701  21.219  30.245  1.00 78.90           O  
ATOM   2260  N   GLY A 281     -33.495  16.745  29.240  1.00 81.86           N  
ATOM   2261  CA  GLY A 281     -33.128  15.604  28.416  1.00 81.86           C  
ATOM   2262  C   GLY A 281     -31.663  15.229  28.534  1.00 81.86           C  
ATOM   2263  O   GLY A 281     -31.058  14.756  27.570  1.00 81.86           O  
ATOM   2264  N   GLY A 282     -31.178  15.528  29.698  1.00 87.05           N  
ATOM   2265  CA  GLY A 282     -29.758  15.492  30.009  1.00 87.05           C  
ATOM   2266  C   GLY A 282     -29.087  14.198  29.589  1.00 87.05           C  
ATOM   2267  O   GLY A 282     -28.039  14.217  28.940  1.00 87.05           O  
ATOM   2268  N   MET A 283     -29.768  13.039  29.831  1.00 88.97           N  
ATOM   2269  CA  MET A 283     -29.133  11.764  29.511  1.00 88.97           C  
ATOM   2270  C   MET A 283     -29.047  11.562  28.002  1.00 88.97           C  
ATOM   2271  CB  MET A 283     -29.899  10.605  30.151  1.00 88.97           C  
ATOM   2272  O   MET A 283     -28.117  10.921  27.509  1.00 88.97           O  
ATOM   2273  CG  MET A 283     -29.637  10.444  31.640  1.00 88.97           C  
ATOM   2274  SD  MET A 283     -27.870  10.116  32.012  1.00 88.97           S  
ATOM   2275  CE  MET A 283     -27.989   9.669  33.766  1.00 88.97           C  
ATOM   2276  N   GLY A 284     -29.979  12.090  27.273  1.00 90.60           N  
ATOM   2277  CA  GLY A 284     -29.901  12.094  25.821  1.00 90.60           C  
ATOM   2278  C   GLY A 284     -28.718  12.881  25.290  1.00 90.60           C  
ATOM   2279  O   GLY A 284     -28.023  12.428  24.378  1.00 90.60           O  
ATOM   2280  N   HIS A 285     -28.495  14.034  25.894  1.00 91.53           N  
ATOM   2281  CA  HIS A 285     -27.357  14.862  25.511  1.00 91.53           C  
ATOM   2282  C   HIS A 285     -26.038  14.178  25.853  1.00 91.53           C  
ATOM   2283  CB  HIS A 285     -27.434  16.228  26.196  1.00 91.53           C  
ATOM   2284  O   HIS A 285     -25.072  14.267  25.092  1.00 91.53           O  
ATOM   2285  CG  HIS A 285     -28.537  17.097  25.681  1.00 91.53           C  
ATOM   2286  CD2 HIS A 285     -29.577  17.684  26.318  1.00 91.53           C  
ATOM   2287  ND1 HIS A 285     -28.651  17.445  24.353  1.00 91.53           N  
ATOM   2288  CE1 HIS A 285     -29.716  18.213  24.195  1.00 91.53           C  
ATOM   2289  NE2 HIS A 285     -30.296  18.373  25.372  1.00 91.53           N  
ATOM   2290  N   VAL A 286     -26.071  13.458  26.977  1.00 91.33           N  
ATOM   2291  CA  VAL A 286     -24.886  12.723  27.406  1.00 91.33           C  
ATOM   2292  C   VAL A 286     -24.572  11.616  26.402  1.00 91.33           C  
ATOM   2293  CB  VAL A 286     -25.069  12.126  28.819  1.00 91.33           C  
ATOM   2294  O   VAL A 286     -23.414  11.422  26.025  1.00 91.33           O  
ATOM   2295  CG1 VAL A 286     -23.890  11.223  29.181  1.00 91.33           C  
ATOM   2296  CG2 VAL A 286     -25.229  13.240  29.852  1.00 91.33           C  
ATOM   2297  N   ASN A 287     -25.616  10.980  25.927  1.00 92.50           N  
ATOM   2298  CA  ASN A 287     -25.477   9.940  24.914  1.00 92.50           C  
ATOM   2299  C   ASN A 287     -24.821  10.477  23.645  1.00 92.50           C  
ATOM   2300  CB  ASN A 287     -26.839   9.323  24.587  1.00 92.50           C  
ATOM   2301  O   ASN A 287     -23.857   9.896  23.145  1.00 92.50           O  
ATOM   2302  CG  ASN A 287     -26.735   8.153  23.629  1.00 92.50           C  
ATOM   2303  ND2 ASN A 287     -27.600   7.161  23.807  1.00 92.50           N  
ATOM   2304  OD1 ASN A 287     -25.883   8.139  22.736  1.00 92.50           O  
ATOM   2305  N   ILE A 288     -25.273  11.650  23.163  1.00 92.70           N  
ATOM   2306  CA  ILE A 288     -24.787  12.261  21.931  1.00 92.70           C  
ATOM   2307  C   ILE A 288     -23.377  12.806  22.147  1.00 92.70           C  
ATOM   2308  CB  ILE A 288     -25.729  13.387  21.449  1.00 92.70           C  
ATOM   2309  O   ILE A 288     -22.483  12.574  21.330  1.00 92.70           O  
ATOM   2310  CG1 ILE A 288     -27.106  12.816  21.094  1.00 92.70           C  
ATOM   2311  CG2 ILE A 288     -25.118  14.128  20.255  1.00 92.70           C  
ATOM   2312  CD1 ILE A 288     -28.163  13.877  20.815  1.00 92.70           C  
ATOM   2313  N   GLY A 289     -23.165  13.455  23.252  1.00 89.57           N  
ATOM   2314  CA  GLY A 289     -21.867  14.029  23.570  1.00 89.57           C  
ATOM   2315  C   GLY A 289     -20.786  12.985  23.776  1.00 89.57           C  
ATOM   2316  O   GLY A 289     -19.668  13.135  23.280  1.00 89.57           O  
ATOM   2317  N   ALA A 290     -21.196  11.926  24.530  1.00 87.35           N  
ATOM   2318  CA  ALA A 290     -20.243  10.847  24.780  1.00 87.35           C  
ATOM   2319  C   ALA A 290     -19.851  10.151  23.480  1.00 87.35           C  
ATOM   2320  CB  ALA A 290     -20.828   9.838  25.765  1.00 87.35           C  
ATOM   2321  O   ALA A 290     -18.694   9.763  23.301  1.00 87.35           O  
ATOM   2322  N   SER A 291     -20.795  10.069  22.594  1.00 87.71           N  
ATOM   2323  CA  SER A 291     -20.548   9.449  21.297  1.00 87.71           C  
ATOM   2324  C   SER A 291     -19.578  10.279  20.463  1.00 87.71           C  
ATOM   2325  CB  SER A 291     -21.859   9.262  20.533  1.00 87.71           C  
ATOM   2326  O   SER A 291     -18.744   9.729  19.740  1.00 87.71           O  
ATOM   2327  OG  SER A 291     -22.692   8.319  21.186  1.00 87.71           O  
ATOM   2328  N   LEU A 292     -19.701  11.618  20.491  1.00 87.70           N  
ATOM   2329  CA  LEU A 292     -18.793  12.506  19.773  1.00 87.70           C  
ATOM   2330  C   LEU A 292     -17.363  12.343  20.277  1.00 87.70           C  
ATOM   2331  CB  LEU A 292     -19.237  13.963  19.924  1.00 87.70           C  
ATOM   2332  O   LEU A 292     -16.428  12.234  19.480  1.00 87.70           O  
ATOM   2333  CG  LEU A 292     -18.344  15.016  19.267  1.00 87.70           C  
ATOM   2334  CD1 LEU A 292     -18.405  14.890  17.748  1.00 87.70           C  
ATOM   2335  CD2 LEU A 292     -18.753  16.417  19.709  1.00 87.70           C  
ATOM   2336  N   LEU A 293     -17.241  12.290  21.581  1.00 82.07           N  
ATOM   2337  CA  LEU A 293     -15.914  12.173  22.175  1.00 82.07           C  
ATOM   2338  C   LEU A 293     -15.323  10.792  21.918  1.00 82.07           C  
ATOM   2339  CB  LEU A 293     -15.976  12.442  23.681  1.00 82.07           C  
ATOM   2340  O   LEU A 293     -14.146  10.670  21.570  1.00 82.07           O  
ATOM   2341  CG  LEU A 293     -16.229  13.891  24.101  1.00 82.07           C  
ATOM   2342  CD1 LEU A 293     -16.481  13.971  25.603  1.00 82.07           C  
ATOM   2343  CD2 LEU A 293     -15.053  14.777  23.704  1.00 82.07           C  
ATOM   2344  N   PHE A 294     -16.184   9.799  22.013  1.00 75.36           N  
ATOM   2345  CA  PHE A 294     -15.776   8.413  21.813  1.00 75.36           C  
ATOM   2346  C   PHE A 294     -15.524   8.131  20.336  1.00 75.36           C  
ATOM   2347  CB  PHE A 294     -16.838   7.454  22.357  1.00 75.36           C  
ATOM   2348  O   PHE A 294     -14.633   7.353  19.990  1.00 75.36           O  
ATOM   2349  CG  PHE A 294     -16.398   6.015  22.389  1.00 75.36           C  
ATOM   2350  CD1 PHE A 294     -16.801   5.128  21.399  1.00 75.36           C  
ATOM   2351  CD2 PHE A 294     -15.580   5.550  23.411  1.00 75.36           C  
ATOM   2352  CE1 PHE A 294     -16.395   3.796  21.426  1.00 75.36           C  
ATOM   2353  CE2 PHE A 294     -15.170   4.220  23.445  1.00 75.36           C  
ATOM   2354  CZ  PHE A 294     -15.580   3.345  22.452  1.00 75.36           C  
ATOM   2355  N   SER A 295     -16.311   8.752  19.531  1.00 76.58           N  
ATOM   2356  CA  SER A 295     -16.209   8.553  18.089  1.00 76.58           C  
ATOM   2357  C   SER A 295     -14.818   8.912  17.578  1.00 76.58           C  
ATOM   2358  CB  SER A 295     -17.262   9.386  17.356  1.00 76.58           C  
ATOM   2359  O   SER A 295     -14.343   8.337  16.596  1.00 76.58           O  
ATOM   2360  OG  SER A 295     -18.559   9.106  17.853  1.00 76.58           O  
ATOM   2361  N   GLY A 296     -14.228   9.814  18.228  1.00 69.31           N  
ATOM   2362  CA  GLY A 296     -12.873  10.198  17.868  1.00 69.31           C  
ATOM   2363  C   GLY A 296     -11.843   9.134  18.198  1.00 69.31           C  
ATOM   2364  O   GLY A 296     -10.709   9.190  17.717  1.00 69.31           O  
ATOM   2365  N   MET A 297     -12.335   8.002  18.773  1.00 68.89           N  
ATOM   2366  CA  MET A 297     -11.386   6.975  19.196  1.00 68.89           C  
ATOM   2367  C   MET A 297     -11.602   5.681  18.418  1.00 68.89           C  
ATOM   2368  CB  MET A 297     -11.515   6.709  20.697  1.00 68.89           C  
ATOM   2369  O   MET A 297     -10.638   5.022  18.023  1.00 68.89           O  
ATOM   2370  CG  MET A 297     -11.106   7.888  21.565  1.00 68.89           C  
ATOM   2371  SD  MET A 297     -11.246   7.523  23.358  1.00 68.89           S  
ATOM   2372  CE  MET A 297     -13.044   7.652  23.571  1.00 68.89           C  
ATOM   2373  N   SER A 298     -12.976   5.165  18.084  1.00 68.16           N  
ATOM   2374  CA  SER A 298     -13.310   3.854  17.536  1.00 68.16           C  
ATOM   2375  C   SER A 298     -13.265   3.864  16.012  1.00 68.16           C  
ATOM   2376  CB  SER A 298     -14.695   3.412  18.011  1.00 68.16           C  
ATOM   2377  O   SER A 298     -12.836   2.888  15.392  1.00 68.16           O  
ATOM   2378  OG  SER A 298     -15.712   4.109  17.313  1.00 68.16           O  
ATOM   2379  N   GLY A 299     -13.620   5.063  15.404  1.00 69.99           N  
ATOM   2380  CA  GLY A 299     -13.643   5.264  13.964  1.00 69.99           C  
ATOM   2381  C   GLY A 299     -14.648   4.378  13.254  1.00 69.99           C  
ATOM   2382  O   GLY A 299     -14.674   4.323  12.022  1.00 69.99           O  
ATOM   2383  N   SER A 300     -15.538   3.496  14.070  1.00 77.04           N  
ATOM   2384  CA  SER A 300     -16.527   2.596  13.484  1.00 77.04           C  
ATOM   2385  C   SER A 300     -17.901   2.799  14.114  1.00 77.04           C  
ATOM   2386  CB  SER A 300     -16.091   1.140  13.649  1.00 77.04           C  
ATOM   2387  O   SER A 300     -18.041   2.751  15.338  1.00 77.04           O  
ATOM   2388  OG  SER A 300     -17.158   0.258  13.344  1.00 77.04           O  
ATOM   2389  N   ALA A 301     -18.893   2.953  13.271  1.00 80.45           N  
ATOM   2390  CA  ALA A 301     -20.253   3.197  13.745  1.00 80.45           C  
ATOM   2391  C   ALA A 301     -20.817   1.966  14.450  1.00 80.45           C  
ATOM   2392  CB  ALA A 301     -21.157   3.600  12.582  1.00 80.45           C  
ATOM   2393  O   ALA A 301     -21.406   2.076  15.527  1.00 80.45           O  
ATOM   2394  N   LEU A 302     -20.619   0.801  13.962  1.00 73.70           N  
ATOM   2395  CA  LEU A 302     -21.166  -0.442  14.492  1.00 73.70           C  
ATOM   2396  C   LEU A 302     -20.471  -0.832  15.793  1.00 73.70           C  
ATOM   2397  CB  LEU A 302     -21.025  -1.570  13.467  1.00 73.70           C  
ATOM   2398  O   LEU A 302     -21.107  -1.365  16.705  1.00 73.70           O  
ATOM   2399  CG  LEU A 302     -21.848  -1.428  12.185  1.00 73.70           C  
ATOM   2400  CD1 LEU A 302     -21.529  -2.567  11.222  1.00 73.70           C  
ATOM   2401  CD2 LEU A 302     -23.338  -1.395  12.507  1.00 73.70           C  
ATOM   2402  N   ALA A 303     -19.179  -0.539  15.841  1.00 72.45           N  
ATOM   2403  CA  ALA A 303     -18.423  -0.766  17.070  1.00 72.45           C  
ATOM   2404  C   ALA A 303     -18.935   0.121  18.201  1.00 72.45           C  
ATOM   2405  CB  ALA A 303     -16.935  -0.515  16.834  1.00 72.45           C  
ATOM   2406  O   ALA A 303     -19.055  -0.326  19.344  1.00 72.45           O  
ATOM   2407  N   ASP A 304     -19.284   1.358  17.825  1.00 79.29           N  
ATOM   2408  CA  ASP A 304     -19.821   2.308  18.795  1.00 79.29           C  
ATOM   2409  C   ASP A 304     -21.196   1.867  19.293  1.00 79.29           C  
ATOM   2410  CB  ASP A 304     -19.907   3.708  18.184  1.00 79.29           C  
ATOM   2411  O   ASP A 304     -21.481   1.938  20.490  1.00 79.29           O  
ATOM   2412  CG  ASP A 304     -18.547   4.353  17.985  1.00 79.29           C  
ATOM   2413  OD1 ASP A 304     -17.541   3.828  18.508  1.00 79.29           O  
ATOM   2414  OD2 ASP A 304     -18.481   5.397  17.301  1.00 79.29           O  
ATOM   2415  N   ALA A 305     -21.979   1.306  18.393  1.00 82.21           N  
ATOM   2416  CA  ALA A 305     -23.321   0.846  18.738  1.00 82.21           C  
ATOM   2417  C   ALA A 305     -23.265  -0.357  19.676  1.00 82.21           C  
ATOM   2418  CB  ALA A 305     -24.104   0.495  17.475  1.00 82.21           C  
ATOM   2419  O   ALA A 305     -24.043  -0.446  20.628  1.00 82.21           O  
ATOM   2420  N   GLY A 306     -22.325  -1.238  19.461  1.00 74.42           N  
ATOM   2421  CA  GLY A 306     -22.212  -2.456  20.247  1.00 74.42           C  
ATOM   2422  C   GLY A 306     -21.519  -2.244  21.580  1.00 74.42           C  
ATOM   2423  O   GLY A 306     -21.910  -2.834  22.589  1.00 74.42           O  
ATOM   2424  N   GLY A 307     -20.442  -1.391  21.558  1.00 73.82           N  
ATOM   2425  CA  GLY A 307     -19.655  -1.191  22.764  1.00 73.82           C  
ATOM   2426  C   GLY A 307     -20.259  -0.168  23.708  1.00 73.82           C  
ATOM   2427  O   GLY A 307     -20.702  -0.514  24.805  1.00 73.82           O  
ATOM   2428  N   LEU A 308     -20.382   1.103  23.298  1.00 79.93           N  
ATOM   2429  CA  LEU A 308     -20.876   2.236  24.073  1.00 79.93           C  
ATOM   2430  C   LEU A 308     -22.396   2.191  24.192  1.00 79.93           C  
ATOM   2431  CB  LEU A 308     -20.442   3.556  23.431  1.00 79.93           C  
ATOM   2432  O   LEU A 308     -22.961   2.680  25.173  1.00 79.93           O  
ATOM   2433  CG  LEU A 308     -20.709   4.825  24.241  1.00 79.93           C  
ATOM   2434  CD1 LEU A 308     -19.862   4.831  25.510  1.00 79.93           C  
ATOM   2435  CD2 LEU A 308     -20.431   6.066  23.400  1.00 79.93           C  
ATOM   2436  N   GLY A 309     -23.017   1.570  23.217  1.00 85.50           N  
ATOM   2437  CA  GLY A 309     -24.468   1.538  23.125  1.00 85.50           C  
ATOM   2438  C   GLY A 309     -25.127   0.876  24.321  1.00 85.50           C  
ATOM   2439  O   GLY A 309     -26.159   1.345  24.806  1.00 85.50           O  
ATOM   2440  N   GLN A 310     -24.444  -0.197  24.848  1.00 85.05           N  
ATOM   2441  CA  GLN A 310     -25.002  -0.921  25.986  1.00 85.05           C  
ATOM   2442  C   GLN A 310     -25.039  -0.043  27.233  1.00 85.05           C  
ATOM   2443  CB  GLN A 310     -24.196  -2.191  26.262  1.00 85.05           C  
ATOM   2444  O   GLN A 310     -26.050   0.001  27.938  1.00 85.05           O  
ATOM   2445  CG  GLN A 310     -24.798  -3.079  27.343  1.00 85.05           C  
ATOM   2446  CD  GLN A 310     -24.006  -4.354  27.564  1.00 85.05           C  
ATOM   2447  NE2 GLN A 310     -24.623  -5.329  28.222  1.00 85.05           N  
ATOM   2448  OE1 GLN A 310     -22.848  -4.461  27.147  1.00 85.05           O  
ATOM   2449  N   LEU A 311     -23.954   0.612  27.423  1.00 87.07           N  
ATOM   2450  CA  LEU A 311     -23.813   1.499  28.572  1.00 87.07           C  
ATOM   2451  C   LEU A 311     -24.771   2.682  28.467  1.00 87.07           C  
ATOM   2452  CB  LEU A 311     -22.372   2.003  28.688  1.00 87.07           C  
ATOM   2453  O   LEU A 311     -25.436   3.036  29.443  1.00 87.07           O  
ATOM   2454  CG  LEU A 311     -22.069   2.923  29.871  1.00 87.07           C  
ATOM   2455  CD1 LEU A 311     -21.960   2.114  31.159  1.00 87.07           C  
ATOM   2456  CD2 LEU A 311     -20.788   3.713  29.620  1.00 87.07           C  
ATOM   2457  N   GLU A 312     -24.957   3.275  27.311  1.00 90.35           N  
ATOM   2458  CA  GLU A 312     -25.783   4.453  27.068  1.00 90.35           C  
ATOM   2459  C   GLU A 312     -27.266   4.129  27.225  1.00 90.35           C  
ATOM   2460  CB  GLU A 312     -25.514   5.020  25.672  1.00 90.35           C  
ATOM   2461  O   GLU A 312     -28.013   4.897  27.836  1.00 90.35           O  
ATOM   2462  CG  GLU A 312     -24.131   5.636  25.514  1.00 90.35           C  
ATOM   2463  CD  GLU A 312     -23.833   6.083  24.092  1.00 90.35           C  
ATOM   2464  OE1 GLU A 312     -22.897   6.891  23.893  1.00 90.35           O  
ATOM   2465  OE2 GLU A 312     -24.540   5.622  23.168  1.00 90.35           O  
ATOM   2466  N   ILE A 313     -27.573   2.990  26.629  1.00 91.41           N  
ATOM   2467  CA  ILE A 313     -28.970   2.572  26.666  1.00 91.41           C  
ATOM   2468  C   ILE A 313     -29.375   2.251  28.103  1.00 91.41           C  
ATOM   2469  CB  ILE A 313     -29.219   1.350  25.754  1.00 91.41           C  
ATOM   2470  O   ILE A 313     -30.442   2.667  28.561  1.00 91.41           O  
ATOM   2471  CG1 ILE A 313     -29.039   1.737  24.281  1.00 91.41           C  
ATOM   2472  CG2 ILE A 313     -30.613   0.767  26.000  1.00 91.41           C  
ATOM   2473  CD1 ILE A 313     -29.104   0.559  23.319  1.00 91.41           C  
ATOM   2474  N   LYS A 314     -28.506   1.523  28.770  1.00 90.61           N  
ATOM   2475  CA  LYS A 314     -28.759   1.193  30.170  1.00 90.61           C  
ATOM   2476  C   LYS A 314     -28.884   2.455  31.019  1.00 90.61           C  
ATOM   2477  CB  LYS A 314     -27.647   0.299  30.720  1.00 90.61           C  
ATOM   2478  O   LYS A 314     -29.796   2.569  31.841  1.00 90.61           O  
ATOM   2479  CG  LYS A 314     -27.909  -0.218  32.127  1.00 90.61           C  
ATOM   2480  CD  LYS A 314     -26.772  -1.107  32.616  1.00 90.61           C  
ATOM   2481  CE  LYS A 314     -26.995  -1.562  34.052  1.00 90.61           C  
ATOM   2482  NZ  LYS A 314     -25.867  -2.406  34.547  1.00 90.61           N  
ATOM   2483  N   ALA A 315     -28.015   3.387  30.887  1.00 88.59           N  
ATOM   2484  CA  ALA A 315     -28.018   4.641  31.637  1.00 88.59           C  
ATOM   2485  C   ALA A 315     -29.299   5.430  31.380  1.00 88.59           C  
ATOM   2486  CB  ALA A 315     -26.797   5.481  31.274  1.00 88.59           C  
ATOM   2487  O   ALA A 315     -29.879   6.002  32.306  1.00 88.59           O  
ATOM   2488  N   MET A 316     -29.752   5.526  30.191  1.00 91.22           N  
ATOM   2489  CA  MET A 316     -30.965   6.242  29.806  1.00 91.22           C  
ATOM   2490  C   MET A 316     -32.203   5.565  30.385  1.00 91.22           C  
ATOM   2491  CB  MET A 316     -31.080   6.326  28.283  1.00 91.22           C  
ATOM   2492  O   MET A 316     -33.124   6.239  30.849  1.00 91.22           O  
ATOM   2493  CG  MET A 316     -30.093   7.291  27.646  1.00 91.22           C  
ATOM   2494  SD  MET A 316     -30.473   7.623  25.882  1.00 91.22           S  
ATOM   2495  CE  MET A 316     -30.130   5.990  25.168  1.00 91.22           C  
ATOM   2496  N   ARG A 317     -32.157   4.223  30.327  1.00 91.19           N  
ATOM   2497  CA  ARG A 317     -33.260   3.467  30.911  1.00 91.19           C  
ATOM   2498  C   ARG A 317     -33.368   3.725  32.410  1.00 91.19           C  
ATOM   2499  CB  ARG A 317     -33.084   1.970  30.648  1.00 91.19           C  
ATOM   2500  O   ARG A 317     -34.467   3.919  32.934  1.00 91.19           O  
ATOM   2501  CG  ARG A 317     -33.619   1.514  29.300  1.00 91.19           C  
ATOM   2502  CD  ARG A 317     -33.518   0.004  29.134  1.00 91.19           C  
ATOM   2503  NE  ARG A 317     -33.468  -0.382  27.727  1.00 91.19           N  
ATOM   2504  NH1 ARG A 317     -32.934  -2.592  28.138  1.00 91.19           N  
ATOM   2505  NH2 ARG A 317     -33.174  -1.847  25.983  1.00 91.19           N  
ATOM   2506  CZ  ARG A 317     -33.193  -1.606  27.286  1.00 91.19           C  
ATOM   2507  N   ASP A 318     -32.230   3.758  33.022  1.00 88.80           N  
ATOM   2508  CA  ASP A 318     -32.175   3.981  34.463  1.00 88.80           C  
ATOM   2509  C   ASP A 318     -32.669   5.381  34.822  1.00 88.80           C  
ATOM   2510  CB  ASP A 318     -30.750   3.777  34.984  1.00 88.80           C  
ATOM   2511  O   ASP A 318     -33.214   5.593  35.907  1.00 88.80           O  
ATOM   2512  CG  ASP A 318     -30.310   2.324  34.955  1.00 88.80           C  
ATOM   2513  OD1 ASP A 318     -31.167   1.431  34.779  1.00 88.80           O  
ATOM   2514  OD2 ASP A 318     -29.097   2.070  35.111  1.00 88.80           O  
ATOM   2515  N   ALA A 319     -32.560   6.250  33.889  1.00 86.98           N  
ATOM   2516  CA  ALA A 319     -32.962   7.637  34.110  1.00 86.98           C  
ATOM   2517  C   ALA A 319     -34.436   7.841  33.773  1.00 86.98           C  
ATOM   2518  CB  ALA A 319     -32.094   8.580  33.280  1.00 86.98           C  
ATOM   2519  O   ALA A 319     -34.967   8.944  33.924  1.00 86.98           O  
ATOM   2520  N   GLY A 320     -35.090   6.782  33.217  1.00 86.57           N  
ATOM   2521  CA  GLY A 320     -36.528   6.806  33.009  1.00 86.57           C  
ATOM   2522  C   GLY A 320     -36.918   7.066  31.566  1.00 86.57           C  
ATOM   2523  O   GLY A 320     -38.060   7.434  31.282  1.00 86.57           O  
ATOM   2524  N   TYR A 321     -36.051   7.018  30.574  1.00 90.77           N  
ATOM   2525  CA  TYR A 321     -36.327   7.196  29.153  1.00 90.77           C  
ATOM   2526  C   TYR A 321     -37.039   5.977  28.578  1.00 90.77           C  
ATOM   2527  CB  TYR A 321     -35.030   7.456  28.380  1.00 90.77           C  
ATOM   2528  O   TYR A 321     -36.836   4.855  29.047  1.00 90.77           O  
ATOM   2529  CG  TYR A 321     -34.493   8.856  28.549  1.00 90.77           C  
ATOM   2530  CD1 TYR A 321     -34.429   9.733  27.468  1.00 90.77           C  
ATOM   2531  CD2 TYR A 321     -34.048   9.305  29.787  1.00 90.77           C  
ATOM   2532  CE1 TYR A 321     -33.932  11.024  27.618  1.00 90.77           C  
ATOM   2533  CE2 TYR A 321     -33.550  10.594  29.949  1.00 90.77           C  
ATOM   2534  OH  TYR A 321     -33.005  12.721  29.014  1.00 90.77           O  
ATOM   2535  CZ  TYR A 321     -33.497  11.445  28.860  1.00 90.77           C  
ATOM   2536  N   ASP A 322     -37.924   6.185  27.635  1.00 91.22           N  
ATOM   2537  CA  ASP A 322     -38.617   5.100  26.948  1.00 91.22           C  
ATOM   2538  C   ASP A 322     -37.662   4.326  26.041  1.00 91.22           C  
ATOM   2539  CB  ASP A 322     -39.791   5.644  26.132  1.00 91.22           C  
ATOM   2540  O   ASP A 322     -36.676   4.881  25.551  1.00 91.22           O  
ATOM   2541  CG  ASP A 322     -40.852   6.309  26.991  1.00 91.22           C  
ATOM   2542  OD1 ASP A 322     -41.226   5.746  28.043  1.00 91.22           O  
ATOM   2543  OD2 ASP A 322     -41.321   7.404  26.612  1.00 91.22           O  
ATOM   2544  N   ASP A 323     -37.877   3.112  25.817  1.00 89.60           N  
ATOM   2545  CA  ASP A 323     -37.021   2.197  25.068  1.00 89.60           C  
ATOM   2546  C   ASP A 323     -36.858   2.656  23.621  1.00 89.60           C  
ATOM   2547  CB  ASP A 323     -37.589   0.776  25.108  1.00 89.60           C  
ATOM   2548  O   ASP A 323     -35.789   2.493  23.029  1.00 89.60           O  
ATOM   2549  CG  ASP A 323     -37.263   0.043  26.398  1.00 89.60           C  
ATOM   2550  OD1 ASP A 323     -36.490   0.576  27.224  1.00 89.60           O  
ATOM   2551  OD2 ASP A 323     -37.780  -1.079  26.588  1.00 89.60           O  
ATOM   2552  N   ASP A 324     -37.934   3.263  23.043  1.00 90.71           N  
ATOM   2553  CA  ASP A 324     -37.862   3.696  21.651  1.00 90.71           C  
ATOM   2554  C   ASP A 324     -36.829   4.807  21.474  1.00 90.71           C  
ATOM   2555  CB  ASP A 324     -39.233   4.169  21.164  1.00 90.71           C  
ATOM   2556  O   ASP A 324     -35.968   4.727  20.596  1.00 90.71           O  
ATOM   2557  CG  ASP A 324     -39.842   5.237  22.054  1.00 90.71           C  
ATOM   2558  OD1 ASP A 324     -39.368   5.423  23.196  1.00 90.71           O  
ATOM   2559  OD2 ASP A 324     -40.807   5.898  21.612  1.00 90.71           O  
ATOM   2560  N   ILE A 325     -36.779   5.784  22.457  1.00 92.59           N  
ATOM   2561  CA  ILE A 325     -35.865   6.917  22.375  1.00 92.59           C  
ATOM   2562  C   ILE A 325     -34.449   6.464  22.722  1.00 92.59           C  
ATOM   2563  CB  ILE A 325     -36.304   8.067  23.309  1.00 92.59           C  
ATOM   2564  O   ILE A 325     -33.478   6.921  22.114  1.00 92.59           O  
ATOM   2565  CG1 ILE A 325     -37.648   8.644  22.850  1.00 92.59           C  
ATOM   2566  CG2 ILE A 325     -35.230   9.157  23.366  1.00 92.59           C  
ATOM   2567  CD1 ILE A 325     -37.621   9.235  21.447  1.00 92.59           C  
ATOM   2568  N   CYS A 326     -34.380   5.521  23.672  1.00 92.57           N  
ATOM   2569  CA  CYS A 326     -33.073   4.984  24.034  1.00 92.57           C  
ATOM   2570  C   CYS A 326     -32.383   4.366  22.824  1.00 92.57           C  
ATOM   2571  CB  CYS A 326     -33.210   3.940  25.142  1.00 92.57           C  
ATOM   2572  O   CYS A 326     -31.214   4.654  22.557  1.00 92.57           O  
ATOM   2573  SG  CYS A 326     -33.760   4.623  26.722  1.00 92.57           S  
ATOM   2574  N   GLY A 327     -33.133   3.603  22.138  1.00 91.28           N  
ATOM   2575  CA  GLY A 327     -32.604   2.952  20.950  1.00 91.28           C  
ATOM   2576  C   GLY A 327     -32.407   3.904  19.785  1.00 91.28           C  
ATOM   2577  O   GLY A 327     -31.388   3.845  19.094  1.00 91.28           O  
ATOM   2578  N   GLY A 328     -33.344   4.866  19.605  1.00 92.44           N  
ATOM   2579  CA  GLY A 328     -33.301   5.812  18.501  1.00 92.44           C  
ATOM   2580  C   GLY A 328     -32.116   6.757  18.571  1.00 92.44           C  
ATOM   2581  O   GLY A 328     -31.407   6.946  17.580  1.00 92.44           O  
ATOM   2582  N   ILE A 329     -31.862   7.372  19.734  1.00 93.51           N  
ATOM   2583  CA  ILE A 329     -30.790   8.343  19.922  1.00 93.51           C  
ATOM   2584  C   ILE A 329     -29.436   7.648  19.791  1.00 93.51           C  
ATOM   2585  CB  ILE A 329     -30.900   9.048  21.293  1.00 93.51           C  
ATOM   2586  O   ILE A 329     -28.515   8.181  19.168  1.00 93.51           O  
ATOM   2587  CG1 ILE A 329     -32.127   9.965  21.325  1.00 93.51           C  
ATOM   2588  CG2 ILE A 329     -29.621   9.832  21.601  1.00 93.51           C  
ATOM   2589  CD1 ILE A 329     -32.404  10.582  22.689  1.00 93.51           C  
ATOM   2590  N   THR A 330     -29.353   6.422  20.373  1.00 92.75           N  
ATOM   2591  CA  THR A 330     -28.111   5.659  20.326  1.00 92.75           C  
ATOM   2592  C   THR A 330     -27.780   5.251  18.894  1.00 92.75           C  
ATOM   2593  CB  THR A 330     -28.192   4.404  21.215  1.00 92.75           C  
ATOM   2594  O   THR A 330     -26.621   5.313  18.477  1.00 92.75           O  
ATOM   2595  CG2 THR A 330     -26.874   3.636  21.204  1.00 92.75           C  
ATOM   2596  OG1 THR A 330     -28.492   4.797  22.560  1.00 92.75           O  
ATOM   2597  N   ALA A 331     -28.791   4.918  18.150  1.00 91.08           N  
ATOM   2598  CA  ALA A 331     -28.607   4.561  16.746  1.00 91.08           C  
ATOM   2599  C   ALA A 331     -28.166   5.770  15.926  1.00 91.08           C  
ATOM   2600  CB  ALA A 331     -29.894   3.974  16.173  1.00 91.08           C  
ATOM   2601  O   ALA A 331     -27.283   5.660  15.072  1.00 91.08           O  
ATOM   2602  N   ALA A 332     -28.695   6.956  16.208  1.00 92.73           N  
ATOM   2603  CA  ALA A 332     -28.411   8.180  15.464  1.00 92.73           C  
ATOM   2604  C   ALA A 332     -27.035   8.733  15.824  1.00 92.73           C  
ATOM   2605  CB  ALA A 332     -29.489   9.227  15.731  1.00 92.73           C  
ATOM   2606  O   ALA A 332     -26.313   9.231  14.958  1.00 92.73           O  
ATOM   2607  N   SER A 333     -26.655   8.574  17.118  1.00 91.86           N  
ATOM   2608  CA  SER A 333     -25.404   9.166  17.581  1.00 91.86           C  
ATOM   2609  C   SER A 333     -24.206   8.317  17.170  1.00 91.86           C  
ATOM   2610  CB  SER A 333     -25.421   9.337  19.100  1.00 91.86           C  
ATOM   2611  O   SER A 333     -23.084   8.820  17.079  1.00 91.86           O  
ATOM   2612  OG  SER A 333     -25.465   8.077  19.748  1.00 91.86           O  
ATOM   2613  N   CYS A 334     -24.442   7.024  16.825  1.00 88.61           N  
ATOM   2614  CA  CYS A 334     -23.337   6.133  16.490  1.00 88.61           C  
ATOM   2615  C   CYS A 334     -22.764   6.466  15.118  1.00 88.61           C  
ATOM   2616  CB  CYS A 334     -23.795   4.675  16.521  1.00 88.61           C  
ATOM   2617  O   CYS A 334     -21.632   6.093  14.805  1.00 88.61           O  
ATOM   2618  SG  CYS A 334     -24.957   4.249  15.205  1.00 88.61           S  
ATOM   2619  N   ILE A 335     -23.481   7.273  14.264  1.00 89.38           N  
ATOM   2620  CA  ILE A 335     -23.038   7.568  12.906  1.00 89.38           C  
ATOM   2621  C   ILE A 335     -22.028   8.712  12.929  1.00 89.38           C  
ATOM   2622  CB  ILE A 335     -24.229   7.923  11.988  1.00 89.38           C  
ATOM   2623  O   ILE A 335     -21.379   8.997  11.920  1.00 89.38           O  
ATOM   2624  CG1 ILE A 335     -24.932   9.189  12.490  1.00 89.38           C  
ATOM   2625  CG2 ILE A 335     -25.210   6.750  11.898  1.00 89.38           C  
ATOM   2626  CD1 ILE A 335     -25.951   9.760  11.514  1.00 89.38           C  
ATOM   2627  N   ILE A 336     -21.902   9.360  14.115  1.00 89.46           N  
ATOM   2628  CA  ILE A 336     -20.950  10.455  14.265  1.00 89.46           C  
ATOM   2629  C   ILE A 336     -19.524   9.917  14.158  1.00 89.46           C  
ATOM   2630  CB  ILE A 336     -21.145  11.194  15.607  1.00 89.46           C  
ATOM   2631  O   ILE A 336     -18.636  10.596  13.639  1.00 89.46           O  
ATOM   2632  CG1 ILE A 336     -22.532  11.844  15.662  1.00 89.46           C  
ATOM   2633  CG2 ILE A 336     -20.043  12.238  15.814  1.00 89.46           C  
ATOM   2634  CD1 ILE A 336     -22.915  12.370  17.039  1.00 89.46           C  
ATOM   2635  N   GLY A 337     -19.357   8.678  14.565  1.00 83.89           N  
ATOM   2636  CA  GLY A 337     -18.062   8.024  14.670  1.00 83.89           C  
ATOM   2637  C   GLY A 337     -17.263   8.071  13.381  1.00 83.89           C  
ATOM   2638  O   GLY A 337     -16.165   8.629  13.345  1.00 83.89           O  
ATOM   2639  N   PRO A 338     -17.824   7.650  12.326  1.00 85.21           N  
ATOM   2640  CA  PRO A 338     -17.078   7.561  11.069  1.00 85.21           C  
ATOM   2641  C   PRO A 338     -16.818   8.928  10.439  1.00 85.21           C  
ATOM   2642  CB  PRO A 338     -17.990   6.714  10.177  1.00 85.21           C  
ATOM   2643  O   PRO A 338     -16.015   9.041   9.509  1.00 85.21           O  
ATOM   2644  CG  PRO A 338     -18.786   5.880  11.128  1.00 85.21           C  
ATOM   2645  CD  PRO A 338     -19.059   6.693  12.362  1.00 85.21           C  
ATOM   2646  N   LEU A 339     -17.381  10.047  11.043  1.00 86.87           N  
ATOM   2647  CA  LEU A 339     -17.211  11.387  10.491  1.00 86.87           C  
ATOM   2648  C   LEU A 339     -16.106  12.141  11.223  1.00 86.87           C  
ATOM   2649  CB  LEU A 339     -18.523  12.172  10.574  1.00 86.87           C  
ATOM   2650  O   LEU A 339     -15.466  13.024  10.649  1.00 86.87           O  
ATOM   2651  CG  LEU A 339     -19.646  11.716   9.641  1.00 86.87           C  
ATOM   2652  CD1 LEU A 339     -20.979  12.304  10.091  1.00 86.87           C  
ATOM   2653  CD2 LEU A 339     -19.339  12.114   8.201  1.00 86.87           C  
ATOM   2654  N   VAL A 340     -15.849  11.753  12.543  1.00 85.41           N  
ATOM   2655  CA  VAL A 340     -14.890  12.464  13.383  1.00 85.41           C  
ATOM   2656  C   VAL A 340     -13.595  11.661  13.481  1.00 85.41           C  
ATOM   2657  CB  VAL A 340     -15.460  12.730  14.794  1.00 85.41           C  
ATOM   2658  O   VAL A 340     -13.619  10.467  13.788  1.00 85.41           O  
ATOM   2659  CG1 VAL A 340     -14.428  13.440  15.668  1.00 85.41           C  
ATOM   2660  CG2 VAL A 340     -16.744  13.553  14.703  1.00 85.41           C  
ATOM   2661  N   PRO A 341     -12.452  12.195  13.209  1.00 78.05           N  
ATOM   2662  CA  PRO A 341     -11.166  11.497  13.283  1.00 78.05           C  
ATOM   2663  C   PRO A 341     -10.829  11.031  14.697  1.00 78.05           C  
ATOM   2664  CB  PRO A 341     -10.165  12.550  12.801  1.00 78.05           C  
ATOM   2665  O   PRO A 341     -11.094  11.746  15.667  1.00 78.05           O  
ATOM   2666  CG  PRO A 341     -10.997  13.580  12.108  1.00 78.05           C  
ATOM   2667  CD  PRO A 341     -12.390  13.524  12.669  1.00 78.05           C  
ATOM   2668  N   PRO A 342     -10.178   9.658  14.595  1.00 77.61           N  
ATOM   2669  CA  PRO A 342      -9.847   8.719  13.521  1.00 77.61           C  
ATOM   2670  C   PRO A 342     -11.081   8.038  12.932  1.00 77.61           C  
ATOM   2671  CB  PRO A 342      -8.938   7.699  14.211  1.00 77.61           C  
ATOM   2672  O   PRO A 342     -12.076   7.842  13.634  1.00 77.61           O  
ATOM   2673  CG  PRO A 342      -9.387   7.691  15.637  1.00 77.61           C  
ATOM   2674  CD  PRO A 342      -9.908   9.057  15.981  1.00 77.61           C  
ATOM   2675  N   SER A 343     -11.183   7.911  11.557  1.00 83.82           N  
ATOM   2676  CA  SER A 343     -12.324   7.345  10.845  1.00 83.82           C  
ATOM   2677  C   SER A 343     -11.876   6.321   9.807  1.00 83.82           C  
ATOM   2678  CB  SER A 343     -13.134   8.450  10.166  1.00 83.82           C  
ATOM   2679  O   SER A 343     -11.234   6.675   8.816  1.00 83.82           O  
ATOM   2680  OG  SER A 343     -14.106   7.898   9.294  1.00 83.82           O  
ATOM   2681  N   ILE A 344     -12.396   5.078  10.038  1.00 79.06           N  
ATOM   2682  CA  ILE A 344     -12.050   3.994   9.125  1.00 79.06           C  
ATOM   2683  C   ILE A 344     -12.632   4.278   7.742  1.00 79.06           C  
ATOM   2684  CB  ILE A 344     -12.554   2.631   9.650  1.00 79.06           C  
ATOM   2685  O   ILE A 344     -11.953   4.101   6.728  1.00 79.06           O  
ATOM   2686  CG1 ILE A 344     -11.879   2.289  10.983  1.00 79.06           C  
ATOM   2687  CG2 ILE A 344     -12.310   1.530   8.614  1.00 79.06           C  
ATOM   2688  CD1 ILE A 344     -12.515   1.116  11.716  1.00 79.06           C  
ATOM   2689  N   ALA A 345     -13.768   4.816   7.674  1.00 84.00           N  
ATOM   2690  CA  ALA A 345     -14.470   5.087   6.422  1.00 84.00           C  
ATOM   2691  C   ALA A 345     -13.739   6.146   5.602  1.00 84.00           C  
ATOM   2692  CB  ALA A 345     -15.904   5.530   6.701  1.00 84.00           C  
ATOM   2693  O   ALA A 345     -13.579   5.999   4.388  1.00 84.00           O  
ATOM   2694  N   MET A 346     -13.176   7.123   6.269  1.00 85.22           N  
ATOM   2695  CA  MET A 346     -12.479   8.202   5.575  1.00 85.22           C  
ATOM   2696  C   MET A 346     -11.111   7.739   5.083  1.00 85.22           C  
ATOM   2697  CB  MET A 346     -12.322   9.417   6.490  1.00 85.22           C  
ATOM   2698  O   MET A 346     -10.646   8.174   4.029  1.00 85.22           O  
ATOM   2699  CG  MET A 346     -13.598  10.226   6.659  1.00 85.22           C  
ATOM   2700  SD  MET A 346     -13.312  11.815   7.532  1.00 85.22           S  
ATOM   2701  CE  MET A 346     -15.018  12.250   7.971  1.00 85.22           C  
ATOM   2702  N   ILE A 347     -10.520   6.922   5.868  1.00 79.94           N  
ATOM   2703  CA  ILE A 347      -9.237   6.356   5.467  1.00 79.94           C  
ATOM   2704  C   ILE A 347      -9.414   5.525   4.198  1.00 79.94           C  
ATOM   2705  CB  ILE A 347      -8.624   5.493   6.592  1.00 79.94           C  
ATOM   2706  O   ILE A 347      -8.643   5.664   3.245  1.00 79.94           O  
ATOM   2707  CG1 ILE A 347      -8.288   6.362   7.809  1.00 79.94           C  
ATOM   2708  CG2 ILE A 347      -7.382   4.753   6.088  1.00 79.94           C  
ATOM   2709  CD1 ILE A 347      -7.880   5.569   9.043  1.00 79.94           C  
ATOM   2710  N   ILE A 348     -10.448   4.750   4.189  1.00 80.17           N  
ATOM   2711  CA  ILE A 348     -10.722   3.876   3.054  1.00 80.17           C  
ATOM   2712  C   ILE A 348     -11.065   4.716   1.826  1.00 80.17           C  
ATOM   2713  CB  ILE A 348     -11.868   2.888   3.365  1.00 80.17           C  
ATOM   2714  O   ILE A 348     -10.582   4.444   0.724  1.00 80.17           O  
ATOM   2715  CG1 ILE A 348     -11.473   1.956   4.516  1.00 80.17           C  
ATOM   2716  CG2 ILE A 348     -12.244   2.085   2.115  1.00 80.17           C  
ATOM   2717  CD1 ILE A 348     -10.266   1.077   4.215  1.00 80.17           C  
ATOM   2718  N   TYR A 349     -11.861   5.724   2.071  1.00 86.76           N  
ATOM   2719  CA  TYR A 349     -12.143   6.634   0.967  1.00 86.76           C  
ATOM   2720  C   TYR A 349     -10.859   7.251   0.426  1.00 86.76           C  
ATOM   2721  CB  TYR A 349     -13.106   7.739   1.413  1.00 86.76           C  
ATOM   2722  O   TYR A 349     -10.658   7.317  -0.789  1.00 86.76           O  
ATOM   2723  CG  TYR A 349     -13.345   8.796   0.362  1.00 86.76           C  
ATOM   2724  CD1 TYR A 349     -12.576   9.956   0.325  1.00 86.76           C  
ATOM   2725  CD2 TYR A 349     -14.342   8.637  -0.595  1.00 86.76           C  
ATOM   2726  CE1 TYR A 349     -12.794  10.934  -0.640  1.00 86.76           C  
ATOM   2727  CE2 TYR A 349     -14.569   9.608  -1.564  1.00 86.76           C  
ATOM   2728  OH  TYR A 349     -14.012  11.716  -2.537  1.00 86.76           O  
ATOM   2729  CZ  TYR A 349     -13.791  10.751  -1.579  1.00 86.76           C  
ATOM   2730  N   GLY A 350     -10.013   7.780   1.353  1.00 80.82           N  
ATOM   2731  CA  GLY A 350      -8.743   8.384   0.983  1.00 80.82           C  
ATOM   2732  C   GLY A 350      -7.866   7.466   0.152  1.00 80.82           C  
ATOM   2733  O   GLY A 350      -7.244   7.904  -0.818  1.00 80.82           O  
ATOM   2734  N   VAL A 351      -7.994   6.123   0.445  1.00 73.31           N  
ATOM   2735  CA  VAL A 351      -7.197   5.120  -0.253  1.00 73.31           C  
ATOM   2736  C   VAL A 351      -7.778   4.874  -1.644  1.00 73.31           C  
ATOM   2737  CB  VAL A 351      -7.133   3.795   0.539  1.00 73.31           C  
ATOM   2738  O   VAL A 351      -7.040   4.819  -2.630  1.00 73.31           O  
ATOM   2739  CG1 VAL A 351      -6.442   2.708  -0.282  1.00 73.31           C  
ATOM   2740  CG2 VAL A 351      -6.412   4.003   1.869  1.00 73.31           C  
ATOM   2741  N   ILE A 352      -9.103   4.849  -1.690  1.00 75.71           N  
ATOM   2742  CA  ILE A 352      -9.773   4.580  -2.958  1.00 75.71           C  
ATOM   2743  C   ILE A 352      -9.612   5.778  -3.891  1.00 75.71           C  
ATOM   2744  CB  ILE A 352     -11.271   4.260  -2.749  1.00 75.71           C  
ATOM   2745  O   ILE A 352      -9.320   5.613  -5.078  1.00 75.71           O  
ATOM   2746  CG1 ILE A 352     -11.434   2.957  -1.959  1.00 75.71           C  
ATOM   2747  CG2 ILE A 352     -11.998   4.180  -4.095  1.00 75.71           C  
ATOM   2748  CD1 ILE A 352     -12.867   2.662  -1.541  1.00 75.71           C  
ATOM   2749  N   ALA A 353      -9.768   7.043  -3.332  1.00 79.36           N  
ATOM   2750  CA  ALA A 353      -9.781   8.272  -4.122  1.00 79.36           C  
ATOM   2751  C   ALA A 353      -8.375   8.846  -4.267  1.00 79.36           C  
ATOM   2752  CB  ALA A 353     -10.710   9.303  -3.486  1.00 79.36           C  
ATOM   2753  O   ALA A 353      -8.173   9.844  -4.963  1.00 79.36           O  
ATOM   2754  N   ASN A 354      -7.397   8.098  -3.645  1.00 70.79           N  
ATOM   2755  CA  ASN A 354      -6.005   8.535  -3.646  1.00 70.79           C  
ATOM   2756  C   ASN A 354      -5.873   9.988  -3.197  1.00 70.79           C  
ATOM   2757  CB  ASN A 354      -5.384   8.349  -5.032  1.00 70.79           C  
ATOM   2758  O   ASN A 354      -5.183  10.781  -3.840  1.00 70.79           O  
ATOM   2759  CG  ASN A 354      -4.613   7.050  -5.157  1.00 70.79           C  
ATOM   2760  ND2 ASN A 354      -4.580   6.494  -6.363  1.00 70.79           N  
ATOM   2761  OD1 ASN A 354      -4.052   6.550  -4.179  1.00 70.79           O  
ATOM   2762  N   GLU A 355      -6.648  10.445  -2.193  1.00 76.87           N  
ATOM   2763  CA  GLU A 355      -6.613  11.784  -1.612  1.00 76.87           C  
ATOM   2764  C   GLU A 355      -5.992  11.766  -0.218  1.00 76.87           C  
ATOM   2765  CB  GLU A 355      -8.022  12.381  -1.552  1.00 76.87           C  
ATOM   2766  O   GLU A 355      -5.832  10.701   0.382  1.00 76.87           O  
ATOM   2767  CG  GLU A 355      -8.623  12.678  -2.918  1.00 76.87           C  
ATOM   2768  CD  GLU A 355      -7.928  13.819  -3.644  1.00 76.87           C  
ATOM   2769  OE1 GLU A 355      -8.048  13.909  -4.887  1.00 76.87           O  
ATOM   2770  OE2 GLU A 355      -7.258  14.628  -2.965  1.00 76.87           O  
ATOM   2771  N   SER A 356      -5.646  12.944   0.227  1.00 74.83           N  
ATOM   2772  CA  SER A 356      -4.996  13.069   1.528  1.00 74.83           C  
ATOM   2773  C   SER A 356      -5.963  12.744   2.662  1.00 74.83           C  
ATOM   2774  CB  SER A 356      -4.434  14.479   1.713  1.00 74.83           C  
ATOM   2775  O   SER A 356      -7.041  13.334   2.753  1.00 74.83           O  
ATOM   2776  OG  SER A 356      -3.991  14.672   3.046  1.00 74.83           O  
ATOM   2777  N   ILE A 357      -5.598  11.717   3.471  1.00 77.11           N  
ATOM   2778  CA  ILE A 357      -6.383  11.285   4.623  1.00 77.11           C  
ATOM   2779  C   ILE A 357      -6.453  12.411   5.652  1.00 77.11           C  
ATOM   2780  CB  ILE A 357      -5.791  10.009   5.264  1.00 77.11           C  
ATOM   2781  O   ILE A 357      -7.502  12.643   6.257  1.00 77.11           O  
ATOM   2782  CG1 ILE A 357      -5.752   8.867   4.242  1.00 77.11           C  
ATOM   2783  CG2 ILE A 357      -6.593   9.607   6.505  1.00 77.11           C  
ATOM   2784  CD1 ILE A 357      -4.939   7.661   4.692  1.00 77.11           C  
ATOM   2785  N   ALA A 358      -5.392  13.169   5.767  1.00 74.70           N  
ATOM   2786  CA  ALA A 358      -5.322  14.277   6.716  1.00 74.70           C  
ATOM   2787  C   ALA A 358      -6.363  15.345   6.391  1.00 74.70           C  
ATOM   2788  CB  ALA A 358      -3.922  14.886   6.720  1.00 74.70           C  
ATOM   2789  O   ALA A 358      -7.074  15.818   7.280  1.00 74.70           O  
ATOM   2790  N   LYS A 359      -6.491  15.675   5.126  1.00 78.77           N  
ATOM   2791  CA  LYS A 359      -7.468  16.671   4.696  1.00 78.77           C  
ATOM   2792  C   LYS A 359      -8.894  16.173   4.916  1.00 78.77           C  
ATOM   2793  CB  LYS A 359      -7.259  17.029   3.224  1.00 78.77           C  
ATOM   2794  O   LYS A 359      -9.774  16.945   5.303  1.00 78.77           O  
ATOM   2795  CG  LYS A 359      -6.073  17.948   2.973  1.00 78.77           C  
ATOM   2796  CD  LYS A 359      -6.029  18.422   1.526  1.00 78.77           C  
ATOM   2797  CE  LYS A 359      -4.838  19.336   1.272  1.00 78.77           C  
ATOM   2798  NZ  LYS A 359      -4.765  19.767  -0.156  1.00 78.77           N  
ATOM   2799  N   LEU A 360      -9.033  14.918   4.701  1.00 84.64           N  
ATOM   2800  CA  LEU A 360     -10.345  14.311   4.892  1.00 84.64           C  
ATOM   2801  C   LEU A 360     -10.756  14.354   6.361  1.00 84.64           C  
ATOM   2802  CB  LEU A 360     -10.345  12.864   4.393  1.00 84.64           C  
ATOM   2803  O   LEU A 360     -11.917  14.623   6.678  1.00 84.64           O  
ATOM   2804  CG  LEU A 360     -10.486  12.669   2.882  1.00 84.64           C  
ATOM   2805  CD1 LEU A 360     -10.104  11.244   2.494  1.00 84.64           C  
ATOM   2806  CD2 LEU A 360     -11.907  12.988   2.431  1.00 84.64           C  
ATOM   2807  N   PHE A 361      -9.747  14.103   7.214  1.00 83.59           N  
ATOM   2808  CA  PHE A 361      -9.995  14.119   8.651  1.00 83.59           C  
ATOM   2809  C   PHE A 361     -10.413  15.509   9.113  1.00 83.59           C  
ATOM   2810  CB  PHE A 361      -8.749  13.663   9.418  1.00 83.59           C  
ATOM   2811  O   PHE A 361     -11.347  15.651   9.906  1.00 83.59           O  
ATOM   2812  CG  PHE A 361      -8.569  12.170   9.452  1.00 83.59           C  
ATOM   2813  CD1 PHE A 361      -9.452  11.334   8.780  1.00 83.59           C  
ATOM   2814  CD2 PHE A 361      -7.517  11.601  10.158  1.00 83.59           C  
ATOM   2815  CE1 PHE A 361      -9.289   9.951   8.810  1.00 83.59           C  
ATOM   2816  CE2 PHE A 361      -7.347  10.220  10.193  1.00 83.59           C  
ATOM   2817  CZ  PHE A 361      -8.234   9.397   9.519  1.00 83.59           C  
ATOM   2818  N   ILE A 362      -9.732  16.511   8.477  1.00 80.36           N  
ATOM   2819  CA  ILE A 362     -10.025  17.894   8.838  1.00 80.36           C  
ATOM   2820  C   ILE A 362     -11.413  18.277   8.331  1.00 80.36           C  
ATOM   2821  CB  ILE A 362      -8.962  18.862   8.272  1.00 80.36           C  
ATOM   2822  O   ILE A 362     -12.195  18.899   9.054  1.00 80.36           O  
ATOM   2823  CG1 ILE A 362      -7.596  18.589   8.912  1.00 80.36           C  
ATOM   2824  CG2 ILE A 362      -9.387  20.317   8.489  1.00 80.36           C  
ATOM   2825  CD1 ILE A 362      -6.448  19.360   8.274  1.00 80.36           C  
ATOM   2826  N   ALA A 363     -11.662  17.835   7.213  1.00 85.24           N  
ATOM   2827  CA  ALA A 363     -12.926  18.173   6.563  1.00 85.24           C  
ATOM   2828  C   ALA A 363     -14.101  17.497   7.264  1.00 85.24           C  
ATOM   2829  CB  ALA A 363     -12.890  17.776   5.090  1.00 85.24           C  
ATOM   2830  O   ALA A 363     -15.191  18.068   7.353  1.00 85.24           O  
ATOM   2831  N   GLY A 364     -13.937  16.299   7.801  1.00 86.36           N  
ATOM   2832  CA  GLY A 364     -14.994  15.503   8.405  1.00 86.36           C  
ATOM   2833  C   GLY A 364     -15.376  15.974   9.795  1.00 86.36           C  
ATOM   2834  O   GLY A 364     -16.472  15.681  10.277  1.00 86.36           O  
ATOM   2835  N   PHE A 365     -14.466  16.757  10.441  1.00 85.30           N  
ATOM   2836  CA  PHE A 365     -14.675  17.177  11.822  1.00 85.30           C  
ATOM   2837  C   PHE A 365     -15.883  18.099  11.931  1.00 85.30           C  
ATOM   2838  CB  PHE A 365     -13.427  17.880  12.365  1.00 85.30           C  
ATOM   2839  O   PHE A 365     -16.722  17.930  12.818  1.00 85.30           O  
ATOM   2840  CG  PHE A 365     -13.525  18.253  13.820  1.00 85.30           C  
ATOM   2841  CD1 PHE A 365     -13.776  19.566  14.199  1.00 85.30           C  
ATOM   2842  CD2 PHE A 365     -13.367  17.290  14.808  1.00 85.30           C  
ATOM   2843  CE1 PHE A 365     -13.868  19.914  15.545  1.00 85.30           C  
ATOM   2844  CE2 PHE A 365     -13.457  17.631  16.155  1.00 85.30           C  
ATOM   2845  CZ  PHE A 365     -13.707  18.943  16.521  1.00 85.30           C  
ATOM   2846  N   ILE A 366     -16.036  18.976  11.036  1.00 83.71           N  
ATOM   2847  CA  ILE A 366     -17.068  20.007  11.078  1.00 83.71           C  
ATOM   2848  C   ILE A 366     -18.445  19.365  10.933  1.00 83.71           C  
ATOM   2849  CB  ILE A 366     -16.852  21.068   9.976  1.00 83.71           C  
ATOM   2850  O   ILE A 366     -19.336  19.600  11.754  1.00 83.71           O  
ATOM   2851  CG1 ILE A 366     -15.555  21.845  10.228  1.00 83.71           C  
ATOM   2852  CG2 ILE A 366     -18.052  22.017   9.897  1.00 83.71           C  
ATOM   2853  CD1 ILE A 366     -15.213  22.850   9.137  1.00 83.71           C  
ATOM   2854  N   PRO A 367     -18.609  18.583   9.914  1.00 87.09           N  
ATOM   2855  CA  PRO A 367     -19.925  17.950   9.802  1.00 87.09           C  
ATOM   2856  C   PRO A 367     -20.266  17.080  11.010  1.00 87.09           C  
ATOM   2857  CB  PRO A 367     -19.801  17.101   8.535  1.00 87.09           C  
ATOM   2858  O   PRO A 367     -21.436  16.970  11.386  1.00 87.09           O  
ATOM   2859  CG  PRO A 367     -18.684  17.726   7.764  1.00 87.09           C  
ATOM   2860  CD  PRO A 367     -17.729  18.358   8.736  1.00 87.09           C  
ATOM   2861  N   GLY A 368     -19.291  16.438  11.558  1.00 88.78           N  
ATOM   2862  CA  GLY A 368     -19.494  15.661  12.770  1.00 88.78           C  
ATOM   2863  C   GLY A 368     -20.051  16.481  13.918  1.00 88.78           C  
ATOM   2864  O   GLY A 368     -20.989  16.055  14.594  1.00 88.78           O  
ATOM   2865  N   VAL A 369     -19.491  17.649  14.113  1.00 88.26           N  
ATOM   2866  CA  VAL A 369     -19.913  18.555  15.176  1.00 88.26           C  
ATOM   2867  C   VAL A 369     -21.303  19.105  14.865  1.00 88.26           C  
ATOM   2868  CB  VAL A 369     -18.910  19.715  15.365  1.00 88.26           C  
ATOM   2869  O   VAL A 369     -22.155  19.194  15.752  1.00 88.26           O  
ATOM   2870  CG1 VAL A 369     -19.462  20.753  16.340  1.00 88.26           C  
ATOM   2871  CG2 VAL A 369     -17.564  19.182  15.852  1.00 88.26           C  
ATOM   2872  N   LEU A 370     -21.505  19.409  13.629  1.00 89.80           N  
ATOM   2873  CA  LEU A 370     -22.793  19.925  13.181  1.00 89.80           C  
ATOM   2874  C   LEU A 370     -23.905  18.916  13.447  1.00 89.80           C  
ATOM   2875  CB  LEU A 370     -22.745  20.269  11.690  1.00 89.80           C  
ATOM   2876  O   LEU A 370     -24.976  19.281  13.939  1.00 89.80           O  
ATOM   2877  CG  LEU A 370     -23.919  21.083  11.143  1.00 89.80           C  
ATOM   2878  CD1 LEU A 370     -23.420  22.137  10.160  1.00 89.80           C  
ATOM   2879  CD2 LEU A 370     -24.942  20.168  10.481  1.00 89.80           C  
ATOM   2880  N   ILE A 371     -23.670  17.671  13.123  1.00 92.34           N  
ATOM   2881  CA  ILE A 371     -24.646  16.610  13.342  1.00 92.34           C  
ATOM   2882  C   ILE A 371     -24.911  16.453  14.838  1.00 92.34           C  
ATOM   2883  CB  ILE A 371     -24.169  15.269  12.739  1.00 92.34           C  
ATOM   2884  O   ILE A 371     -26.054  16.248  15.254  1.00 92.34           O  
ATOM   2885  CG1 ILE A 371     -24.209  15.329  11.208  1.00 92.34           C  
ATOM   2886  CG2 ILE A 371     -25.018  14.108  13.265  1.00 92.34           C  
ATOM   2887  CD1 ILE A 371     -23.631  14.097  10.525  1.00 92.34           C  
ATOM   2888  N   THR A 372     -23.865  16.565  15.596  1.00 92.41           N  
ATOM   2889  CA  THR A 372     -23.987  16.468  17.046  1.00 92.41           C  
ATOM   2890  C   THR A 372     -24.898  17.566  17.587  1.00 92.41           C  
ATOM   2891  CB  THR A 372     -22.610  16.557  17.730  1.00 92.41           C  
ATOM   2892  O   THR A 372     -25.811  17.294  18.370  1.00 92.41           O  
ATOM   2893  CG2 THR A 372     -22.736  16.411  19.243  1.00 92.41           C  
ATOM   2894  OG1 THR A 372     -21.766  15.513  17.229  1.00 92.41           O  
ATOM   2895  N   LEU A 373     -24.650  18.748  17.154  1.00 92.55           N  
ATOM   2896  CA  LEU A 373     -25.460  19.882  17.585  1.00 92.55           C  
ATOM   2897  C   LEU A 373     -26.904  19.726  17.120  1.00 92.55           C  
ATOM   2898  CB  LEU A 373     -24.878  21.192  17.048  1.00 92.55           C  
ATOM   2899  O   LEU A 373     -27.838  20.022  17.870  1.00 92.55           O  
ATOM   2900  CG  LEU A 373     -23.535  21.628  17.637  1.00 92.55           C  
ATOM   2901  CD1 LEU A 373     -23.030  22.883  16.933  1.00 92.55           C  
ATOM   2902  CD2 LEU A 373     -23.661  21.866  19.138  1.00 92.55           C  
ATOM   2903  N   ALA A 374     -27.028  19.278  15.906  1.00 92.84           N  
ATOM   2904  CA  ALA A 374     -28.358  19.070  15.341  1.00 92.84           C  
ATOM   2905  C   ALA A 374     -29.121  17.999  16.115  1.00 92.84           C  
ATOM   2906  CB  ALA A 374     -28.257  18.686  13.867  1.00 92.84           C  
ATOM   2907  O   ALA A 374     -30.308  18.162  16.408  1.00 92.84           O  
ATOM   2908  N   LEU A 375     -28.481  16.951  16.482  1.00 93.94           N  
ATOM   2909  CA  LEU A 375     -29.092  15.870  17.248  1.00 93.94           C  
ATOM   2910  C   LEU A 375     -29.443  16.334  18.658  1.00 93.94           C  
ATOM   2911  CB  LEU A 375     -28.153  14.662  17.315  1.00 93.94           C  
ATOM   2912  O   LEU A 375     -30.470  15.932  19.210  1.00 93.94           O  
ATOM   2913  CG  LEU A 375     -28.004  13.847  16.029  1.00 93.94           C  
ATOM   2914  CD1 LEU A 375     -26.991  12.725  16.227  1.00 93.94           C  
ATOM   2915  CD2 LEU A 375     -29.354  13.286  15.593  1.00 93.94           C  
ATOM   2916  N   MET A 376     -28.573  17.158  19.248  1.00 92.62           N  
ATOM   2917  CA  MET A 376     -28.830  17.706  20.577  1.00 92.62           C  
ATOM   2918  C   MET A 376     -30.066  18.600  20.567  1.00 92.62           C  
ATOM   2919  CB  MET A 376     -27.619  18.494  21.078  1.00 92.62           C  
ATOM   2920  O   MET A 376     -30.867  18.569  21.503  1.00 92.62           O  
ATOM   2921  CG  MET A 376     -26.452  17.619  21.504  1.00 92.62           C  
ATOM   2922  SD  MET A 376     -25.061  18.592  22.201  1.00 92.62           S  
ATOM   2923  CE  MET A 376     -24.064  17.256  22.918  1.00 92.62           C  
ATOM   2924  N   ALA A 377     -30.227  19.355  19.521  1.00 92.76           N  
ATOM   2925  CA  ALA A 377     -31.397  20.214  19.364  1.00 92.76           C  
ATOM   2926  C   ALA A 377     -32.676  19.388  19.270  1.00 92.76           C  
ATOM   2927  CB  ALA A 377     -31.247  21.098  18.128  1.00 92.76           C  
ATOM   2928  O   ALA A 377     -33.679  19.709  19.911  1.00 92.76           O  
ATOM   2929  N   MET A 378     -32.586  18.345  18.472  1.00 93.19           N  
ATOM   2930  CA  MET A 378     -33.743  17.470  18.311  1.00 93.19           C  
ATOM   2931  C   MET A 378     -34.056  16.737  19.611  1.00 93.19           C  
ATOM   2932  CB  MET A 378     -33.502  16.461  17.186  1.00 93.19           C  
ATOM   2933  O   MET A 378     -35.223  16.587  19.978  1.00 93.19           O  
ATOM   2934  CG  MET A 378     -34.691  15.554  16.911  1.00 93.19           C  
ATOM   2935  SD  MET A 378     -36.168  16.485  16.347  1.00 93.19           S  
ATOM   2936  CE  MET A 378     -36.261  15.924  14.624  1.00 93.19           C  
ATOM   2937  N   ASN A 379     -33.082  16.359  20.340  1.00 92.83           N  
ATOM   2938  CA  ASN A 379     -33.263  15.712  21.634  1.00 92.83           C  
ATOM   2939  C   ASN A 379     -33.951  16.638  22.633  1.00 92.83           C  
ATOM   2940  CB  ASN A 379     -31.919  15.236  22.190  1.00 92.83           C  
ATOM   2941  O   ASN A 379     -34.813  16.203  23.399  1.00 92.83           O  
ATOM   2942  CG  ASN A 379     -32.062  14.479  23.496  1.00 92.83           C  
ATOM   2943  ND2 ASN A 379     -31.400  14.966  24.539  1.00 92.83           N  
ATOM   2944  OD1 ASN A 379     -32.761  13.465  23.567  1.00 92.83           O  
ATOM   2945  N   TYR A 380     -33.505  17.845  22.606  1.00 91.84           N  
ATOM   2946  CA  TYR A 380     -34.117  18.849  23.469  1.00 91.84           C  
ATOM   2947  C   TYR A 380     -35.609  18.978  23.183  1.00 91.84           C  
ATOM   2948  CB  TYR A 380     -33.431  20.206  23.287  1.00 91.84           C  
ATOM   2949  O   TYR A 380     -36.426  18.984  24.106  1.00 91.84           O  
ATOM   2950  CG  TYR A 380     -34.090  21.327  24.053  1.00 91.84           C  
ATOM   2951  CD1 TYR A 380     -34.930  22.235  23.413  1.00 91.84           C  
ATOM   2952  CD2 TYR A 380     -33.874  21.481  25.419  1.00 91.84           C  
ATOM   2953  CE1 TYR A 380     -35.538  23.271  24.114  1.00 91.84           C  
ATOM   2954  CE2 TYR A 380     -34.476  22.513  26.130  1.00 91.84           C  
ATOM   2955  OH  TYR A 380     -35.905  24.425  26.170  1.00 91.84           O  
ATOM   2956  CZ  TYR A 380     -35.306  23.401  25.470  1.00 91.84           C  
ATOM   2957  N   ARG A 381     -35.956  19.022  21.925  1.00 91.36           N  
ATOM   2958  CA  ARG A 381     -37.347  19.155  21.504  1.00 91.36           C  
ATOM   2959  C   ARG A 381     -38.169  17.947  21.941  1.00 91.36           C  
ATOM   2960  CB  ARG A 381     -37.436  19.327  19.986  1.00 91.36           C  
ATOM   2961  O   ARG A 381     -39.272  18.099  22.470  1.00 91.36           O  
ATOM   2962  CG  ARG A 381     -38.809  19.755  19.493  1.00 91.36           C  
ATOM   2963  CD  ARG A 381     -38.835  19.938  17.982  1.00 91.36           C  
ATOM   2964  NE  ARG A 381     -40.197  19.899  17.458  1.00 91.36           N  
ATOM   2965  NH1 ARG A 381     -39.857  21.555  15.883  1.00 91.36           N  
ATOM   2966  NH2 ARG A 381     -41.909  20.551  16.073  1.00 91.36           N  
ATOM   2967  CZ  ARG A 381     -40.651  20.669  16.473  1.00 91.36           C  
ATOM   2968  N   ILE A 382     -37.695  16.773  21.785  1.00 90.19           N  
ATOM   2969  CA  ILE A 382     -38.389  15.537  22.128  1.00 90.19           C  
ATOM   2970  C   ILE A 382     -38.462  15.391  23.647  1.00 90.19           C  
ATOM   2971  CB  ILE A 382     -37.694  14.306  21.504  1.00 90.19           C  
ATOM   2972  O   ILE A 382     -39.484  14.962  24.187  1.00 90.19           O  
ATOM   2973  CG1 ILE A 382     -37.796  14.354  19.975  1.00 90.19           C  
ATOM   2974  CG2 ILE A 382     -38.295  13.010  22.054  1.00 90.19           C  
ATOM   2975  CD1 ILE A 382     -37.028  13.245  19.269  1.00 90.19           C  
ATOM   2976  N   ALA A 383     -37.407  15.767  24.310  1.00 88.57           N  
ATOM   2977  CA  ALA A 383     -37.354  15.657  25.765  1.00 88.57           C  
ATOM   2978  C   ALA A 383     -38.379  16.578  26.422  1.00 88.57           C  
ATOM   2979  CB  ALA A 383     -35.951  15.981  26.273  1.00 88.57           C  
ATOM   2980  O   ALA A 383     -39.013  16.205  27.412  1.00 88.57           O  
ATOM   2981  N   LYS A 384     -38.566  17.729  25.834  1.00 87.57           N  
ATOM   2982  CA  LYS A 384     -39.565  18.673  26.329  1.00 87.57           C  
ATOM   2983  C   LYS A 384     -40.979  18.144  26.106  1.00 87.57           C  
ATOM   2984  CB  LYS A 384     -39.401  20.033  25.650  1.00 87.57           C  
ATOM   2985  O   LYS A 384     -41.842  18.279  26.976  1.00 87.57           O  
ATOM   2986  CG  LYS A 384     -40.181  21.156  26.318  1.00 87.57           C  
ATOM   2987  CD  LYS A 384     -39.882  22.504  25.674  1.00 87.57           C  
ATOM   2988  CE  LYS A 384     -40.674  23.626  26.331  1.00 87.57           C  
ATOM   2989  NZ  LYS A 384     -40.350  24.956  25.734  1.00 87.57           N  
ATOM   2990  N   LYS A 385     -41.153  17.513  25.037  1.00 88.63           N  
ATOM   2991  CA  LYS A 385     -42.461  16.977  24.674  1.00 88.63           C  
ATOM   2992  C   LYS A 385     -42.815  15.763  25.529  1.00 88.63           C  
ATOM   2993  CB  LYS A 385     -42.496  16.601  23.192  1.00 88.63           C  
ATOM   2994  O   LYS A 385     -43.953  15.626  25.981  1.00 88.63           O  
ATOM   2995  CG  LYS A 385     -43.885  16.267  22.670  1.00 88.63           C  
ATOM   2996  CD  LYS A 385     -43.864  15.965  21.177  1.00 88.63           C  
ATOM   2997  CE  LYS A 385     -45.237  15.543  20.671  1.00 88.63           C  
ATOM   2998  NZ  LYS A 385     -45.210  15.199  19.218  1.00 88.63           N  
ATOM   2999  N   ARG A 386     -41.902  14.942  25.899  1.00 88.62           N  
ATOM   3000  CA  ARG A 386     -42.158  13.691  26.607  1.00 88.62           C  
ATOM   3001  C   ARG A 386     -41.932  13.855  28.106  1.00 88.62           C  
ATOM   3002  CB  ARG A 386     -41.268  12.572  26.062  1.00 88.62           C  
ATOM   3003  O   ARG A 386     -42.226  12.947  28.886  1.00 88.62           O  
ATOM   3004  CG  ARG A 386     -41.647  12.110  24.664  1.00 88.62           C  
ATOM   3005  CD  ARG A 386     -40.913  10.836  24.273  1.00 88.62           C  
ATOM   3006  NE  ARG A 386     -41.328  10.356  22.957  1.00 88.62           N  
ATOM   3007  NH1 ARG A 386     -40.161   8.367  23.085  1.00 88.62           N  
ATOM   3008  NH2 ARG A 386     -41.397   8.857  21.219  1.00 88.62           N  
ATOM   3009  CZ  ARG A 386     -40.961   9.195  22.423  1.00 88.62           C  
ATOM   3010  N   GLY A 387     -41.476  14.991  28.528  1.00 83.81           N  
ATOM   3011  CA  GLY A 387     -41.336  15.336  29.933  1.00 83.81           C  
ATOM   3012  C   GLY A 387     -40.301  14.494  30.655  1.00 83.81           C  
ATOM   3013  O   GLY A 387     -40.523  14.065  31.789  1.00 83.81           O  
ATOM   3014  N   TYR A 388     -39.098  14.218  30.158  1.00 84.61           N  
ATOM   3015  CA  TYR A 388     -38.037  13.442  30.789  1.00 84.61           C  
ATOM   3016  C   TYR A 388     -37.370  14.237  31.905  1.00 84.61           C  
ATOM   3017  CB  TYR A 388     -36.991  13.018  29.753  1.00 84.61           C  
ATOM   3018  O   TYR A 388     -37.284  15.465  31.835  1.00 84.61           O  
ATOM   3019  CG  TYR A 388     -37.503  12.014  28.749  1.00 84.61           C  
ATOM   3020  CD1 TYR A 388     -38.078  10.815  29.166  1.00 84.61           C  
ATOM   3021  CD2 TYR A 388     -37.412  12.260  27.384  1.00 84.61           C  
ATOM   3022  CE1 TYR A 388     -38.550   9.885  28.245  1.00 84.61           C  
ATOM   3023  CE2 TYR A 388     -37.880  11.338  26.454  1.00 84.61           C  
ATOM   3024  OH  TYR A 388     -38.912   9.238  25.977  1.00 84.61           O  
ATOM   3025  CZ  TYR A 388     -38.447  10.155  26.893  1.00 84.61           C  
ATOM   3026  N   PRO A 389     -36.969  13.530  32.920  1.00 70.28           N  
ATOM   3027  CA  PRO A 389     -36.435  14.146  34.137  1.00 70.28           C  
ATOM   3028  C   PRO A 389     -35.050  14.756  33.931  1.00 70.28           C  
ATOM   3029  CB  PRO A 389     -36.375  12.978  35.125  1.00 70.28           C  
ATOM   3030  O   PRO A 389     -34.324  14.353  33.019  1.00 70.28           O  
ATOM   3031  CG  PRO A 389     -36.307  11.755  34.269  1.00 70.28           C  
ATOM   3032  CD  PRO A 389     -36.962  12.059  32.951  1.00 70.28           C  
ATOM   3033  N   ARG A 390     -34.789  15.818  34.698  1.00 72.68           N  
ATOM   3034  CA  ARG A 390     -33.485  16.470  34.761  1.00 72.68           C  
ATOM   3035  C   ARG A 390     -32.626  15.870  35.870  1.00 72.68           C  
ATOM   3036  CB  ARG A 390     -33.646  17.975  34.980  1.00 72.68           C  
ATOM   3037  O   ARG A 390     -33.133  15.538  36.943  1.00 72.68           O  
ATOM   3038  CG  ARG A 390     -34.366  18.689  33.847  1.00 72.68           C  
ATOM   3039  CD  ARG A 390     -34.454  20.189  34.090  1.00 72.68           C  
ATOM   3040  NE  ARG A 390     -35.206  20.863  33.035  1.00 72.68           N  
ATOM   3041  NH1 ARG A 390     -35.205  22.929  34.069  1.00 72.68           N  
ATOM   3042  NH2 ARG A 390     -36.230  22.660  32.036  1.00 72.68           N  
ATOM   3043  CZ  ARG A 390     -35.545  22.149  33.049  1.00 72.68           C  
ATOM   3044  N   THR A 391     -31.405  15.578  35.527  1.00 71.58           N  
ATOM   3045  CA  THR A 391     -30.480  15.165  36.576  1.00 71.58           C  
ATOM   3046  C   THR A 391     -29.935  16.379  37.324  1.00 71.58           C  
ATOM   3047  CB  THR A 391     -29.310  14.347  35.999  1.00 71.58           C  
ATOM   3048  O   THR A 391     -29.908  17.487  36.785  1.00 71.58           O  
ATOM   3049  CG2 THR A 391     -29.781  12.980  35.515  1.00 71.58           C  
ATOM   3050  OG1 THR A 391     -28.734  15.059  34.897  1.00 71.58           O  
ATOM   3051  N   PRO A 392     -29.762  16.262  38.595  1.00 72.04           N  
ATOM   3052  CA  PRO A 392     -29.201  17.381  39.356  1.00 72.04           C  
ATOM   3053  C   PRO A 392     -27.848  17.842  38.817  1.00 72.04           C  
ATOM   3054  CB  PRO A 392     -29.059  16.810  40.769  1.00 72.04           C  
ATOM   3055  O   PRO A 392     -27.094  17.038  38.263  1.00 72.04           O  
ATOM   3056  CG  PRO A 392     -29.214  15.333  40.602  1.00 72.04           C  
ATOM   3057  CD  PRO A 392     -29.843  15.068  39.264  1.00 72.04           C  
ATOM   3058  N   LYS A 393     -27.653  19.181  38.777  1.00 75.41           N  
ATOM   3059  CA  LYS A 393     -26.388  19.770  38.346  1.00 75.41           C  
ATOM   3060  C   LYS A 393     -25.221  19.228  39.166  1.00 75.41           C  
ATOM   3061  CB  LYS A 393     -26.442  21.295  38.455  1.00 75.41           C  
ATOM   3062  O   LYS A 393     -25.318  19.108  40.389  1.00 75.41           O  
ATOM   3063  CG  LYS A 393     -25.333  22.009  37.696  1.00 75.41           C  
ATOM   3064  CD  LYS A 393     -25.521  23.521  37.723  1.00 75.41           C  
ATOM   3065  CE  LYS A 393     -24.388  24.239  37.003  1.00 75.41           C  
ATOM   3066  NZ  LYS A 393     -24.583  25.720  37.001  1.00 75.41           N  
ATOM   3067  N   ALA A 394     -24.247  18.737  38.476  1.00 76.14           N  
ATOM   3068  CA  ALA A 394     -23.041  18.247  39.137  1.00 76.14           C  
ATOM   3069  C   ALA A 394     -22.322  19.374  39.873  1.00 76.14           C  
ATOM   3070  CB  ALA A 394     -22.104  17.597  38.122  1.00 76.14           C  
ATOM   3071  O   ALA A 394     -22.309  20.517  39.410  1.00 76.14           O  
ATOM   3072  N   THR A 395     -21.927  19.139  41.107  1.00 81.58           N  
ATOM   3073  CA  THR A 395     -21.114  20.064  41.890  1.00 81.58           C  
ATOM   3074  C   THR A 395     -19.766  20.303  41.216  1.00 81.58           C  
ATOM   3075  CB  THR A 395     -20.891  19.539  43.320  1.00 81.58           C  
ATOM   3076  O   THR A 395     -19.307  19.477  40.424  1.00 81.58           O  
ATOM   3077  CG2 THR A 395     -20.286  20.617  44.213  1.00 81.58           C  
ATOM   3078  OG1 THR A 395     -22.146  19.125  43.872  1.00 81.58           O  
ATOM   3079  N   ARG A 396     -19.303  21.558  41.215  1.00 79.88           N  
ATOM   3080  CA  ARG A 396     -18.005  21.910  40.648  1.00 79.88           C  
ATOM   3081  C   ARG A 396     -16.942  20.888  41.039  1.00 79.88           C  
ATOM   3082  CB  ARG A 396     -17.581  23.308  41.102  1.00 79.88           C  
ATOM   3083  O   ARG A 396     -16.051  20.577  40.246  1.00 79.88           O  
ATOM   3084  CG  ARG A 396     -18.306  24.435  40.385  1.00 79.88           C  
ATOM   3085  CD  ARG A 396     -17.649  25.784  40.644  1.00 79.88           C  
ATOM   3086  NE  ARG A 396     -18.300  26.854  39.894  1.00 79.88           N  
ATOM   3087  NH1 ARG A 396     -16.885  28.520  40.642  1.00 79.88           N  
ATOM   3088  NH2 ARG A 396     -18.586  29.021  39.189  1.00 79.88           N  
ATOM   3089  CZ  ARG A 396     -17.922  28.129  39.910  1.00 79.88           C  
ATOM   3090  N   GLU A 397     -17.081  20.317  42.210  1.00 81.20           N  
ATOM   3091  CA  GLU A 397     -16.160  19.296  42.702  1.00 81.20           C  
ATOM   3092  C   GLU A 397     -16.284  18.007  41.895  1.00 81.20           C  
ATOM   3093  CB  GLU A 397     -16.412  19.014  44.185  1.00 81.20           C  
ATOM   3094  O   GLU A 397     -15.277  17.385  41.550  1.00 81.20           O  
ATOM   3095  CG  GLU A 397     -15.949  20.130  45.110  1.00 81.20           C  
ATOM   3096  CD  GLU A 397     -16.219  19.843  46.579  1.00 81.20           C  
ATOM   3097  OE1 GLU A 397     -15.950  20.722  47.429  1.00 81.20           O  
ATOM   3098  OE2 GLU A 397     -16.703  18.730  46.882  1.00 81.20           O  
ATOM   3099  N   GLN A 398     -17.428  17.634  41.592  1.00 80.14           N  
ATOM   3100  CA  GLN A 398     -17.710  16.430  40.818  1.00 80.14           C  
ATOM   3101  C   GLN A 398     -17.279  16.598  39.363  1.00 80.14           C  
ATOM   3102  CB  GLN A 398     -19.198  16.083  40.887  1.00 80.14           C  
ATOM   3103  O   GLN A 398     -16.767  15.659  38.750  1.00 80.14           O  
ATOM   3104  CG  GLN A 398     -19.631  15.496  42.224  1.00 80.14           C  
ATOM   3105  CD  GLN A 398     -21.125  15.244  42.299  1.00 80.14           C  
ATOM   3106  NE2 GLN A 398     -21.546  14.464  43.289  1.00 80.14           N  
ATOM   3107  OE1 GLN A 398     -21.895  15.747  41.475  1.00 80.14           O  
ATOM   3108  N   LEU A 399     -17.469  17.793  38.809  1.00 82.85           N  
ATOM   3109  CA  LEU A 399     -17.018  18.106  37.458  1.00 82.85           C  
ATOM   3110  C   LEU A 399     -15.498  18.038  37.363  1.00 82.85           C  
ATOM   3111  CB  LEU A 399     -17.505  19.496  37.038  1.00 82.85           C  
ATOM   3112  O   LEU A 399     -14.956  17.452  36.422  1.00 82.85           O  
ATOM   3113  CG  LEU A 399     -17.243  19.896  35.586  1.00 82.85           C  
ATOM   3114  CD1 LEU A 399     -18.098  19.057  34.642  1.00 82.85           C  
ATOM   3115  CD2 LEU A 399     -17.515  21.383  35.383  1.00 82.85           C  
ATOM   3116  N   CYS A 400     -14.835  18.608  38.353  1.00 85.75           N  
ATOM   3117  CA  CYS A 400     -13.377  18.615  38.367  1.00 85.75           C  
ATOM   3118  C   CYS A 400     -12.826  17.207  38.560  1.00 85.75           C  
ATOM   3119  CB  CYS A 400     -12.856  19.533  39.473  1.00 85.75           C  
ATOM   3120  O   CYS A 400     -11.854  16.821  37.909  1.00 85.75           O  
ATOM   3121  SG  CYS A 400     -11.073  19.814  39.405  1.00 85.75           S  
ATOM   3122  N   SER A 401     -13.507  16.480  39.349  1.00 84.26           N  
ATOM   3123  CA  SER A 401     -13.078  15.109  39.603  1.00 84.26           C  
ATOM   3124  C   SER A 401     -13.242  14.239  38.361  1.00 84.26           C  
ATOM   3125  CB  SER A 401     -13.868  14.506  40.765  1.00 84.26           C  
ATOM   3126  O   SER A 401     -12.357  13.448  38.030  1.00 84.26           O  
ATOM   3127  OG  SER A 401     -13.536  13.140  40.944  1.00 84.26           O  
ATOM   3128  N   SER A 402     -14.348  14.413  37.727  1.00 83.30           N  
ATOM   3129  CA  SER A 402     -14.616  13.647  36.514  1.00 83.30           C  
ATOM   3130  C   SER A 402     -13.683  14.062  35.382  1.00 83.30           C  
ATOM   3131  CB  SER A 402     -16.071  13.825  36.079  1.00 83.30           C  
ATOM   3132  O   SER A 402     -13.247  13.222  34.591  1.00 83.30           O  
ATOM   3133  OG  SER A 402     -16.957  13.340  37.073  1.00 83.30           O  
ATOM   3134  N   PHE A 403     -13.408  15.340  35.303  1.00 85.69           N  
ATOM   3135  CA  PHE A 403     -12.468  15.855  34.314  1.00 85.69           C  
ATOM   3136  C   PHE A 403     -11.074  15.285  34.544  1.00 85.69           C  
ATOM   3137  CB  PHE A 403     -12.424  17.386  34.359  1.00 85.69           C  
ATOM   3138  O   PHE A 403     -10.402  14.872  33.596  1.00 85.69           O  
ATOM   3139  CG  PHE A 403     -11.480  17.995  33.358  1.00 85.69           C  
ATOM   3140  CD1 PHE A 403     -10.257  18.517  33.763  1.00 85.69           C  
ATOM   3141  CD2 PHE A 403     -11.815  18.046  32.011  1.00 85.69           C  
ATOM   3142  CE1 PHE A 403      -9.382  19.082  32.839  1.00 85.69           C  
ATOM   3143  CE2 PHE A 403     -10.945  18.609  31.082  1.00 85.69           C  
ATOM   3144  CZ  PHE A 403      -9.729  19.127  31.498  1.00 85.69           C  
ATOM   3145  N   LYS A 404     -10.687  15.265  35.851  1.00 85.65           N  
ATOM   3146  CA  LYS A 404      -9.374  14.732  36.202  1.00 85.65           C  
ATOM   3147  C   LYS A 404      -9.263  13.256  35.830  1.00 85.65           C  
ATOM   3148  CB  LYS A 404      -9.101  14.919  37.695  1.00 85.65           C  
ATOM   3149  O   LYS A 404      -8.225  12.813  35.334  1.00 85.65           O  
ATOM   3150  CG  LYS A 404      -7.650  14.688  38.092  1.00 85.65           C  
ATOM   3151  CD  LYS A 404      -7.423  14.979  39.570  1.00 85.65           C  
ATOM   3152  CE  LYS A 404      -5.991  14.671  39.987  1.00 85.65           C  
ATOM   3153  NZ  LYS A 404      -5.766  14.943  41.438  1.00 85.65           N  
ATOM   3154  N   GLN A 405     -10.332  12.576  35.940  1.00 81.88           N  
ATOM   3155  CA  GLN A 405     -10.337  11.145  35.655  1.00 81.88           C  
ATOM   3156  C   GLN A 405     -10.339  10.884  34.151  1.00 81.88           C  
ATOM   3157  CB  GLN A 405     -11.545  10.471  36.306  1.00 81.88           C  
ATOM   3158  O   GLN A 405      -9.788   9.883  33.688  1.00 81.88           O  
ATOM   3159  CG  GLN A 405     -11.459  10.387  37.824  1.00 81.88           C  
ATOM   3160  CD  GLN A 405     -12.705   9.791  38.451  1.00 81.88           C  
ATOM   3161  NE2 GLN A 405     -12.766   9.805  39.778  1.00 81.88           N  
ATOM   3162  OE1 GLN A 405     -13.606   9.321  37.749  1.00 81.88           O  
ATOM   3163  N   SER A 406     -10.960  11.830  33.413  1.00 83.92           N  
ATOM   3164  CA  SER A 406     -11.116  11.649  31.973  1.00 83.92           C  
ATOM   3165  C   SER A 406     -10.042  12.407  31.200  1.00 83.92           C  
ATOM   3166  CB  SER A 406     -12.502  12.112  31.522  1.00 83.92           C  
ATOM   3167  O   SER A 406      -9.947  12.284  29.977  1.00 83.92           O  
ATOM   3168  OG  SER A 406     -12.693  13.486  31.811  1.00 83.92           O  
ATOM   3169  N   PHE A 407      -9.250  13.200  31.835  1.00 86.93           N  
ATOM   3170  CA  PHE A 407      -8.284  14.115  31.238  1.00 86.93           C  
ATOM   3171  C   PHE A 407      -7.363  13.377  30.274  1.00 86.93           C  
ATOM   3172  CB  PHE A 407      -7.458  14.811  32.325  1.00 86.93           C  
ATOM   3173  O   PHE A 407      -7.171  13.810  29.136  1.00 86.93           O  
ATOM   3174  CG  PHE A 407      -6.431  15.769  31.786  1.00 86.93           C  
ATOM   3175  CD1 PHE A 407      -5.085  15.425  31.760  1.00 86.93           C  
ATOM   3176  CD2 PHE A 407      -6.811  17.016  31.306  1.00 86.93           C  
ATOM   3177  CE1 PHE A 407      -4.132  16.310  31.262  1.00 86.93           C  
ATOM   3178  CE2 PHE A 407      -5.865  17.906  30.807  1.00 86.93           C  
ATOM   3179  CZ  PHE A 407      -4.525  17.551  30.786  1.00 86.93           C  
ATOM   3180  N   TRP A 408      -6.915  12.195  30.730  1.00 83.68           N  
ATOM   3181  CA  TRP A 408      -5.948  11.466  29.916  1.00 83.68           C  
ATOM   3182  C   TRP A 408      -6.625  10.824  28.710  1.00 83.68           C  
ATOM   3183  CB  TRP A 408      -5.242  10.394  30.751  1.00 83.68           C  
ATOM   3184  O   TRP A 408      -6.012  10.681  27.649  1.00 83.68           O  
ATOM   3185  CG  TRP A 408      -4.337  10.946  31.812  1.00 83.68           C  
ATOM   3186  CD1 TRP A 408      -4.560  10.958  33.161  1.00 83.68           C  
ATOM   3187  CD2 TRP A 408      -3.066  11.572  31.610  1.00 83.68           C  
ATOM   3188  CE2 TRP A 408      -2.574  11.939  32.882  1.00 83.68           C  
ATOM   3189  CE3 TRP A 408      -2.295  11.859  30.475  1.00 83.68           C  
ATOM   3190  NE1 TRP A 408      -3.503  11.554  33.810  1.00 83.68           N  
ATOM   3191  CH2 TRP A 408      -0.609  12.846  31.924  1.00 83.68           C  
ATOM   3192  CZ2 TRP A 408      -1.343  12.578  33.050  1.00 83.68           C  
ATOM   3193  CZ3 TRP A 408      -1.071  12.494  30.645  1.00 83.68           C  
ATOM   3194  N   ALA A 409      -7.841  10.542  28.892  1.00 79.95           N  
ATOM   3195  CA  ALA A 409      -8.609   9.941  27.806  1.00 79.95           C  
ATOM   3196  C   ALA A 409      -8.926  10.970  26.724  1.00 79.95           C  
ATOM   3197  CB  ALA A 409      -9.898   9.324  28.343  1.00 79.95           C  
ATOM   3198  O   ALA A 409      -8.810  10.680  25.530  1.00 79.95           O  
ATOM   3199  N   ILE A 410      -9.277  12.144  26.991  1.00 82.10           N  
ATOM   3200  CA  ILE A 410      -9.650  13.224  26.083  1.00 82.10           C  
ATOM   3201  C   ILE A 410      -8.413  13.725  25.341  1.00 82.10           C  
ATOM   3202  CB  ILE A 410     -10.331  14.388  26.838  1.00 82.10           C  
ATOM   3203  O   ILE A 410      -8.510  14.194  24.205  1.00 82.10           O  
ATOM   3204  CG1 ILE A 410     -11.701  13.951  27.369  1.00 82.10           C  
ATOM   3205  CG2 ILE A 410     -10.460  15.616  25.933  1.00 82.10           C  
ATOM   3206  CD1 ILE A 410     -12.351  14.958  28.308  1.00 82.10           C  
ATOM   3207  N   LEU A 411      -7.329  13.531  25.929  1.00 86.07           N  
ATOM   3208  CA  LEU A 411      -6.070  13.961  25.331  1.00 86.07           C  
ATOM   3209  C   LEU A 411      -5.762  13.155  24.074  1.00 86.07           C  
ATOM   3210  CB  LEU A 411      -4.923  13.821  26.335  1.00 86.07           C  
ATOM   3211  O   LEU A 411      -5.082  13.644  23.168  1.00 86.07           O  
ATOM   3212  CG  LEU A 411      -3.598  14.477  25.947  1.00 86.07           C  
ATOM   3213  CD1 LEU A 411      -3.768  15.989  25.833  1.00 86.07           C  
ATOM   3214  CD2 LEU A 411      -2.512  14.132  26.961  1.00 86.07           C  
ATOM   3215  N   THR A 412      -6.376  11.950  23.990  1.00 80.66           N  
ATOM   3216  CA  THR A 412      -6.071  11.064  22.872  1.00 80.66           C  
ATOM   3217  C   THR A 412      -6.534  11.676  21.554  1.00 80.66           C  
ATOM   3218  CB  THR A 412      -6.727   9.683  23.059  1.00 80.66           C  
ATOM   3219  O   THR A 412      -5.757  11.775  20.602  1.00 80.66           O  
ATOM   3220  CG2 THR A 412      -6.247   8.698  21.998  1.00 80.66           C  
ATOM   3221  OG1 THR A 412      -6.393   9.173  24.355  1.00 80.66           O  
ATOM   3222  N   PRO A 413      -7.899  11.951  21.395  1.00 76.99           N  
ATOM   3223  CA  PRO A 413      -8.332  12.584  20.147  1.00 76.99           C  
ATOM   3224  C   PRO A 413      -7.619  13.908  19.879  1.00 76.99           C  
ATOM   3225  CB  PRO A 413      -9.831  12.807  20.366  1.00 76.99           C  
ATOM   3226  O   PRO A 413      -7.349  14.244  18.723  1.00 76.99           O  
ATOM   3227  CG  PRO A 413     -10.204  11.852  21.454  1.00 76.99           C  
ATOM   3228  CD  PRO A 413      -8.997  11.616  22.316  1.00 76.99           C  
ATOM   3229  N   LEU A 414      -7.202  14.708  20.858  1.00 81.32           N  
ATOM   3230  CA  LEU A 414      -6.462  15.958  20.720  1.00 81.32           C  
ATOM   3231  C   LEU A 414      -5.045  15.698  20.221  1.00 81.32           C  
ATOM   3232  CB  LEU A 414      -6.417  16.706  22.055  1.00 81.32           C  
ATOM   3233  O   LEU A 414      -4.529  16.445  19.386  1.00 81.32           O  
ATOM   3234  CG  LEU A 414      -6.077  18.196  21.987  1.00 81.32           C  
ATOM   3235  CD1 LEU A 414      -7.175  19.020  22.650  1.00 81.32           C  
ATOM   3236  CD2 LEU A 414      -4.727  18.467  22.641  1.00 81.32           C  
ATOM   3237  N   LEU A 415      -4.481  14.640  20.695  1.00 84.30           N  
ATOM   3238  CA  LEU A 415      -3.153  14.219  20.263  1.00 84.30           C  
ATOM   3239  C   LEU A 415      -3.152  13.860  18.780  1.00 84.30           C  
ATOM   3240  CB  LEU A 415      -2.674  13.023  21.089  1.00 84.30           C  
ATOM   3241  O   LEU A 415      -2.230  14.228  18.049  1.00 84.30           O  
ATOM   3242  CG  LEU A 415      -1.225  12.584  20.871  1.00 84.30           C  
ATOM   3243  CD1 LEU A 415      -0.718  11.806  22.080  1.00 84.30           C  
ATOM   3244  CD2 LEU A 415      -1.106  11.747  19.602  1.00 84.30           C  
ATOM   3245  N   ILE A 416      -4.191  13.138  18.407  1.00 80.71           N  
ATOM   3246  CA  ILE A 416      -4.318  12.702  17.020  1.00 80.71           C  
ATOM   3247  C   ILE A 416      -4.533  13.913  16.116  1.00 80.71           C  
ATOM   3248  CB  ILE A 416      -5.477  11.694  16.850  1.00 80.71           C  
ATOM   3249  O   ILE A 416      -3.805  14.103  15.138  1.00 80.71           O  
ATOM   3250  CG1 ILE A 416      -5.215  10.433  17.681  1.00 80.71           C  
ATOM   3251  CG2 ILE A 416      -5.676  11.345  15.372  1.00 80.71           C  
ATOM   3252  CD1 ILE A 416      -6.373   9.445  17.688  1.00 80.71           C  
ATOM   3253  N   ILE A 417      -5.533  14.746  16.551  1.00 78.26           N  
ATOM   3254  CA  ILE A 417      -5.918  15.903  15.750  1.00 78.26           C  
ATOM   3255  C   ILE A 417      -4.804  16.946  15.781  1.00 78.26           C  
ATOM   3256  CB  ILE A 417      -7.244  16.519  16.250  1.00 78.26           C  
ATOM   3257  O   ILE A 417      -4.446  17.512  14.745  1.00 78.26           O  
ATOM   3258  CG1 ILE A 417      -8.391  15.514  16.099  1.00 78.26           C  
ATOM   3259  CG2 ILE A 417      -7.552  17.818  15.499  1.00 78.26           C  
ATOM   3260  CD1 ILE A 417      -9.694  15.959  16.750  1.00 78.26           C  
ATOM   3261  N   GLY A 418      -4.252  17.198  16.915  1.00 78.47           N  
ATOM   3262  CA  GLY A 418      -3.169  18.154  17.080  1.00 78.47           C  
ATOM   3263  C   GLY A 418      -1.905  17.760  16.340  1.00 78.47           C  
ATOM   3264  O   GLY A 418      -1.247  18.605  15.730  1.00 78.47           O  
ATOM   3265  N   GLY A 419      -1.619  16.379  16.300  1.00 80.87           N  
ATOM   3266  CA  GLY A 419      -0.455  15.865  15.597  1.00 80.87           C  
ATOM   3267  C   GLY A 419      -0.564  15.993  14.089  1.00 80.87           C  
ATOM   3268  O   GLY A 419       0.392  16.397  13.424  1.00 80.87           O  
ATOM   3269  N   ILE A 420      -1.760  15.738  13.660  1.00 77.53           N  
ATOM   3270  CA  ILE A 420      -2.005  15.782  12.223  1.00 77.53           C  
ATOM   3271  C   ILE A 420      -2.050  17.234  11.751  1.00 77.53           C  
ATOM   3272  CB  ILE A 420      -3.317  15.057  11.850  1.00 77.53           C  
ATOM   3273  O   ILE A 420      -1.441  17.583  10.737  1.00 77.53           O  
ATOM   3274  CG1 ILE A 420      -3.217  13.565  12.188  1.00 77.53           C  
ATOM   3275  CG2 ILE A 420      -3.646  15.262  10.369  1.00 77.53           C  
ATOM   3276  CD1 ILE A 420      -4.514  12.795  11.981  1.00 77.53           C  
ATOM   3277  N   PHE A 421      -2.684  18.125  12.595  1.00 74.05           N  
ATOM   3278  CA  PHE A 421      -2.918  19.508  12.199  1.00 74.05           C  
ATOM   3279  C   PHE A 421      -1.625  20.313  12.252  1.00 74.05           C  
ATOM   3280  CB  PHE A 421      -3.976  20.155  13.099  1.00 74.05           C  
ATOM   3281  O   PHE A 421      -1.441  21.253  11.476  1.00 74.05           O  
ATOM   3282  CG  PHE A 421      -5.376  19.668  12.837  1.00 74.05           C  
ATOM   3283  CD1 PHE A 421      -5.655  18.876  11.730  1.00 74.05           C  
ATOM   3284  CD2 PHE A 421      -6.413  20.003  13.698  1.00 74.05           C  
ATOM   3285  CE1 PHE A 421      -6.950  18.424  11.484  1.00 74.05           C  
ATOM   3286  CE2 PHE A 421      -7.709  19.555  13.459  1.00 74.05           C  
ATOM   3287  CZ  PHE A 421      -7.975  18.766  12.351  1.00 74.05           C  
ATOM   3288  N   SER A 422      -0.707  19.933  13.105  1.00 73.62           N  
ATOM   3289  CA  SER A 422       0.575  20.618  13.235  1.00 73.62           C  
ATOM   3290  C   SER A 422       1.549  20.180  12.145  1.00 73.62           C  
ATOM   3291  CB  SER A 422       1.187  20.354  14.612  1.00 73.62           C  
ATOM   3292  O   SER A 422       2.541  20.862  11.882  1.00 73.62           O  
ATOM   3293  OG  SER A 422       1.528  18.987  14.757  1.00 73.62           O  
ATOM   3294  N   GLY A 423       1.182  19.105  11.311  1.00 68.65           N  
ATOM   3295  CA  GLY A 423       2.018  18.556  10.255  1.00 68.65           C  
ATOM   3296  C   GLY A 423       3.185  17.743  10.781  1.00 68.65           C  
ATOM   3297  O   GLY A 423       4.083  17.372  10.021  1.00 68.65           O  
ATOM   3298  N   LEU A 424       3.164  17.534  12.189  1.00 71.11           N  
ATOM   3299  CA  LEU A 424       4.263  16.813  12.823  1.00 71.11           C  
ATOM   3300  C   LEU A 424       4.175  15.320  12.528  1.00 71.11           C  
ATOM   3301  CB  LEU A 424       4.255  17.047  14.336  1.00 71.11           C  
ATOM   3302  O   LEU A 424       5.200  14.652  12.372  1.00 71.11           O  
ATOM   3303  CG  LEU A 424       4.665  18.443  14.808  1.00 71.11           C  
ATOM   3304  CD1 LEU A 424       4.400  18.597  16.302  1.00 71.11           C  
ATOM   3305  CD2 LEU A 424       6.133  18.706  14.490  1.00 71.11           C  
ATOM   3306  N   PHE A 425       2.875  14.834  12.422  1.00 75.60           N  
ATOM   3307  CA  PHE A 425       2.650  13.404  12.245  1.00 75.60           C  
ATOM   3308  C   PHE A 425       1.816  13.139  10.997  1.00 75.60           C  
ATOM   3309  CB  PHE A 425       1.957  12.811  13.475  1.00 75.60           C  
ATOM   3310  O   PHE A 425       0.929  13.925  10.657  1.00 75.60           O  
ATOM   3311  CG  PHE A 425       2.737  12.979  14.751  1.00 75.60           C  
ATOM   3312  CD1 PHE A 425       4.043  12.516  14.849  1.00 75.60           C  
ATOM   3313  CD2 PHE A 425       2.163  13.599  15.853  1.00 75.60           C  
ATOM   3314  CE1 PHE A 425       4.768  12.670  16.029  1.00 75.60           C  
ATOM   3315  CE2 PHE A 425       2.880  13.756  17.035  1.00 75.60           C  
ATOM   3316  CZ  PHE A 425       4.182  13.290  17.122  1.00 75.60           C  
ATOM   3317  N   SER A 426       2.153  12.108  10.276  1.00 75.78           N  
ATOM   3318  CA  SER A 426       1.262  11.587   9.245  1.00 75.78           C  
ATOM   3319  C   SER A 426       0.112  10.793   9.857  1.00 75.78           C  
ATOM   3320  CB  SER A 426       2.035  10.705   8.263  1.00 75.78           C  
ATOM   3321  O   SER A 426       0.122  10.499  11.054  1.00 75.78           O  
ATOM   3322  OG  SER A 426       2.424   9.489   8.878  1.00 75.78           O  
ATOM   3323  N   PRO A 427      -0.977  10.629   9.157  1.00 75.04           N  
ATOM   3324  CA  PRO A 427      -2.097   9.857   9.699  1.00 75.04           C  
ATOM   3325  C   PRO A 427      -1.673   8.485  10.217  1.00 75.04           C  
ATOM   3326  CB  PRO A 427      -3.043   9.721   8.504  1.00 75.04           C  
ATOM   3327  O   PRO A 427      -2.182   8.023  11.242  1.00 75.04           O  
ATOM   3328  CG  PRO A 427      -2.764  10.921   7.657  1.00 75.04           C  
ATOM   3329  CD  PRO A 427      -1.304  11.253   7.767  1.00 75.04           C  
ATOM   3330  N   THR A 428      -0.765   7.859   9.495  1.00 83.07           N  
ATOM   3331  CA  THR A 428      -0.275   6.553   9.922  1.00 83.07           C  
ATOM   3332  C   THR A 428       0.509   6.670  11.226  1.00 83.07           C  
ATOM   3333  CB  THR A 428       0.613   5.909   8.842  1.00 83.07           C  
ATOM   3334  O   THR A 428       0.337   5.855  12.135  1.00 83.07           O  
ATOM   3335  CG2 THR A 428       0.993   4.481   9.221  1.00 83.07           C  
ATOM   3336  OG1 THR A 428      -0.097   5.888   7.597  1.00 83.07           O  
ATOM   3337  N   GLU A 429       1.401   7.684  11.291  1.00 83.88           N  
ATOM   3338  CA  GLU A 429       2.206   7.933  12.483  1.00 83.88           C  
ATOM   3339  C   GLU A 429       1.328   8.313  13.672  1.00 83.88           C  
ATOM   3340  CB  GLU A 429       3.236   9.034  12.217  1.00 83.88           C  
ATOM   3341  O   GLU A 429       1.585   7.889  14.801  1.00 83.88           O  
ATOM   3342  CG  GLU A 429       4.337   8.625  11.249  1.00 83.88           C  
ATOM   3343  CD  GLU A 429       5.246   9.777  10.853  1.00 83.88           C  
ATOM   3344  OE1 GLU A 429       6.219   9.551  10.098  1.00 83.88           O  
ATOM   3345  OE2 GLU A 429       4.984  10.915  11.302  1.00 83.88           O  
ATOM   3346  N   SER A 430       0.252   9.070  13.339  1.00 84.25           N  
ATOM   3347  CA  SER A 430      -0.694   9.442  14.386  1.00 84.25           C  
ATOM   3348  C   SER A 430      -1.370   8.212  14.983  1.00 84.25           C  
ATOM   3349  CB  SER A 430      -1.753  10.400  13.836  1.00 84.25           C  
ATOM   3350  O   SER A 430      -1.587   8.144  16.194  1.00 84.25           O  
ATOM   3351  OG  SER A 430      -2.627   9.726  12.947  1.00 84.25           O  
ATOM   3352  N   ALA A 431      -1.691   7.281  14.107  1.00 86.79           N  
ATOM   3353  CA  ALA A 431      -2.318   6.043  14.560  1.00 86.79           C  
ATOM   3354  C   ALA A 431      -1.396   5.272  15.500  1.00 86.79           C  
ATOM   3355  CB  ALA A 431      -2.702   5.173  13.366  1.00 86.79           C  
ATOM   3356  O   ALA A 431      -1.838   4.755  16.529  1.00 86.79           O  
ATOM   3357  N   ILE A 432      -0.143   5.234  15.166  1.00 89.65           N  
ATOM   3358  CA  ILE A 432       0.842   4.501  15.952  1.00 89.65           C  
ATOM   3359  C   ILE A 432       1.045   5.191  17.299  1.00 89.65           C  
ATOM   3360  CB  ILE A 432       2.189   4.383  15.203  1.00 89.65           C  
ATOM   3361  O   ILE A 432       1.089   4.531  18.341  1.00 89.65           O  
ATOM   3362  CG1 ILE A 432       2.011   3.579  13.910  1.00 89.65           C  
ATOM   3363  CG2 ILE A 432       3.253   3.746  16.102  1.00 89.65           C  
ATOM   3364  CD1 ILE A 432       3.231   3.594  12.999  1.00 89.65           C  
ATOM   3365  N   VAL A 433       1.161   6.506  17.274  1.00 89.43           N  
ATOM   3366  CA  VAL A 433       1.343   7.295  18.488  1.00 89.43           C  
ATOM   3367  C   VAL A 433       0.121   7.144  19.391  1.00 89.43           C  
ATOM   3368  CB  VAL A 433       1.586   8.786  18.164  1.00 89.43           C  
ATOM   3369  O   VAL A 433       0.256   6.967  20.604  1.00 89.43           O  
ATOM   3370  CG1 VAL A 433       1.568   9.626  19.440  1.00 89.43           C  
ATOM   3371  CG2 VAL A 433       2.910   8.962  17.423  1.00 89.43           C  
ATOM   3372  N   ALA A 434      -1.050   7.166  18.788  1.00 88.12           N  
ATOM   3373  CA  ALA A 434      -2.293   6.996  19.536  1.00 88.12           C  
ATOM   3374  C   ALA A 434      -2.357   5.618  20.188  1.00 88.12           C  
ATOM   3375  CB  ALA A 434      -3.498   7.205  18.621  1.00 88.12           C  
ATOM   3376  O   ALA A 434      -2.746   5.492  21.351  1.00 88.12           O  
ATOM   3377  N   ALA A 435      -1.996   4.597  19.463  1.00 89.21           N  
ATOM   3378  CA  ALA A 435      -1.966   3.236  19.992  1.00 89.21           C  
ATOM   3379  C   ALA A 435      -0.954   3.111  21.127  1.00 89.21           C  
ATOM   3380  CB  ALA A 435      -1.640   2.241  18.881  1.00 89.21           C  
ATOM   3381  O   ALA A 435      -1.244   2.506  22.161  1.00 89.21           O  
ATOM   3382  N   ALA A 436       0.244   3.704  20.917  1.00 90.29           N  
ATOM   3383  CA  ALA A 436       1.279   3.681  21.947  1.00 90.29           C  
ATOM   3384  C   ALA A 436       0.817   4.412  23.205  1.00 90.29           C  
ATOM   3385  CB  ALA A 436       2.570   4.301  21.419  1.00 90.29           C  
ATOM   3386  O   ALA A 436       1.006   3.921  24.320  1.00 90.29           O  
ATOM   3387  N   TYR A 437       0.224   5.532  22.944  1.00 89.52           N  
ATOM   3388  CA  TYR A 437      -0.319   6.328  24.039  1.00 89.52           C  
ATOM   3389  C   TYR A 437      -1.400   5.558  24.789  1.00 89.52           C  
ATOM   3390  CB  TYR A 437      -0.889   7.649  23.513  1.00 89.52           C  
ATOM   3391  O   TYR A 437      -1.440   5.573  26.021  1.00 89.52           O  
ATOM   3392  CG  TYR A 437      -1.516   8.509  24.583  1.00 89.52           C  
ATOM   3393  CD1 TYR A 437      -2.900   8.583  24.724  1.00 89.52           C  
ATOM   3394  CD2 TYR A 437      -0.726   9.250  25.456  1.00 89.52           C  
ATOM   3395  CE1 TYR A 437      -3.481   9.376  25.707  1.00 89.52           C  
ATOM   3396  CE2 TYR A 437      -1.296  10.046  26.443  1.00 89.52           C  
ATOM   3397  OH  TYR A 437      -3.243  10.889  27.537  1.00 89.52           O  
ATOM   3398  CZ  TYR A 437      -2.673  10.102  26.561  1.00 89.52           C  
ATOM   3399  N   SER A 438      -2.263   4.842  24.128  1.00 87.27           N  
ATOM   3400  CA  SER A 438      -3.329   4.048  24.729  1.00 87.27           C  
ATOM   3401  C   SER A 438      -2.763   2.911  25.574  1.00 87.27           C  
ATOM   3402  CB  SER A 438      -4.250   3.480  23.648  1.00 87.27           C  
ATOM   3403  O   SER A 438      -3.313   2.579  26.625  1.00 87.27           O  
ATOM   3404  OG  SER A 438      -4.900   4.523  22.942  1.00 87.27           O  
ATOM   3405  N   VAL A 439      -1.694   2.360  25.142  1.00 88.55           N  
ATOM   3406  CA  VAL A 439      -1.037   1.292  25.887  1.00 88.55           C  
ATOM   3407  C   VAL A 439      -0.454   1.850  27.184  1.00 88.55           C  
ATOM   3408  CB  VAL A 439       0.073   0.616  25.051  1.00 88.55           C  
ATOM   3409  O   VAL A 439      -0.624   1.259  28.253  1.00 88.55           O  
ATOM   3410  CG1 VAL A 439       0.892  -0.341  25.914  1.00 88.55           C  
ATOM   3411  CG2 VAL A 439      -0.533  -0.121  23.858  1.00 88.55           C  
ATOM   3412  N   ILE A 440       0.134   3.045  27.129  1.00 88.71           N  
ATOM   3413  CA  ILE A 440       0.790   3.685  28.265  1.00 88.71           C  
ATOM   3414  C   ILE A 440      -0.253   4.074  29.311  1.00 88.71           C  
ATOM   3415  CB  ILE A 440       1.597   4.927  27.825  1.00 88.71           C  
ATOM   3416  O   ILE A 440      -0.088   3.784  30.498  1.00 88.71           O  
ATOM   3417  CG1 ILE A 440       2.762   4.513  26.920  1.00 88.71           C  
ATOM   3418  CG2 ILE A 440       2.100   5.704  29.045  1.00 88.71           C  
ATOM   3419  CD1 ILE A 440       3.503   5.685  26.290  1.00 88.71           C  
ATOM   3420  N   ILE A 441      -1.322   4.604  28.837  1.00 86.68           N  
ATOM   3421  CA  ILE A 441      -2.359   5.069  29.752  1.00 86.68           C  
ATOM   3422  C   ILE A 441      -3.093   3.871  30.351  1.00 86.68           C  
ATOM   3423  CB  ILE A 441      -3.358   6.010  29.043  1.00 86.68           C  
ATOM   3424  O   ILE A 441      -3.426   3.870  31.539  1.00 86.68           O  
ATOM   3425  CG1 ILE A 441      -2.682   7.342  28.695  1.00 86.68           C  
ATOM   3426  CG2 ILE A 441      -4.598   6.236  29.913  1.00 86.68           C  
ATOM   3427  CD1 ILE A 441      -3.539   8.266  27.840  1.00 86.68           C  
ATOM   3428  N   GLY A 442      -3.377   2.932  29.508  1.00 84.65           N  
ATOM   3429  CA  GLY A 442      -4.060   1.732  29.961  1.00 84.65           C  
ATOM   3430  C   GLY A 442      -3.268   0.946  30.989  1.00 84.65           C  
ATOM   3431  O   GLY A 442      -3.823   0.483  31.987  1.00 84.65           O  
ATOM   3432  N   LYS A 443      -1.965   0.831  30.786  1.00 87.11           N  
ATOM   3433  CA  LYS A 443      -1.124   0.028  31.670  1.00 87.11           C  
ATOM   3434  C   LYS A 443      -0.714   0.821  32.908  1.00 87.11           C  
ATOM   3435  CB  LYS A 443       0.119  -0.464  30.927  1.00 87.11           C  
ATOM   3436  O   LYS A 443      -0.804   0.319  34.030  1.00 87.11           O  
ATOM   3437  CG  LYS A 443       1.019  -1.367  31.757  1.00 87.11           C  
ATOM   3438  CD  LYS A 443       2.203  -1.875  30.945  1.00 87.11           C  
ATOM   3439  CE  LYS A 443       3.121  -2.756  31.783  1.00 87.11           C  
ATOM   3440  NZ  LYS A 443       4.261  -3.290  30.980  1.00 87.11           N  
ATOM   3441  N   PHE A 444      -0.252   2.074  32.761  1.00 87.13           N  
ATOM   3442  CA  PHE A 444       0.406   2.795  33.843  1.00 87.13           C  
ATOM   3443  C   PHE A 444      -0.578   3.709  34.563  1.00 87.13           C  
ATOM   3444  CB  PHE A 444       1.586   3.612  33.307  1.00 87.13           C  
ATOM   3445  O   PHE A 444      -0.491   3.889  35.779  1.00 87.13           O  
ATOM   3446  CG  PHE A 444       2.754   2.773  32.864  1.00 87.13           C  
ATOM   3447  CD1 PHE A 444       3.575   2.151  33.797  1.00 87.13           C  
ATOM   3448  CD2 PHE A 444       3.032   2.606  31.514  1.00 87.13           C  
ATOM   3449  CE1 PHE A 444       4.656   1.373  33.390  1.00 87.13           C  
ATOM   3450  CE2 PHE A 444       4.111   1.831  31.099  1.00 87.13           C  
ATOM   3451  CZ  PHE A 444       4.922   1.216  32.039  1.00 87.13           C  
ATOM   3452  N   VAL A 445      -1.545   4.209  34.001  1.00 83.86           N  
ATOM   3453  CA  VAL A 445      -2.408   5.209  34.620  1.00 83.86           C  
ATOM   3454  C   VAL A 445      -3.669   4.540  35.163  1.00 83.86           C  
ATOM   3455  CB  VAL A 445      -2.785   6.329  33.624  1.00 83.86           C  
ATOM   3456  O   VAL A 445      -3.918   4.558  36.371  1.00 83.86           O  
ATOM   3457  CG1 VAL A 445      -3.711   7.349  34.284  1.00 83.86           C  
ATOM   3458  CG2 VAL A 445      -1.528   7.011  33.088  1.00 83.86           C  
ATOM   3459  N   TYR A 446      -4.376   3.801  34.281  1.00 82.77           N  
ATOM   3460  CA  TYR A 446      -5.659   3.226  34.670  1.00 82.77           C  
ATOM   3461  C   TYR A 446      -5.480   1.820  35.230  1.00 82.77           C  
ATOM   3462  CB  TYR A 446      -6.618   3.195  33.477  1.00 82.77           C  
ATOM   3463  O   TYR A 446      -6.365   1.301  35.915  1.00 82.77           O  
ATOM   3464  CG  TYR A 446      -7.016   4.565  32.981  1.00 82.77           C  
ATOM   3465  CD1 TYR A 446      -7.470   5.542  33.865  1.00 82.77           C  
ATOM   3466  CD2 TYR A 446      -6.939   4.884  31.630  1.00 82.77           C  
ATOM   3467  CE1 TYR A 446      -7.839   6.804  33.413  1.00 82.77           C  
ATOM   3468  CE2 TYR A 446      -7.306   6.144  31.167  1.00 82.77           C  
ATOM   3469  OH  TYR A 446      -8.117   8.344  31.612  1.00 82.77           O  
ATOM   3470  CZ  TYR A 446      -7.753   7.096  32.064  1.00 82.77           C  
ATOM   3471  N   LYS A 447      -4.353   1.205  34.900  1.00 83.63           N  
ATOM   3472  CA  LYS A 447      -3.963  -0.118  35.380  1.00 83.63           C  
ATOM   3473  C   LYS A 447      -5.027  -1.160  35.045  1.00 83.63           C  
ATOM   3474  CB  LYS A 447      -3.715  -0.089  36.889  1.00 83.63           C  
ATOM   3475  O   LYS A 447      -5.267  -2.082  35.826  1.00 83.63           O  
ATOM   3476  CG  LYS A 447      -2.540   0.783  37.306  1.00 83.63           C  
ATOM   3477  CD  LYS A 447      -2.292   0.706  38.807  1.00 83.63           C  
ATOM   3478  CE  LYS A 447      -1.138   1.604  39.231  1.00 83.63           C  
ATOM   3479  NZ  LYS A 447      -0.869   1.505  40.697  1.00 83.63           N  
ATOM   3480  N   GLU A 448      -5.707  -1.030  33.877  1.00 81.72           N  
ATOM   3481  CA  GLU A 448      -6.751  -1.966  33.470  1.00 81.72           C  
ATOM   3482  C   GLU A 448      -6.266  -2.880  32.348  1.00 81.72           C  
ATOM   3483  CB  GLU A 448      -8.007  -1.212  33.029  1.00 81.72           C  
ATOM   3484  O   GLU A 448      -6.912  -3.881  32.033  1.00 81.72           O  
ATOM   3485  CG  GLU A 448      -8.743  -0.523  34.169  1.00 81.72           C  
ATOM   3486  CD  GLU A 448     -10.103   0.023  33.762  1.00 81.72           C  
ATOM   3487  OE1 GLU A 448     -10.833   0.545  34.634  1.00 81.72           O  
ATOM   3488  OE2 GLU A 448     -10.441  -0.073  32.561  1.00 81.72           O  
ATOM   3489  N   LEU A 449      -5.073  -2.522  31.824  1.00 82.71           N  
ATOM   3490  CA  LEU A 449      -4.578  -3.270  30.674  1.00 82.71           C  
ATOM   3491  C   LEU A 449      -3.506  -4.269  31.096  1.00 82.71           C  
ATOM   3492  CB  LEU A 449      -4.017  -2.318  29.615  1.00 82.71           C  
ATOM   3493  O   LEU A 449      -2.482  -3.883  31.666  1.00 82.71           O  
ATOM   3494  CG  LEU A 449      -4.129  -2.778  28.161  1.00 82.71           C  
ATOM   3495  CD1 LEU A 449      -4.716  -1.667  27.297  1.00 82.71           C  
ATOM   3496  CD2 LEU A 449      -2.767  -3.212  27.630  1.00 82.71           C  
ATOM   3497  N   THR A 450      -3.750  -5.572  30.944  1.00 87.46           N  
ATOM   3498  CA  THR A 450      -2.782  -6.641  31.164  1.00 87.46           C  
ATOM   3499  C   THR A 450      -2.111  -7.041  29.853  1.00 87.46           C  
ATOM   3500  CB  THR A 450      -3.448  -7.876  31.800  1.00 87.46           C  
ATOM   3501  O   THR A 450      -2.581  -6.678  28.773  1.00 87.46           O  
ATOM   3502  CG2 THR A 450      -4.083  -7.528  33.142  1.00 87.46           C  
ATOM   3503  OG1 THR A 450      -4.464  -8.371  30.918  1.00 87.46           O  
ATOM   3504  N   LEU A 451      -0.810  -7.618  29.899  1.00 84.94           N  
ATOM   3505  CA  LEU A 451      -0.091  -8.036  28.700  1.00 84.94           C  
ATOM   3506  C   LEU A 451      -0.919  -9.026  27.888  1.00 84.94           C  
ATOM   3507  CB  LEU A 451       1.255  -8.663  29.073  1.00 84.94           C  
ATOM   3508  O   LEU A 451      -0.912  -8.984  26.656  1.00 84.94           O  
ATOM   3509  CG  LEU A 451       2.376  -7.691  29.442  1.00 84.94           C  
ATOM   3510  CD1 LEU A 451       3.536  -8.440  30.089  1.00 84.94           C  
ATOM   3511  CD2 LEU A 451       2.848  -6.925  28.211  1.00 84.94           C  
ATOM   3512  N   LYS A 452      -1.687  -9.792  28.601  1.00 87.09           N  
ATOM   3513  CA  LYS A 452      -2.554 -10.772  27.953  1.00 87.09           C  
ATOM   3514  C   LYS A 452      -3.701 -10.087  27.215  1.00 87.09           C  
ATOM   3515  CB  LYS A 452      -3.107 -11.762  28.979  1.00 87.09           C  
ATOM   3516  O   LYS A 452      -4.033 -10.461  26.088  1.00 87.09           O  
ATOM   3517  CG  LYS A 452      -3.831 -12.951  28.364  1.00 87.09           C  
ATOM   3518  CD  LYS A 452      -4.282 -13.942  29.430  1.00 87.09           C  
ATOM   3519  CE  LYS A 452      -5.058 -15.102  28.822  1.00 87.09           C  
ATOM   3520  NZ  LYS A 452      -5.513 -16.071  29.864  1.00 87.09           N  
ATOM   3521  N   SER A 453      -4.238  -9.098  27.873  1.00 85.19           N  
ATOM   3522  CA  SER A 453      -5.334  -8.349  27.267  1.00 85.19           C  
ATOM   3523  C   SER A 453      -4.855  -7.548  26.060  1.00 85.19           C  
ATOM   3524  CB  SER A 453      -5.973  -7.410  28.291  1.00 85.19           C  
ATOM   3525  O   SER A 453      -5.594  -7.379  25.088  1.00 85.19           O  
ATOM   3526  OG  SER A 453      -5.101  -6.337  28.603  1.00 85.19           O  
ATOM   3527  N   LEU A 454      -3.591  -7.067  26.169  1.00 88.10           N  
ATOM   3528  CA  LEU A 454      -2.991  -6.331  25.061  1.00 88.10           C  
ATOM   3529  C   LEU A 454      -2.819  -7.230  23.842  1.00 88.10           C  
ATOM   3530  CB  LEU A 454      -1.638  -5.748  25.475  1.00 88.10           C  
ATOM   3531  O   LEU A 454      -3.162  -6.839  22.724  1.00 88.10           O  
ATOM   3532  CG  LEU A 454      -0.917  -4.899  24.427  1.00 88.10           C  
ATOM   3533  CD1 LEU A 454      -1.406  -3.455  24.487  1.00 88.10           C  
ATOM   3534  CD2 LEU A 454       0.593  -4.966  24.631  1.00 88.10           C  
ATOM   3535  N   PHE A 455      -2.284  -8.399  24.081  1.00 89.50           N  
ATOM   3536  CA  PHE A 455      -2.081  -9.360  23.003  1.00 89.50           C  
ATOM   3537  C   PHE A 455      -3.413  -9.763  22.381  1.00 89.50           C  
ATOM   3538  CB  PHE A 455      -1.345 -10.600  23.518  1.00 89.50           C  
ATOM   3539  O   PHE A 455      -3.533  -9.842  21.156  1.00 89.50           O  
ATOM   3540  CG  PHE A 455      -0.956 -11.569  22.434  1.00 89.50           C  
ATOM   3541  CD1 PHE A 455      -1.658 -12.756  22.259  1.00 89.50           C  
ATOM   3542  CD2 PHE A 455       0.111 -11.293  21.590  1.00 89.50           C  
ATOM   3543  CE1 PHE A 455      -1.300 -13.654  21.256  1.00 89.50           C  
ATOM   3544  CE2 PHE A 455       0.474 -12.186  20.586  1.00 89.50           C  
ATOM   3545  CZ  PHE A 455      -0.232 -13.366  20.421  1.00 89.50           C  
ATOM   3546  N   ASN A 456      -4.459  -9.943  23.190  1.00 87.42           N  
ATOM   3547  CA  ASN A 456      -5.786 -10.298  22.698  1.00 87.42           C  
ATOM   3548  C   ASN A 456      -6.392  -9.178  21.858  1.00 87.42           C  
ATOM   3549  CB  ASN A 456      -6.714 -10.649  23.863  1.00 87.42           C  
ATOM   3550  O   ASN A 456      -7.083  -9.439  20.872  1.00 87.42           O  
ATOM   3551  CG  ASN A 456      -6.406 -12.005  24.467  1.00 87.42           C  
ATOM   3552  ND2 ASN A 456      -6.834 -12.213  25.707  1.00 87.42           N  
ATOM   3553  OD1 ASN A 456      -5.786 -12.858  23.826  1.00 87.42           O  
ATOM   3554  N   SER A 457      -6.078  -7.992  22.269  1.00 87.54           N  
ATOM   3555  CA  SER A 457      -6.550  -6.829  21.524  1.00 87.54           C  
ATOM   3556  C   SER A 457      -5.917  -6.768  20.137  1.00 87.54           C  
ATOM   3557  CB  SER A 457      -6.245  -5.541  22.289  1.00 87.54           C  
ATOM   3558  O   SER A 457      -6.580  -6.411  19.162  1.00 87.54           O  
ATOM   3559  OG  SER A 457      -6.971  -5.496  23.506  1.00 87.54           O  
ATOM   3560  N   CYS A 458      -4.648  -7.096  20.084  1.00 89.38           N  
ATOM   3561  CA  CYS A 458      -3.938  -7.128  18.810  1.00 89.38           C  
ATOM   3562  C   CYS A 458      -4.528  -8.183  17.882  1.00 89.38           C  
ATOM   3563  CB  CYS A 458      -2.451  -7.405  19.031  1.00 89.38           C  
ATOM   3564  O   CYS A 458      -4.686  -7.944  16.684  1.00 89.38           O  
ATOM   3565  SG  CYS A 458      -1.564  -6.038  19.811  1.00 89.38           S  
ATOM   3566  N   ILE A 459      -4.863  -9.310  18.431  1.00 86.61           N  
ATOM   3567  CA  ILE A 459      -5.444 -10.399  17.653  1.00 86.61           C  
ATOM   3568  C   ILE A 459      -6.796  -9.966  17.090  1.00 86.61           C  
ATOM   3569  CB  ILE A 459      -5.603 -11.679  18.503  1.00 86.61           C  
ATOM   3570  O   ILE A 459      -7.097 -10.214  15.920  1.00 86.61           O  
ATOM   3571  CG1 ILE A 459      -4.228 -12.236  18.891  1.00 86.61           C  
ATOM   3572  CG2 ILE A 459      -6.426 -12.728  17.751  1.00 86.61           C  
ATOM   3573  CD1 ILE A 459      -4.286 -13.402  19.868  1.00 86.61           C  
ATOM   3574  N   GLU A 460      -7.567  -9.297  18.005  1.00 83.68           N  
ATOM   3575  CA  GLU A 460      -8.864  -8.787  17.572  1.00 83.68           C  
ATOM   3576  C   GLU A 460      -8.708  -7.754  16.460  1.00 83.68           C  
ATOM   3577  CB  GLU A 460      -9.624  -8.178  18.753  1.00 83.68           C  
ATOM   3578  O   GLU A 460      -9.458  -7.768  15.482  1.00 83.68           O  
ATOM   3579  CG  GLU A 460     -11.060  -7.793  18.428  1.00 83.68           C  
ATOM   3580  CD  GLU A 460     -11.866  -7.391  19.653  1.00 83.68           C  
ATOM   3581  OE1 GLU A 460     -13.046  -7.002  19.503  1.00 83.68           O  
ATOM   3582  OE2 GLU A 460     -11.311  -7.465  20.773  1.00 83.68           O  
ATOM   3583  N   ALA A 461      -7.761  -6.861  16.580  1.00 85.66           N  
ATOM   3584  CA  ALA A 461      -7.481  -5.840  15.573  1.00 85.66           C  
ATOM   3585  C   ALA A 461      -7.069  -6.475  14.248  1.00 85.66           C  
ATOM   3586  CB  ALA A 461      -6.391  -4.891  16.067  1.00 85.66           C  
ATOM   3587  O   ALA A 461      -7.491  -6.025  13.180  1.00 85.66           O  
ATOM   3588  N   MET A 462      -6.270  -7.427  14.356  1.00 87.61           N  
ATOM   3589  CA  MET A 462      -5.814  -8.177  13.189  1.00 87.61           C  
ATOM   3590  C   MET A 462      -6.990  -8.821  12.463  1.00 87.61           C  
ATOM   3591  CB  MET A 462      -4.803  -9.249  13.600  1.00 87.61           C  
ATOM   3592  O   MET A 462      -7.056  -8.794  11.233  1.00 87.61           O  
ATOM   3593  CG  MET A 462      -4.237 -10.038  12.430  1.00 87.61           C  
ATOM   3594  SD  MET A 462      -3.478 -11.624  12.954  1.00 87.61           S  
ATOM   3595  CE  MET A 462      -4.855 -12.344  13.891  1.00 87.61           C  
ATOM   3596  N   ALA A 463      -7.935  -9.478  13.213  1.00 82.63           N  
ATOM   3597  CA  ALA A 463      -9.097 -10.151  12.638  1.00 82.63           C  
ATOM   3598  C   ALA A 463      -9.975  -9.167  11.870  1.00 82.63           C  
ATOM   3599  CB  ALA A 463      -9.908 -10.841  13.732  1.00 82.63           C  
ATOM   3600  O   ALA A 463     -10.406  -9.454  10.750  1.00 82.63           O  
ATOM   3601  N   ILE A 464     -10.189  -7.929  12.486  1.00 79.09           N  
ATOM   3602  CA  ILE A 464     -11.000  -6.900  11.845  1.00 79.09           C  
ATOM   3603  C   ILE A 464     -10.291  -6.389  10.594  1.00 79.09           C  
ATOM   3604  CB  ILE A 464     -11.294  -5.730  12.810  1.00 79.09           C  
ATOM   3605  O   ILE A 464     -10.921  -6.193   9.552  1.00 79.09           O  
ATOM   3606  CG1 ILE A 464     -12.124  -6.217  14.004  1.00 79.09           C  
ATOM   3607  CG2 ILE A 464     -12.007  -4.590  12.076  1.00 79.09           C  
ATOM   3608  CD1 ILE A 464     -12.327  -5.167  15.087  1.00 79.09           C  
ATOM   3609  N   THR A 465      -9.005  -6.316  10.695  1.00 83.83           N  
ATOM   3610  CA  THR A 465      -8.189  -5.858   9.576  1.00 83.83           C  
ATOM   3611  C   THR A 465      -8.228  -6.865   8.430  1.00 83.83           C  
ATOM   3612  CB  THR A 465      -6.729  -5.625  10.007  1.00 83.83           C  
ATOM   3613  O   THR A 465      -8.184  -6.483   7.259  1.00 83.83           O  
ATOM   3614  CG2 THR A 465      -5.891  -5.096   8.848  1.00 83.83           C  
ATOM   3615  OG1 THR A 465      -6.700  -4.672  11.077  1.00 83.83           O  
ATOM   3616  N   GLY A 466      -8.327  -8.155   8.789  1.00 85.64           N  
ATOM   3617  CA  GLY A 466      -8.439  -9.217   7.802  1.00 85.64           C  
ATOM   3618  C   GLY A 466      -9.671  -9.090   6.926  1.00 85.64           C  
ATOM   3619  O   GLY A 466      -9.592  -9.251   5.706  1.00 85.64           O  
ATOM   3620  N   VAL A 467     -10.792  -8.742   7.541  1.00 77.76           N  
ATOM   3621  CA  VAL A 467     -12.044  -8.556   6.814  1.00 77.76           C  
ATOM   3622  C   VAL A 467     -11.914  -7.375   5.855  1.00 77.76           C  
ATOM   3623  CB  VAL A 467     -13.232  -8.334   7.776  1.00 77.76           C  
ATOM   3624  O   VAL A 467     -12.333  -7.458   4.698  1.00 77.76           O  
ATOM   3625  CG1 VAL A 467     -14.515  -8.056   6.994  1.00 77.76           C  
ATOM   3626  CG2 VAL A 467     -13.412  -9.545   8.690  1.00 77.76           C  
ATOM   3627  N   VAL A 468     -11.246  -6.344   6.330  1.00 78.93           N  
ATOM   3628  CA  VAL A 468     -11.034  -5.142   5.530  1.00 78.93           C  
ATOM   3629  C   VAL A 468     -10.077  -5.447   4.381  1.00 78.93           C  
ATOM   3630  CB  VAL A 468     -10.485  -3.979   6.387  1.00 78.93           C  
ATOM   3631  O   VAL A 468     -10.301  -5.018   3.247  1.00 78.93           O  
ATOM   3632  CG1 VAL A 468     -10.172  -2.765   5.513  1.00 78.93           C  
ATOM   3633  CG2 VAL A 468     -11.481  -3.609   7.485  1.00 78.93           C  
ATOM   3634  N   ALA A 469      -9.047  -6.225   4.682  1.00 84.44           N  
ATOM   3635  CA  ALA A 469      -8.049  -6.600   3.684  1.00 84.44           C  
ATOM   3636  C   ALA A 469      -8.683  -7.397   2.547  1.00 84.44           C  
ATOM   3637  CB  ALA A 469      -6.925  -7.404   4.331  1.00 84.44           C  
ATOM   3638  O   ALA A 469      -8.400  -7.148   1.373  1.00 84.44           O  
ATOM   3639  N   LEU A 470      -9.561  -8.402   2.924  1.00 84.83           N  
ATOM   3640  CA  LEU A 470     -10.248  -9.198   1.912  1.00 84.83           C  
ATOM   3641  C   LEU A 470     -11.105  -8.313   1.014  1.00 84.83           C  
ATOM   3642  CB  LEU A 470     -11.119 -10.269   2.574  1.00 84.83           C  
ATOM   3643  O   LEU A 470     -11.102  -8.474  -0.209  1.00 84.83           O  
ATOM   3644  CG  LEU A 470     -11.947 -11.146   1.633  1.00 84.83           C  
ATOM   3645  CD1 LEU A 470     -11.032 -12.021   0.782  1.00 84.83           C  
ATOM   3646  CD2 LEU A 470     -12.929 -12.002   2.425  1.00 84.83           C  
ATOM   3647  N   MET A 471     -11.761  -7.350   1.653  1.00 80.55           N  
ATOM   3648  CA  MET A 471     -12.613  -6.440   0.894  1.00 80.55           C  
ATOM   3649  C   MET A 471     -11.786  -5.596  -0.069  1.00 80.55           C  
ATOM   3650  CB  MET A 471     -13.406  -5.532   1.836  1.00 80.55           C  
ATOM   3651  O   MET A 471     -12.147  -5.446  -1.238  1.00 80.55           O  
ATOM   3652  CG  MET A 471     -14.446  -6.268   2.665  1.00 80.55           C  
ATOM   3653  SD  MET A 471     -15.853  -6.871   1.654  1.00 80.55           S  
ATOM   3654  CE  MET A 471     -16.622  -5.291   1.201  1.00 80.55           C  
ATOM   3655  N   ILE A 472     -10.650  -5.085   0.348  1.00 79.74           N  
ATOM   3656  CA  ILE A 472      -9.792  -4.222  -0.456  1.00 79.74           C  
ATOM   3657  C   ILE A 472      -9.233  -5.008  -1.639  1.00 79.74           C  
ATOM   3658  CB  ILE A 472      -8.640  -3.628   0.386  1.00 79.74           C  
ATOM   3659  O   ILE A 472      -9.194  -4.505  -2.764  1.00 79.74           O  
ATOM   3660  CG1 ILE A 472      -9.195  -2.686   1.461  1.00 79.74           C  
ATOM   3661  CG2 ILE A 472      -7.634  -2.902  -0.512  1.00 79.74           C  
ATOM   3662  CD1 ILE A 472      -8.148  -2.189   2.448  1.00 79.74           C  
ATOM   3663  N   MET A 473      -8.943  -6.259  -1.353  1.00 83.09           N  
ATOM   3664  CA  MET A 473      -8.376  -7.109  -2.396  1.00 83.09           C  
ATOM   3665  C   MET A 473      -9.396  -7.369  -3.500  1.00 83.09           C  
ATOM   3666  CB  MET A 473      -7.894  -8.435  -1.806  1.00 83.09           C  
ATOM   3667  O   MET A 473      -9.095  -7.197  -4.682  1.00 83.09           O  
ATOM   3668  CG  MET A 473      -6.721  -8.290  -0.850  1.00 83.09           C  
ATOM   3669  SD  MET A 473      -6.294  -9.868  -0.016  1.00 83.09           S  
ATOM   3670  CE  MET A 473      -5.821 -10.871  -1.453  1.00 83.09           C  
ATOM   3671  N   THR A 474     -10.551  -7.761  -3.118  1.00 82.15           N  
ATOM   3672  CA  THR A 474     -11.572  -8.149  -4.084  1.00 82.15           C  
ATOM   3673  C   THR A 474     -12.159  -6.921  -4.775  1.00 82.15           C  
ATOM   3674  CB  THR A 474     -12.701  -8.952  -3.412  1.00 82.15           C  
ATOM   3675  O   THR A 474     -12.489  -6.968  -5.962  1.00 82.15           O  
ATOM   3676  CG2 THR A 474     -12.183 -10.279  -2.867  1.00 82.15           C  
ATOM   3677  OG1 THR A 474     -13.246  -8.185  -2.331  1.00 82.15           O  
ATOM   3678  N   VAL A 475     -12.206  -5.794  -4.122  1.00 76.50           N  
ATOM   3679  CA  VAL A 475     -12.764  -4.562  -4.671  1.00 76.50           C  
ATOM   3680  C   VAL A 475     -11.825  -3.997  -5.734  1.00 76.50           C  
ATOM   3681  CB  VAL A 475     -13.012  -3.510  -3.566  1.00 76.50           C  
ATOM   3682  O   VAL A 475     -12.274  -3.536  -6.786  1.00 76.50           O  
ATOM   3683  CG1 VAL A 475     -13.336  -2.149  -4.180  1.00 76.50           C  
ATOM   3684  CG2 VAL A 475     -14.139  -3.965  -2.641  1.00 76.50           C  
ATOM   3685  N   THR A 476     -10.534  -3.961  -5.344  1.00 74.28           N  
ATOM   3686  CA  THR A 476      -9.552  -3.478  -6.308  1.00 74.28           C  
ATOM   3687  C   THR A 476      -9.562  -4.339  -7.567  1.00 74.28           C  
ATOM   3688  CB  THR A 476      -8.136  -3.463  -5.703  1.00 74.28           C  
ATOM   3689  O   THR A 476      -9.409  -3.826  -8.678  1.00 74.28           O  
ATOM   3690  CG2 THR A 476      -8.030  -2.441  -4.577  1.00 74.28           C  
ATOM   3691  OG1 THR A 476      -7.831  -4.764  -5.184  1.00 74.28           O  
ATOM   3692  N   PHE A 477      -9.714  -5.658  -7.276  1.00 79.62           N  
ATOM   3693  CA  PHE A 477      -9.834  -6.594  -8.387  1.00 79.62           C  
ATOM   3694  C   PHE A 477     -11.080  -6.297  -9.213  1.00 79.62           C  
ATOM   3695  CB  PHE A 477      -9.876  -8.037  -7.875  1.00 79.62           C  
ATOM   3696  O   PHE A 477     -11.023  -6.269 -10.444  1.00 79.62           O  
ATOM   3697  CG  PHE A 477      -9.730  -9.071  -8.959  1.00 79.62           C  
ATOM   3698  CD1 PHE A 477     -10.683 -10.069  -9.119  1.00 79.62           C  
ATOM   3699  CD2 PHE A 477      -8.640  -9.043  -9.818  1.00 79.62           C  
ATOM   3700  CE1 PHE A 477     -10.550 -11.028 -10.121  1.00 79.62           C  
ATOM   3701  CE2 PHE A 477      -8.500  -9.997 -10.822  1.00 79.62           C  
ATOM   3702  CZ  PHE A 477      -9.456 -10.989 -10.971  1.00 79.62           C  
ATOM   3703  N   PHE A 478     -12.199  -6.059  -8.587  1.00 78.96           N  
ATOM   3704  CA  PHE A 478     -13.459  -5.681  -9.216  1.00 78.96           C  
ATOM   3705  C   PHE A 478     -13.338  -4.323  -9.898  1.00 78.96           C  
ATOM   3706  CB  PHE A 478     -14.589  -5.651  -8.183  1.00 78.96           C  
ATOM   3707  O   PHE A 478     -13.832  -4.136 -11.011  1.00 78.96           O  
ATOM   3708  CG  PHE A 478     -15.940  -5.345  -8.770  1.00 78.96           C  
ATOM   3709  CD1 PHE A 478     -16.485  -4.071  -8.669  1.00 78.96           C  
ATOM   3710  CD2 PHE A 478     -16.666  -6.333  -9.422  1.00 78.96           C  
ATOM   3711  CE1 PHE A 478     -17.736  -3.786  -9.211  1.00 78.96           C  
ATOM   3712  CE2 PHE A 478     -17.917  -6.055  -9.967  1.00 78.96           C  
ATOM   3713  CZ  PHE A 478     -18.450  -4.781  -9.860  1.00 78.96           C  
ATOM   3714  N   GLY A 479     -12.617  -3.278  -9.197  1.00 70.45           N  
ATOM   3715  CA  GLY A 479     -12.354  -1.956  -9.745  1.00 70.45           C  
ATOM   3716  C   GLY A 479     -11.620  -1.996 -11.072  1.00 70.45           C  
ATOM   3717  O   GLY A 479     -11.873  -1.170 -11.952  1.00 70.45           O  
ATOM   3718  N   ASP A 480     -10.730  -3.003 -11.167  1.00 71.01           N  
ATOM   3719  CA  ASP A 480      -9.987  -3.187 -12.410  1.00 71.01           C  
ATOM   3720  C   ASP A 480     -10.925  -3.530 -13.565  1.00 71.01           C  
ATOM   3721  CB  ASP A 480      -8.930  -4.281 -12.248  1.00 71.01           C  
ATOM   3722  O   ASP A 480     -10.748  -3.040 -14.682  1.00 71.01           O  
ATOM   3723  CG  ASP A 480      -7.893  -4.273 -13.356  1.00 71.01           C  
ATOM   3724  OD1 ASP A 480      -7.469  -3.179 -13.788  1.00 71.01           O  
ATOM   3725  OD2 ASP A 480      -7.497  -5.371 -13.805  1.00 71.01           O  
ATOM   3726  N   MET A 481     -11.911  -4.414 -13.232  1.00 77.27           N  
ATOM   3727  CA  MET A 481     -12.931  -4.770 -14.215  1.00 77.27           C  
ATOM   3728  C   MET A 481     -13.722  -3.540 -14.648  1.00 77.27           C  
ATOM   3729  CB  MET A 481     -13.878  -5.828 -13.647  1.00 77.27           C  
ATOM   3730  O   MET A 481     -13.897  -3.300 -15.844  1.00 77.27           O  
ATOM   3731  CG  MET A 481     -15.031  -6.180 -14.574  1.00 77.27           C  
ATOM   3732  SD  MET A 481     -16.337  -7.157 -13.733  1.00 77.27           S  
ATOM   3733  CE  MET A 481     -17.301  -5.818 -12.978  1.00 77.27           C  
ATOM   3734  N   ILE A 482     -14.170  -2.732 -13.726  1.00 71.79           N  
ATOM   3735  CA  ILE A 482     -14.965  -1.536 -13.986  1.00 71.79           C  
ATOM   3736  C   ILE A 482     -14.148  -0.544 -14.810  1.00 71.79           C  
ATOM   3737  CB  ILE A 482     -15.441  -0.878 -12.672  1.00 71.79           C  
ATOM   3738  O   ILE A 482     -14.669   0.076 -15.741  1.00 71.79           O  
ATOM   3739  CG1 ILE A 482     -16.400  -1.812 -11.923  1.00 71.79           C  
ATOM   3740  CG2 ILE A 482     -16.103   0.474 -12.954  1.00 71.79           C  
ATOM   3741  CD1 ILE A 482     -17.719  -2.051 -12.644  1.00 71.79           C  
ATOM   3742  N   ALA A 483     -12.831  -0.422 -14.459  1.00 67.25           N  
ATOM   3743  CA  ALA A 483     -11.945   0.515 -15.145  1.00 67.25           C  
ATOM   3744  C   ALA A 483     -11.703   0.084 -16.589  1.00 67.25           C  
ATOM   3745  CB  ALA A 483     -10.619   0.637 -14.400  1.00 67.25           C  
ATOM   3746  O   ALA A 483     -11.704   0.915 -17.500  1.00 67.25           O  
ATOM   3747  N   ARG A 484     -11.569  -1.172 -16.794  1.00 70.42           N  
ATOM   3748  CA  ARG A 484     -11.248  -1.688 -18.121  1.00 70.42           C  
ATOM   3749  C   ARG A 484     -12.427  -1.523 -19.074  1.00 70.42           C  
ATOM   3750  CB  ARG A 484     -10.841  -3.161 -18.042  1.00 70.42           C  
ATOM   3751  O   ARG A 484     -12.238  -1.287 -20.269  1.00 70.42           O  
ATOM   3752  CG  ARG A 484      -9.459  -3.387 -17.449  1.00 70.42           C  
ATOM   3753  CD  ARG A 484      -9.110  -4.868 -17.381  1.00 70.42           C  
ATOM   3754  NE  ARG A 484      -7.800  -5.085 -16.775  1.00 70.42           N  
ATOM   3755  NH1 ARG A 484      -7.078  -6.585 -18.377  1.00 70.42           N  
ATOM   3756  NH2 ARG A 484      -5.706  -6.019 -16.630  1.00 70.42           N  
ATOM   3757  CZ  ARG A 484      -6.864  -5.896 -17.262  1.00 70.42           C  
ATOM   3758  N   GLU A 485     -13.659  -1.633 -18.606  1.00 75.03           N  
ATOM   3759  CA  GLU A 485     -14.848  -1.532 -19.447  1.00 75.03           C  
ATOM   3760  C   GLU A 485     -15.366  -0.097 -19.501  1.00 75.03           C  
ATOM   3761  CB  GLU A 485     -15.946  -2.469 -18.940  1.00 75.03           C  
ATOM   3762  O   GLU A 485     -16.353   0.187 -20.182  1.00 75.03           O  
ATOM   3763  CG  GLU A 485     -15.626  -3.946 -19.119  1.00 75.03           C  
ATOM   3764  CD  GLU A 485     -15.565  -4.374 -20.577  1.00 75.03           C  
ATOM   3765  OE1 GLU A 485     -14.900  -5.390 -20.884  1.00 75.03           O  
ATOM   3766  OE2 GLU A 485     -16.185  -3.687 -21.419  1.00 75.03           O  
ATOM   3767  N   GLN A 486     -14.601   0.812 -18.781  1.00 69.38           N  
ATOM   3768  CA  GLN A 486     -14.971   2.223 -18.736  1.00 69.38           C  
ATOM   3769  C   GLN A 486     -16.436   2.395 -18.347  1.00 69.38           C  
ATOM   3770  CB  GLN A 486     -14.704   2.891 -20.085  1.00 69.38           C  
ATOM   3771  O   GLN A 486     -17.146   3.217 -18.930  1.00 69.38           O  
ATOM   3772  CG  GLN A 486     -13.228   2.968 -20.452  1.00 69.38           C  
ATOM   3773  CD  GLN A 486     -12.977   3.781 -21.708  1.00 69.38           C  
ATOM   3774  NE2 GLN A 486     -11.833   4.455 -21.760  1.00 69.38           N  
ATOM   3775  OE1 GLN A 486     -13.804   3.803 -22.625  1.00 69.38           O  
ATOM   3776  N   VAL A 487     -16.949   1.431 -17.428  1.00 69.57           N  
ATOM   3777  CA  VAL A 487     -18.327   1.484 -16.949  1.00 69.57           C  
ATOM   3778  C   VAL A 487     -18.624   2.871 -16.383  1.00 69.57           C  
ATOM   3779  CB  VAL A 487     -18.598   0.402 -15.880  1.00 69.57           C  
ATOM   3780  O   VAL A 487     -19.697   3.429 -16.622  1.00 69.57           O  
ATOM   3781  CG1 VAL A 487     -20.017   0.531 -15.330  1.00 69.57           C  
ATOM   3782  CG2 VAL A 487     -18.372  -0.992 -16.463  1.00 69.57           C  
ATOM   3783  N   ALA A 488     -17.633   3.429 -15.837  1.00 62.95           N  
ATOM   3784  CA  ALA A 488     -17.787   4.729 -15.190  1.00 62.95           C  
ATOM   3785  C   ALA A 488     -18.115   5.815 -16.212  1.00 62.95           C  
ATOM   3786  CB  ALA A 488     -16.521   5.093 -14.418  1.00 62.95           C  
ATOM   3787  O   ALA A 488     -18.995   6.647 -15.982  1.00 62.95           O  
ATOM   3788  N   MET A 489     -17.385   5.764 -17.343  1.00 64.94           N  
ATOM   3789  CA  MET A 489     -17.573   6.761 -18.393  1.00 64.94           C  
ATOM   3790  C   MET A 489     -18.950   6.623 -19.034  1.00 64.94           C  
ATOM   3791  CB  MET A 489     -16.484   6.631 -19.460  1.00 64.94           C  
ATOM   3792  O   MET A 489     -19.588   7.624 -19.365  1.00 64.94           O  
ATOM   3793  CG  MET A 489     -15.167   7.285 -19.074  1.00 64.94           C  
ATOM   3794  SD  MET A 489     -13.892   7.123 -20.383  1.00 64.94           S  
ATOM   3795  CE  MET A 489     -12.863   5.810 -19.669  1.00 64.94           C  
ATOM   3796  N   ARG A 490     -19.440   5.438 -19.136  1.00 72.29           N  
ATOM   3797  CA  ARG A 490     -20.765   5.196 -19.698  1.00 72.29           C  
ATOM   3798  C   ARG A 490     -21.858   5.704 -18.762  1.00 72.29           C  
ATOM   3799  CB  ARG A 490     -20.967   3.706 -19.979  1.00 72.29           C  
ATOM   3800  O   ARG A 490     -22.845   6.289 -19.212  1.00 72.29           O  
ATOM   3801  CG  ARG A 490     -20.113   3.173 -21.118  1.00 72.29           C  
ATOM   3802  CD  ARG A 490     -20.527   1.765 -21.523  1.00 72.29           C  
ATOM   3803  NE  ARG A 490     -19.685   1.242 -22.595  1.00 72.29           N  
ATOM   3804  NH1 ARG A 490     -20.608  -0.875 -22.569  1.00 72.29           N  
ATOM   3805  NH2 ARG A 490     -18.929  -0.370 -24.045  1.00 72.29           N  
ATOM   3806  CZ  ARG A 490     -19.742   0.000 -23.067  1.00 72.29           C  
ATOM   3807  N   VAL A 491     -21.683   5.397 -17.469  1.00 68.96           N  
ATOM   3808  CA  VAL A 491     -22.643   5.866 -16.475  1.00 68.96           C  
ATOM   3809  C   VAL A 491     -22.623   7.391 -16.415  1.00 68.96           C  
ATOM   3810  CB  VAL A 491     -22.349   5.273 -15.079  1.00 68.96           C  
ATOM   3811  O   VAL A 491     -23.673   8.029 -16.304  1.00 68.96           O  
ATOM   3812  CG1 VAL A 491     -23.266   5.893 -14.026  1.00 68.96           C  
ATOM   3813  CG2 VAL A 491     -22.506   3.754 -15.100  1.00 68.96           C  
ATOM   3814  N   ALA A 492     -21.410   7.899 -16.579  1.00 63.47           N  
ATOM   3815  CA  ALA A 492     -21.238   9.349 -16.566  1.00 63.47           C  
ATOM   3816  C   ALA A 492     -21.978  10.001 -17.730  1.00 63.47           C  
ATOM   3817  CB  ALA A 492     -19.755   9.709 -16.613  1.00 63.47           C  
ATOM   3818  O   ALA A 492     -22.564  11.075 -17.578  1.00 63.47           O  
ATOM   3819  N   ASP A 493     -21.922   9.334 -18.868  1.00 71.92           N  
ATOM   3820  CA  ASP A 493     -22.606   9.845 -20.052  1.00 71.92           C  
ATOM   3821  C   ASP A 493     -24.109   9.960 -19.811  1.00 71.92           C  
ATOM   3822  CB  ASP A 493     -22.335   8.943 -21.259  1.00 71.92           C  
ATOM   3823  O   ASP A 493     -24.752  10.891 -20.301  1.00 71.92           O  
ATOM   3824  CG  ASP A 493     -20.919   9.076 -21.792  1.00 71.92           C  
ATOM   3825  OD1 ASP A 493     -20.238  10.075 -21.473  1.00 71.92           O  
ATOM   3826  OD2 ASP A 493     -20.481   8.175 -22.539  1.00 71.92           O  
ATOM   3827  N   VAL A 494     -24.619   9.031 -18.979  1.00 74.41           N  
ATOM   3828  CA  VAL A 494     -26.032   9.054 -18.620  1.00 74.41           C  
ATOM   3829  C   VAL A 494     -26.311  10.237 -17.695  1.00 74.41           C  
ATOM   3830  CB  VAL A 494     -26.468   7.735 -17.944  1.00 74.41           C  
ATOM   3831  O   VAL A 494     -27.315  10.935 -17.856  1.00 74.41           O  
ATOM   3832  CG1 VAL A 494     -27.902   7.840 -17.429  1.00 74.41           C  
ATOM   3833  CG2 VAL A 494     -26.330   6.566 -18.918  1.00 74.41           C  
ATOM   3834  N   PHE A 495     -25.364  10.468 -16.767  1.00 70.00           N  
ATOM   3835  CA  PHE A 495     -25.528  11.566 -15.822  1.00 70.00           C  
ATOM   3836  C   PHE A 495     -25.481  12.910 -16.540  1.00 70.00           C  
ATOM   3837  CB  PHE A 495     -24.446  11.511 -14.739  1.00 70.00           C  
ATOM   3838  O   PHE A 495     -26.288  13.799 -16.258  1.00 70.00           O  
ATOM   3839  CG  PHE A 495     -24.802  10.634 -13.570  1.00 70.00           C  
ATOM   3840  CD1 PHE A 495     -25.372  11.176 -12.424  1.00 70.00           C  
ATOM   3841  CD2 PHE A 495     -24.566   9.266 -13.615  1.00 70.00           C  
ATOM   3842  CE1 PHE A 495     -25.702  10.366 -11.340  1.00 70.00           C  
ATOM   3843  CE2 PHE A 495     -24.893   8.451 -12.536  1.00 70.00           C  
ATOM   3844  CZ  PHE A 495     -25.460   9.003 -11.399  1.00 70.00           C  
ATOM   3845  N   VAL A 496     -24.479  12.921 -17.494  1.00 69.02           N  
ATOM   3846  CA  VAL A 496     -24.262  14.170 -18.218  1.00 69.02           C  
ATOM   3847  C   VAL A 496     -25.449  14.446 -19.138  1.00 69.02           C  
ATOM   3848  CB  VAL A 496     -22.951  14.132 -19.035  1.00 69.02           C  
ATOM   3849  O   VAL A 496     -25.822  15.602 -19.350  1.00 69.02           O  
ATOM   3850  CG1 VAL A 496     -22.831  15.371 -19.921  1.00 69.02           C  
ATOM   3851  CG2 VAL A 496     -21.746  14.018 -18.104  1.00 69.02           C  
ATOM   3852  N   ALA A 497     -26.106  13.379 -19.524  1.00 78.45           N  
ATOM   3853  CA  ALA A 497     -27.278  13.528 -20.383  1.00 78.45           C  
ATOM   3854  C   ALA A 497     -28.458  14.105 -19.606  1.00 78.45           C  
ATOM   3855  CB  ALA A 497     -27.658  12.186 -21.002  1.00 78.45           C  
ATOM   3856  O   ALA A 497     -29.248  14.880 -20.149  1.00 78.45           O  
ATOM   3857  N   VAL A 498     -28.436  13.863 -18.290  1.00 77.86           N  
ATOM   3858  CA  VAL A 498     -29.572  14.264 -17.466  1.00 77.86           C  
ATOM   3859  C   VAL A 498     -29.221  15.527 -16.683  1.00 77.86           C  
ATOM   3860  CB  VAL A 498     -29.997  13.138 -16.499  1.00 77.86           C  
ATOM   3861  O   VAL A 498     -30.071  16.399 -16.485  1.00 77.86           O  
ATOM   3862  CG1 VAL A 498     -31.148  13.598 -15.606  1.00 77.86           C  
ATOM   3863  CG2 VAL A 498     -30.390  11.885 -17.279  1.00 77.86           C  
ATOM   3864  N   ALA A 499     -27.855  15.688 -16.354  1.00 71.75           N  
ATOM   3865  CA  ALA A 499     -27.515  16.719 -15.376  1.00 71.75           C  
ATOM   3866  C   ALA A 499     -26.729  17.854 -16.027  1.00 71.75           C  
ATOM   3867  CB  ALA A 499     -26.716  16.116 -14.223  1.00 71.75           C  
ATOM   3868  O   ALA A 499     -25.803  17.610 -16.804  1.00 71.75           O  
ATOM   3869  N   ASP A 500     -27.152  19.114 -15.992  1.00 72.21           N  
ATOM   3870  CA  ASP A 500     -26.543  20.297 -16.592  1.00 72.21           C  
ATOM   3871  C   ASP A 500     -25.689  21.051 -15.575  1.00 72.21           C  
ATOM   3872  CB  ASP A 500     -27.619  21.223 -17.165  1.00 72.21           C  
ATOM   3873  O   ASP A 500     -24.731  21.733 -15.945  1.00 72.21           O  
ATOM   3874  CG  ASP A 500     -28.380  20.601 -18.323  1.00 72.21           C  
ATOM   3875  OD1 ASP A 500     -27.772  19.862 -19.126  1.00 72.21           O  
ATOM   3876  OD2 ASP A 500     -29.599  20.856 -18.434  1.00 72.21           O  
ATOM   3877  N   SER A 501     -25.928  20.671 -14.221  1.00 79.90           N  
ATOM   3878  CA  SER A 501     -25.251  21.424 -13.170  1.00 79.90           C  
ATOM   3879  C   SER A 501     -24.612  20.491 -12.147  1.00 79.90           C  
ATOM   3880  CB  SER A 501     -26.229  22.368 -12.470  1.00 79.90           C  
ATOM   3881  O   SER A 501     -25.029  19.340 -12.002  1.00 79.90           O  
ATOM   3882  OG  SER A 501     -27.143  21.641 -11.667  1.00 79.90           O  
ATOM   3883  N   PRO A 502     -23.410  20.818 -11.544  1.00 79.16           N  
ATOM   3884  CA  PRO A 502     -22.746  20.045 -10.492  1.00 79.16           C  
ATOM   3885  C   PRO A 502     -23.683  19.692  -9.338  1.00 79.16           C  
ATOM   3886  CB  PRO A 502     -21.628  20.978 -10.021  1.00 79.16           C  
ATOM   3887  O   PRO A 502     -23.599  18.593  -8.784  1.00 79.16           O  
ATOM   3888  CG  PRO A 502     -21.378  21.889 -11.180  1.00 79.16           C  
ATOM   3889  CD  PRO A 502     -22.669  22.083 -11.921  1.00 79.16           C  
ATOM   3890  N   LEU A 503     -24.606  20.576  -9.009  1.00 84.08           N  
ATOM   3891  CA  LEU A 503     -25.541  20.344  -7.914  1.00 84.08           C  
ATOM   3892  C   LEU A 503     -26.508  19.215  -8.255  1.00 84.08           C  
ATOM   3893  CB  LEU A 503     -26.321  21.621  -7.594  1.00 84.08           C  
ATOM   3894  O   LEU A 503     -26.811  18.374  -7.406  1.00 84.08           O  
ATOM   3895  CG  LEU A 503     -27.280  21.550  -6.404  1.00 84.08           C  
ATOM   3896  CD1 LEU A 503     -26.504  21.329  -5.110  1.00 84.08           C  
ATOM   3897  CD2 LEU A 503     -28.122  22.819  -6.319  1.00 84.08           C  
ATOM   3898  N   THR A 504     -26.981  19.196  -9.545  1.00 83.82           N  
ATOM   3899  CA  THR A 504     -27.907  18.149  -9.962  1.00 83.82           C  
ATOM   3900  C   THR A 504     -27.243  16.777  -9.885  1.00 83.82           C  
ATOM   3901  CB  THR A 504     -28.420  18.394 -11.393  1.00 83.82           C  
ATOM   3902  O   THR A 504     -27.863  15.804  -9.451  1.00 83.82           O  
ATOM   3903  CG2 THR A 504     -29.504  17.389 -11.769  1.00 83.82           C  
ATOM   3904  OG1 THR A 504     -28.960  19.718 -11.480  1.00 83.82           O  
ATOM   3905  N   VAL A 505     -26.020  16.757 -10.188  1.00 83.61           N  
ATOM   3906  CA  VAL A 505     -25.260  15.513 -10.140  1.00 83.61           C  
ATOM   3907  C   VAL A 505     -25.106  15.055  -8.692  1.00 83.61           C  
ATOM   3908  CB  VAL A 505     -23.871  15.671 -10.799  1.00 83.61           C  
ATOM   3909  O   VAL A 505     -25.292  13.876  -8.384  1.00 83.61           O  
ATOM   3910  CG1 VAL A 505     -23.017  14.426 -10.565  1.00 83.61           C  
ATOM   3911  CG2 VAL A 505     -24.019  15.948 -12.294  1.00 83.61           C  
ATOM   3912  N   LEU A 506     -24.836  15.975  -7.827  1.00 87.68           N  
ATOM   3913  CA  LEU A 506     -24.651  15.683  -6.410  1.00 87.68           C  
ATOM   3914  C   LEU A 506     -25.941  15.155  -5.790  1.00 87.68           C  
ATOM   3915  CB  LEU A 506     -24.186  16.934  -5.660  1.00 87.68           C  
ATOM   3916  O   LEU A 506     -25.912  14.211  -4.997  1.00 87.68           O  
ATOM   3917  CG  LEU A 506     -22.717  17.324  -5.837  1.00 87.68           C  
ATOM   3918  CD1 LEU A 506     -22.450  18.685  -5.202  1.00 87.68           C  
ATOM   3919  CD2 LEU A 506     -21.806  16.259  -5.236  1.00 87.68           C  
ATOM   3920  N   ILE A 507     -27.042  15.762  -6.208  1.00 87.76           N  
ATOM   3921  CA  ILE A 507     -28.340  15.333  -5.698  1.00 87.76           C  
ATOM   3922  C   ILE A 507     -28.632  13.909  -6.164  1.00 87.76           C  
ATOM   3923  CB  ILE A 507     -29.469  16.287  -6.149  1.00 87.76           C  
ATOM   3924  O   ILE A 507     -29.112  13.080  -5.387  1.00 87.76           O  
ATOM   3925  CG1 ILE A 507     -29.300  17.662  -5.492  1.00 87.76           C  
ATOM   3926  CG2 ILE A 507     -30.841  15.690  -5.826  1.00 87.76           C  
ATOM   3927  CD1 ILE A 507     -30.251  18.724  -6.027  1.00 87.76           C  
ATOM   3928  N   MET A 508     -28.301  13.638  -7.349  1.00 86.40           N  
ATOM   3929  CA  MET A 508     -28.503  12.306  -7.911  1.00 86.40           C  
ATOM   3930  C   MET A 508     -27.647  11.273  -7.185  1.00 86.40           C  
ATOM   3931  CB  MET A 508     -28.179  12.297  -9.406  1.00 86.40           C  
ATOM   3932  O   MET A 508     -28.128  10.193  -6.840  1.00 86.40           O  
ATOM   3933  CG  MET A 508     -29.181  13.062 -10.255  1.00 86.40           C  
ATOM   3934  SD  MET A 508     -28.698  13.127 -12.024  1.00 86.40           S  
ATOM   3935  CE  MET A 508     -28.871  11.376 -12.468  1.00 86.40           C  
ATOM   3936  N   ILE A 509     -26.448  11.660  -6.957  1.00 88.60           N  
ATOM   3937  CA  ILE A 509     -25.514  10.766  -6.281  1.00 88.60           C  
ATOM   3938  C   ILE A 509     -25.974  10.531  -4.844  1.00 88.60           C  
ATOM   3939  CB  ILE A 509     -24.077  11.333  -6.297  1.00 88.60           C  
ATOM   3940  O   ILE A 509     -25.931   9.402  -4.349  1.00 88.60           O  
ATOM   3941  CG1 ILE A 509     -23.506  11.298  -7.720  1.00 88.60           C  
ATOM   3942  CG2 ILE A 509     -23.180  10.559  -5.328  1.00 88.60           C  
ATOM   3943  CD1 ILE A 509     -22.145  11.967  -7.856  1.00 88.60           C  
ATOM   3944  N   ASN A 510     -26.425  11.592  -4.164  1.00 90.40           N  
ATOM   3945  CA  ASN A 510     -26.950  11.465  -2.808  1.00 90.40           C  
ATOM   3946  C   ASN A 510     -28.132  10.501  -2.753  1.00 90.40           C  
ATOM   3947  CB  ASN A 510     -27.354  12.834  -2.259  1.00 90.40           C  
ATOM   3948  O   ASN A 510     -28.191   9.635  -1.878  1.00 90.40           O  
ATOM   3949  CG  ASN A 510     -26.169  13.637  -1.760  1.00 90.40           C  
ATOM   3950  ND2 ASN A 510     -26.344  14.949  -1.653  1.00 90.40           N  
ATOM   3951  OD1 ASN A 510     -25.105  13.083  -1.473  1.00 90.40           O  
ATOM   3952  N   ALA A 511     -29.018  10.691  -3.709  1.00 89.04           N  
ATOM   3953  CA  ALA A 511     -30.195   9.827  -3.758  1.00 89.04           C  
ATOM   3954  C   ALA A 511     -29.799   8.374  -4.001  1.00 89.04           C  
ATOM   3955  CB  ALA A 511     -31.158  10.302  -4.843  1.00 89.04           C  
ATOM   3956  O   ALA A 511     -30.320   7.465  -3.351  1.00 89.04           O  
ATOM   3957  N   LEU A 512     -28.859   8.243  -4.853  1.00 87.65           N  
ATOM   3958  CA  LEU A 512     -28.378   6.908  -5.192  1.00 87.65           C  
ATOM   3959  C   LEU A 512     -27.722   6.244  -3.986  1.00 87.65           C  
ATOM   3960  CB  LEU A 512     -27.385   6.975  -6.355  1.00 87.65           C  
ATOM   3961  O   LEU A 512     -28.064   5.113  -3.633  1.00 87.65           O  
ATOM   3962  CG  LEU A 512     -26.730   5.655  -6.764  1.00 87.65           C  
ATOM   3963  CD1 LEU A 512     -27.769   4.708  -7.354  1.00 87.65           C  
ATOM   3964  CD2 LEU A 512     -25.600   5.904  -7.758  1.00 87.65           C  
ATOM   3965  N   LEU A 513     -26.828   6.977  -3.338  1.00 89.77           N  
ATOM   3966  CA  LEU A 513     -26.074   6.438  -2.211  1.00 89.77           C  
ATOM   3967  C   LEU A 513     -26.993   6.157  -1.027  1.00 89.77           C  
ATOM   3968  CB  LEU A 513     -24.967   7.410  -1.794  1.00 89.77           C  
ATOM   3969  O   LEU A 513     -26.795   5.180  -0.301  1.00 89.77           O  
ATOM   3970  CG  LEU A 513     -23.803   7.572  -2.773  1.00 89.77           C  
ATOM   3971  CD1 LEU A 513     -22.796   8.584  -2.237  1.00 89.77           C  
ATOM   3972  CD2 LEU A 513     -23.131   6.229  -3.034  1.00 89.77           C  
ATOM   3973  N   LEU A 514     -28.057   7.016  -0.837  1.00 88.37           N  
ATOM   3974  CA  LEU A 514     -29.008   6.813   0.251  1.00 88.37           C  
ATOM   3975  C   LEU A 514     -29.820   5.541   0.032  1.00 88.37           C  
ATOM   3976  CB  LEU A 514     -29.946   8.016   0.375  1.00 88.37           C  
ATOM   3977  O   LEU A 514     -30.039   4.770   0.970  1.00 88.37           O  
ATOM   3978  CG  LEU A 514     -29.365   9.262   1.045  1.00 88.37           C  
ATOM   3979  CD1 LEU A 514     -30.338  10.431   0.925  1.00 88.37           C  
ATOM   3980  CD2 LEU A 514     -29.039   8.980   2.508  1.00 88.37           C  
ATOM   3981  N   PHE A 515     -30.177   5.363  -1.216  1.00 84.96           N  
ATOM   3982  CA  PHE A 515     -30.960   4.186  -1.574  1.00 84.96           C  
ATOM   3983  C   PHE A 515     -30.140   2.914  -1.391  1.00 84.96           C  
ATOM   3984  CB  PHE A 515     -31.455   4.288  -3.020  1.00 84.96           C  
ATOM   3985  O   PHE A 515     -30.601   1.957  -0.765  1.00 84.96           O  
ATOM   3986  CG  PHE A 515     -32.253   3.095  -3.474  1.00 84.96           C  
ATOM   3987  CD1 PHE A 515     -31.681   2.131  -4.296  1.00 84.96           C  
ATOM   3988  CD2 PHE A 515     -33.575   2.937  -3.078  1.00 84.96           C  
ATOM   3989  CE1 PHE A 515     -32.417   1.026  -4.717  1.00 84.96           C  
ATOM   3990  CE2 PHE A 515     -34.316   1.836  -3.496  1.00 84.96           C  
ATOM   3991  CZ  PHE A 515     -33.736   0.882  -4.316  1.00 84.96           C  
ATOM   3992  N   LEU A 516     -28.885   2.955  -1.948  1.00 80.30           N  
ATOM   3993  CA  LEU A 516     -28.015   1.787  -1.863  1.00 80.30           C  
ATOM   3994  C   LEU A 516     -27.558   1.554  -0.427  1.00 80.30           C  
ATOM   3995  CB  LEU A 516     -26.798   1.957  -2.777  1.00 80.30           C  
ATOM   3996  O   LEU A 516     -27.397   0.408  -0.000  1.00 80.30           O  
ATOM   3997  CG  LEU A 516     -27.064   1.881  -4.281  1.00 80.30           C  
ATOM   3998  CD1 LEU A 516     -25.784   2.159  -5.061  1.00 80.30           C  
ATOM   3999  CD2 LEU A 516     -27.638   0.518  -4.654  1.00 80.30           C  
ATOM   4000  N   GLY A 517     -27.322   2.620   0.294  1.00 78.44           N  
ATOM   4001  CA  GLY A 517     -26.883   2.572   1.680  1.00 78.44           C  
ATOM   4002  C   GLY A 517     -27.880   1.889   2.598  1.00 78.44           C  
ATOM   4003  O   GLY A 517     -27.503   1.346   3.638  1.00 78.44           O  
ATOM   4004  N   MET A 518     -29.178   1.846   2.225  1.00 78.93           N  
ATOM   4005  CA  MET A 518     -30.231   1.205   3.007  1.00 78.93           C  
ATOM   4006  C   MET A 518     -30.023  -0.305   3.066  1.00 78.93           C  
ATOM   4007  CB  MET A 518     -31.607   1.520   2.417  1.00 78.93           C  
ATOM   4008  O   MET A 518     -30.330  -0.939   4.076  1.00 78.93           O  
ATOM   4009  CG  MET A 518     -32.000   2.984   2.526  1.00 78.93           C  
ATOM   4010  SD  MET A 518     -33.547   3.367   1.616  1.00 78.93           S  
ATOM   4011  CE  MET A 518     -34.739   2.416   2.599  1.00 78.93           C  
ATOM   4012  N   PHE A 519     -29.348  -0.819   2.079  1.00 67.78           N  
ATOM   4013  CA  PHE A 519     -29.295  -2.268   1.928  1.00 67.78           C  
ATOM   4014  C   PHE A 519     -27.890  -2.790   2.203  1.00 67.78           C  
ATOM   4015  CB  PHE A 519     -29.743  -2.681   0.523  1.00 67.78           C  
ATOM   4016  O   PHE A 519     -27.723  -3.897   2.720  1.00 67.78           O  
ATOM   4017  CG  PHE A 519     -31.148  -2.261   0.185  1.00 67.78           C  
ATOM   4018  CD1 PHE A 519     -32.233  -3.032   0.583  1.00 67.78           C  
ATOM   4019  CD2 PHE A 519     -31.384  -1.093  -0.529  1.00 67.78           C  
ATOM   4020  CE1 PHE A 519     -33.535  -2.646   0.272  1.00 67.78           C  
ATOM   4021  CE2 PHE A 519     -32.682  -0.701  -0.843  1.00 67.78           C  
ATOM   4022  CZ  PHE A 519     -33.756  -1.479  -0.443  1.00 67.78           C  
ATOM   4023  N   ILE A 520     -26.994  -1.844   1.931  1.00 69.97           N  
ATOM   4024  CA  ILE A 520     -25.607  -2.298   1.922  1.00 69.97           C  
ATOM   4025  C   ILE A 520     -24.824  -1.586   3.023  1.00 69.97           C  
ATOM   4026  CB  ILE A 520     -24.942  -2.056   0.549  1.00 69.97           C  
ATOM   4027  O   ILE A 520     -25.045  -0.401   3.283  1.00 69.97           O  
ATOM   4028  CG1 ILE A 520     -25.760  -2.719  -0.565  1.00 69.97           C  
ATOM   4029  CG2 ILE A 520     -23.499  -2.571   0.550  1.00 69.97           C  
ATOM   4030  CD1 ILE A 520     -25.256  -2.413  -1.969  1.00 69.97           C  
ATOM   4031  N   ASP A 521     -23.907  -2.361   3.745  1.00 70.94           N  
ATOM   4032  CA  ASP A 521     -23.007  -1.804   4.750  1.00 70.94           C  
ATOM   4033  C   ASP A 521     -22.137  -0.698   4.157  1.00 70.94           C  
ATOM   4034  CB  ASP A 521     -22.125  -2.903   5.348  1.00 70.94           C  
ATOM   4035  O   ASP A 521     -21.795  -0.737   2.973  1.00 70.94           O  
ATOM   4036  CG  ASP A 521     -21.165  -2.384   6.404  1.00 70.94           C  
ATOM   4037  OD1 ASP A 521     -21.620  -1.982   7.497  1.00 70.94           O  
ATOM   4038  OD2 ASP A 521     -19.943  -2.374   6.140  1.00 70.94           O  
ATOM   4039  N   ALA A 522     -21.759   0.379   4.963  1.00 78.24           N  
ATOM   4040  CA  ALA A 522     -21.064   1.587   4.527  1.00 78.24           C  
ATOM   4041  C   ALA A 522     -19.749   1.244   3.833  1.00 78.24           C  
ATOM   4042  CB  ALA A 522     -20.809   2.512   5.714  1.00 78.24           C  
ATOM   4043  O   ALA A 522     -19.477   1.725   2.730  1.00 78.24           O  
ATOM   4044  N   LEU A 523     -18.973   0.328   4.490  1.00 73.43           N  
ATOM   4045  CA  LEU A 523     -17.666  -0.018   3.942  1.00 73.43           C  
ATOM   4046  C   LEU A 523     -17.811  -0.766   2.621  1.00 73.43           C  
ATOM   4047  CB  LEU A 523     -16.874  -0.868   4.939  1.00 73.43           C  
ATOM   4048  O   LEU A 523     -17.075  -0.500   1.668  1.00 73.43           O  
ATOM   4049  CG  LEU A 523     -16.409  -0.162   6.213  1.00 73.43           C  
ATOM   4050  CD1 LEU A 523     -15.668  -1.139   7.120  1.00 73.43           C  
ATOM   4051  CD2 LEU A 523     -15.525   1.033   5.870  1.00 73.43           C  
ATOM   4052  N   ALA A 524     -18.809  -1.622   2.522  1.00 68.82           N  
ATOM   4053  CA  ALA A 524     -19.087  -2.378   1.304  1.00 68.82           C  
ATOM   4054  C   ALA A 524     -19.540  -1.455   0.177  1.00 68.82           C  
ATOM   4055  CB  ALA A 524     -20.144  -3.447   1.570  1.00 68.82           C  
ATOM   4056  O   ALA A 524     -19.096  -1.594  -0.965  1.00 68.82           O  
ATOM   4057  N   LEU A 525     -20.398  -0.563   0.572  1.00 80.54           N  
ATOM   4058  CA  LEU A 525     -20.927   0.378  -0.410  1.00 80.54           C  
ATOM   4059  C   LEU A 525     -19.817   1.265  -0.965  1.00 80.54           C  
ATOM   4060  CB  LEU A 525     -22.024   1.244   0.213  1.00 80.54           C  
ATOM   4061  O   LEU A 525     -19.791   1.558  -2.162  1.00 80.54           O  
ATOM   4062  CG  LEU A 525     -22.780   2.171  -0.740  1.00 80.54           C  
ATOM   4063  CD1 LEU A 525     -23.465   1.360  -1.836  1.00 80.54           C  
ATOM   4064  CD2 LEU A 525     -23.797   3.011   0.025  1.00 80.54           C  
ATOM   4065  N   GLN A 526     -18.851   1.679  -0.107  1.00 82.49           N  
ATOM   4066  CA  GLN A 526     -17.729   2.506  -0.538  1.00 82.49           C  
ATOM   4067  C   GLN A 526     -16.880   1.782  -1.580  1.00 82.49           C  
ATOM   4068  CB  GLN A 526     -16.864   2.905   0.659  1.00 82.49           C  
ATOM   4069  O   GLN A 526     -16.481   2.376  -2.584  1.00 82.49           O  
ATOM   4070  CG  GLN A 526     -17.453   4.033   1.495  1.00 82.49           C  
ATOM   4071  CD  GLN A 526     -16.518   4.498   2.595  1.00 82.49           C  
ATOM   4072  NE2 GLN A 526     -16.870   5.602   3.245  1.00 82.49           N  
ATOM   4073  OE1 GLN A 526     -15.488   3.870   2.860  1.00 82.49           O  
ATOM   4074  N   PHE A 527     -16.625   0.588  -1.357  1.00 70.10           N  
ATOM   4075  CA  PHE A 527     -15.783  -0.196  -2.253  1.00 70.10           C  
ATOM   4076  C   PHE A 527     -16.503  -0.472  -3.568  1.00 70.10           C  
ATOM   4077  CB  PHE A 527     -15.374  -1.516  -1.592  1.00 70.10           C  
ATOM   4078  O   PHE A 527     -15.865  -0.606  -4.615  1.00 70.10           O  
ATOM   4079  CG  PHE A 527     -14.245  -1.377  -0.608  1.00 70.10           C  
ATOM   4080  CD1 PHE A 527     -12.981  -0.981  -1.029  1.00 70.10           C  
ATOM   4081  CD2 PHE A 527     -14.446  -1.644   0.740  1.00 70.10           C  
ATOM   4082  CE1 PHE A 527     -11.934  -0.851  -0.120  1.00 70.10           C  
ATOM   4083  CE2 PHE A 527     -13.404  -1.517   1.655  1.00 70.10           C  
ATOM   4084  CZ  PHE A 527     -12.149  -1.122   1.222  1.00 70.10           C  
ATOM   4085  N   LEU A 528     -17.761  -0.436  -3.530  1.00 70.91           N  
ATOM   4086  CA  LEU A 528     -18.585  -0.813  -4.674  1.00 70.91           C  
ATOM   4087  C   LEU A 528     -18.851   0.389  -5.573  1.00 70.91           C  
ATOM   4088  CB  LEU A 528     -19.911  -1.416  -4.204  1.00 70.91           C  
ATOM   4089  O   LEU A 528     -18.580   0.343  -6.775  1.00 70.91           O  
ATOM   4090  CG  LEU A 528     -20.873  -1.878  -5.300  1.00 70.91           C  
ATOM   4091  CD1 LEU A 528     -21.486  -3.226  -4.935  1.00 70.91           C  
ATOM   4092  CD2 LEU A 528     -21.961  -0.835  -5.530  1.00 70.91           C  
ATOM   4093  N   VAL A 529     -19.299   1.474  -5.000  1.00 78.63           N  
ATOM   4094  CA  VAL A 529     -19.920   2.544  -5.775  1.00 78.63           C  
ATOM   4095  C   VAL A 529     -18.906   3.659  -6.021  1.00 78.63           C  
ATOM   4096  CB  VAL A 529     -21.170   3.108  -5.063  1.00 78.63           C  
ATOM   4097  O   VAL A 529     -18.902   4.279  -7.087  1.00 78.63           O  
ATOM   4098  CG1 VAL A 529     -21.762   4.273  -5.854  1.00 78.63           C  
ATOM   4099  CG2 VAL A 529     -22.212   2.008  -4.865  1.00 78.63           C  
ATOM   4100  N   LEU A 530     -17.893   3.793  -5.107  1.00 82.87           N  
ATOM   4101  CA  LEU A 530     -17.017   4.960  -5.143  1.00 82.87           C  
ATOM   4102  C   LEU A 530     -16.096   4.911  -6.358  1.00 82.87           C  
ATOM   4103  CB  LEU A 530     -16.185   5.046  -3.861  1.00 82.87           C  
ATOM   4104  O   LEU A 530     -15.907   5.920  -7.040  1.00 82.87           O  
ATOM   4105  CG  LEU A 530     -16.915   5.541  -2.611  1.00 82.87           C  
ATOM   4106  CD1 LEU A 530     -15.950   5.627  -1.433  1.00 82.87           C  
ATOM   4107  CD2 LEU A 530     -17.568   6.894  -2.874  1.00 82.87           C  
ATOM   4108  N   PRO A 531     -15.490   3.737  -6.675  1.00 71.34           N  
ATOM   4109  CA  PRO A 531     -14.656   3.713  -7.878  1.00 71.34           C  
ATOM   4110  C   PRO A 531     -15.414   4.148  -9.131  1.00 71.34           C  
ATOM   4111  CB  PRO A 531     -14.227   2.247  -7.982  1.00 71.34           C  
ATOM   4112  O   PRO A 531     -14.816   4.702 -10.057  1.00 71.34           O  
ATOM   4113  CG  PRO A 531     -14.276   1.735  -6.578  1.00 71.34           C  
ATOM   4114  CD  PRO A 531     -15.401   2.422  -5.859  1.00 71.34           C  
ATOM   4115  N   MET A 532     -16.725   3.986  -9.007  1.00 74.99           N  
ATOM   4116  CA  MET A 532     -17.571   4.359 -10.137  1.00 74.99           C  
ATOM   4117  C   MET A 532     -17.949   5.835 -10.069  1.00 74.99           C  
ATOM   4118  CB  MET A 532     -18.834   3.496 -10.171  1.00 74.99           C  
ATOM   4119  O   MET A 532     -17.973   6.521 -11.092  1.00 74.99           O  
ATOM   4120  CG  MET A 532     -18.575   2.044 -10.539  1.00 74.99           C  
ATOM   4121  SD  MET A 532     -20.106   1.033 -10.531  1.00 74.99           S  
ATOM   4122  CE  MET A 532     -21.022   1.829 -11.880  1.00 74.99           C  
ATOM   4123  N   LEU A 533     -18.063   6.461  -8.917  1.00 83.27           N  
ATOM   4124  CA  LEU A 533     -18.596   7.807  -8.735  1.00 83.27           C  
ATOM   4125  C   LEU A 533     -17.479   8.844  -8.781  1.00 83.27           C  
ATOM   4126  CB  LEU A 533     -19.350   7.909  -7.406  1.00 83.27           C  
ATOM   4127  O   LEU A 533     -17.704   9.987  -9.184  1.00 83.27           O  
ATOM   4128  CG  LEU A 533     -20.662   7.130  -7.310  1.00 83.27           C  
ATOM   4129  CD1 LEU A 533     -21.329   7.380  -5.961  1.00 83.27           C  
ATOM   4130  CD2 LEU A 533     -21.597   7.512  -8.453  1.00 83.27           C  
ATOM   4131  N   ILE A 534     -16.227   8.443  -8.388  1.00 82.81           N  
ATOM   4132  CA  ILE A 534     -15.105   9.367  -8.267  1.00 82.81           C  
ATOM   4133  C   ILE A 534     -14.784   9.970  -9.633  1.00 82.81           C  
ATOM   4134  CB  ILE A 534     -13.857   8.668  -7.683  1.00 82.81           C  
ATOM   4135  O   ILE A 534     -14.649  11.189  -9.765  1.00 82.81           O  
ATOM   4136  CG1 ILE A 534     -14.057   8.377  -6.192  1.00 82.81           C  
ATOM   4137  CG2 ILE A 534     -12.604   9.520  -7.912  1.00 82.81           C  
ATOM   4138  CD1 ILE A 534     -12.906   7.613  -5.551  1.00 82.81           C  
ATOM   4139  N   PRO A 535     -14.702   9.128 -10.684  1.00 72.75           N  
ATOM   4140  CA  PRO A 535     -14.417   9.714 -11.995  1.00 72.75           C  
ATOM   4141  C   PRO A 535     -15.501  10.686 -12.455  1.00 72.75           C  
ATOM   4142  CB  PRO A 535     -14.348   8.495 -12.919  1.00 72.75           C  
ATOM   4143  O   PRO A 535     -15.206  11.664 -13.147  1.00 72.75           O  
ATOM   4144  CG  PRO A 535     -14.003   7.353 -12.019  1.00 72.75           C  
ATOM   4145  CD  PRO A 535     -14.615   7.605 -10.671  1.00 72.75           C  
ATOM   4146  N   ILE A 536     -16.781  10.436 -12.022  1.00 78.36           N  
ATOM   4147  CA  ILE A 536     -17.889  11.323 -12.357  1.00 78.36           C  
ATOM   4148  C   ILE A 536     -17.706  12.666 -11.654  1.00 78.36           C  
ATOM   4149  CB  ILE A 536     -19.249  10.698 -11.974  1.00 78.36           C  
ATOM   4150  O   ILE A 536     -17.876  13.723 -12.267  1.00 78.36           O  
ATOM   4151  CG1 ILE A 536     -19.477   9.396 -12.751  1.00 78.36           C  
ATOM   4152  CG2 ILE A 536     -20.389  11.691 -12.223  1.00 78.36           C  
ATOM   4153  CD1 ILE A 536     -20.681   8.595 -12.276  1.00 78.36           C  
ATOM   4154  N   ALA A 537     -17.320  12.576 -10.392  1.00 83.45           N  
ATOM   4155  CA  ALA A 537     -17.074  13.783  -9.606  1.00 83.45           C  
ATOM   4156  C   ALA A 537     -15.957  14.620 -10.221  1.00 83.45           C  
ATOM   4157  CB  ALA A 537     -16.730  13.418  -8.164  1.00 83.45           C  
ATOM   4158  O   ALA A 537     -16.048  15.849 -10.270  1.00 83.45           O  
ATOM   4159  N   MET A 538     -14.913  13.988 -10.773  1.00 77.98           N  
ATOM   4160  CA  MET A 538     -13.757  14.647 -11.374  1.00 77.98           C  
ATOM   4161  C   MET A 538     -14.146  15.353 -12.668  1.00 77.98           C  
ATOM   4162  CB  MET A 538     -12.642  13.636 -11.645  1.00 77.98           C  
ATOM   4163  O   MET A 538     -13.657  16.447 -12.955  1.00 77.98           O  
ATOM   4164  CG  MET A 538     -11.958  13.126 -10.387  1.00 77.98           C  
ATOM   4165  SD  MET A 538     -10.673  11.866 -10.747  1.00 77.98           S  
ATOM   4166  CE  MET A 538      -9.342  12.935 -11.363  1.00 77.98           C  
ATOM   4167  N   GLN A 539     -15.031  14.772 -13.335  1.00 70.74           N  
ATOM   4168  CA  GLN A 539     -15.481  15.323 -14.609  1.00 70.74           C  
ATOM   4169  C   GLN A 539     -16.260  16.619 -14.404  1.00 70.74           C  
ATOM   4170  CB  GLN A 539     -16.342  14.306 -15.360  1.00 70.74           C  
ATOM   4171  O   GLN A 539     -16.180  17.534 -15.226  1.00 70.74           O  
ATOM   4172  CG  GLN A 539     -16.658  14.708 -16.794  1.00 70.74           C  
ATOM   4173  CD  GLN A 539     -17.419  13.635 -17.550  1.00 70.74           C  
ATOM   4174  NE2 GLN A 539     -17.456  13.754 -18.873  1.00 70.74           N  
ATOM   4175  OE1 GLN A 539     -17.969  12.705 -16.950  1.00 70.74           O  
ATOM   4176  N   PHE A 540     -17.008  16.689 -13.286  1.00 78.51           N  
ATOM   4177  CA  PHE A 540     -17.816  17.869 -13.004  1.00 78.51           C  
ATOM   4178  C   PHE A 540     -17.049  18.855 -12.131  1.00 78.51           C  
ATOM   4179  CB  PHE A 540     -19.129  17.473 -12.321  1.00 78.51           C  
ATOM   4180  O   PHE A 540     -17.625  19.818 -11.620  1.00 78.51           O  
ATOM   4181  CG  PHE A 540     -20.158  16.910 -13.264  1.00 78.51           C  
ATOM   4182  CD1 PHE A 540     -21.065  17.746 -13.905  1.00 78.51           C  
ATOM   4183  CD2 PHE A 540     -20.218  15.545 -13.510  1.00 78.51           C  
ATOM   4184  CE1 PHE A 540     -22.018  17.228 -14.778  1.00 78.51           C  
ATOM   4185  CE2 PHE A 540     -21.168  15.020 -14.382  1.00 78.51           C  
ATOM   4186  CZ  PHE A 540     -22.068  15.863 -15.014  1.00 78.51           C  
ATOM   4187  N   ASN A 541     -15.684  18.509 -11.838  1.00 77.55           N  
ATOM   4188  CA  ASN A 541     -14.770  19.365 -11.089  1.00 77.55           C  
ATOM   4189  C   ASN A 541     -15.226  19.542  -9.643  1.00 77.55           C  
ATOM   4190  CB  ASN A 541     -14.629  20.727 -11.772  1.00 77.55           C  
ATOM   4191  O   ASN A 541     -15.173  20.648  -9.103  1.00 77.55           O  
ATOM   4192  CG  ASN A 541     -13.906  20.641 -13.102  1.00 77.55           C  
ATOM   4193  ND2 ASN A 541     -14.458  21.291 -14.120  1.00 77.55           N  
ATOM   4194  OD1 ASN A 541     -12.861  19.995 -13.214  1.00 77.55           O  
ATOM   4195  N   ILE A 542     -15.818  18.499  -9.095  1.00 82.44           N  
ATOM   4196  CA  ILE A 542     -16.178  18.483  -7.682  1.00 82.44           C  
ATOM   4197  C   ILE A 542     -14.952  18.136  -6.840  1.00 82.44           C  
ATOM   4198  CB  ILE A 542     -17.322  17.483  -7.401  1.00 82.44           C  
ATOM   4199  O   ILE A 542     -14.194  17.225  -7.183  1.00 82.44           O  
ATOM   4200  CG1 ILE A 542     -18.579  17.875  -8.185  1.00 82.44           C  
ATOM   4201  CG2 ILE A 542     -17.615  17.405  -5.899  1.00 82.44           C  
ATOM   4202  CD1 ILE A 542     -19.692  16.837  -8.130  1.00 82.44           C  
ATOM   4203  N   ASP A 543     -14.684  18.903  -5.822  1.00 84.44           N  
ATOM   4204  CA  ASP A 543     -13.583  18.614  -4.908  1.00 84.44           C  
ATOM   4205  C   ASP A 543     -13.738  17.231  -4.281  1.00 84.44           C  
ATOM   4206  CB  ASP A 543     -13.501  19.681  -3.814  1.00 84.44           C  
ATOM   4207  O   ASP A 543     -14.790  16.910  -3.724  1.00 84.44           O  
ATOM   4208  CG  ASP A 543     -12.272  19.534  -2.934  1.00 84.44           C  
ATOM   4209  OD1 ASP A 543     -12.388  19.003  -1.809  1.00 84.44           O  
ATOM   4210  OD2 ASP A 543     -11.179  19.957  -3.369  1.00 84.44           O  
ATOM   4211  N   LEU A 544     -12.793  16.339  -4.354  1.00 87.21           N  
ATOM   4212  CA  LEU A 544     -12.853  14.945  -3.927  1.00 87.21           C  
ATOM   4213  C   LEU A 544     -12.838  14.842  -2.406  1.00 87.21           C  
ATOM   4214  CB  LEU A 544     -11.684  14.153  -4.517  1.00 87.21           C  
ATOM   4215  O   LEU A 544     -13.289  13.842  -1.843  1.00 87.21           O  
ATOM   4216  CG  LEU A 544     -11.713  13.925  -6.029  1.00 87.21           C  
ATOM   4217  CD1 LEU A 544     -10.464  13.173  -6.475  1.00 87.21           C  
ATOM   4218  CD2 LEU A 544     -12.973  13.165  -6.431  1.00 87.21           C  
ATOM   4219  N   ILE A 545     -12.328  15.920  -1.750  1.00 85.95           N  
ATOM   4220  CA  ILE A 545     -12.354  15.925  -0.292  1.00 85.95           C  
ATOM   4221  C   ILE A 545     -13.787  16.121   0.198  1.00 85.95           C  
ATOM   4222  CB  ILE A 545     -11.435  17.025   0.286  1.00 85.95           C  
ATOM   4223  O   ILE A 545     -14.255  15.389   1.074  1.00 85.95           O  
ATOM   4224  CG1 ILE A 545      -9.972  16.744  -0.078  1.00 85.95           C  
ATOM   4225  CG2 ILE A 545     -11.610  17.133   1.804  1.00 85.95           C  
ATOM   4226  CD1 ILE A 545      -8.999  17.813   0.401  1.00 85.95           C  
ATOM   4227  N   PHE A 546     -14.433  17.081  -0.418  1.00 89.33           N  
ATOM   4228  CA  PHE A 546     -15.845  17.307  -0.136  1.00 89.33           C  
ATOM   4229  C   PHE A 546     -16.669  16.070  -0.471  1.00 89.33           C  
ATOM   4230  CB  PHE A 546     -16.366  18.514  -0.923  1.00 89.33           C  
ATOM   4231  O   PHE A 546     -17.513  15.646   0.321  1.00 89.33           O  
ATOM   4232  CG  PHE A 546     -17.866  18.573  -1.021  1.00 89.33           C  
ATOM   4233  CD1 PHE A 546     -18.515  18.198  -2.191  1.00 89.33           C  
ATOM   4234  CD2 PHE A 546     -18.628  19.004   0.057  1.00 89.33           C  
ATOM   4235  CE1 PHE A 546     -19.904  18.252  -2.285  1.00 89.33           C  
ATOM   4236  CE2 PHE A 546     -20.016  19.061  -0.029  1.00 89.33           C  
ATOM   4237  CZ  PHE A 546     -20.652  18.685  -1.201  1.00 89.33           C  
ATOM   4238  N   PHE A 547     -16.406  15.589  -1.573  1.00 90.12           N  
ATOM   4239  CA  PHE A 547     -17.114  14.415  -2.071  1.00 90.12           C  
ATOM   4240  C   PHE A 547     -16.932  13.233  -1.128  1.00 90.12           C  
ATOM   4241  CB  PHE A 547     -16.624  14.047  -3.475  1.00 90.12           C  
ATOM   4242  O   PHE A 547     -17.881  12.490  -0.866  1.00 90.12           O  
ATOM   4243  CG  PHE A 547     -17.390  12.916  -4.108  1.00 90.12           C  
ATOM   4244  CD1 PHE A 547     -16.802  11.668  -4.276  1.00 90.12           C  
ATOM   4245  CD2 PHE A 547     -18.698  13.101  -4.535  1.00 90.12           C  
ATOM   4246  CE1 PHE A 547     -17.508  10.620  -4.861  1.00 90.12           C  
ATOM   4247  CE2 PHE A 547     -19.411  12.058  -5.120  1.00 90.12           C  
ATOM   4248  CZ  PHE A 547     -18.813  10.819  -5.283  1.00 90.12           C  
ATOM   4249  N   GLY A 548     -15.714  13.083  -0.618  1.00 89.43           N  
ATOM   4250  CA  GLY A 548     -15.411  12.018   0.324  1.00 89.43           C  
ATOM   4251  C   GLY A 548     -16.209  12.115   1.611  1.00 89.43           C  
ATOM   4252  O   GLY A 548     -16.765  11.119   2.080  1.00 89.43           O  
ATOM   4253  N   VAL A 549     -16.315  13.338   2.219  1.00 90.58           N  
ATOM   4254  CA  VAL A 549     -17.048  13.567   3.460  1.00 90.58           C  
ATOM   4255  C   VAL A 549     -18.544  13.375   3.219  1.00 90.58           C  
ATOM   4256  CB  VAL A 549     -16.776  14.978   4.027  1.00 90.58           C  
ATOM   4257  O   VAL A 549     -19.229  12.731   4.017  1.00 90.58           O  
ATOM   4258  CG1 VAL A 549     -17.621  15.230   5.275  1.00 90.58           C  
ATOM   4259  CG2 VAL A 549     -15.291  15.150   4.340  1.00 90.58           C  
ATOM   4260  N   MET A 550     -18.982  13.846   2.097  1.00 92.11           N  
ATOM   4261  CA  MET A 550     -20.390  13.728   1.727  1.00 92.11           C  
ATOM   4262  C   MET A 550     -20.782  12.266   1.540  1.00 92.11           C  
ATOM   4263  CB  MET A 550     -20.678  14.515   0.447  1.00 92.11           C  
ATOM   4264  O   MET A 550     -21.812  11.825   2.054  1.00 92.11           O  
ATOM   4265  CG  MET A 550     -22.132  14.462   0.009  1.00 92.11           C  
ATOM   4266  SD  MET A 550     -22.321  14.536  -1.814  1.00 92.11           S  
ATOM   4267  CE  MET A 550     -21.684  12.899  -2.269  1.00 92.11           C  
ATOM   4268  N   THR A 551     -20.086  11.516   0.786  1.00 91.58           N  
ATOM   4269  CA  THR A 551     -20.402  10.118   0.516  1.00 91.58           C  
ATOM   4270  C   THR A 551     -20.367   9.298   1.803  1.00 91.58           C  
ATOM   4271  CB  THR A 551     -19.427   9.512  -0.509  1.00 91.58           C  
ATOM   4272  O   THR A 551     -21.159   8.369   1.976  1.00 91.58           O  
ATOM   4273  CG2 THR A 551     -19.566  10.190  -1.868  1.00 91.58           C  
ATOM   4274  OG1 THR A 551     -18.083   9.680  -0.040  1.00 91.58           O  
ATOM   4275  N   THR A 552     -19.407   9.674   2.692  1.00 90.83           N  
ATOM   4276  CA  THR A 552     -19.323   8.987   3.976  1.00 90.83           C  
ATOM   4277  C   THR A 552     -20.572   9.251   4.813  1.00 90.83           C  
ATOM   4278  CB  THR A 552     -18.073   9.424   4.763  1.00 90.83           C  
ATOM   4279  O   THR A 552     -21.124   8.331   5.420  1.00 90.83           O  
ATOM   4280  CG2 THR A 552     -17.949   8.652   6.072  1.00 90.83           C  
ATOM   4281  OG1 THR A 552     -16.907   9.183   3.966  1.00 90.83           O  
ATOM   4282  N   LEU A 553     -20.978  10.496   4.836  1.00 92.05           N  
ATOM   4283  CA  LEU A 553     -22.195  10.863   5.550  1.00 92.05           C  
ATOM   4284  C   LEU A 553     -23.411  10.169   4.945  1.00 92.05           C  
ATOM   4285  CB  LEU A 553     -22.395  12.381   5.526  1.00 92.05           C  
ATOM   4286  O   LEU A 553     -24.274   9.672   5.673  1.00 92.05           O  
ATOM   4287  CG  LEU A 553     -23.621  12.915   6.267  1.00 92.05           C  
ATOM   4288  CD1 LEU A 553     -23.570  12.511   7.737  1.00 92.05           C  
ATOM   4289  CD2 LEU A 553     -23.713  14.431   6.127  1.00 92.05           C  
ATOM   4290  N   ASN A 554     -23.509  10.086   3.651  1.00 92.16           N  
ATOM   4291  CA  ASN A 554     -24.587   9.402   2.946  1.00 92.16           C  
ATOM   4292  C   ASN A 554     -24.682   7.935   3.355  1.00 92.16           C  
ATOM   4293  CB  ASN A 554     -24.399   9.520   1.432  1.00 92.16           C  
ATOM   4294  O   ASN A 554     -25.774   7.428   3.616  1.00 92.16           O  
ATOM   4295  CG  ASN A 554     -25.063  10.756   0.856  1.00 92.16           C  
ATOM   4296  ND2 ASN A 554     -24.256  11.681   0.351  1.00 92.16           N  
ATOM   4297  OD1 ASN A 554     -26.291  10.877   0.866  1.00 92.16           O  
ATOM   4298  N   MET A 555     -23.604   7.377   3.414  1.00 88.79           N  
ATOM   4299  CA  MET A 555     -23.545   5.955   3.741  1.00 88.79           C  
ATOM   4300  C   MET A 555     -23.929   5.716   5.197  1.00 88.79           C  
ATOM   4301  CB  MET A 555     -22.146   5.398   3.471  1.00 88.79           C  
ATOM   4302  O   MET A 555     -24.568   4.713   5.518  1.00 88.79           O  
ATOM   4303  CG  MET A 555     -21.742   5.441   2.006  1.00 88.79           C  
ATOM   4304  SD  MET A 555     -20.007   4.907   1.740  1.00 88.79           S  
ATOM   4305  CE  MET A 555     -19.839   5.240  -0.036  1.00 88.79           C  
ATOM   4306  N   MET A 556     -23.564   6.636   6.008  1.00 89.97           N  
ATOM   4307  CA  MET A 556     -23.912   6.524   7.422  1.00 89.97           C  
ATOM   4308  C   MET A 556     -25.413   6.698   7.629  1.00 89.97           C  
ATOM   4309  CB  MET A 556     -23.147   7.559   8.248  1.00 89.97           C  
ATOM   4310  O   MET A 556     -26.012   6.020   8.465  1.00 89.97           O  
ATOM   4311  CG  MET A 556     -21.638   7.375   8.216  1.00 89.97           C  
ATOM   4312  SD  MET A 556     -21.120   5.715   8.802  1.00 89.97           S  
ATOM   4313  CE  MET A 556     -20.242   5.116   7.332  1.00 89.97           C  
ATOM   4314  N   VAL A 557     -25.941   7.610   6.861  1.00 91.22           N  
ATOM   4315  CA  VAL A 557     -27.389   7.785   6.889  1.00 91.22           C  
ATOM   4316  C   VAL A 557     -28.074   6.505   6.415  1.00 91.22           C  
ATOM   4317  CB  VAL A 557     -27.833   8.981   6.017  1.00 91.22           C  
ATOM   4318  O   VAL A 557     -29.103   6.104   6.964  1.00 91.22           O  
ATOM   4319  CG1 VAL A 557     -29.357   9.077   5.968  1.00 91.22           C  
ATOM   4320  CG2 VAL A 557     -27.230  10.281   6.548  1.00 91.22           C  
ATOM   4321  N   GLY A 558     -27.462   5.840   5.489  1.00 87.41           N  
ATOM   4322  CA  GLY A 558     -27.977   4.592   4.949  1.00 87.41           C  
ATOM   4323  C   GLY A 558     -28.066   3.486   5.983  1.00 87.41           C  
ATOM   4324  O   GLY A 558     -29.044   2.735   6.014  1.00 87.41           O  
ATOM   4325  N   ILE A 559     -27.088   3.412   6.926  1.00 84.57           N  
ATOM   4326  CA  ILE A 559     -27.046   2.335   7.909  1.00 84.57           C  
ATOM   4327  C   ILE A 559     -28.060   2.608   9.018  1.00 84.57           C  
ATOM   4328  CB  ILE A 559     -25.630   2.170   8.506  1.00 84.57           C  
ATOM   4329  O   ILE A 559     -28.311   1.747   9.864  1.00 84.57           O  
ATOM   4330  CG1 ILE A 559     -25.202   3.453   9.228  1.00 84.57           C  
ATOM   4331  CG2 ILE A 559     -24.624   1.793   7.415  1.00 84.57           C  
ATOM   4332  CD1 ILE A 559     -23.948   3.296  10.076  1.00 84.57           C  
ATOM   4333  N   LEU A 560     -28.655   3.864   8.994  1.00 88.55           N  
ATOM   4334  CA  LEU A 560     -29.617   4.294  10.004  1.00 88.55           C  
ATOM   4335  C   LEU A 560     -31.040   4.235   9.458  1.00 88.55           C  
ATOM   4336  CB  LEU A 560     -29.298   5.714  10.479  1.00 88.55           C  
ATOM   4337  O   LEU A 560     -31.997   4.094  10.222  1.00 88.55           O  
ATOM   4338  CG  LEU A 560     -30.171   6.263  11.608  1.00 88.55           C  
ATOM   4339  CD1 LEU A 560     -29.904   5.502  12.902  1.00 88.55           C  
ATOM   4340  CD2 LEU A 560     -29.923   7.755  11.798  1.00 88.55           C  
ATOM   4341  N   THR A 561     -31.314   4.253   8.087  1.00 86.86           N  
ATOM   4342  CA  THR A 561     -32.612   4.403   7.438  1.00 86.86           C  
ATOM   4343  C   THR A 561     -33.269   3.043   7.222  1.00 86.86           C  
ATOM   4344  CB  THR A 561     -32.480   5.133   6.088  1.00 86.86           C  
ATOM   4345  O   THR A 561     -32.631   2.111   6.728  1.00 86.86           O  
ATOM   4346  CG2 THR A 561     -33.851   5.456   5.502  1.00 86.86           C  
ATOM   4347  OG1 THR A 561     -31.755   6.353   6.280  1.00 86.86           O  
ATOM   4348  N   PRO A 562     -34.535   2.880   7.643  1.00 78.10           N  
ATOM   4349  CA  PRO A 562     -35.321   1.675   7.367  1.00 78.10           C  
ATOM   4350  C   PRO A 562     -35.605   1.484   5.879  1.00 78.10           C  
ATOM   4351  CB  PRO A 562     -36.619   1.915   8.144  1.00 78.10           C  
ATOM   4352  O   PRO A 562     -35.616   2.456   5.119  1.00 78.10           O  
ATOM   4353  CG  PRO A 562     -36.289   3.005   9.111  1.00 78.10           C  
ATOM   4354  CD  PRO A 562     -35.163   3.822   8.544  1.00 78.10           C  
ATOM   4355  N   PRO A 563     -35.520   0.139   5.442  1.00 69.81           N  
ATOM   4356  CA  PRO A 563     -36.036  -1.128   5.965  1.00 69.81           C  
ATOM   4357  C   PRO A 563     -34.944  -2.002   6.578  1.00 69.81           C  
ATOM   4358  CB  PRO A 563     -36.641  -1.799   4.729  1.00 69.81           C  
ATOM   4359  O   PRO A 563     -35.221  -2.807   7.471  1.00 69.81           O  
ATOM   4360  CG  PRO A 563     -35.958  -1.151   3.569  1.00 69.81           C  
ATOM   4361  CD  PRO A 563     -35.515   0.223   3.983  1.00 69.81           C  
ATOM   4362  N   MET A 564     -33.468  -1.698   6.308  1.00 68.21           N  
ATOM   4363  CA  MET A 564     -32.410  -2.635   6.677  1.00 68.21           C  
ATOM   4364  C   MET A 564     -31.341  -1.944   7.517  1.00 68.21           C  
ATOM   4365  CB  MET A 564     -31.777  -3.250   5.428  1.00 68.21           C  
ATOM   4366  O   MET A 564     -30.317  -2.547   7.843  1.00 68.21           O  
ATOM   4367  CG  MET A 564     -32.740  -4.089   4.603  1.00 68.21           C  
ATOM   4368  SD  MET A 564     -33.433  -5.499   5.550  1.00 68.21           S  
ATOM   4369  CE  MET A 564     -31.967  -6.563   5.659  1.00 68.21           C  
ATOM   4370  N   GLY A 565     -31.388  -0.692   7.820  1.00 73.07           N  
ATOM   4371  CA  GLY A 565     -30.306  -0.016   8.519  1.00 73.07           C  
ATOM   4372  C   GLY A 565     -29.614  -0.897   9.542  1.00 73.07           C  
ATOM   4373  O   GLY A 565     -30.179  -1.195  10.596  1.00 73.07           O  
ATOM   4374  N   MET A 566     -28.420  -1.445   9.328  1.00 71.83           N  
ATOM   4375  CA  MET A 566     -27.646  -2.383  10.136  1.00 71.83           C  
ATOM   4376  C   MET A 566     -27.464  -1.857  11.556  1.00 71.83           C  
ATOM   4377  CB  MET A 566     -26.281  -2.645   9.497  1.00 71.83           C  
ATOM   4378  O   MET A 566     -27.488  -2.629  12.516  1.00 71.83           O  
ATOM   4379  CG  MET A 566     -26.353  -3.445   8.206  1.00 71.83           C  
ATOM   4380  SD  MET A 566     -26.795  -5.203   8.492  1.00 71.83           S  
ATOM   4381  CE  MET A 566     -25.418  -5.710   9.559  1.00 71.83           C  
ATOM   4382  N   ALA A 567     -27.325  -0.612  11.652  1.00 82.72           N  
ATOM   4383  CA  ALA A 567     -27.138  -0.012  12.970  1.00 82.72           C  
ATOM   4384  C   ALA A 567     -28.361  -0.237  13.855  1.00 82.72           C  
ATOM   4385  CB  ALA A 567     -26.847   1.481  12.839  1.00 82.72           C  
ATOM   4386  O   ALA A 567     -28.234  -0.401  15.070  1.00 82.72           O  
ATOM   4387  N   LEU A 568     -29.524  -0.277  13.195  1.00 85.61           N  
ATOM   4388  CA  LEU A 568     -30.772  -0.497  13.917  1.00 85.61           C  
ATOM   4389  C   LEU A 568     -30.796  -1.883  14.553  1.00 85.61           C  
ATOM   4390  CB  LEU A 568     -31.971  -0.332  12.979  1.00 85.61           C  
ATOM   4391  O   LEU A 568     -31.223  -2.037  15.699  1.00 85.61           O  
ATOM   4392  CG  LEU A 568     -32.141   1.044  12.332  1.00 85.61           C  
ATOM   4393  CD1 LEU A 568     -33.316   1.030  11.359  1.00 85.61           C  
ATOM   4394  CD2 LEU A 568     -32.336   2.116  13.398  1.00 85.61           C  
ATOM   4395  N   PHE A 569     -30.243  -2.817  13.889  1.00 81.25           N  
ATOM   4396  CA  PHE A 569     -30.229  -4.205  14.334  1.00 81.25           C  
ATOM   4397  C   PHE A 569     -29.225  -4.402  15.463  1.00 81.25           C  
ATOM   4398  CB  PHE A 569     -29.897  -5.141  13.167  1.00 81.25           C  
ATOM   4399  O   PHE A 569     -29.496  -5.126  16.423  1.00 81.25           O  
ATOM   4400  CG  PHE A 569     -30.999  -5.257  12.149  1.00 81.25           C  
ATOM   4401  CD1 PHE A 569     -32.048  -6.147  12.338  1.00 81.25           C  
ATOM   4402  CD2 PHE A 569     -30.985  -4.474  11.002  1.00 81.25           C  
ATOM   4403  CE1 PHE A 569     -33.070  -6.256  11.397  1.00 81.25           C  
ATOM   4404  CE2 PHE A 569     -32.002  -4.577  10.057  1.00 81.25           C  
ATOM   4405  CZ  PHE A 569     -33.043  -5.470  10.256  1.00 81.25           C  
ATOM   4406  N   VAL A 570     -28.120  -3.742  15.317  1.00 80.25           N  
ATOM   4407  CA  VAL A 570     -27.079  -3.861  16.332  1.00 80.25           C  
ATOM   4408  C   VAL A 570     -27.556  -3.230  17.638  1.00 80.25           C  
ATOM   4409  CB  VAL A 570     -25.759  -3.201  15.873  1.00 80.25           C  
ATOM   4410  O   VAL A 570     -27.400  -3.817  18.712  1.00 80.25           O  
ATOM   4411  CG1 VAL A 570     -24.731  -3.208  17.002  1.00 80.25           C  
ATOM   4412  CG2 VAL A 570     -25.208  -3.914  14.639  1.00 80.25           C  
ATOM   4413  N   VAL A 571     -28.164  -2.135  17.520  1.00 87.33           N  
ATOM   4414  CA  VAL A 571     -28.646  -1.418  18.696  1.00 87.33           C  
ATOM   4415  C   VAL A 571     -29.799  -2.188  19.335  1.00 87.33           C  
ATOM   4416  CB  VAL A 571     -29.095   0.017  18.341  1.00 87.33           C  
ATOM   4417  O   VAL A 571     -29.912  -2.244  20.562  1.00 87.33           O  
ATOM   4418  CG1 VAL A 571     -29.797   0.672  19.529  1.00 87.33           C  
ATOM   4419  CG2 VAL A 571     -27.898   0.855  17.895  1.00 87.33           C  
ATOM   4420  N   ALA A 572     -30.617  -2.725  18.511  1.00 85.86           N  
ATOM   4421  CA  ALA A 572     -31.728  -3.537  19.002  1.00 85.86           C  
ATOM   4422  C   ALA A 572     -31.221  -4.724  19.816  1.00 85.86           C  
ATOM   4423  CB  ALA A 572     -32.586  -4.023  17.837  1.00 85.86           C  
ATOM   4424  O   ALA A 572     -31.770  -5.037  20.876  1.00 85.86           O  
ATOM   4425  N   ARG A 573     -30.163  -5.267  19.321  1.00 85.25           N  
ATOM   4426  CA  ARG A 573     -29.574  -6.424  19.987  1.00 85.25           C  
ATOM   4427  C   ARG A 573     -28.902  -6.019  21.295  1.00 85.25           C  
ATOM   4428  CB  ARG A 573     -28.563  -7.115  19.070  1.00 85.25           C  
ATOM   4429  O   ARG A 573     -29.082  -6.678  22.321  1.00 85.25           O  
ATOM   4430  CG  ARG A 573     -28.016  -8.419  19.629  1.00 85.25           C  
ATOM   4431  CD  ARG A 573     -27.088  -9.111  18.640  1.00 85.25           C  
ATOM   4432  NE  ARG A 573     -26.418 -10.260  19.243  1.00 85.25           N  
ATOM   4433  NH1 ARG A 573     -26.685 -11.639  17.409  1.00 85.25           N  
ATOM   4434  NH2 ARG A 573     -25.618 -12.413  19.285  1.00 85.25           N  
ATOM   4435  CZ  ARG A 573     -26.242 -11.435  18.645  1.00 85.25           C  
ATOM   4436  N   VAL A 574     -28.194  -4.949  21.262  1.00 86.19           N  
ATOM   4437  CA  VAL A 574     -27.460  -4.482  22.433  1.00 86.19           C  
ATOM   4438  C   VAL A 574     -28.440  -3.977  23.490  1.00 86.19           C  
ATOM   4439  CB  VAL A 574     -26.454  -3.369  22.065  1.00 86.19           C  
ATOM   4440  O   VAL A 574     -28.198  -4.125  24.690  1.00 86.19           O  
ATOM   4441  CG1 VAL A 574     -25.885  -2.716  23.324  1.00 86.19           C  
ATOM   4442  CG2 VAL A 574     -25.330  -3.932  21.197  1.00 86.19           C  
ATOM   4443  N   GLY A 575     -29.496  -3.483  23.066  1.00 86.06           N  
ATOM   4444  CA  GLY A 575     -30.473  -2.885  23.961  1.00 86.06           C  
ATOM   4445  C   GLY A 575     -31.579  -3.843  24.363  1.00 86.06           C  
ATOM   4446  O   GLY A 575     -32.490  -3.471  25.105  1.00 86.06           O  
ATOM   4447  N   ASN A 576     -31.491  -5.129  23.883  1.00 87.53           N  
ATOM   4448  CA  ASN A 576     -32.514  -6.138  24.136  1.00 87.53           C  
ATOM   4449  C   ASN A 576     -33.914  -5.600  23.858  1.00 87.53           C  
ATOM   4450  CB  ASN A 576     -32.418  -6.649  25.576  1.00 87.53           C  
ATOM   4451  O   ASN A 576     -34.814  -5.740  24.688  1.00 87.53           O  
ATOM   4452  CG  ASN A 576     -31.185  -7.498  25.813  1.00 87.53           C  
ATOM   4453  ND2 ASN A 576     -30.603  -7.379  27.000  1.00 87.53           N  
ATOM   4454  OD1 ASN A 576     -30.758  -8.254  24.936  1.00 87.53           O  
ATOM   4455  N   MET A 577     -34.150  -4.870  22.733  1.00 86.61           N  
ATOM   4456  CA  MET A 577     -35.435  -4.353  22.272  1.00 86.61           C  
ATOM   4457  C   MET A 577     -35.731  -4.819  20.851  1.00 86.61           C  
ATOM   4458  CB  MET A 577     -35.455  -2.825  22.336  1.00 86.61           C  
ATOM   4459  O   MET A 577     -34.863  -5.386  20.185  1.00 86.61           O  
ATOM   4460  CG  MET A 577     -34.347  -2.163  21.533  1.00 86.61           C  
ATOM   4461  SD  MET A 577     -34.194  -0.370  21.892  1.00 86.61           S  
ATOM   4462  CE  MET A 577     -33.531  -0.437  23.580  1.00 86.61           C  
ATOM   4463  N   SER A 578     -36.960  -4.676  20.428  1.00 85.27           N  
ATOM   4464  CA  SER A 578     -37.362  -5.078  19.084  1.00 85.27           C  
ATOM   4465  C   SER A 578     -36.908  -4.060  18.044  1.00 85.27           C  
ATOM   4466  CB  SER A 578     -38.878  -5.257  19.008  1.00 85.27           C  
ATOM   4467  O   SER A 578     -36.727  -2.882  18.358  1.00 85.27           O  
ATOM   4468  OG  SER A 578     -39.540  -4.015  19.179  1.00 85.27           O  
ATOM   4469  N   VAL A 579     -36.469  -4.401  16.932  1.00 81.95           N  
ATOM   4470  CA  VAL A 579     -36.012  -3.551  15.837  1.00 81.95           C  
ATOM   4471  C   VAL A 579     -37.083  -2.513  15.509  1.00 81.95           C  
ATOM   4472  CB  VAL A 579     -35.669  -4.380  14.579  1.00 81.95           C  
ATOM   4473  O   VAL A 579     -36.765  -1.366  15.184  1.00 81.95           O  
ATOM   4474  CG1 VAL A 579     -35.276  -3.465  13.421  1.00 81.95           C  
ATOM   4475  CG2 VAL A 579     -34.550  -5.373  14.884  1.00 81.95           C  
ATOM   4476  N   SER A 580     -38.327  -2.924  15.649  1.00 84.28           N  
ATOM   4477  CA  SER A 580     -39.440  -2.019  15.379  1.00 84.28           C  
ATOM   4478  C   SER A 580     -39.426  -0.827  16.330  1.00 84.28           C  
ATOM   4479  CB  SER A 580     -40.773  -2.760  15.496  1.00 84.28           C  
ATOM   4480  O   SER A 580     -39.668   0.308  15.915  1.00 84.28           O  
ATOM   4481  OG  SER A 580     -41.861  -1.863  15.355  1.00 84.28           O  
ATOM   4482  N   THR A 581     -39.099  -1.160  17.594  1.00 88.27           N  
ATOM   4483  CA  THR A 581     -39.036  -0.127  18.622  1.00 88.27           C  
ATOM   4484  C   THR A 581     -37.914   0.863  18.325  1.00 88.27           C  
ATOM   4485  CB  THR A 581     -38.827  -0.741  20.018  1.00 88.27           C  
ATOM   4486  O   THR A 581     -38.098   2.076  18.452  1.00 88.27           O  
ATOM   4487  CG2 THR A 581     -38.839   0.335  21.099  1.00 88.27           C  
ATOM   4488  OG1 THR A 581     -39.876  -1.680  20.283  1.00 88.27           O  
ATOM   4489  N   VAL A 582     -36.814   0.363  17.903  1.00 88.41           N  
ATOM   4490  CA  VAL A 582     -35.650   1.182  17.582  1.00 88.41           C  
ATOM   4491  C   VAL A 582     -35.932   2.013  16.332  1.00 88.41           C  
ATOM   4492  CB  VAL A 582     -34.387   0.317  17.374  1.00 88.41           C  
ATOM   4493  O   VAL A 582     -35.576   3.192  16.270  1.00 88.41           O  
ATOM   4494  CG1 VAL A 582     -33.188   1.191  17.010  1.00 88.41           C  
ATOM   4495  CG2 VAL A 582     -34.093  -0.507  18.626  1.00 88.41           C  
ATOM   4496  N   THR A 583     -36.564   1.442  15.388  1.00 88.39           N  
ATOM   4497  CA  THR A 583     -36.899   2.095  14.127  1.00 88.39           C  
ATOM   4498  C   THR A 583     -37.823   3.286  14.364  1.00 88.39           C  
ATOM   4499  CB  THR A 583     -37.566   1.111  13.149  1.00 88.39           C  
ATOM   4500  O   THR A 583     -37.616   4.361  13.797  1.00 88.39           O  
ATOM   4501  CG2 THR A 583     -37.856   1.779  11.808  1.00 88.39           C  
ATOM   4502  OG1 THR A 583     -36.695  -0.006  12.935  1.00 88.39           O  
ATOM   4503  N   LYS A 584     -38.773   3.108  15.200  1.00 88.65           N  
ATOM   4504  CA  LYS A 584     -39.708   4.183  15.520  1.00 88.65           C  
ATOM   4505  C   LYS A 584     -39.000   5.335  16.226  1.00 88.65           C  
ATOM   4506  CB  LYS A 584     -40.852   3.659  16.389  1.00 88.65           C  
ATOM   4507  O   LYS A 584     -39.312   6.503  15.986  1.00 88.65           O  
ATOM   4508  CG  LYS A 584     -41.866   2.812  15.634  1.00 88.65           C  
ATOM   4509  CD  LYS A 584     -43.004   2.362  16.541  1.00 88.65           C  
ATOM   4510  CE  LYS A 584     -43.936   1.391  15.829  1.00 88.65           C  
ATOM   4511  NZ  LYS A 584     -44.997   0.871  16.743  1.00 88.65           N  
ATOM   4512  N   GLY A 585     -38.051   4.928  17.029  1.00 89.95           N  
ATOM   4513  CA  GLY A 585     -37.307   5.904  17.809  1.00 89.95           C  
ATOM   4514  C   GLY A 585     -36.336   6.719  16.976  1.00 89.95           C  
ATOM   4515  O   GLY A 585     -36.072   7.883  17.282  1.00 89.95           O  
ATOM   4516  N   VAL A 586     -35.793   6.167  15.867  1.00 91.96           N  
ATOM   4517  CA  VAL A 586     -34.740   6.782  15.067  1.00 91.96           C  
ATOM   4518  C   VAL A 586     -35.350   7.787  14.093  1.00 91.96           C  
ATOM   4519  CB  VAL A 586     -33.920   5.723  14.296  1.00 91.96           C  
ATOM   4520  O   VAL A 586     -34.681   8.730  13.664  1.00 91.96           O  
ATOM   4521  CG1 VAL A 586     -34.713   5.190  13.104  1.00 91.96           C  
ATOM   4522  CG2 VAL A 586     -32.588   6.311  13.836  1.00 91.96           C  
ATOM   4523  N   LEU A 587     -36.616   7.699  13.731  1.00 91.32           N  
ATOM   4524  CA  LEU A 587     -37.273   8.454  12.670  1.00 91.32           C  
ATOM   4525  C   LEU A 587     -37.145   9.954  12.910  1.00 91.32           C  
ATOM   4526  CB  LEU A 587     -38.751   8.066  12.572  1.00 91.32           C  
ATOM   4527  O   LEU A 587     -36.757  10.701  12.008  1.00 91.32           O  
ATOM   4528  CG  LEU A 587     -39.063   6.769  11.823  1.00 91.32           C  
ATOM   4529  CD1 LEU A 587     -40.536   6.408  11.980  1.00 91.32           C  
ATOM   4530  CD2 LEU A 587     -38.694   6.900  10.349  1.00 91.32           C  
ATOM   4531  N   PRO A 588     -37.397  10.374  14.191  1.00 91.19           N  
ATOM   4532  CA  PRO A 588     -37.262  11.817  14.407  1.00 91.19           C  
ATOM   4533  C   PRO A 588     -35.819  12.299  14.282  1.00 91.19           C  
ATOM   4534  CB  PRO A 588     -37.781  12.010  15.834  1.00 91.19           C  
ATOM   4535  O   PRO A 588     -35.578  13.441  13.882  1.00 91.19           O  
ATOM   4536  CG  PRO A 588     -37.714  10.651  16.452  1.00 91.19           C  
ATOM   4537  CD  PRO A 588     -37.834   9.625  15.363  1.00 91.19           C  
ATOM   4538  N   PHE A 589     -34.895  11.466  14.506  1.00 93.21           N  
ATOM   4539  CA  PHE A 589     -33.488  11.848  14.510  1.00 93.21           C  
ATOM   4540  C   PHE A 589     -32.909  11.794  13.101  1.00 93.21           C  
ATOM   4541  CB  PHE A 589     -32.685  10.937  15.443  1.00 93.21           C  
ATOM   4542  O   PHE A 589     -31.818  12.311  12.852  1.00 93.21           O  
ATOM   4543  CG  PHE A 589     -33.024  11.108  16.899  1.00 93.21           C  
ATOM   4544  CD1 PHE A 589     -32.577  12.217  17.606  1.00 93.21           C  
ATOM   4545  CD2 PHE A 589     -33.792  10.158  17.561  1.00 93.21           C  
ATOM   4546  CE1 PHE A 589     -32.890  12.378  18.954  1.00 93.21           C  
ATOM   4547  CE2 PHE A 589     -34.109  10.312  18.907  1.00 93.21           C  
ATOM   4548  CZ  PHE A 589     -33.656  11.422  19.602  1.00 93.21           C  
ATOM   4549  N   LEU A 590     -33.644  11.244  12.139  1.00 91.34           N  
ATOM   4550  CA  LEU A 590     -33.234  11.211  10.740  1.00 91.34           C  
ATOM   4551  C   LEU A 590     -33.369  12.589  10.101  1.00 91.34           C  
ATOM   4552  CB  LEU A 590     -34.067  10.190   9.960  1.00 91.34           C  
ATOM   4553  O   LEU A 590     -32.611  12.934   9.191  1.00 91.34           O  
ATOM   4554  CG  LEU A 590     -33.625   8.730  10.070  1.00 91.34           C  
ATOM   4555  CD1 LEU A 590     -34.618   7.821   9.352  1.00 91.34           C  
ATOM   4556  CD2 LEU A 590     -32.221   8.551   9.501  1.00 91.34           C  
ATOM   4557  N   ILE A 591     -34.251  13.417  10.664  1.00 92.14           N  
ATOM   4558  CA  ILE A 591     -34.557  14.722  10.088  1.00 92.14           C  
ATOM   4559  C   ILE A 591     -33.331  15.628  10.183  1.00 92.14           C  
ATOM   4560  CB  ILE A 591     -35.766  15.381  10.790  1.00 92.14           C  
ATOM   4561  O   ILE A 591     -32.875  16.173   9.175  1.00 92.14           O  
ATOM   4562  CG1 ILE A 591     -37.033  14.549  10.563  1.00 92.14           C  
ATOM   4563  CG2 ILE A 591     -35.958  16.818  10.299  1.00 92.14           C  
ATOM   4564  CD1 ILE A 591     -38.243  15.038  11.347  1.00 92.14           C  
ATOM   4565  N   PRO A 592     -32.773  15.717  11.398  1.00 92.15           N  
ATOM   4566  CA  PRO A 592     -31.595  16.584  11.489  1.00 92.15           C  
ATOM   4567  C   PRO A 592     -30.410  16.055  10.685  1.00 92.15           C  
ATOM   4568  CB  PRO A 592     -31.279  16.593  12.987  1.00 92.15           C  
ATOM   4569  O   PRO A 592     -29.632  16.840  10.136  1.00 92.15           O  
ATOM   4570  CG  PRO A 592     -31.983  15.393  13.533  1.00 92.15           C  
ATOM   4571  CD  PRO A 592     -33.193  15.123  12.685  1.00 92.15           C  
ATOM   4572  N   VAL A 593     -30.249  14.802  10.600  1.00 91.83           N  
ATOM   4573  CA  VAL A 593     -29.142  14.200   9.864  1.00 91.83           C  
ATOM   4574  C   VAL A 593     -29.311  14.465   8.370  1.00 91.83           C  
ATOM   4575  CB  VAL A 593     -29.044  12.681  10.129  1.00 91.83           C  
ATOM   4576  O   VAL A 593     -28.348  14.814   7.682  1.00 91.83           O  
ATOM   4577  CG1 VAL A 593     -27.955  12.051   9.262  1.00 91.83           C  
ATOM   4578  CG2 VAL A 593     -28.774  12.415  11.609  1.00 91.83           C  
ATOM   4579  N   PHE A 594     -30.530  14.361   7.846  1.00 91.56           N  
ATOM   4580  CA  PHE A 594     -30.841  14.636   6.448  1.00 91.56           C  
ATOM   4581  C   PHE A 594     -30.645  16.113   6.131  1.00 91.56           C  
ATOM   4582  CB  PHE A 594     -32.278  14.215   6.123  1.00 91.56           C  
ATOM   4583  O   PHE A 594     -30.111  16.462   5.076  1.00 91.56           O  
ATOM   4584  CG  PHE A 594     -32.401  12.791   5.652  1.00 91.56           C  
ATOM   4585  CD1 PHE A 594     -31.939  12.417   4.396  1.00 91.56           C  
ATOM   4586  CD2 PHE A 594     -32.979  11.825   6.465  1.00 91.56           C  
ATOM   4587  CE1 PHE A 594     -32.051  11.100   3.957  1.00 91.56           C  
ATOM   4588  CE2 PHE A 594     -33.095  10.507   6.034  1.00 91.56           C  
ATOM   4589  CZ  PHE A 594     -32.632  10.147   4.779  1.00 91.56           C  
ATOM   4590  N   VAL A 595     -31.059  16.907   7.062  1.00 90.87           N  
ATOM   4591  CA  VAL A 595     -30.919  18.349   6.892  1.00 90.87           C  
ATOM   4592  C   VAL A 595     -29.441  18.717   6.791  1.00 90.87           C  
ATOM   4593  CB  VAL A 595     -31.584  19.124   8.051  1.00 90.87           C  
ATOM   4594  O   VAL A 595     -29.051  19.519   5.940  1.00 90.87           O  
ATOM   4595  CG1 VAL A 595     -31.234  20.610   7.978  1.00 90.87           C  
ATOM   4596  CG2 VAL A 595     -33.099  18.928   8.025  1.00 90.87           C  
ATOM   4597  N   THR A 596     -28.725  18.117   7.653  1.00 89.72           N  
ATOM   4598  CA  THR A 596     -27.288  18.371   7.634  1.00 89.72           C  
ATOM   4599  C   THR A 596     -26.675  17.908   6.315  1.00 89.72           C  
ATOM   4600  CB  THR A 596     -26.581  17.668   8.807  1.00 89.72           C  
ATOM   4601  O   THR A 596     -25.818  18.591   5.750  1.00 89.72           O  
ATOM   4602  CG2 THR A 596     -25.094  18.007   8.836  1.00 89.72           C  
ATOM   4603  OG1 THR A 596     -27.180  18.087  10.039  1.00 89.72           O  
ATOM   4604  N   LEU A 597     -27.102  16.786   5.808  1.00 90.74           N  
ATOM   4605  CA  LEU A 597     -26.649  16.271   4.520  1.00 90.74           C  
ATOM   4606  C   LEU A 597     -26.991  17.243   3.396  1.00 90.74           C  
ATOM   4607  CB  LEU A 597     -27.279  14.904   4.238  1.00 90.74           C  
ATOM   4608  O   LEU A 597     -26.145  17.540   2.549  1.00 90.74           O  
ATOM   4609  CG  LEU A 597     -26.898  14.243   2.912  1.00 90.74           C  
ATOM   4610  CD1 LEU A 597     -25.412  13.901   2.898  1.00 90.74           C  
ATOM   4611  CD2 LEU A 597     -27.741  12.995   2.675  1.00 90.74           C  
ATOM   4612  N   VAL A 598     -28.157  17.770   3.431  1.00 89.55           N  
ATOM   4613  CA  VAL A 598     -28.610  18.714   2.415  1.00 89.55           C  
ATOM   4614  C   VAL A 598     -27.826  20.019   2.536  1.00 89.55           C  
ATOM   4615  CB  VAL A 598     -30.126  18.990   2.531  1.00 89.55           C  
ATOM   4616  O   VAL A 598     -27.392  20.586   1.530  1.00 89.55           O  
ATOM   4617  CG1 VAL A 598     -30.540  20.129   1.601  1.00 89.55           C  
ATOM   4618  CG2 VAL A 598     -30.923  17.725   2.220  1.00 89.55           C  
ATOM   4619  N   LEU A 599     -27.621  20.395   3.716  1.00 87.75           N  
ATOM   4620  CA  LEU A 599     -26.891  21.630   3.981  1.00 87.75           C  
ATOM   4621  C   LEU A 599     -25.461  21.539   3.460  1.00 87.75           C  
ATOM   4622  CB  LEU A 599     -26.881  21.936   5.481  1.00 87.75           C  
ATOM   4623  O   LEU A 599     -24.977  22.461   2.798  1.00 87.75           O  
ATOM   4624  CG  LEU A 599     -26.371  23.319   5.888  1.00 87.75           C  
ATOM   4625  CD1 LEU A 599     -27.167  23.849   7.077  1.00 87.75           C  
ATOM   4626  CD2 LEU A 599     -24.883  23.266   6.215  1.00 87.75           C  
ATOM   4627  N   ILE A 600     -24.835  20.484   3.688  1.00 86.34           N  
ATOM   4628  CA  ILE A 600     -23.449  20.293   3.275  1.00 86.34           C  
ATOM   4629  C   ILE A 600     -23.377  20.156   1.756  1.00 86.34           C  
ATOM   4630  CB  ILE A 600     -22.824  19.054   3.955  1.00 86.34           C  
ATOM   4631  O   ILE A 600     -22.395  20.569   1.135  1.00 86.34           O  
ATOM   4632  CG1 ILE A 600     -22.710  19.276   5.468  1.00 86.34           C  
ATOM   4633  CG2 ILE A 600     -21.456  18.736   3.344  1.00 86.34           C  
ATOM   4634  CD1 ILE A 600     -22.316  18.029   6.248  1.00 86.34           C  
ATOM   4635  N   THR A 601     -24.403  19.603   1.170  1.00 86.01           N  
ATOM   4636  CA  THR A 601     -24.459  19.406  -0.274  1.00 86.01           C  
ATOM   4637  C   THR A 601     -24.657  20.737  -0.995  1.00 86.01           C  
ATOM   4638  CB  THR A 601     -25.590  18.436  -0.663  1.00 86.01           C  
ATOM   4639  O   THR A 601     -24.023  20.994  -2.020  1.00 86.01           O  
ATOM   4640  CG2 THR A 601     -25.605  18.183  -2.166  1.00 86.01           C  
ATOM   4641  OG1 THR A 601     -25.398  17.190   0.019  1.00 86.01           O  
ATOM   4642  N   ILE A 602     -25.399  21.613  -0.404  1.00 84.42           N  
ATOM   4643  CA  ILE A 602     -25.705  22.893  -1.031  1.00 84.42           C  
ATOM   4644  C   ILE A 602     -24.566  23.878  -0.776  1.00 84.42           C  
ATOM   4645  CB  ILE A 602     -27.040  23.472  -0.513  1.00 84.42           C  
ATOM   4646  O   ILE A 602     -24.188  24.644  -1.666  1.00 84.42           O  
ATOM   4647  CG1 ILE A 602     -28.207  22.557  -0.904  1.00 84.42           C  
ATOM   4648  CG2 ILE A 602     -27.256  24.892  -1.044  1.00 84.42           C  
ATOM   4649  CD1 ILE A 602     -29.542  22.962  -0.296  1.00 84.42           C  
ATOM   4650  N   PHE A 603     -24.030  23.731   0.404  1.00 82.73           N  
ATOM   4651  CA  PHE A 603     -22.966  24.653   0.785  1.00 82.73           C  
ATOM   4652  C   PHE A 603     -21.649  23.911   0.972  1.00 82.73           C  
ATOM   4653  CB  PHE A 603     -23.335  25.400   2.070  1.00 82.73           C  
ATOM   4654  O   PHE A 603     -21.268  23.585   2.099  1.00 82.73           O  
ATOM   4655  CG  PHE A 603     -24.541  26.290   1.930  1.00 82.73           C  
ATOM   4656  CD1 PHE A 603     -24.436  27.537   1.328  1.00 82.73           C  
ATOM   4657  CD2 PHE A 603     -25.781  25.878   2.401  1.00 82.73           C  
ATOM   4658  CE1 PHE A 603     -25.550  28.363   1.197  1.00 82.73           C  
ATOM   4659  CE2 PHE A 603     -26.899  26.697   2.274  1.00 82.73           C  
ATOM   4660  CZ  PHE A 603     -26.781  27.939   1.672  1.00 82.73           C  
ATOM   4661  N   PRO A 604     -20.958  23.582  -0.138  1.00 74.48           N  
ATOM   4662  CA  PRO A 604     -19.705  22.830  -0.044  1.00 74.48           C  
ATOM   4663  C   PRO A 604     -18.617  23.589   0.713  1.00 74.48           C  
ATOM   4664  CB  PRO A 604     -19.308  22.622  -1.508  1.00 74.48           C  
ATOM   4665  O   PRO A 604     -17.650  22.984   1.183  1.00 74.48           O  
ATOM   4666  CG  PRO A 604     -20.119  23.620  -2.269  1.00 74.48           C  
ATOM   4667  CD  PRO A 604     -21.316  23.992  -1.442  1.00 74.48           C  
ATOM   4668  N   GLN A 605     -18.862  24.873   0.875  1.00 73.96           N  
ATOM   4669  CA  GLN A 605     -17.854  25.724   1.498  1.00 73.96           C  
ATOM   4670  C   GLN A 605     -17.708  25.407   2.983  1.00 73.96           C  
ATOM   4671  CB  GLN A 605     -18.205  27.200   1.309  1.00 73.96           C  
ATOM   4672  O   GLN A 605     -16.658  25.661   3.578  1.00 73.96           O  
ATOM   4673  CG  GLN A 605     -18.167  27.660  -0.142  1.00 73.96           C  
ATOM   4674  CD  GLN A 605     -18.755  29.046  -0.335  1.00 73.96           C  
ATOM   4675  NE2 GLN A 605     -18.377  29.705  -1.425  1.00 73.96           N  
ATOM   4676  OE1 GLN A 605     -19.544  29.520   0.489  1.00 73.96           O  
ATOM   4677  N   ILE A 606     -18.729  24.831   3.523  1.00 72.13           N  
ATOM   4678  CA  ILE A 606     -18.706  24.511   4.946  1.00 72.13           C  
ATOM   4679  C   ILE A 606     -17.630  23.463   5.222  1.00 72.13           C  
ATOM   4680  CB  ILE A 606     -20.082  24.007   5.435  1.00 72.13           C  
ATOM   4681  O   ILE A 606     -16.917  23.545   6.226  1.00 72.13           O  
ATOM   4682  CG1 ILE A 606     -21.135  25.113   5.297  1.00 72.13           C  
ATOM   4683  CG2 ILE A 606     -19.994  23.512   6.881  1.00 72.13           C  
ATOM   4684  CD1 ILE A 606     -22.559  24.648   5.569  1.00 72.13           C  
ATOM   4685  N   ILE A 607     -17.413  22.674   4.287  1.00 68.64           N  
ATOM   4686  CA  ILE A 607     -16.496  21.549   4.433  1.00 68.64           C  
ATOM   4687  C   ILE A 607     -15.103  21.953   3.955  1.00 68.64           C  
ATOM   4688  CB  ILE A 607     -16.992  20.311   3.651  1.00 68.64           C  
ATOM   4689  O   ILE A 607     -14.096  21.527   4.527  1.00 68.64           O  
ATOM   4690  CG1 ILE A 607     -18.363  19.865   4.172  1.00 68.64           C  
ATOM   4691  CG2 ILE A 607     -15.974  19.171   3.743  1.00 68.64           C  
ATOM   4692  CD1 ILE A 607     -19.044  18.817   3.302  1.00 68.64           C  
ATOM   4693  N   THR A 608     -15.057  22.797   2.942  1.00 65.97           N  
ATOM   4694  CA  THR A 608     -13.783  23.133   2.315  1.00 65.97           C  
ATOM   4695  C   THR A 608     -13.144  24.337   3.000  1.00 65.97           C  
ATOM   4696  CB  THR A 608     -13.959  23.425   0.814  1.00 65.97           C  
ATOM   4697  O   THR A 608     -11.955  24.605   2.815  1.00 65.97           O  
ATOM   4698  CG2 THR A 608     -14.338  22.162   0.048  1.00 65.97           C  
ATOM   4699  OG1 THR A 608     -14.991  24.404   0.641  1.00 65.97           O  
ATOM   4700  N   PHE A 609     -13.914  25.088   3.809  1.00 67.84           N  
ATOM   4701  CA  PHE A 609     -13.453  26.333   4.412  1.00 67.84           C  
ATOM   4702  C   PHE A 609     -12.265  26.081   5.333  1.00 67.84           C  
ATOM   4703  CB  PHE A 609     -14.587  27.007   5.191  1.00 67.84           C  
ATOM   4704  O   PHE A 609     -11.259  26.790   5.265  1.00 67.84           O  
ATOM   4705  CG  PHE A 609     -14.185  28.298   5.852  1.00 67.84           C  
ATOM   4706  CD1 PHE A 609     -13.952  28.351   7.221  1.00 67.84           C  
ATOM   4707  CD2 PHE A 609     -14.041  29.459   5.104  1.00 67.84           C  
ATOM   4708  CE1 PHE A 609     -13.580  29.545   7.836  1.00 67.84           C  
ATOM   4709  CE2 PHE A 609     -13.670  30.656   5.711  1.00 67.84           C  
ATOM   4710  CZ  PHE A 609     -13.441  30.696   7.077  1.00 67.84           C  
ATOM   4711  N   VAL A 610     -12.323  25.067   6.140  1.00 63.81           N  
ATOM   4712  CA  VAL A 610     -11.344  24.829   7.196  1.00 63.81           C  
ATOM   4713  C   VAL A 610     -10.060  24.264   6.593  1.00 63.81           C  
ATOM   4714  CB  VAL A 610     -11.895  23.869   8.274  1.00 63.81           C  
ATOM   4715  O   VAL A 610      -8.964  24.746   6.887  1.00 63.81           O  
ATOM   4716  CG1 VAL A 610     -10.812  23.527   9.296  1.00 63.81           C  
ATOM   4717  CG2 VAL A 610     -13.111  24.482   8.964  1.00 63.81           C  
ATOM   4718  N   PRO A 611     -10.258  23.280   5.696  1.00 58.00           N  
ATOM   4719  CA  PRO A 611      -9.018  22.773   5.104  1.00 58.00           C  
ATOM   4720  C   PRO A 611      -8.262  23.840   4.314  1.00 58.00           C  
ATOM   4721  CB  PRO A 611      -9.501  21.651   4.182  1.00 58.00           C  
ATOM   4722  O   PRO A 611      -7.029  23.860   4.320  1.00 58.00           O  
ATOM   4723  CG  PRO A 611     -10.832  21.251   4.731  1.00 58.00           C  
ATOM   4724  CD  PRO A 611     -11.444  22.442   5.411  1.00 58.00           C  
ATOM   4725  N   ASN A 612      -8.974  24.766   3.679  1.00 64.87           N  
ATOM   4726  CA  ASN A 612      -8.359  25.821   2.881  1.00 64.87           C  
ATOM   4727  C   ASN A 612      -7.701  26.879   3.761  1.00 64.87           C  
ATOM   4728  CB  ASN A 612      -9.394  26.467   1.957  1.00 64.87           C  
ATOM   4729  O   ASN A 612      -6.690  27.471   3.378  1.00 64.87           O  
ATOM   4730  CG  ASN A 612      -9.803  25.561   0.813  1.00 64.87           C  
ATOM   4731  ND2 ASN A 612     -10.953  25.844   0.214  1.00 64.87           N  
ATOM   4732  OD1 ASN A 612      -9.091  24.613   0.471  1.00 64.87           O  
ATOM   4733  N   LEU A 613      -8.220  27.096   5.001  1.00 60.22           N  
ATOM   4734  CA  LEU A 613      -7.702  28.087   5.938  1.00 60.22           C  
ATOM   4735  C   LEU A 613      -6.450  27.570   6.640  1.00 60.22           C  
ATOM   4736  CB  LEU A 613      -8.767  28.453   6.975  1.00 60.22           C  
ATOM   4737  O   LEU A 613      -5.490  28.318   6.837  1.00 60.22           O  
ATOM   4738  CG  LEU A 613      -8.481  29.684   7.836  1.00 60.22           C  
ATOM   4739  CD1 LEU A 613      -9.037  30.938   7.169  1.00 60.22           C  
ATOM   4740  CD2 LEU A 613      -9.069  29.509   9.232  1.00 60.22           C  
ATOM   4741  N   LEU A 614      -6.471  26.312   7.112  1.00 54.61           N  
ATOM   4742  CA  LEU A 614      -5.401  25.727   7.913  1.00 54.61           C  
ATOM   4743  C   LEU A 614      -4.243  25.278   7.029  1.00 54.61           C  
ATOM   4744  CB  LEU A 614      -5.928  24.542   8.726  1.00 54.61           C  
ATOM   4745  O   LEU A 614      -3.082  25.347   7.437  1.00 54.61           O  
ATOM   4746  CG  LEU A 614      -6.829  24.881   9.914  1.00 54.61           C  
ATOM   4747  CD1 LEU A 614      -7.492  23.618  10.454  1.00 54.61           C  
ATOM   4748  CD2 LEU A 614      -6.031  25.582  11.008  1.00 54.61           C  
ATOM   4749  N   ILE A 615      -4.598  25.132   5.784  1.00 54.69           N  
ATOM   4750  CA  ILE A 615      -3.556  24.808   4.817  1.00 54.69           C  
ATOM   4751  C   ILE A 615      -3.526  25.866   3.716  1.00 54.69           C  
ATOM   4752  CB  ILE A 615      -3.769  23.404   4.205  1.00 54.69           C  
ATOM   4753  O   ILE A 615      -4.384  25.874   2.830  1.00 54.69           O  
ATOM   4754  CG1 ILE A 615      -3.937  22.359   5.314  1.00 54.69           C  
ATOM   4755  CG2 ILE A 615      -2.607  23.038   3.278  1.00 54.69           C  
ATOM   4756  CD1 ILE A 615      -4.490  21.026   4.829  1.00 54.69           C  
ATOM   4757  N   PRO A 616      -3.320  27.346   3.989  1.00 31.53           N  
ATOM   4758  CA  PRO A 616      -3.498  28.421   3.010  1.00 31.53           C  
ATOM   4759  C   PRO A 616      -2.675  28.206   1.742  1.00 31.53           C  
ATOM   4760  CB  PRO A 616      -3.024  29.666   3.763  1.00 31.53           C  
ATOM   4761  O   PRO A 616      -1.565  27.671   1.805  1.00 31.53           O  
ATOM   4762  CG  PRO A 616      -2.363  29.139   4.996  1.00 31.53           C  
ATOM   4763  CD  PRO A 616      -2.341  27.639   4.920  1.00 31.53           C  
ATOM   4764  N   ALA A 661     -16.788  -1.048 -34.042  1.00 58.17           N  
ATOM   4765  CA  ALA A 661     -15.426  -1.085 -34.567  1.00 58.17           C  
ATOM   4766  C   ALA A 661     -14.888  -2.513 -34.598  1.00 58.17           C  
ATOM   4767  CB  ALA A 661     -14.510  -0.193 -33.732  1.00 58.17           C  
ATOM   4768  O   ALA A 661     -15.238  -3.333 -33.746  1.00 58.17           O  
ATOM   4769  N   ASP A 662     -14.369  -2.898 -35.542  1.00 77.31           N  
ATOM   4770  CA  ASP A 662     -13.777  -4.220 -35.723  1.00 77.31           C  
ATOM   4771  C   ASP A 662     -12.713  -4.495 -34.662  1.00 77.31           C  
ATOM   4772  CB  ASP A 662     -13.172  -4.351 -37.122  1.00 77.31           C  
ATOM   4773  O   ASP A 662     -12.634  -5.602 -34.127  1.00 77.31           O  
ATOM   4774  CG  ASP A 662     -14.221  -4.439 -38.216  1.00 77.31           C  
ATOM   4775  OD1 ASP A 662     -15.428  -4.508 -37.900  1.00 77.31           O  
ATOM   4776  OD2 ASP A 662     -13.836  -4.443 -39.405  1.00 77.31           O  
ATOM   4777  N   TYR A 663     -11.964  -3.423 -34.305  1.00 86.36           N  
ATOM   4778  CA  TYR A 663     -10.903  -3.587 -33.317  1.00 86.36           C  
ATOM   4779  C   TYR A 663     -10.998  -2.520 -32.233  1.00 86.36           C  
ATOM   4780  CB  TYR A 663      -9.528  -3.528 -33.989  1.00 86.36           C  
ATOM   4781  O   TYR A 663     -10.665  -1.356 -32.469  1.00 86.36           O  
ATOM   4782  CG  TYR A 663      -9.328  -4.578 -35.055  1.00 86.36           C  
ATOM   4783  CD1 TYR A 663      -8.903  -5.863 -34.723  1.00 86.36           C  
ATOM   4784  CD2 TYR A 663      -9.562  -4.288 -36.394  1.00 86.36           C  
ATOM   4785  CE1 TYR A 663      -8.715  -6.833 -35.702  1.00 86.36           C  
ATOM   4786  CE2 TYR A 663      -9.377  -5.250 -37.382  1.00 86.36           C  
ATOM   4787  OH  TYR A 663      -8.770  -7.475 -38.000  1.00 86.36           O  
ATOM   4788  CZ  TYR A 663      -8.955  -6.518 -37.026  1.00 86.36           C  
ATOM   4789  N   ASP A 664     -11.406  -2.879 -31.096  1.00 87.73           N  
ATOM   4790  CA  ASP A 664     -11.423  -1.998 -29.932  1.00 87.73           C  
ATOM   4791  C   ASP A 664     -10.156  -2.167 -29.097  1.00 87.73           C  
ATOM   4792  CB  ASP A 664     -12.660  -2.269 -29.073  1.00 87.73           C  
ATOM   4793  O   ASP A 664     -10.070  -3.075 -28.267  1.00 87.73           O  
ATOM   4794  CG  ASP A 664     -13.956  -1.870 -29.756  1.00 87.73           C  
ATOM   4795  OD1 ASP A 664     -13.972  -0.860 -30.492  1.00 87.73           O  
ATOM   4796  OD2 ASP A 664     -14.972  -2.571 -29.555  1.00 87.73           O  
ATOM   4797  N   LEU A 665      -9.204  -1.284 -29.344  1.00 92.01           N  
ATOM   4798  CA  LEU A 665      -7.880  -1.446 -28.752  1.00 92.01           C  
ATOM   4799  C   LEU A 665      -7.692  -0.497 -27.573  1.00 92.01           C  
ATOM   4800  CB  LEU A 665      -6.791  -1.200 -29.799  1.00 92.01           C  
ATOM   4801  O   LEU A 665      -8.357   0.538 -27.492  1.00 92.01           O  
ATOM   4802  CG  LEU A 665      -6.917  -1.984 -31.106  1.00 92.01           C  
ATOM   4803  CD1 LEU A 665      -5.762  -1.645 -32.042  1.00 92.01           C  
ATOM   4804  CD2 LEU A 665      -6.964  -3.483 -30.828  1.00 92.01           C  
ATOM   4805  N   LYS A 666      -6.763  -0.829 -26.648  1.00 91.23           N  
ATOM   4806  CA  LYS A 666      -6.548  -0.099 -25.402  1.00 91.23           C  
ATOM   4807  C   LYS A 666      -5.116   0.420 -25.308  1.00 91.23           C  
ATOM   4808  CB  LYS A 666      -6.864  -0.988 -24.198  1.00 91.23           C  
ATOM   4809  O   LYS A 666      -4.169  -0.291 -25.652  1.00 91.23           O  
ATOM   4810  CG  LYS A 666      -8.275  -1.557 -24.201  1.00 91.23           C  
ATOM   4811  CD  LYS A 666      -8.477  -2.558 -23.071  1.00 91.23           C  
ATOM   4812  CE  LYS A 666      -9.849  -3.213 -23.142  1.00 91.23           C  
ATOM   4813  NZ  LYS A 666      -9.861  -4.373 -24.084  1.00 91.23           N  
ATOM   4814  N   PHE A 667      -4.927   1.712 -24.770  1.00 95.03           N  
ATOM   4815  CA  PHE A 667      -3.625   2.331 -24.550  1.00 95.03           C  
ATOM   4816  C   PHE A 667      -3.469   2.764 -23.097  1.00 95.03           C  
ATOM   4817  CB  PHE A 667      -3.437   3.534 -25.479  1.00 95.03           C  
ATOM   4818  O   PHE A 667      -4.121   3.710 -22.653  1.00 95.03           O  
ATOM   4819  CG  PHE A 667      -1.999   3.930 -25.676  1.00 95.03           C  
ATOM   4820  CD1 PHE A 667      -1.116   3.953 -24.603  1.00 95.03           C  
ATOM   4821  CD2 PHE A 667      -1.529   4.280 -26.935  1.00 95.03           C  
ATOM   4822  CE1 PHE A 667       0.216   4.320 -24.782  1.00 95.03           C  
ATOM   4823  CE2 PHE A 667      -0.199   4.647 -27.122  1.00 95.03           C  
ATOM   4824  CZ  PHE A 667       0.671   4.667 -26.044  1.00 95.03           C  
ATOM   4825  N   GLY A 668      -2.577   2.071 -22.338  1.00 91.84           N  
ATOM   4826  CA  GLY A 668      -2.334   2.377 -20.938  1.00 91.84           C  
ATOM   4827  C   GLY A 668      -1.120   3.261 -20.722  1.00 91.84           C  
ATOM   4828  O   GLY A 668      -0.109   3.116 -21.413  1.00 91.84           O  
ATOM   4829  N   MET A 669      -1.196   4.216 -19.669  1.00 92.59           N  
ATOM   4830  CA  MET A 669      -0.058   5.091 -19.400  1.00 92.59           C  
ATOM   4831  C   MET A 669      -0.076   5.577 -17.954  1.00 92.59           C  
ATOM   4832  CB  MET A 669      -0.060   6.286 -20.354  1.00 92.59           C  
ATOM   4833  O   MET A 669      -1.142   5.696 -17.348  1.00 92.59           O  
ATOM   4834  CG  MET A 669      -1.284   7.177 -20.218  1.00 92.59           C  
ATOM   4835  SD  MET A 669      -1.413   8.407 -21.573  1.00 92.59           S  
ATOM   4836  CE  MET A 669      -2.009   7.342 -22.916  1.00 92.59           C  
ATOM   4837  N   ASN A 670       1.142   5.773 -17.418  1.00 85.81           N  
ATOM   4838  CA  ASN A 670       1.269   6.359 -16.088  1.00 85.81           C  
ATOM   4839  C   ASN A 670       0.829   7.820 -16.076  1.00 85.81           C  
ATOM   4840  CB  ASN A 670       2.707   6.234 -15.581  1.00 85.81           C  
ATOM   4841  O   ASN A 670       0.244   8.288 -15.097  1.00 85.81           O  
ATOM   4842  CG  ASN A 670       3.056   4.820 -15.159  1.00 85.81           C  
ATOM   4843  ND2 ASN A 670       4.341   4.487 -15.206  1.00 85.81           N  
ATOM   4844  OD1 ASN A 670       2.179   4.034 -14.794  1.00 85.81           O  
ATOM   4845  N   ALA A 671       1.062   8.516 -17.104  1.00 86.14           N  
ATOM   4846  CA  ALA A 671       0.806   9.947 -17.249  1.00 86.14           C  
ATOM   4847  C   ALA A 671      -0.686  10.250 -17.148  1.00 86.14           C  
ATOM   4848  CB  ALA A 671       1.361  10.456 -18.577  1.00 86.14           C  
ATOM   4849  O   ALA A 671      -1.521   9.407 -17.486  1.00 86.14           O  
ATOM   4850  N   GLY A 672      -1.048  11.402 -16.595  1.00 78.99           N  
ATOM   4851  CA  GLY A 672      -2.419  11.848 -16.409  1.00 78.99           C  
ATOM   4852  C   GLY A 672      -2.994  12.536 -17.632  1.00 78.99           C  
ATOM   4853  O   GLY A 672      -2.333  12.624 -18.669  1.00 78.99           O  
ATOM   4854  N   THR A 673      -4.143  12.993 -17.600  1.00 84.55           N  
ATOM   4855  CA  THR A 673      -4.897  13.566 -18.709  1.00 84.55           C  
ATOM   4856  C   THR A 673      -4.367  14.953 -19.064  1.00 84.55           C  
ATOM   4857  CB  THR A 673      -6.398  13.658 -18.376  1.00 84.55           C  
ATOM   4858  O   THR A 673      -4.610  15.453 -20.165  1.00 84.55           O  
ATOM   4859  CG2 THR A 673      -7.014  12.271 -18.225  1.00 84.55           C  
ATOM   4860  OG1 THR A 673      -6.567  14.379 -17.150  1.00 84.55           O  
ATOM   4861  N   SER A 674      -3.552  15.553 -18.193  1.00 82.61           N  
ATOM   4862  CA  SER A 674      -3.011  16.889 -18.424  1.00 82.61           C  
ATOM   4863  C   SER A 674      -1.591  16.823 -18.976  1.00 82.61           C  
ATOM   4864  CB  SER A 674      -3.027  17.705 -17.130  1.00 82.61           C  
ATOM   4865  O   SER A 674      -0.938  17.854 -19.148  1.00 82.61           O  
ATOM   4866  OG  SER A 674      -4.349  17.846 -16.641  1.00 82.61           O  
ATOM   4867  N   SER A 675      -1.108  15.732 -19.312  1.00 90.02           N  
ATOM   4868  CA  SER A 675       0.288  15.522 -19.684  1.00 90.02           C  
ATOM   4869  C   SER A 675       0.466  15.550 -21.198  1.00 90.02           C  
ATOM   4870  CB  SER A 675       0.797  14.192 -19.127  1.00 90.02           C  
ATOM   4871  O   SER A 675      -0.505  15.415 -21.945  1.00 90.02           O  
ATOM   4872  OG  SER A 675       0.187  13.100 -19.794  1.00 90.02           O  
ATOM   4873  N   ASN A 676       1.721  15.855 -21.583  1.00 94.80           N  
ATOM   4874  CA  ASN A 676       2.082  15.823 -22.996  1.00 94.80           C  
ATOM   4875  C   ASN A 676       1.913  14.426 -23.586  1.00 94.80           C  
ATOM   4876  CB  ASN A 676       3.517  16.313 -23.195  1.00 94.80           C  
ATOM   4877  O   ASN A 676       1.509  14.280 -24.741  1.00 94.80           O  
ATOM   4878  CG  ASN A 676       3.680  17.788 -22.881  1.00 94.80           C  
ATOM   4879  ND2 ASN A 676       4.904  18.196 -22.568  1.00 94.80           N  
ATOM   4880  OD1 ASN A 676       2.713  18.553 -22.920  1.00 94.80           O  
ATOM   4881  N   GLU A 677       2.174  13.404 -22.817  1.00 95.31           N  
ATOM   4882  CA  GLU A 677       2.007  12.016 -23.238  1.00 95.31           C  
ATOM   4883  C   GLU A 677       0.562  11.732 -23.640  1.00 95.31           C  
ATOM   4884  CB  GLU A 677       2.441  11.060 -22.124  1.00 95.31           C  
ATOM   4885  O   GLU A 677       0.311  11.118 -24.679  1.00 95.31           O  
ATOM   4886  CG  GLU A 677       3.924  11.137 -21.790  1.00 95.31           C  
ATOM   4887  CD  GLU A 677       4.228  12.060 -20.621  1.00 95.31           C  
ATOM   4888  OE1 GLU A 677       5.143  11.749 -19.825  1.00 95.31           O  
ATOM   4889  OE2 GLU A 677       3.546  13.102 -20.500  1.00 95.31           O  
ATOM   4890  N   TYR A 678      -0.360  12.159 -22.793  1.00 93.80           N  
ATOM   4891  CA  TYR A 678      -1.779  11.946 -23.049  1.00 93.80           C  
ATOM   4892  C   TYR A 678      -2.221  12.673 -24.314  1.00 93.80           C  
ATOM   4893  CB  TYR A 678      -2.618  12.416 -21.857  1.00 93.80           C  
ATOM   4894  O   TYR A 678      -2.925  12.104 -25.151  1.00 93.80           O  
ATOM   4895  CG  TYR A 678      -4.091  12.116 -21.995  1.00 93.80           C  
ATOM   4896  CD1 TYR A 678      -4.960  13.043 -22.567  1.00 93.80           C  
ATOM   4897  CD2 TYR A 678      -4.617  10.907 -21.554  1.00 93.80           C  
ATOM   4898  CE1 TYR A 678      -6.318  12.773 -22.695  1.00 93.80           C  
ATOM   4899  CE2 TYR A 678      -5.974  10.626 -21.677  1.00 93.80           C  
ATOM   4900  OH  TYR A 678      -8.159  11.290 -22.372  1.00 93.80           O  
ATOM   4901  CZ  TYR A 678      -6.815  11.563 -22.248  1.00 93.80           C  
ATOM   4902  N   LYS A 679      -1.789  13.885 -24.459  1.00 94.72           N  
ATOM   4903  CA  LYS A 679      -2.137  14.692 -25.625  1.00 94.72           C  
ATOM   4904  C   LYS A 679      -1.653  14.034 -26.913  1.00 94.72           C  
ATOM   4905  CB  LYS A 679      -1.545  16.097 -25.500  1.00 94.72           C  
ATOM   4906  O   LYS A 679      -2.382  13.991 -27.907  1.00 94.72           O  
ATOM   4907  CG  LYS A 679      -2.339  17.025 -24.593  1.00 94.72           C  
ATOM   4908  CD  LYS A 679      -1.841  18.462 -24.688  1.00 94.72           C  
ATOM   4909  CE  LYS A 679      -2.614  19.386 -23.757  1.00 94.72           C  
ATOM   4910  NZ  LYS A 679      -1.964  20.725 -23.640  1.00 94.72           N  
ATOM   4911  N   ALA A 680      -0.437  13.536 -26.877  1.00 97.09           N  
ATOM   4912  CA  ALA A 680       0.124  12.855 -28.042  1.00 97.09           C  
ATOM   4913  C   ALA A 680      -0.609  11.545 -28.317  1.00 97.09           C  
ATOM   4914  CB  ALA A 680       1.615  12.594 -27.839  1.00 97.09           C  
ATOM   4915  O   ALA A 680      -0.842  11.189 -29.475  1.00 97.09           O  
ATOM   4916  N   ALA A 681      -0.978  10.811 -27.324  1.00 96.74           N  
ATOM   4917  CA  ALA A 681      -1.731   9.567 -27.463  1.00 96.74           C  
ATOM   4918  C   ALA A 681      -3.125   9.829 -28.026  1.00 96.74           C  
ATOM   4919  CB  ALA A 681      -1.829   8.851 -26.118  1.00 96.74           C  
ATOM   4920  O   ALA A 681      -3.652   9.024 -28.797  1.00 96.74           O  
ATOM   4921  N   GLU A 682      -3.705  10.916 -27.640  1.00 95.07           N  
ATOM   4922  CA  GLU A 682      -4.996  11.323 -28.186  1.00 95.07           C  
ATOM   4923  C   GLU A 682      -4.903  11.579 -29.688  1.00 95.07           C  
ATOM   4924  CB  GLU A 682      -5.514  12.573 -27.470  1.00 95.07           C  
ATOM   4925  O   GLU A 682      -5.791  11.184 -30.447  1.00 95.07           O  
ATOM   4926  CG  GLU A 682      -6.206  12.281 -26.147  1.00 95.07           C  
ATOM   4927  CD  GLU A 682      -6.833  13.513 -25.513  1.00 95.07           C  
ATOM   4928  OE1 GLU A 682      -8.018  13.453 -25.113  1.00 95.07           O  
ATOM   4929  OE2 GLU A 682      -6.134  14.546 -25.418  1.00 95.07           O  
ATOM   4930  N   MET A 683      -3.795  12.272 -30.036  1.00 96.20           N  
ATOM   4931  CA  MET A 683      -3.546  12.494 -31.457  1.00 96.20           C  
ATOM   4932  C   MET A 683      -3.383  11.169 -32.194  1.00 96.20           C  
ATOM   4933  CB  MET A 683      -2.300  13.359 -31.656  1.00 96.20           C  
ATOM   4934  O   MET A 683      -3.898  11.002 -33.301  1.00 96.20           O  
ATOM   4935  CG  MET A 683      -1.957  13.614 -33.115  1.00 96.20           C  
ATOM   4936  SD  MET A 683      -0.400  14.564 -33.316  1.00 96.20           S  
ATOM   4937  CE  MET A 683      -0.216  14.499 -35.120  1.00 96.20           C  
ATOM   4938  N   PHE A 684      -2.678  10.288 -31.583  1.00 97.69           N
[truncated: 183,099 more chars]
