# Supplementary material for: Structural and mechanistic analysis of a tripartite ATP-independent periplasmic TRAP transporter
Source: Nat Commun. 2022 Aug 4;13:4471. doi: 10.1038/s41467-022-31907-y (PMC9352664; doi:10.1038/s41467-022-31907-y)
Supplement: Supplementary file 11 — Source Data [file 41467_2022_31907_MOESM11_ESM.xlsx]

## Sheet: Figure 3
Coexpressed VHHs	Differential growth after 17h (OD600) (repeats)								Mean	Standard deviation
negative control	0.24	0.75	0.55	0.35	0.39	0.74	0.66		0.525714	0.163333
VHHX -signal sequence	0.03	-0.05	0						-0.00666667	0.0288889
VHHX +signal sequence	0.04	-0.11	-0.02						-0.03	0.0533333
VHHQM1 -signal sequence	-0.02	0.18	0.01	0.13					0.075	0.08
VHHQM1 +signal sequence	0.21	0.12	0.03	0.12					0.12	0.045
VHHQM2 -signal sequence	-0.04	-0.05	0.13						0.0133333	0.0777778
VHHQM2 +signal sequence	0.12	0.17	0.09						0.126667	0.0288889
VHHQM3 -signal sequence	-0.03	-0.04	0.01	-0.12					-0.045	0.0375
VHHQM3 +signal sequence	0.23	0.29	0.4	0.24					0.29	0.055
VHHQM4 -signal sequence	-0.04	-0.01	0.1						0.0166667	0.0555556
VHHQM4 +signal sequence	0.21	0.27	0.49						0.323333	0.111111
VHHQM5 -signal sequence	-0.05	-0.04	0.04						-0.0166667	0.0377778
VHHQM5 +signal sequence	0.05	0.22	0.12						0.13	0.06
VHHQM6 -signal sequence	0.16	-0.13	0.07						0.0333333	0.108889
VHHQM6 +signal sequence	0.43	0.26	0.31						0.333333	0.0644444
VHHQM7 -signal sequence	0.06	0.12	0.07						0.0833333	0.0244444
VHHQM7 +signal sequence	0.23	0.44	0.35						0.34	0.0733333
VHHQM8 -signal sequence	0.16	0.01	0.09						0.0866667	0.0511111
VHHQM8 +signal sequence	-0.07	0.11	0.07						0.0366667	0.0711111
VHHQM9 -signal sequence	0.03	0.07	0.04						0.0466667	0.0155556
VHHQM9 +signal sequence	0.36	0.26	0.28						0.3	0.04
VHHP1 -signal sequence	-0.05	-0.1	-0.1						-0.0833333	0.0222222
VHHP1 +signal sequence	0.02	0.09	-0.09						0.00666667	0.0644444

## Sheet: Figure 5
TRAP transporter mutant	Differential growth after 17h (OD600) (repeats)			Mean	Standard deviation
P-R127A	0.213333	0.276667	0.11	0.2	0.06
P-R147A	-0.286667	-0.143333	-0.5	-0.31	0.126667
P-F74S	-0.0866667	-0.0866667	-0.0866667	-0.0866667	5.08852e-17
P-L114S	-0.0166667	0.0133333	0.0233333	0.00666667	0.0155556
Q-F111A	-0.00666667	0.0533333	0.00333333	0.0166667	0.0244444
Q-D114K	-0.126667	-0.103333	-0.1	-0.11	0.0111111
P-Y41A	-0.04	0.0466667	-0.0366667	-0.01	0.0377778
P-Q45A	-0.146667	-0.0266667	-0.0566667	-0.0766667	0.0466667
P-Q45R	0.0166667	0.0166667	0.0533333	0.0288889	0.0162963
P-Q55R	-0.0233333	0.03		0.00333333	0.0266667
P-D58N	-0.05	-0.153333	0.0633333	-0.0466667	0.0733333
P-D58R	-0.733333	-0.75	-0.67	-0.717778	0.0318519
P-S60R	-0.693333	-0.943333	-0.786667	-0.807778	0.0903704
P-E225Q	0	-0.103333	-0.106667	-0.07	0.0466667
M-W227R	-0.403333	-0.523333	-0.456667	-0.461111	0.0414815
M-E235R	0.00666667	-0.0733333	-0.0266667	-0.0311111	0.0281481
M-R484E	-0.593333	-0.813333	-0.676667	-0.658333	0.0466667
M-Q486A	0.0233333	0.0933333	-0.0266667	0.03	0.0422222
P-E172R	-0.816667	-0.793333	-0.99	-0.866667	0.0822222
P-Q178A	0.05	0.0366667	-0.0266667	0.02	0.0311111
P-N150D	-0.05	-0.0833333	-0.0866667	-0.0733333	0.0155556
Q-R30E	-0.796667	-0.803333	-1.03	-0.876667	0.102222
Q-E41Q	-0.00666667	0.0666667	-0.02	0.0133333	0.0355556
Q-E42Q	-0.0466667	0.0166667	-0.14	-0.0566667	0.0555556
Q-E41Q/E42Q	0.0533333	-0.0833333	0.16	0.0433333	0.0844444
M-N345Y	-0.166667	-0.146667	-0.236667	-0.183333	0.0355556
M-S356Y	-0.59	-0.723333	-0.656667	-0.656667	0.0444444
M-E429R	-0.846667	-0.763333	-0.97	-0.86	0.0733333
M-S298A	0.0466667	0.0566667	0.0333333	0.0455556	0.00814815
M-D304A	-0.733333	-0.953333	-0.786667	-0.824444	0.0859259
M-D521A	-0.713333	-0.953333	-0.796667	-0.821111	0.0881481

## Sheet: Figure 6
TIRF data
QM	wt	wt	wt	wt	wt	wt	wt	R484E	R30E	S356Y	E429R	D521A	D304A
P-AF647	wt	wt	wt	wt	D58R	S60R	E127R	wt	wt	wt	wt	wt	wt
Neu5Ac	+	-	+	+	+	+	+	+	+	+	+	+	+
VHHQM3	-	+	-	-	-	-	-	-	-	-	-	-	-
Sample 1	6984	4713	1289	348	723	1646	389	92	643	485	25	7584	4453
Sample 2	7935	2219	227	418	126	2136	423	774	397	301	30	7552	5892
Sample 3	6364	3730	638	239	739	2321	2082	401	506	1835	134	6851	6731
Total	21283	10662	2154	1005	1588	6103	2894	1267	1546	2621	189	21987	17076
Total interaction/s	23.6478	11.8467	2.39333	1.11667	1.76444	6.78111	3.21556	1.40778	1.71778	2.91222	0.21	24.43	18.9733
Normed total interaction/s	1	0.500963	0.101208	0.0472208	0.0746135	0.286755	0.135977	0.0595311	0.0726401	0.12315	0.00888033	1.03308	0.80233
SD	0.0789989	0.125452	0.0536578	0.00902128	0.0379019	0.0364923	0.104998	0.0330467	0.0119971	0.0903381	0.00667199	0.0449185	0.116431
SPR data
Single cycle kinetic						Competitive binding HiSiaP/VHHQM3
HiSiaP + Neu5Ac				HiSiaP - Neu5Ac		buffer - HiSiaP		VHHQM3 - HiSiaP
Sensorgram		Fit		Sensorgram		Sensorgram		Sensorgram
Time [s]	Response [RU]	Time [s]	Response [RU]	Time [s]	Response [RU]	Time [s]	Response [RU]	Time [s]	Response [RU]
-39.3	0.2531	-39.3	0	-39.3	-0.1601	-231	-1.07631	-231	-25.6084
-39.2	0.1564	-39.2	0	-39.2	-0.1457	-230.9	-1.06431	-230.9	-25.729
-39.1	0.1233	-39.1	0	-39.1	-0.40279	-230.8	-1.04361	-230.8	-25.7597
-39	0.1694	-39	0	-39	-0.2612	-230.7	-1.03341	-230.7	-25.7966
-38.9	0.2052	-38.9	0	-38.9	-0.3561	-230.6	-1.09331	-230.6	-25.6885
-38.8	0.2677	-38.8	0	-38.8	-0.5044	-230.5	-1.02261	-230.5	-25.7086
-38.7	0.2957	-38.7	0	-38.7	-0.3717	-230.4	-0.94591	-230.4	-25.7129
-38.6	0.389	-38.6	0	-38.6	-0.33999	-230.3	-0.87231	-230.3	-25.7186
-38.5	0.6259	-38.5	0	-38.5	-0.1991	-230.2	-0.79421	-230.2	-25.733
-38.4	0.557	-38.4	0	-38.4	0.1477	-230.1	-0.72251	-230.1	-25.706
-38.3	0.5313	-38.3	0	-38.3	0.2337	-230	-0.67791	-230	-25.6994
-38.2	0.5022	-38.2	0	-38.2	0.1917	-229.9	-0.70491	-229.9	-25.8063
-38.1	0.3601	-38.1	0	-38.1	0.136	-229.8	-0.90301	-229.8	-25.8336
-38	0.2007	-38	0	-38	0.1835	-229.7	-0.91761	-229.7	-25.8291
-37.9	0.1889	-37.9	0	-37.9	0.1424	-229.6	-0.93911	-229.6	-25.8029
-37.8	0.2218	-37.8	0	-37.8	0.0995	-229.5	-0.94351	-229.5	-25.7921
-37.7	0.2563	-37.7	0	-37.7	0.072	-229.4	-0.95071	-229.4	-25.8076
-37.6	0.2881	-37.6	0	-37.6	0.0716	-229.3	-0.91111	-229.3	-25.8086
-37.5	0.3173	-37.5	0	-37.5	0.1268	-229.2	-0.88771	-229.2	-25.803
-37.4	0.3246	-37.4	0	-37.4	0.213	-229.1	-0.86311	-229.1	-25.7993
-37.3	0.3424	-37.3	0	-37.3	0.1307	-229	-0.84971	-229	-25.776
-37.2	0.3517	-37.2	0	-37.2	0.1046	-228.9	-0.84231	-228.9	-25.7669
-37.1	0.3517	-37.1	0	-37.1	0.0891	-228.8	-0.83621	-228.8	-25.7653
-37	0.3497	-37	0	-37	0.0671	-228.7	-0.82121	-228.7	-25.7822
-36.9	0.351	-36.9	0	-36.9	0.0176	-228.6	-0.81451	-228.6	-25.7765
-36.8	0.298	-36.8	0	-36.8	-0.0786	-228.5	-0.80531	-228.5	-25.7674
-36.7	0.2661	-36.7	0	-36.7	-0.0977	-228.4	-0.80501	-228.4	-25.7517
-36.6	0.2553	-36.6	0	-36.6	-0.0103	-228.3	-0.79791	-228.3	-25.7461
-36.5	0.2531	-36.5	0	-36.5	0.0199	-228.2	-0.79211	-228.2	-25.7474
-36.4	0.2478	-36.4	0	-36.4	0.035	-228.1	-0.78181	-228.1	-25.7401
-36.3	0.244	-36.3	0	-36.3	0.0474	-228	-0.77931	-228	-25.7414
-36.2	0.2853	-36.2	0	-36.2	0.0613	-227.9	-0.77351	-227.9	-25.7412
-36.1	0.3247	-36.1	0	-36.1	0.0596	-227.8	-0.76351	-227.8	-25.7323
-36	0.3272	-36	0	-36	0.0593	-227.7	-0.76031	-227.7	-25.7243
-35.9	0.3397	-35.9	0	-35.9	0.0714	-227.6	-0.75481	-227.6	-25.7228
-35.8	0.3524	-35.8	0	-35.8	0.0757	-227.5	-0.74851	-227.5	-25.712
-35.7	0.3543	-35.7	0	-35.7	0.0726	-227.4	-0.74571	-227.4	-25.7047
-35.6	0.3436	-35.6	0	-35.6	0.0689	-227.3	-0.74431	-227.3	-25.6989
-35.5	0.335	-35.5	0	-35.5	0.0689	-227.2	-0.73601	-227.2	-25.688
-35.4	0.3302	-35.4	0	-35.4	0.0674	-227.1	-0.72841	-227.1	-25.6827
-35.3	0.3231	-35.3	0	-35.3	0.0677	-227	-0.71891	-227	-25.6732
-35.2	0.2939	-35.2	0	-35.2	0.0623	-226.9	-0.70911	-226.9	-25.6633
-35.1	0.2826	-35.1	0	-35.1	0.0585	-226.8	-0.70421	-226.8	-25.6616
-35	0.277	-35	0	-35	0.0564	-226.7	-0.69931	-226.7	-25.657
-34.9	0.2646	-34.9	0	-34.9	0.0498	-226.6	-0.69221	-226.6	-25.6496
-34.8	0.2651	-34.8	0	-34.8	0.042	-226.5	-0.68201	-226.5	-25.647
-34.7	0.2602	-34.7	0	-34.7	0.0354	-226.4	-0.67641	-226.4	-25.6384
-34.6	0.257	-34.6	0	-34.6	0.0319	-226.3	-0.66831	-226.3	-25.6331
-34.5	0.2504	-34.5	0	-34.5	0.0281	-226.2	-0.66091	-226.2	-25.6257
-34.4	0.2509	-34.4	0	-34.4	0.0183	-226.1	-0.65121	-226.1	-25.6229
-34.3	0.249	-34.3	0	-34.3	0.0113	-226	-0.64111	-226	-25.6204
-34.2	0.2483	-34.2	0	-34.2	0.0106	-225.9	-0.63311	-225.9	-25.6169
-34.1	0.2467	-34.1	0	-34.1	0.0044	-225.8	-0.62821	-225.8	-25.6074
-34	0.247	-34	0	-34	0.0064	-225.7	-0.62071	-225.7	-25.598
-33.9	0.2445	-33.9	0	-33.9	0.0015	-225.6	-0.61711	-225.6	-25.5893
-33.8	0.2416	-33.8	0	-33.8	0.0032	-225.5	-0.61381	-225.5	-25.5839
-33.7	0.2456	-33.7	0	-33.7	0.0054	-225.4	-0.61201	-225.4	-25.5755
-33.6	0.2461	-33.6	0	-33.6	-0.0028	-225.3	-0.60701	-225.3	-25.5715
-33.5	0.2321	-33.5	0	-33.5	0.0026	-225.2	-0.60031	-225.2	-25.5682
-33.4	0.2304	-33.4	0	-33.4	-0.0125	-225.1	-0.59631	-225.1	-25.5603
-33.3	0.2309	-33.3	0	-33.3	-0.0215	-225	-0.59191	-225	-25.5543
-33.2	0.2308	-33.2	0	-33.2	-0.0189	-224.9	-0.58961	-224.9	-25.5487
-33.1	0.2259	-33.1	0	-33.1	-0.0203	-224.8	-0.58481	-224.8	-25.5438
-33	0.222	-33	0	-33	-0.0198	-224.7	-0.57861	-224.7	-25.5373
-32.9	0.2188	-32.9	0	-32.9	-0.0289	-224.6	-0.57441	-224.6	-25.5303
-32.8	0.2158	-32.8	0	-32.8	-0.034	-224.5	-0.57071	-224.5	-25.5227
-32.7	0.2112	-32.7	0	-32.7	-0.0358	-224.4	-0.56971	-224.4	-25.512
-32.6	0.2063	-32.6	0	-32.6	-0.0449	-224.3	-0.56481	-224.3	-25.5039
-32.5	0.1958	-32.5	0	-32.5	-0.0538	-224.2	-0.55911	-224.2	-25.4957
-32.4	0.1929	-32.4	0	-32.4	-0.0459	-224.1	-0.55731	-224.1	-25.4921
-32.3	0.1972	-32.3	0	-32.3	-0.0507	-224	-0.55141	-224	-25.4888
-32.2	0.1978	-32.2	0	-32.2	-0.0645	-223.9	-0.54411	-223.9	-25.4862
-32.1	0.2003	-32.1	0	-32.1	-0.0682	-223.8	-0.53611	-223.8	-25.4818
-32	0.1985	-32	0	-32	-0.0776	-223.7	-0.53061	-223.7	-25.4791
-31.9	0.2044	-31.9	0	-31.9	-0.0856	-223.6	-0.52361	-223.6	-25.4692
-31.8	0.2034	-31.8	0	-31.8	-0.0855	-223.5	-0.51701	-223.5	-25.4607
-31.7	0.1934	-31.7	0	-31.7	-0.0918	-223.4	-0.50981	-223.4	-25.457
-31.6	0.2021	-31.6	0	-31.6	-0.0886	-223.3	-0.50321	-223.3	-25.45
-31.5	0.2149	-31.5	0	-31.5	-0.0897	-223.2	-0.49711	-223.2	-25.4453
-31.4	0.2309	-31.4	0	-31.4	-0.0867	-223.1	-0.48901	-223.1	-25.4366
-31.3	0.2437	-31.3	0	-31.3	-0.0938	-223	-0.48071	-223	-25.4264
-31.2	0.2831	-31.2	0	-31.2	-0.0788	-222.9	-0.47321	-222.9	-25.4172
-31.1	0.2874	-31.1	0	-31.1	-0.0689	-222.8	-0.46861	-222.8	-25.4092
-31	0.3181	-31	0	-31	-0.0633	-222.7	-0.46361	-222.7	-25.4017
-30.9	0.3486	-30.9	0	-30.9	-0.0394	-222.6	-0.45791	-222.6	-25.3952
-30.8	0.409	-30.8	0	-30.8	-0.0264	-222.5	-0.45111	-222.5	-25.3905
-30.7	0.4414	-30.7	0	-30.7	-0.0092	-222.4	-0.44171	-222.4	-25.3852
-30.6	0.3505	-30.6	0	-30.6	0.0484	-222.3	-0.43651	-222.3	-25.3754
-30.5	0.2432	-30.5	0	-30.5	0.1357	-222.2	-0.43271	-222.2	-25.3675
-30.4	0.0088	-30.4	0	-30.4	0.1687	-222.1	-0.42591	-222.1	-25.3576
-30.3	0.0113	-30.3	0	-30.3	0.1323	-222	-0.41901	-222	-25.3515
-30.2	0.0405	-30.2	0	-30.2	-0.008	-221.9	-0.41211	-221.9	-25.3441
-30.1	0.1724	-30.1	0	-30.1	-0.146	-221.8	-0.40241	-221.8	-25.3367
-30	0.2974	-30	0	-30	-0.2541	-221.7	-0.39651	-221.7	-25.332
-29.9	0.344	-29.9	0	-29.9	-0.3627	-221.6	-0.39001	-221.6	-25.3297
-29.8	0.3801	-29.8	0	-29.8	-0.5168	-221.5	-0.38621	-221.5	-25.3251
-29.7	0.4099	-29.7	0	-29.7	-0.3859	-221.4	-0.37811	-221.4	-25.3187
-29.6	0.5727	-29.6	0	-29.6	-0.1005	-221.3	-0.37411	-221.3	-25.3131
-29.5	0.6653	-29.5	0	-29.5	0.14	-221.2	-0.37001	-221.2	-25.3077
-29.4	0.6766	-29.4	0	-29.4	0.2989	-221.1	-0.36181	-221.1	-25.3013
-29.3	0.7834	-29.3	0	-29.3	0.5074	-221	-0.35851	-221	-25.2952
-29.2	0.8655	-29.2	0	-29.2	0.5817	-220.9	-0.35171	-220.9	-25.2889
-29.1	0.7647	-29.1	0	-29.1	0.5263	-220.8	-0.34541	-220.8	-25.2843
-29	0.55	-29	0	-29	0.5227	-220.7	-0.33891	-220.7	-25.2763
-28.9	0.5035	-28.9	0	-28.9	0.3296	-220.6	-0.33041	-220.6	-25.2702
-28.8	0.5141	-28.8	0	-28.8	0.1675	-220.5	-0.32381	-220.5	-25.2663
-28.7	0.4787	-28.7	0	-28.7	0.124	-220.4	-0.31951	-220.4	-25.2574
-28.6	0.5234	-28.6	0	-28.6	0.0586	-220.3	-0.31291	-220.3	-25.2498
-28.5	0.4267	-28.5	0	-28.5	-0.1268	-220.2	-0.30771	-220.2	-25.2425
-28.4	0.421	-28.4	0	-28.4	-0.1889	-220.1	-0.30231	-220.1	-25.2377
-28.3	0.3827	-28.3	0	-28.3	-0.2231	-220	-0.29711	-220	-25.2291
-28.2	0.4219	-28.2	0	-28.2	-0.2124	-219.9	-0.29491	-219.9	-25.22
-28.1	0.3977	-28.1	0	-28.1	-0.2111	-219.8	-0.28911	-219.8	-25.2097
-28	0.3997	-28	0	-28	-0.2599	-219.7	-0.27911	-219.7	-25.2057
-27.9	0.3834	-27.9	0	-27.9	-0.2537	-219.6	-0.27161	-219.6	-25.1976
-27.8	0.3989	-27.8	0	-27.8	-0.2208	-219.5	-0.26661	-219.5	-25.1938
-27.7	0.4051	-27.7	0	-27.7	-0.209	-219.4	-0.26231	-219.4	-25.186
-27.6	0.3995	-27.6	0	-27.6	-0.1825	-219.3	-0.25241	-219.3	-25.1791
-27.5	0.3998	-27.5	0	-27.5	-0.1794	-219.2	-0.24461	-219.2	-25.1693
-27.4	0.3977	-27.4	0	-27.4	-0.1733	-219.1	-0.24661	-219.1	-25.1702
-27.3	0.3895	-27.3	0	-27.3	-0.1646	-219	-0.23941	-219	-25.1637
-27.2	0.3971	-27.2	0	-27.2	-0.1535	-218.9	-0.23071	-218.9	-25.1566
-27.1	0.4055	-27.1	0	-27.1	-0.1462	-218.8	-0.22181	-218.8	-25.1505
-27	0.4258	-27	0	-27	-0.1306	-218.7	-0.21391	-218.7	-25.1457
-26.9	0.4265	-26.9	0	-26.9	-0.1051	-218.6	-0.20651	-218.6	-25.1432
-26.8	0.4274	-26.8	0	-26.8	-0.0905	-218.5	-0.19661	-218.5	-25.1312
-26.7	0.4258	-26.7	0	-26.7	-0.073	-218.4	-0.19081	-218.4	-25.1236
-26.6	0.4274	-26.6	0	-26.6	-0.0616	-218.3	-0.18571	-218.3	-25.117
-26.5	0.4336	-26.5	0	-26.5	-0.0483	-218.2	-0.18151	-218.2	-25.1038
-26.4	0.4318	-26.4	0	-26.4	-0.0337	-218.1	-0.17981	-218.1	-25.0964
-26.3	0.4344	-26.3	0	-26.3	-0.0291	-218	-0.17711	-218	-25.0917
-26.2	0.4335	-26.2	0	-26.2	-0.0128	-217.9	-0.17101	-217.9	-25.0852
-26.1	0.4326	-26.1	0	-26.1	-0.0103	-217.8	-0.16251	-217.8	-25.0831
-26	0.4267	-26	0	-26	-0.0106	-217.7	-0.16121	-217.7	-25.073
-25.9	0.4192	-25.9	0	-25.9	-0.0154	-217.6	-0.15251	-217.6	-25.0681
-25.8	0.4089	-25.8	0	-25.8	-0.0161	-217.5	-0.14931	-217.5	-25.0671
-25.7	0.3959	-25.7	0	-25.7	-0.0146	-217.4	-0.14031	-217.4	-25.059
-25.6	0.381	-25.6	0	-25.6	-0.019	-217.3	-0.13091	-217.3	-25.0466
-25.5	0.3633	-25.5	0	-25.5	-0.025	-217.2	-0.12811	-217.2	-25.0371
-25.4	0.3585	-25.4	0	-25.4	-0.0329	-217.1	-0.12401	-217.1	-25.0278
-25.3	0.3492	-25.3	0	-25.3	-0.0301	-217	-0.12791	-217	-25.0216
-25.2	0.3416	-25.2	0	-25.2	-0.0298	-216.9	-0.13361	-216.9	-25.0211
-25.1	0.3324	-25.1	0	-25.1	-0.0244	-216.8	-0.13651	-216.8	-25.0226
-25	0.3206	-25	0	-25	-0.0164	-216.7	-0.13261	-216.7	-25.0256
-24.9	0.3192	-24.9	0	-24.9	-0.0117	-216.6	-0.03621	-216.6	-25.0297
-24.8	0.3213	-24.8	0	-24.8	-0.0087	-216.5	-0.03921	-216.5	-25.0217
-24.7	0.3248	-24.7	0	-24.7	-0.0033	-216.4	-0.05851	-216.4	-25.0141
-24.6	0.3204	-24.6	0	-24.6	0.0027	-216.3	-0.07081	-216.3	-25.0172
-24.5	0.3175	-24.5	0	-24.5	0.0074	-216.2	-0.08011	-216.2	-25.0063
-24.4	0.3161	-24.4	0	-24.4	0.0152	-216.1	-0.11491	-216.1	-25.0082
-24.3	0.3132	-24.3	0	-24.3	0.0225	-216	-0.16111	-216	-25.0032
-24.2	0.3113	-24.2	0	-24.2	0.0268	-215.9	-0.18731	-215.9	-24.9894
-24.1	0.3127	-24.1	0	-24.1	0.0343	-215.8	-0.20051	-215.8	-24.9682
-24	0.3109	-24	0	-24	0.0417	-215.7	-0.22811	-215.7	-24.9767
-23.9	0.3022	-23.9	0	-23.9	0.0473	-215.6	-0.25921	-215.6	-24.975
-23.8	0.3006	-23.8	0	-23.8	0.0516	-215.5	-0.24061	-215.5	-24.9775
-23.7	0.2975	-23.7	0	-23.7	0.058	-215.4	-0.14841	-215.4	-24.9341
-23.6	0.2898	-23.6	0	-23.6	0.0658	-215.3	-0.00921	-215.3	-24.8264
-23.5	0.2812	-23.5	0	-23.5	0.0711	-215.2	-0.09951	-215.2	-24.948
-23.4	0.2727	-23.4	0	-23.4	0.072	-215.1	-0.11851	-215.1	-24.9665
-23.3	0.2635	-23.3	0	-23.3	0.07	-215	-0.12181	-215	-24.9867
-23.2	0.2519	-23.2	0	-23.2	0.0729	-214.9	-0.17101	-214.9	-25.0571
-23.1	0.2411	-23.1	0	-23.1	0.0805	-214.8	-0.23291	-214.8	-25.0831
-23	0.232	-23	0	-23	0.0813	-214.7	-0.26021	-214.7	-25.093
-22.9	0.2223	-22.9	0	-22.9	0.0845	-214.6	-0.27461	-214.6	-25.0964
-22.8	0.2183	-22.8	0	-22.8	0.0847	-214.5	-0.28801	-214.5	-25.092
-22.7	0.2105	-22.7	0	-22.7	0.0891	-214.4	-0.28131	-214.4	-25.0809
-22.6	0.2017	-22.6	0	-22.6	0.0913	-214.3	-0.27601	-214.3	-25.0759
-22.5	0.1918	-22.5	0	-22.5	0.0955	-214.2	-0.31691	-214.2	-25.0632
-22.4	0.1801	-22.4	0	-22.4	0.0997	-214.1	0.06549	-214.1	-25.0612
-22.3	0.1659	-22.3	0	-22.3	0.1006	-214	0.17449	-214	-24.7663
-22.2	0.1542	-22.2	0	-22.2	0.0964	-213.9	0.07729	-213.9	-24.6854
-22.1	0.146	-22.1	0	-22.1	0.0954	-213.8	-0.05721	-213.8	-24.6716
-22	0.1339	-22	0	-22	0.0945	-213.7	-0.05371	-213.7	-24.6636
-21.9	0.1227	-21.9	0	-21.9	0.0976	-213.6	-0.04311	-213.6	-24.67
-21.8	0.1123	-21.8	0	-21.8	0.1012	-213.5	-0.03341	-213.5	-24.6562
-21.7	0.0972	-21.7	0	-21.7	0.1042	-213.4	-0.02081	-213.4	-24.7046
-21.6	0.0839	-21.6	0	-21.6	0.1022	-213.3	-0.00981	-213.3	-24.775
-21.5	0.0695	-21.5	0	-21.5	0.1003	-213.2	-0.00581	-213.2	-24.7957
-21.4	0.0557	-21.4	0	-21.4	0.0997	-213.1	-0.000912109	-213.1	-24.7966
-21.3	0.0413	-21.3	0	-21.3	0.1127	-213	0.00309	-213	-24.7918
-21.2	0.0303	-21.2	0	-21.2	0.1053	-212.9	0.01099	-212.9	-24.7933
-21.1	0.0188	-21.1	0	-21.1	0.1009	-212.8	0.02149	-212.8	-24.7902
-21	0.0108	-21	0	-21	0.0947	-212.7	0.02749	-212.7	-24.7844
-20.9	-0.0035	-20.9	0	-20.9	0.0822	-212.6	0.03469	-212.6	-24.7923
-20.8	-0.0173	-20.8	0	-20.8	0.0646	-212.5	0.03019	-212.5	-24.7894
-20.7	-0.0305	-20.7	0	-20.7	0.0619	-212.4	0.03909	-212.4	-24.7607
-20.6	-0.0446	-20.6	0	-20.6	0.0635	-212.3	0.04529	-212.3	-24.746
-20.5	-0.0568	-20.5	0	-20.5	0.0626	-212.2	0.04269	-212.2	-24.7321
-20.4	-0.0683	-20.4	0	-20.4	0.0598	-212.1	0.05629	-212.1	-24.7201
-20.3	-0.0755	-20.3	0	-20.3	0.0635	-212	0.07409	-212	-24.7148
-20.2	-0.086	-20.2	0	-20.2	0.0709	-211.9	0.08759	-211.9	-24.7049
-20.1	-0.0961	-20.1	0	-20.1	0.0747	-211.8	0.09389	-211.8	-24.6978
-20	-0.1085	-20	0	-20	0.0822	-211.7	0.10029	-211.7	-24.6932
-19.9	-0.1272	-19.9	0	-19.9	0.0932	-211.6	0.10549	-211.6	-24.6882
-19.8	-0.1308	-19.8	0	-19.8	0.102	-211.5	0.11119	-211.5	-24.6778
-19.7	-0.1414	-19.7	0	-19.7	0.1084	-211.4	0.10879	-211.4	-24.6713
-19.6	-0.1491	-19.6	0	-19.6	0.1117	-211.3	0.11149	-211.3	-24.6682
-19.5	-0.1519	-19.5	0	-19.5	0.1116	-211.2	0.11539	-211.2	-24.658
-19.4	-0.1437	-19.4	0	-19.4	0.1028	-211.1	0.12039	-211.1	-24.6525
-19.3	-0.1404	-19.3	0	-19.3	0.0968	-211	0.12749	-211	-24.6504
-19.2	-0.1383	-19.2	0	-19.2	0.0971	-210.9	0.13229	-210.9	-24.6418
-19.1	-0.1384	-19.1	0	-19.1	0.0976	-210.8	0.13169	-210.8	-24.6343
-19	-0.149	-19	0	-19	0.0987	-210.7	0.13319	-210.7	-24.6406
-18.9	-0.1622	-18.9	0	-18.9	0.0988	-210.6	0.13569	-210.6	-24.6415
-18.8	-0.1765	-18.8	0	-18.8	0.0969	-210.5	0.13799	-210.5	-24.6346
-18.7	-0.1883	-18.7	0	-18.7	0.0972	-210.4	0.13029	-210.4	-24.6187
-18.6	-0.2028	-18.6	0	-18.6	0.0929	-210.3	0.12639	-210.3	-24.6009
-18.5	-0.2117	-18.5	0	-18.5	0.0874	-210.2	0.14179	-210.2	-24.5953
-18.4	-0.2078	-18.4	0	-18.4	0.0876	-210.1	0.15949	-210.1	-24.5926
-18.3	-0.2013	-18.3	0	-18.3	0.092	-210	0.18279	-210	-24.5876
-18.2	-0.1995	-18.2	0	-18.2	0.091	-209.9	0.19279	-209.9	-24.5824
-18.1	-0.207	-18.1	0	-18.1	0.0903	-209.8	0.20219	-209.8	-24.5766
-18	-0.2154	-18	0	-18	0.0954	-209.7	0.20769	-209.7	-24.5674
-17.9	-0.222	-17.9	0	-17.9	0.0896	-209.6	0.20989	-209.6	-24.5606
-17.8	-0.2323	-17.8	0	-17.8	0.0928	-209.5	0.21409	-209.5	-24.552
-17.7	-0.2434	-17.7	0	-17.7	0.0932	-209.4	0.21399	-209.4	-24.5462
-17.6	-0.2564	-17.6	0	-17.6	0.0997	-209.3	0.17899	-209.3	-24.5427
-17.5	-0.2706	-17.5	0	-17.5	0.1086	-209.2	0.18289	-209.2	-24.538
-17.4	-0.2844	-17.4	0	-17.4	0.1233	-209.1	0.21969	-209.1	-24.5233
-17.3	-0.2911	-17.3	0	-17.3	0.1316	-209	0.23369	-209	-24.5308
-17.2	-0.2865	-17.2	0	-17.2	0.136	-208.9	0.22639	-208.9	-24.5327
-17.1	-0.2811	-17.1	0	-17.1	0.1467	-208.8	0.23689	-208.8	-24.5167
-17	-0.2776	-17	0	-17	0.1588	-208.7	0.24889	-208.7	-24.5156
-16.9	-0.2718	-16.9	0	-16.9	0.169	-208.6	0.25329	-208.6	-24.5257
-16.8	-0.263	-16.8	0	-16.8	0.1425	-208.5	0.26349	-208.5	-24.5111
-16.7	-0.2592	-16.7	0	-16.7	0.1319	-208.4	0.27249	-208.4	-24.5074
-16.6	-0.2538	-16.6	0	-16.6	0.1128	-208.3	0.28059	-208.3	-24.5024
-16.5	-0.244	-16.5	0	-16.5	0.0957	-208.2	0.28919	-208.2	-24.4996
-16.4	-0.2397	-16.4	0	-16.4	0.0955	-208.1	0.28029	-208.1	-24.508
-16.3	-0.2392	-16.3	0	-16.3	0.1025	-208	0.27419	-208	-24.5163
-16.2	-0.2391	-16.2	0	-16.2	0.0972	-207.9	0.27039	-207.9	-24.5182
-16.1	-0.242	-16.1	0	-16.1	0.0829	-207.8	0.26359	-207.8	-24.5145
-16	-0.2433	-16	0	-16	0.0818	-207.7	0.26959	-207.7	-24.5113
-15.9	-0.243	-15.9	0	-15.9	0.0643	-207.6	0.28109	-207.6	-24.5022
-15.8	-0.2413	-15.8	0	-15.8	0.0557	-207.5	0.28909	-207.5	-24.4967
-15.7	-0.2406	-15.7	0	-15.7	0.0477	-207.4	0.29749	-207.4	-24.4917
-15.6	-0.2395	-15.6	0	-15.6	0.0406	-207.3	0.31489	-207.3	-24.4872
-15.5	-0.2371	-15.5	0	-15.5	0.0363	-207.2	0.32859	-207.2	-24.4816
-15.4	-0.2344	-15.4	0	-15.4	0.035	-207.1	0.33539	-207.1	-24.4811
-15.3	-0.2238	-15.3	0	-15.3	0.0311	-207	0.34339	-207	-24.4761
-15.2	-0.2252	-15.2	0	-15.2	0.0224	-206.9	0.35619	-206.9	-24.4683
-15.1	-0.2244	-15.1	0	-15.1	0.0129	-206.8	0.36519	-206.8	-24.4571
-15	-0.224	-15	0	-15	0.0061	-206.7	0.36509	-206.7	-24.4526
-14.9	-0.2256	-14.9	0	-14.9	0.0035	-206.6	0.36129	-206.6	-24.4449
-14.8	-0.2218	-14.8	0	-14.8	0.000800081	-206.5	0.36109	-206.5	-24.4436
-14.7	-0.2033	-14.7	0	-14.7	-0.0023	-206.4	0.37259	-206.4	-24.4485
-14.6	-0.1857	-14.6	0	-14.6	0.0041	-206.3	0.39529	-206.3	-24.4508
-14.5	-0.1821	-14.5	0	-14.5	0.0082	-206.2	0.41999	-206.2	-24.4449
-14.4	-0.1789	-14.4	0	-14.4	0.0051	-206.1	0.43929	-206.1	-24.4274
-14.3	-0.1745	-14.3	0	-14.3	0.0021	-206	0.44839	-206	-24.4058
-14.2	-0.182	-14.2	0	-14.2	0.0051	-205.9	0.44989	-205.9	-24.3861
-14.1	-0.1853	-14.1	0	-14.1	0.0069	-205.8	0.45829	-205.8	-24.3756
-14	-0.1725	-14	0	-14	0.0027	-205.7	0.46919	-205.7	-24.3662
-13.9	-0.1599	-13.9	0	-13.9	0.0022	-205.6	0.47759	-205.6	-24.3604
-13.8	-0.1568	-13.8	0	-13.8	0.0047	-205.5	0.48389	-205.5	-24.3555
-13.7	-0.1591	-13.7	0	-13.7	0.0129	-205.4	0.48749	-205.4	-24.3561
-13.6	-0.1579	-13.6	0	-13.6	0.0177	-205.3	0.48959	-205.3	-24.3522
-13.5	-0.162	-13.5	0	-13.5	0.0118	-205.2	0.49769	-205.2	-24.3426
-13.4	-0.1708	-13.4	0	-13.4	0.0195	-205.1	0.50789	-205.1	-24.3291
-13.3	-0.184	-13.3	0	-13.3	0.0246	-205	0.51829	-205	-24.323
-13.2	-0.1821	-13.2	0	-13.2	0.0202	-204.9	0.52609	-204.9	-24.3163
-13.1	-0.1685	-13.1	0	-13.1	0.0142	-204.8	0.53079	-204.8	-24.3127
-13	-0.1536	-13	0	-13	0.0124	-204.7	0.53979	-204.7	-24.3133
-12.9	-0.1489	-12.9	0	-12.9	0.0149	-204.6	0.54479	-204.6	-24.3073
-12.8	-0.1465	-12.8	0	-12.8	0.0148	-204.5	0.55299	-204.5	-24.3044
-12.7	-0.1393	-12.7	0	-12.7	0.0134	-204.4	0.56159	-204.4	-24.3036
-12.6	-0.1355	-12.6	0	-12.6	0.0244	-204.3	0.56329	-204.3	-24.3108
-12.5	-0.1331	-12.5	0	-12.5	0.0325	-204.2	0.55569	-204.2	-24.3073
-12.4	-0.1303	-12.4	0	-12.4	0.0332	-204.1	0.55859	-204.1	-24.295
-12.3	-0.1288	-12.3	0	-12.3	0.0316	-204	0.56239	-204	-24.2765
-12.2	-0.1277	-12.2	0	-12.2	0.0317	-203.9	0.57799	-203.9	-24.268
-12.1	-0.1265	-12.1	0	-12.1	0.026	-203.8	0.59089	-203.8	-24.2619
-12	-0.126	-12	0	-12	0.0161	-203.7	0.59809	-203.7	-24.2575
-11.9	-0.1275	-11.9	0	-11.9	0.007	-203.6	0.60759	-203.6	-24.2528
-11.8	-0.1246	-11.8	0	-11.8	0.0052	-203.5	0.61749	-203.5	-24.2498
-11.7	-0.1202	-11.7	0	-11.7	-0.0069	-203.4	0.61619	-203.4	-24.2569
-11.6	-0.1181	-11.6	0	-11.6	-0.0119	-203.3	0.60859	-203.3	-24.2635
-11.5	-0.1124	-11.5	0	-11.5	-0.0228	-203.2	0.60189	-203.2	-24.258
-11.4	-0.1047	-11.4	0	-11.4	-0.0298	-203.1	0.60979	-203.1	-24.2597
-11.3	-0.0996	-11.3	0	-11.3	-0.0358	-203	0.61639	-203	-24.2564
-11.2	-0.0972	-11.2	0	-11.2	-0.0448	-202.9	0.61959	-202.9	-24.255
-11.1	-0.0918	-11.1	0	-11.1	-0.0435	-202.8	0.62189	-202.8	-24.2526
-11	-0.0892	-11	0	-11	-0.0414	-202.7	0.62839	-202.7	-24.2474
-10.9	-0.0871	-10.9	0	-10.9	-0.042	-202.6	0.63489	-202.6	-24.2427
-10.8	-0.0899	-10.8	0	-10.8	-0.0411	-202.5	0.64049	-202.5	-24.2428
-10.7	-0.0878	-10.7	0	-10.7	-0.0469	-202.4	0.64629	-202.4	-24.2391
-10.6	-0.0812	-10.6	0	-10.6	-0.0403	-202.3	0.64979	-202.3	-24.2363
-10.5	-0.0845	-10.5	0	-10.5	-0.0338	-202.2	0.65099	-202.2	-24.2284
-10.4	-0.0841	-10.4	0	-10.4	-0.0309	-202.1	0.65569	-202.1	-24.2255
-10.3	-0.082	-10.3	0	-10.3	-0.0229	-202	0.65789	-202	-24.2216
-10.2	-0.0832	-10.2	0	-10.2	-0.0208	-201.9	0.66349	-201.9	-24.2199
-10.1	-0.0818	-10.1	0	-10.1	-0.0219	-201.8	0.66809	-201.8	-24.2169
-10	-0.0807	-10	0	-10	-0.0208	-201.7	0.66969	-201.7	-24.2141
-9.9	-0.078	-9.9	0	-9.9	-0.0217	-201.6	0.67669	-201.6	-24.21
-9.8	-0.078	-9.8	0	-9.8	-0.022	-201.5	0.68279	-201.5	-24.2062
-9.7	-0.076	-9.7	0	-9.7	-0.0204	-201.4	0.69099	-201.4	-24.1994
-9.6	-0.077	-9.6	0	-9.6	-0.0198	-201.3	0.69459	-201.3	-24.1937
-9.5	-0.0728	-9.5	0	-9.5	-0.0179	-201.2	0.69629	-201.2	-24.1889
-9.4	-0.0707	-9.4	0	-9.4	-0.0205	-201.1	0.69989	-201.1	-24.1828
-9.3	-0.0624	-9.3	0	-9.3	-0.0217	-201	0.70229	-201	-24.1792
-9.2	-0.0615	-9.2	0	-9.2	-0.0215	-200.9	0.70709	-200.9	-24.1744
-9.1	-0.0611	-9.1	0	-9.1	-0.026	-200.8	0.71199	-200.8	-24.1691
-9	-0.0604	-9	0	-9	-0.0276	-200.7	0.71829	-200.7	-24.1642
-8.9	-0.0616	-8.9	0	-8.9	-0.0366	-200.6	0.72199	-200.6	-24.1625
-8.8	-0.0577	-8.8	0	-8.8	-0.041	-200.5	0.72829	-200.5	-24.1582
-8.7	-0.0518	-8.7	0	-8.7	-0.0558	-200.4	0.73319	-200.4	-24.1556
-8.6	-0.0498	-8.6	0	-8.6	-0.0621	-200.3	0.73859	-200.3	-24.1521
-8.5	-0.0464	-8.5	0	-8.5	-0.0641	-200.2	0.74149	-200.2	-24.1505
-8.4	-0.0455	-8.4	0	-8.4	-0.0616	-200.1	0.74959	-200.1	-24.1459
-8.3	-0.0467	-8.3	0	-8.3	-0.0565	-200	0.75569	-200	-24.1397
-8.2	-0.0462	-8.2	0	-8.2	-0.0524	-199.9	0.76529	-199.9	-24.1347
-8.1	-0.0433	-8.1	0	-8.1	-0.0416	-199.8	0.77039	-199.8	-24.1317
-8	-0.0396	-8	0	-8	-0.0352	-199.7	0.77809	-199.7	-24.1267
-7.9	-0.0374	-7.9	0	-7.9	-0.0301	-199.6	0.78299	-199.6	-24.1222
-7.8	-0.0375	-7.8	0	-7.8	-0.0288	-199.5	0.79009	-199.5	-24.1201
-7.7	-0.0317	-7.7	0	-7.7	-0.018	-199.4	0.79959	-199.4	-24.1122
-7.6	-0.0282	-7.6	0	-7.6	-0.0173	-199.3	0.80239	-199.3	-24.1037
-7.5	-0.0243	-7.5	0	-7.5	-0.0194	-199.2	0.80339	-199.2	-24.0958
-7.4	-0.0258	-7.4	0	-7.4	-0.0201	-199.1	0.80689	-199.1	-24.0883
-7.3	-0.0223	-7.3	0	-7.3	-0.0207	-199	0.81029	-199	-24.0856
-7.2	-0.0188	-7.2	0	-7.2	-0.0178	-198.9	0.81769	-198.9	-24.0805
-7.1	-0.0204	-7.1	0	-7.1	-0.0138	-198.8	0.82419	-198.8	-24.0756
-7	-0.0183	-7	0	-7	-0.0152	-198.7	0.83249	-198.7	-24.0709
-6.9	-0.017	-6.9	0	-6.9	-0.0184	-198.6	0.84149	-198.6	-24.0695
-6.8	-0.0127	-6.8	0	-6.8	-0.0183	-198.5	0.84709	-198.5	-24.0663
-6.7	-0.0135	-6.7	0	-6.7	-0.0167	-198.4	0.85109	-198.4	-24.0657
-6.6	-0.0138	-6.6	0	-6.6	-0.0128	-198.3	0.85719	-198.3	-24.0621
-6.5	-0.0117	-6.5	0	-6.5	-0.0119	-198.2	0.85979	-198.2	-24.0594
-6.4	-0.0097	-6.4	0	-6.4	-0.0168	-198.1	0.86249	-198.1	-24.0529
-6.3	-0.0052	-6.3	0	-6.3	-0.0162	-198	0.86869	-198	-24.0479
-6.2	-0.0036	-6.2	0	-6.2	-0.012	-197.9	0.87509	-197.9	-24.0444
-6.1	-0.0026	-6.1	0	-6.1	-0.0089	-197.8	0.88339	-197.8	-24.0386
-6	-0.0044	-6	0	-6	-0.0095	-197.7	0.88749	-197.7	-24.0362
-5.9	-0.0018	-5.9	0	-5.9	-0.0067	-197.6	0.88849	-197.6	-24.0303
-5.8	-0.0007	-5.8	0	-5.8	-0.006	-197.5	0.89299	-197.5	-24.0241
-5.7	0.0047	-5.7	0	-5.7	-0.0047	-197.4	0.89439	-197.4	-24.0178
-5.6	0.0059	-5.6	0	-5.6	-0.0051	-197.3	0.89909	-197.3	-24.0134
-5.5	0.01	-5.5	0	-5.5	-0.003	-197.2	0.90369	-197.2	-24.0071
-5.4	0.0065	-5.4	0	-5.4	-0.0039	-197.1	0.90899	-197.1	-24.0054
-5.3	0.0027	-5.3	0	-5.3	-0.0033	-197	0.91179	-197	-24.004
-5.2	0.002	-5.2	0	-5.2	-0.0026	-196.9	0.91669	-196.9	-24.002
-5.1	0.0002	-5.1	0	-5.1	-0.0025	-196.8	0.91859	-196.8	-23.9989
-5	0.0002	-5	0	-5	0	-196.7	0.92429	-196.7	-23.9981
-4.9	0.0003	-4.9	0	-4.9	0.0048	-196.6	0.92729	-196.6	-23.9957
-4.8	-0.0038	-4.8	0	-4.8	0.0028	-196.5	0.92969	-196.5	-23.9922
-4.7	-0.0017	-4.7	0	-4.7	0.004	-196.4	0.93029	-196.4	-23.986
-4.6	-0.0012	-4.6	0	-4.6	0.0048	-196.3	0.93459	-196.3	-23.984
-4.5	-0.0043	-4.5	0	-4.5	0.0067	-196.2	0.93819	-196.2	-23.9828
-4.4	-0.0032	-4.4	0	-4.4	0.0095	-196.1	0.94329	-196.1	-23.9839
-4.3	-0.0025	-4.3	0	-4.3	0.0038	-196	0.94589	-196	-23.9814
-4.2	-0.0026	-4.2	0	-4.2	0.0044	-195.9	0.95139	-195.9	-23.9783
-4.1	-0.0024	-4.1	0	-4.1	0.0035	-195.8	0.95419	-195.8	-23.972
-4	-0.003	-4	0	-4	0.0055	-195.7	0.96079	-195.7	-23.9657
-3.9	-0.0077	-3.9	0	-3.9	0.0047	-195.6	0.96709	-195.6	-23.9613
-3.8	-0.0098	-3.8	0	-3.8	0.0052	-195.5	0.97159	-195.5	-23.9582
-3.7	-0.0078	-3.7	0	-3.7	0.0083	-195.4	0.97469	-195.4	-23.9589
-3.6	-0.0127	-3.6	0	-3.6	0.0113	-195.3	0.97769	-195.3	-23.9563
-3.5	-0.0075	-3.5	0	-3.5	0.0155	-195.2	0.98409	-195.2	-23.9537
-3.4	-0.0105	-3.4	0	-3.4	0.0107	-195.1	0.98939	-195.1	-23.9501
-3.3	-0.0109	-3.3	0	-3.3	0.005	-195	0.99459	-195	-23.9464
-3.2	-0.0148	-3.2	0	-3.2	0.0107	-194.9	1.00039	-194.9	-23.9426
-3.1	-0.018	-3.1	0	-3.1	0.0138	-194.8	1.00409	-194.8	-23.9378
-3	-0.0297	-3	0	-3	0.0197	-194.7	1.00909	-194.7	-23.9369
-2.9	-0.0243	-2.9	0	-2.9	0.0294	-194.6	1.01179	-194.6	-23.9347
-2.8	-0.0233	-2.8	0	-2.8	0.04	-194.5	1.01829	-194.5	-23.929
-2.7	-0.0236	-2.7	0	-2.7	0.0442	-194.4	1.02109	-194.4	-23.9239
-2.6	-0.0181	-2.6	0	-2.6	0.0499	-194.3	1.02369	-194.3	-23.9167
-2.5	-0.017	-2.5	0	-2.5	0.0544	-194.2	1.02929	-194.2	-23.9171
-2.4	-0.0181	-2.4	0	-2.4	0.0621	-194.1	1.03309	-194.1	-23.9129
-2.3	-0.0219	-2.3	0	-2.3	0.063	-194	1.03799	-194	-23.9085
-2.2	-0.0221	-2.2	0	-2.2	0.0673	-193.9	1.04499	-193.9	-23.9074
-2.1	-0.0174	-2.1	0	-2.1	0.0797	-193.8	1.04949	-193.8	-23.903
-2	-0.0198	-2	0	-2	0.0757	-193.7	1.05609	-193.7	-23.899
-1.9	-0.0183	-1.9	0	-1.9	0.0805	-193.6	1.06089	-193.6	-23.8991
-1.8	-0.0245	-1.8	0	-1.8	0.0825	-193.5	1.06759	-193.5	-23.8964
-1.7	-0.0228	-1.7	0	-1.7	0.0856	-193.4	1.07099	-193.4	-23.8908
-1.6	-0.0234	-1.6	0	-1.6	0.0994	-193.3	1.07329	-193.3	-23.8902
-1.5	-0.0322	-1.5	0	-1.5	0.1081	-193.2	1.08219	-193.2	-23.8897
-1.4	-0.033	-1.4	0	-1.4	0.1097	-193.1	1.09199	-193.1	-23.8863
-1.3	-0.0338	-1.3	0	-1.3	0.1081	-193	1.08999	-193	-23.8887
-1.2	-0.0425	-1.2	0	-1.2	0.1075	-192.9	1.09489	-192.9	-23.8859
-1.1	-0.051	-1.1	0	-1.1	0.1069	-192.8	1.09299	-192.8	-23.8821
-1	-0.0668	-1	0	-1	0.0645	-192.7	1.09799	-192.7	-23.8802
-0.9	-0.0696	-0.9	0	-0.9	0.101	-192.6	1.10259	-192.6	-23.8857
-0.8	-0.0708	-0.8	0	-0.8	0.0995	-192.5	1.10729	-192.5	-23.894
-0.7		-0.7	0	-0.7		-192.4	1.10999	-192.4	-23.9009
-0.6		-0.6	0	-0.6		-192.3	1.11079	-192.3	-23.8983
-0.5		-0.5	0	-0.5		-192.2	1.11939	-192.2	-23.8935
-0.4		-0.4	0	-0.4		-192.1	1.12449	-192.1	-23.8896
-0.3		-0.3	0	-0.3		-192	1.12989	-192	-23.8833
-0.2		-0.2	0	-0.2		-191.9	1.13659	-191.9	-23.8781
-0.1		-0.1	0	-0.1		-191.8	1.14329	-191.8	-23.8739
0		0	0	0		-191.7	1.14949	-191.7	-23.8682
0.1		0.1	0	0.1		-191.6	1.15939	-191.6	-23.858
0.2		0.2	0.000343546	0.2		-191.5	1.16569	-191.5	-23.8513
0.3		0.3	0.000687074	0.3		-191.4	1.16969	-191.4	-23.8422
0.4		0.4	0.00103	0.4		-191.3	1.17129	-191.3	-23.8314
0.5		0.5	0.00137	0.5		-191.2	1.17759	-191.2	-23.8256
0.6		0.6	0.00172	0.6		-191.1	1.18909	-191.1	-23.821
0.7		0.7	0.00206	0.7		-191	1.19969	-191	-23.8162
0.8		0.8	0.0024	0.8		-190.9	1.20789	-190.9	-23.8086
0.9		0.9	0.00275	0.9		-190.8	1.21619	-190.8	-23.8032
1		1	0.00309	1		-190.7	1.22579	-190.7	-23.7957
1.1		1.1	0.00343	1.1		-190.6	1.23169	-190.6	-23.7882
1.2		1.2	0.00378	1.2		-190.5	1.23729	-190.5	-23.7794
1.3		1.3	0.00412	1.3		-190.4	1.24739	-190.4	-23.7745
1.4		1.4	0.00446	1.4		-190.3	1.25319	-190.3	-23.7695
1.5		1.5	0.00481	1.5		-190.2	1.25759	-190.2	-23.7669
1.6		1.6	0.00515	1.6		-190.1	1.26289	-190.1	-23.7655
1.7		1.7	0.00549	1.7		-190	1.26819	-190	-23.7633
1.8	-0.763	1.8	0.00584	1.8	-0.0579	-189.9	1.27329	-189.9	-23.7603
1.9	-0.6014	1.9	0.00618	1.9	-0.0624	-189.8	1.27609	-189.8	-23.7558
2	-0.5502	2	0.00652	2	-0.0624	-189.7	1.28389	-189.7	-23.7524
2.1	-0.5003	2.1	0.00686	2.1	-0.0579	-189.6	1.29249	-189.6	-23.7475
2.2	-0.486	2.2	0.00721	2.2	-0.0067	-189.5	1.29629	-189.5	-23.7421
2.3	-0.4156	2.3	0.00755	2.3	0.0245	-189.4	1.30239	-189.4	-23.7396
2.4	-0.4144	2.4	0.00789	2.4	0.0393	-189.3	1.30719	-189.3	-23.7364
2.5	-0.3405	2.5	0.00824	2.5	0.0549	-189.2	1.30909	-189.2	-23.7324
2.6	-0.279	2.6	0.00858	2.6	0.0227	-189.1	1.31419	-189.1	-23.7293
2.7	-0.3396	2.7	0.00892	2.7	0.0448	-189	1.32189	-189	-23.727
2.8	-0.3124	2.8	0.00926	2.8	0.041	-188.9	1.32689	-188.9	-23.7193
2.9	-0.2979	2.9	0.00961	2.9	0.051	-188.8	1.32859	-188.8	-23.7157
3	-0.2824	3	0.00995	3	0.066	-188.7	1.33529	-188.7	-23.7095
3.1	-0.2478	3.1	0.01029	3.1	0.0686	-188.6	1.34069	-188.6	-23.7007
3.2	-0.2358	3.2	0.01063	3.2	0.0731	-188.5	1.34789	-188.5	-23.6995
3.3	-0.2159	3.3	0.01098	3.3	0.0904	-188.4	1.35279	-188.4	-23.6941
3.4	-0.1919	3.4	0.01132	3.4	0.1193	-188.3	1.35559	-188.3	-23.6927
3.5	-0.2041	3.5	0.01166	3.5	0.1228	-188.2	1.35879	-188.2	-23.6889
3.6	-0.216	3.6	0.012	3.6	0.1415	-188.1	1.36199	-188.1	-23.6823
3.7	-0.1925	3.7	0.01235	3.7	0.169	-188	1.36589	-188	-23.6802
3.8	-0.1904	3.8	0.01269	3.8	0.1757	-187.9	1.36599	-187.9	-23.6787
3.9	-0.1993	3.9	0.01303	3.9	0.1831	-187.8	1.36089	-187.8	-23.677
4	-0.2145	4	0.01337	4	0.1913	-187.7	1.36419	-187.7	-23.6819
4.1	-0.2075	4.1	0.01372	4.1	0.2018	-187.6	1.36829	-187.6	-23.682
4.2	-0.1945	4.2	0.01406	4.2	0.2107	-187.5	1.37279	-187.5	-23.6862
4.3	-0.2	4.3	0.0144	4.3	0.2239	-187.4	1.38029	-187.4	-23.6823
4.4	-0.2112	4.4	0.01474	4.4	0.233	-187.3	1.38639	-187.3	-23.6778
4.5	-0.2116	4.5	0.01509	4.5	0.2394	-187.2	1.38939	-187.2	-23.6752
4.6	-0.2007	4.6	0.01543	4.6	0.25	-187.1	1.39009	-187.1	-23.6773
4.7	-0.2177	4.7	0.01577	4.7	0.2574	-187	1.39889	-187	-23.6719
4.8	-0.2249	4.8	0.01611	4.8	0.2613	-186.9	1.40869	-186.9	-23.6705
4.9	-0.2194	4.9	0.01645	4.9	0.263	-186.8	1.41539	-186.8	-23.6657
5	-0.2193	5	0.0168	5	0.2643	-186.7	1.42119	-186.7	-23.6628
5.1	-0.2172	5.1	0.01714	5.1	0.2707	-186.6	1.42789	-186.6	-23.6597
5.2	-0.2136	5.2	0.01748	5.2	0.2768	-186.5	1.43299	-186.5	-23.6572
5.3	-0.2102	5.3	0.01782	5.3	0.2863	-186.4	1.43879	-186.4	-23.651
5.4	-0.2091	5.4	0.01816	5.4	0.2984	-186.3	1.44169	-186.3	-23.6458
5.5	-0.2093	5.5	0.01851	5.5	0.3149	-186.2	1.44439	-186.2	-23.6444
5.6	-0.2091	5.6	0.01885	5.6	0.3232	-186.1	1.45039	-186.1	-23.6391
5.7	-0.2113	5.7	0.01919	5.7	0.3315	-186	1.45819	-186	-23.6371
5.8	-0.2086	5.8	0.01953	5.8	0.3375	-185.9	1.46679	-185.9	-23.6333
5.9	-0.2033	5.9	0.01987	5.9	0.3431	-185.8	1.47379	-185.8	-23.6306
6	-0.2045	6	0.02021	6	0.3489	-185.7	1.48009	-185.7	-23.628
6.1	-0.2034	6.1	0.02056	6.1	0.3562	-185.6	1.48239	-185.6	-23.6242
6.2	-0.2022	6.2	0.0209	6.2	0.3639	-185.5	1.48449	-185.5	-23.6238
6.3	-0.1975	6.3	0.02124	6.3	0.3704	-185.4	1.48819	-185.4	-23.621
6.4	-0.195	6.4	0.02158	6.4	0.3785	-185.3	1.49219	-185.3	-23.6161
6.5	-0.1939	6.5	0.02192	6.5	0.3836	-185.2	1.49929	-185.2	-23.6126
6.6	-0.1961	6.6	0.02226	6.6	0.3908	-185.1	1.50169	-185.1	-23.6097
6.7	-0.1958	6.7	0.0226	6.7	0.3974	-185	1.50379	-185	-23.603
6.8	-0.1945	6.8	0.02295	6.8	0.4023	-184.9	1.50739	-184.9	-23.5981
6.9	-0.1949	6.9	0.02329	6.9	0.4088	-184.8	1.51289	-184.8	-23.5918
7	-0.1997	7	0.02363	7	0.4174	-184.7	1.51539	-184.7	-23.5873
7.1	-0.1987	7.1	0.02397	7.1	0.4272	-184.6	1.52049	-184.6	-23.5843
7.2	-0.1986	7.2	0.02431	7.2	0.4344	-184.5	1.52759	-184.5	-23.5821
7.3	-0.1958	7.3	0.02465	7.3	0.442	-184.4	1.53089	-184.4	-23.5749
7.4	-0.1977	7.4	0.02499	7.4	0.4448	-184.3	1.53119	-184.3	-23.5675
7.5	-0.1992	7.5	0.02533	7.5	0.4535	-184.2	1.53649	-184.2	-23.562
7.6	-0.1982	7.6	0.02568	7.6	0.458	-184.1	1.54379	-184.1	-23.5595
7.7	-0.1976	7.7	0.02602	7.7	0.4619	-184	1.55239	-184	-23.5578
7.8	-0.1971	7.8	0.02636	7.8	0.4682	-183.9	1.55769	-183.9	-23.5546
7.9	-0.1965	7.9	0.0267	7.9	0.4783	-183.8	1.56729	-183.8	-23.5509
8	-0.1969	8	0.02704	8	0.4799	-183.7	1.57049	-183.7	-23.5498
8.1	-0.2006	8.1	0.02738	8.1	0.4828	-183.6	1.57239	-183.6	-23.5476
8.2	-0.1999	8.2	0.02772	8.2	0.4891	-183.5	1.57009	-183.5	-23.5441
8.3	-0.2	8.3	0.02806	8.3	0.4937	-183.4	1.57929	-183.4	-23.5394
8.4	-0.2009	8.4	0.0284	8.4	0.4979	-183.3	1.58649	-183.3	-23.5331
8.5	-0.2047	8.5	0.02874	8.5	0.5043	-183.2	1.59859	-183.2	-23.5283
8.6	-0.2056	8.6	0.02909	8.6	0.5096	-183.1	1.60479	-183.1	-23.5271
8.7	-0.2057	8.7	0.02943	8.7	0.5098	-183	1.61069	-183	-23.5189
8.8	-0.2066	8.8	0.02977	8.8	0.5145	-182.9	1.61579	-182.9	-23.5143
8.9	-0.206	8.9	0.03011	8.9	0.519	-182.8	1.61909	-182.8	-23.5125
9	-0.2058	9	0.03045	9	0.5232	-182.7	1.62129	-182.7	-23.5116
9.1	-0.2054	9.1	0.03079	9.1	0.53	-182.6	1.62269	-182.6	-23.5101
9.2	-0.2083	9.2	0.03113	9.2	0.5324	-182.5	1.62889	-182.5	-23.5057
9.3	-0.2074	9.3	0.03147	9.3	0.5353	-182.4	1.63109	-182.4	-23.4988
9.4	-0.2074	9.4	0.03181	9.4	0.5363	-182.3	1.63019	-182.3	-23.5001
9.5	-0.2044	9.5	0.03215	9.5	0.5417	-182.2	1.63359	-182.2	-23.5035
9.6	-0.2031	9.6	0.03249	9.6	0.5502	-182.1	1.63819	-182.1	-23.5007
9.7	-0.2134	9.7	0.03283	9.7	0.5505	-182	1.63769	-182	-23.4942
9.8	-0.2177	9.8	0.03317	9.8	0.5511	-181.9	1.63999	-181.9	-23.497
9.9	-0.2181	9.9	0.03351	9.9	0.5551	-181.8	1.65109	-181.8	-23.4972
10	-0.2193	10	0.03385	10	0.558	-181.7	1.65499	-181.7	-23.4966
10.1	-0.2226	10.1	0.03419	10.1	0.5598	-181.6	1.65379	-181.6	-23.4931
10.2	-0.2219	10.2	0.03453	10.2	0.5655	-181.5	1.66309	-181.5	-23.4862
10.3	-0.2218	10.3	0.03487	10.3	0.5698	-181.4	1.66499	-181.4	-23.4898
10.4	-0.2231	10.4	0.03521	10.4	0.5746	-181.3	1.66809	-181.3	-23.4924
10.5	-0.2185	10.5	0.03555	10.5	0.5829	-181.2	1.67219	-181.2	-23.4898
10.6	-0.2176	10.6	0.03589	10.6	0.5907	-181.1	1.67219	-181.1	-23.4862
10.7	-0.214	10.7	0.03624	10.7	0.5914	-181	1.66809	-181	-23.4898
10.8	-0.2161	10.8	0.03658	10.8	0.5972	-180.9	1.66499	-180.9	-23.4924
10.9	-0.2204	10.9	0.03692	10.9	0.6014	-180.8	1.66309	-180.8	-23.5023
11	-0.2221	11	0.03726	11	0.6074	-180.7	1.66309	-180.7	-23.5257
11.1	-0.2233	11.1	0.0376	11.1	0.6137	-180.6	1.66499	-180.6	-23.5257
11.2	-0.2194	11.2	0.03794	11.2	0.6184	-180.5	1.66809	-180.5	-23.5023
11.3	-0.216	11.3	0.03828	11.3	0.622	-180.4	1.67219	-180.4	-23.4924
11.4	-0.2111	11.4	0.03862	11.4	0.624	-180.3	1.67639	-180.3	-23.4898
11.5	-0.2097	11.5	0.03895	11.5	0.624	-180.2	1.67759	-180.2	-23.4862
11.6	-0.2175	11.6	0.03929	11.6	0.6272	-180.1	1.68119	-180.1	-23.4753
11.7	-0.2217	11.7	0.03963	11.7	0.6337	-180	1.68319	-180	-23.4544
11.8	-0.2194	11.8	0.03997	11.8	0.6357	-179.9	1.68319	-179.9	-23.4255
11.9	-0.2185	11.9	0.04031	11.9	0.643	-179.8	1.68319	-179.8	-23.4189
12	-0.2168	12	0.04065	12	0.6496	-179.7	1.68319	-179.7	-23.4094
12.1	-0.2163	12.1	0.04099	12.1	0.6521	-179.6	1.68319	-179.6	-23.3816
12.2	-0.2146	12.2	0.04133	12.2	0.6587	-179.5	1.68319	-179.5	-23.3709
12.3	-0.2088	12.3	0.04167	12.3	0.6641	-179.4	1.67759	-179.4	-23.3667
12.4	-0.2129	12.4	0.04201	12.4	0.6753	-179.3	1.67639	-179.3	-23.2866
12.5	-0.2161	12.5	0.04235	12.5	0.6809	-179.2	1.63679	-179.2	-23.266
12.6	-0.2167	12.6	0.04269	12.6	0.6882	-179.1	1.50129	-179.1	-23.2472
12.7	-0.2127	12.7	0.04303	12.7	0.6953	-179	1.38669	-179	-23.2351
12.8	-0.2129	12.8	0.04337	12.8	0.6993	-178.9	1.90089	-178.9	-23.2347
12.9	-0.2163	12.9	0.04371	12.9	0.704	-178.8	2.20939	-178.8	-23.2021
13	-0.218	13	0.04405	13	0.7103	-178.7	2.22389	-178.7	-23.1609
13.1	-0.2153	13.1	0.04439	13.1	0.7186	-178.6	2.22389	-178.6	-23.1519
13.2	-0.2148	13.2	0.04473	13.2	0.7236	-178.5	1.90089	-178.5	-23.1519
13.3	-0.2112	13.3	0.04507	13.3	0.7282	-178.4	1.38669	-178.4	-23.1609
13.4	-0.209	13.4	0.04541	13.4	0.7321	-178.3	1.07459	-178.3	-23.2021
13.5	-0.2093	13.5	0.04575	13.5	0.7401	-178.2	0.71349	-178.2	-23.2347
13.6	-0.2125	13.6	0.04608	13.6	0.741	-178.1	0.30449	-178.1	-23.2351
13.7	-0.2147	13.7	0.04642	13.7	0.7447	-178	-0.00601	-178	-23.2472
13.8	-0.2192	13.8	0.04676	13.8	0.7467	-177.9	-0.16501	-177.9	-23.2472
13.9	-0.2214	13.9	0.0471	13.9	0.7513	-177.8	-0.26371	-177.8	-23.2351
14	-0.2235	14	0.04744	14	0.7525	-177.7	-0.39231	-177.7	-23.2021
14.1	-0.2284	14.1	0.04778	14.1	0.7558	-177.6	-0.51011	-177.6	-23.1609
14.2	-0.2289	14.2	0.04812	14.2	0.7593	-177.5	-0.61171	-177.5	-23.1221
14.3	-0.2277	14.3	0.04846	14.3	0.7687	-177.4	-0.66511	-177.4	-23.083
14.4	-0.2266	14.4	0.0488	14.4	0.7737	-177.3	-0.75281	-177.3	-23.0421
14.5	-0.2237	14.5	0.04914	14.5	0.7787	-177.2	-0.83551	-177.2	-22.9981
14.6	-0.2217	14.6	0.04948	14.6	0.7787	-177.1	-0.91731	-177.1	-22.9432
14.7	-0.221	14.7	0.04981	14.7	0.781	-177	-0.98301	-177	-22.8921
14.8	-0.2238	14.8	0.05015	14.8	0.7914	-176.9	-1.03881	-176.9	-22.8338
14.9	-0.2254	14.9	0.05049	14.9	0.7949	-176.8	-1.06901	-176.8	-22.7656
15	-0.2274	15	0.05083	15	0.7985	-176.7	-1.09511	-176.7	-22.701
15.1	-0.227	15.1	0.05117	15.1	0.805	-176.6	-1.12491	-176.6	-22.6356
15.2	-0.2289	15.2	0.05151	15.2	0.8059	-176.5	-1.15331	-176.5	-22.5741
15.3	-0.2259	15.3	0.05185	15.3	0.8088	-176.4	-1.17801	-176.4	-22.4997
15.4	-0.2242	15.4	0.05218	15.4	0.812	-176.3	-1.20701	-176.3	-22.4367
15.5	-0.2186	15.5	0.05252	15.5	0.8195	-176.2	-1.21761	-176.2	-22.3598
15.6	-0.2156	15.6	0.05286	15.6	0.8188	-176.1	-1.23481	-176.1	-22.2898
15.7	-0.2182	15.7	0.0532	15.7	0.8251	-176	-1.25141	-176	-22.2144
15.8	-0.2133	15.8	0.05354	15.8	0.8346	-175.9	-1.26601	-175.9	-22.1359
15.9	-0.2169	15.9	0.05388	15.9	0.8416	-175.8	-1.28011	-175.8	-22.06
16	-0.2186	16	0.05422	16	0.8487	-175.7	-1.29011	-175.7	-21.9854
16.1	-0.216	16.1	0.05455	16.1	0.8541	-175.6	-1.29741	-175.6	-21.9017
16.2	-0.2182	16.2	0.05489	16.2	0.8588	-175.5	-1.30451	-175.5	-21.8256
16.3	-0.2239	16.3	0.05523	16.3	0.8638	-175.4	-1.31111	-175.4	-21.7409
16.4	-0.226	16.4	0.05557	16.4	0.8682	-175.3	-1.31391	-175.3	-21.6617
16.5	-0.23	16.5	0.05591	16.5	0.8726	-175.2	-1.31521	-175.2	-21.5915
16.6	-0.2347	16.6	0.05625	16.6	0.8751	-175.1	-1.31831	-175.1	-21.5097
16.7	-0.2335	16.7	0.05658	16.7	0.8799	-175	-1.32311	-175	-21.427
16.8	-0.235	16.8	0.05692	16.8	0.8862	-174.9	-1.32221	-174.9	-21.3531
16.9	-0.2316	16.9	0.05726	16.9	0.8873	-174.8	-1.32081	-174.8	-21.2733
17	-0.234	17	0.0576	17	0.8902	-174.7	-1.32371	-174.7	-21.186
17.1	-0.2349	17.1	0.05794	17.1	0.8914	-174.6	-1.32331	-174.6	-21.1006
17.2	-0.2375	17.2	0.05827	17.2	0.8937	-174.5	-1.31721	-174.5	-21.0159
17.3	-0.24	17.3	0.05861	17.3	0.8955	-174.4	-1.31061	-174.4	-20.9289
17.4	-0.2423	17.4	0.05895	17.4	0.898	-174.3	-1.31421	-174.3	-20.8459
17.5	-0.2463	17.5	0.05929	17.5	0.9046	-174.2	-1.31581	-174.2	-20.7616
17.6	-0.2451	17.6	0.05963	17.6	0.9125	-174.1	-1.32041	-174.1	-20.6755
17.7	-0.2391	17.7	0.05996	17.7	0.9162	-174	-1.32181	-174	-20.5896
17.8	-0.234	17.8	0.0603	17.8	0.9201	-173.9	-1.32571	-173.9	-20.5032
17.9	-0.2357	17.9	0.06064	17.9	0.9252	-173.8	-1.32971	-173.8	-20.4188
18	-0.2405	18	0.06098	18	0.9216	-173.7	-1.33301	-173.7	-20.3372
18.1	-0.246	18.1	0.06132	18.1	0.9203	-173.6	-1.33341	-173.6	-20.2576
18.2	-0.243	18.2	0.06165	18.2	0.9268	-173.5	-1.32871	-173.5	-20.1763
18.3	-0.2484	18.3	0.06199	18.3	0.9261	-173.4	-1.32671	-173.4	-20.0944
18.4	-0.2506	18.4	0.06233	18.4	0.9288	-173.3	-1.32601	-173.3	-20.0143
18.5	-0.2528	18.5	0.06267	18.5	0.9259	-173.2	-1.32431	-173.2	-19.9371
18.6	-0.2548	18.6	0.063	18.6	0.9272	-173.1	-1.32431	-173.1	-19.8608
18.7	-0.2558	18.7	0.06334	18.7	0.9315	-173	-1.32391	-173	-19.7794
18.8	-0.2563	18.8	0.06368	18.8	0.9324	-172.9	-1.32291	-172.9	-19.7017
18.9	-0.2561	18.9	0.06402	18.9	0.9376	-172.8	-1.32161	-172.8	-19.6235
19	-0.2556	19	0.06435	19	0.9398	-172.7	-1.31921	-172.7	-19.5474
19.1	-0.2574	19.1	0.06469	19.1	0.9408	-172.6	-1.31641	-172.6	-19.474
19.2	-0.2583	19.2	0.06503	19.2	0.9426	-172.5	-1.31121	-172.5	-19.3931
19.3	-0.2592	19.3	0.06537	19.3	0.9444	-172.4	-1.30661	-172.4	-19.312
19.4	-0.2649	19.4	0.0657	19.4	0.9445	-172.3	-1.29951	-172.3	-19.2331
19.5	-0.2681	19.5	0.06604	19.5	0.9457	-172.2	-1.29611	-172.2	-19.1551
19.6	-0.2669	19.6	0.06638	19.6	0.9458	-172.1	-1.29151	-172.1	-19.0781
19.7	-0.2645	19.7	0.06671	19.7	0.9542	-172	-1.28561	-172	-18.9999
19.8	-0.2665	19.8	0.06705	19.8	0.9617	-171.9	-1.27901	-171.9	-18.9207
19.9	-0.2627	19.9	0.06739	19.9	0.9672	-171.8	-1.27561	-171.8	-18.8391
20	-0.2629	20	0.06773	20	0.9697	-171.7	-1.26871	-171.7	-18.7623
20.1	-0.2633	20.1	0.06806	20.1	0.976	-171.6	-1.26071	-171.6	-18.6842
20.2	-0.2624	20.2	0.0684	20.2	0.9816	-171.5	-1.25131	-171.5	-18.6028
20.3	-0.2631	20.3	0.06874	20.3	0.9838	-171.4	-1.24371	-171.4	-18.5301
20.4	-0.269	20.4	0.06907	20.4	0.9839	-171.3	-1.23551	-171.3	-18.4574
20.5	-0.2709	20.5	0.06941	20.5	0.9895	-171.2	-1.23021	-171.2	-18.3858
20.6	-0.2756	20.6	0.06975	20.6	0.9943	-171.1	-1.22401	-171.1	-18.3068
20.7	-0.2779	20.7	0.07009	20.7	0.9984	-171	-1.21841	-171	-18.2307
20.8	-0.2779	20.8	0.07042	20.8	1.0016	-170.9	-1.21241	-170.9	-18.1553
20.9	-0.2745	20.9	0.07076	20.9	1.0037	-170.8	-1.20421	-170.8	-18.0842
21	-0.2739	21	0.0711	21	1.0056	-170.7	-1.19551	-170.7	-18.0129
21.1	-0.2751	21.1	0.07143	21.1	1.0106	-170.6	-1.18941	-170.6	-17.9403
21.2	-0.2761	21.2	0.07177	21.2	1.011	-170.5	-1.18001	-170.5	-17.8692
21.3	-0.276	21.3	0.07211	21.3	1.0147	-170.4	-1.16991	-170.4	-17.7975
21.4	-0.2765	21.4	0.07244	21.4	1.0184	-170.3	-1.16361	-170.3	-17.7298
21.5	-0.2789	21.5	0.07278	21.5	1.0211	-170.2	-1.15811	-170.2	-17.6622
21.6	-0.2806	21.6	0.07312	21.6	1.0224	-170.1	-1.15181	-170.1	-17.5927
21.7	-0.2884	21.7	0.07345	21.7	1.0253	-170	-1.14581	-170	-17.5168
21.8	-0.2918	21.8	0.07379	21.8	1.024	-169.9	-1.13801	-169.9	-17.4434
21.9	-0.2929	21.9	0.07413	21.9	1.0258	-169.8	-1.13271	-169.8	-17.3731
22	-0.293	22	0.07446	22	1.0275	-169.7	-1.12711	-169.7	-17.3008
22.1	-0.2924	22.1	0.0748	22.1	1.029	-169.6	-1.12351	-169.6	-17.2325
22.2	-0.2917	22.2	0.07514	22.2	1.0318	-169.5	-1.12091	-169.5	-17.1629
22.3	-0.2881	22.3	0.07547	22.3	1.039	-169.4	-1.11481	-169.4	-17.0911
22.4	-0.2828	22.4	0.07581	22.4	1.044	-169.3	-1.10981	-169.3	-17.0207
22.5	-0.2804	22.5	0.07614	22.5	1.0474	-169.2	-1.10471	-169.2	-16.948
22.6	-0.2785	22.6	0.07648	22.6	1.053	-169.1	-1.09621	-169.1	-16.8783
22.7	-0.2791	22.7	0.07682	22.7	1.0608	-169	-1.09111	-169	-16.8089
22.8	-0.284	22.8	0.07715	22.8	1.0654	-168.9	-1.08481	-168.9	-16.743
22.9	-0.2828	22.9	0.07749	22.9	1.0693	-168.8	-1.07881	-168.8	-16.6763
23	-0.2828	23	0.07783	23	1.0715	-168.7	-1.07471	-168.7	-16.6085
23.1	-0.279	23.1	0.07816	23.1	1.0774	-168.6	-1.07021	-168.6	-16.5424
23.2	-0.2769	23.2	0.0785	23.2	1.0881	-168.5	-1.06661	-168.5	-16.4789
23.3	-0.2752	23.3	0.07883	23.3	1.0928	-168.4	-1.06321	-168.4	-16.4113
23.4	-0.277	23.4	0.07917	23.4	1.0989	-168.3	-1.05631	-168.3	-16.3486
23.5	-0.2845	23.5	0.07951	23.5	1.1034	-168.2	-1.04761	-168.2	-16.2845
23.6	-0.2845	23.6	0.07984	23.6	1.1073	-168.1	-1.03711	-168.1	-16.2155
23.7	-0.2817	23.7	0.08018	23.7	1.1081	-168	-1.03081	-168	-16.1555
23.8	-0.282	23.8	0.08051	23.8	1.1089	-167.9	-1.02281	-167.9	-16.0928
23.9	-0.2862	23.9	0.08085	23.9	1.1091	-167.8	-1.01671	-167.8	-16.0315
24	-0.2855	24	0.08119	24	1.1136	-167.7	-1.00691	-167.7	-15.966
24.1	-0.2833	24.1	0.08152	24.1	1.1216	-167.6	-0.99891	-167.6	-15.9022
24.2	-0.2813	24.2	0.08186	24.2	1.13	-167.5	-0.99441	-167.5	-15.8402
24.3	-0.2841	24.3	0.08219	24.3	1.1313	-167.4	-0.99211	-167.4	-15.7755
24.4	-0.2812	24.4	0.08253	24.4	1.1386	-167.3	-0.98891	-167.3	-15.7124
24.5	-0.281	24.5	0.08286	24.5	1.14	-167.2	-0.98391	-167.2	-15.6518
24.6	-0.2806	24.6	0.0832	24.6	1.1482	-167.1	-0.97981	-167.1	-15.5889
24.7	-0.2806	24.7	0.08354	24.7	1.1547	-167	-0.97551	-167	-15.5245
24.8	-0.2835	24.8	0.08387	24.8	1.1603	-166.9	-0.97131	-166.9	-15.4598
24.9	-0.2875	24.9	0.08421	24.9	1.1637	-166.8	-0.96891	-166.8	-15.3977
25	-0.291	25	0.08454	25	1.1678	-166.7	-0.96021	-166.7	-15.3347
25.1	-0.2925	25.1	0.08488	25.1	1.1746	-166.6	-0.95411	-166.6	-15.2756
25.2	-0.2905	25.2	0.08521	25.2	1.1863	-166.5	-0.95011	-166.5	-15.2159
25.3	-0.2942	25.3	0.08555	25.3	1.1861	-166.4	-0.94531	-166.4	-15.1548
25.4	-0.2914	25.4	0.08588	25.4	1.1905	-166.3	-0.94011	-166.3	-15.0927
25.5	-0.2897	25.5	0.08622	25.5	1.1961	-166.2	-0.93701	-166.2	-15.0317
25.6	-0.2931	25.6	0.08655	25.6	1.2031	-166.1	-0.93151	-166.1	-14.9678
25.7	-0.2943	25.7	0.08689	25.7	1.2092	-166	-0.92431	-166	-14.9045
25.8	-0.3014	25.8	0.08723	25.8	1.2105	-165.9	-0.92211	-165.9	-14.8474
25.9	-0.3014	25.9	0.08756	25.9	1.2136	-165.8	-0.92161	-165.8	-14.7877
26	-0.303	26	0.0879	26	1.2186	-165.7	-0.91921	-165.7	-14.7316
26.1	-0.3047	26.1	0.08823	26.1	1.2228	-165.6	-0.91451	-165.6	-14.6707
26.2	-0.3036	26.2	0.08857	26.2	1.2241	-165.5	-0.91391	-165.5	-14.6097
26.3	-0.302	26.3	0.0889	26.3	1.228	-165.4	-0.91181	-165.4	-14.5563
26.4	-0.3022	26.4	0.08924	26.4	1.2325	-165.3	-0.90761	-165.3	-14.4984
26.5	-0.3003	26.5	0.08957	26.5	1.239	-165.2	-0.90561	-165.2	-14.4414
26.6	-0.2992	26.6	0.08991	26.6	1.2413	-165.1	-0.89731	-165.1	-14.3837
26.7	-0.2987	26.7	0.09024	26.7	1.2415	-165	-0.89381	-165	-14.3271
26.8	-0.3005	26.8	0.09058	26.8	1.2452	-164.9	-0.88901	-164.9	-14.2699
26.9	-0.3031	26.9	0.09091	26.9	1.2478	-164.8	-0.88331	-164.8	-14.2174
27	-0.3028	27	0.09125	27	1.2495	-164.7	-0.88021	-164.7	-14.1594
27.1	-0.3056	27.1	0.09158	27.1	1.253	-164.6	-0.88001	-164.6	-14.1081
27.2	-0.3125	27.2	0.09192	27.2	1.2538	-164.5	-0.87781	-164.5	-14.0587
27.3	-0.3147	27.3	0.09225	27.3	1.2583	-164.4	-0.87321	-164.4	-14.0065
27.4	-0.3151	27.4	0.09259	27.4	1.2619	-164.3	-0.87431	-164.3	-13.9549
27.5	-0.3167	27.5	0.09292	27.5	1.2649	-164.2	-0.87491	-164.2	-13.9015
27.6	-0.3147	27.6	0.09326	27.6	1.2669	-164.1	-0.87201	-164.1	-13.8455
27.7	-0.3172	27.7	0.09359	27.7	1.2679	-164	-0.86871	-164	-13.7927
27.8	-0.3132	27.8	0.09392	27.8	1.2704	-163.9	-0.86231	-163.9	-13.7378
27.9	-0.3108	27.9	0.09426	27.9	1.2677	-163.8	-0.86151	-163.8	-13.685
28	-0.3128	28	0.09459	28	1.2646	-163.7	-0.85901	-163.7	-13.6319
28.1	-0.312	28.1	0.09493	28.1	1.2635	-163.6	-0.85491	-163.6	-13.5815
28.2	-0.3096	28.2	0.09526	28.2	1.2621	-163.5	-0.85101	-163.5	-13.5297
28.3	-0.311	28.3	0.0956	28.3	1.2652	-163.4	-0.84551	-163.4	-13.4758
28.4	-0.3119	28.4	0.09593	28.4	1.2601	-163.3	-0.84001	-163.3	-13.4231
28.5	-0.3129	28.5	0.09627	28.5	1.2616	-163.2	-0.83241	-163.2	-13.3682
28.6	-0.3135	28.6	0.0966	28.6	1.2642	-163.1	-0.82851	-163.1	-13.3153
28.7	-0.3126	28.7	0.09693	28.7	1.2601	-163	-0.82571	-163	-13.2642
28.8	-0.3109	28.8	0.09727	28.8	1.259	-162.9	-0.82231	-162.9	-13.2129
28.9	-0.3103	28.9	0.0976	28.9	1.2549	-162.8	-0.81971	-162.8	-13.1593
29	-0.3148	29	0.09794	29	1.2555	-162.7	-0.81921	-162.7	-13.1075
29.1	-0.3182	29.1	0.09827	29.1	1.2596	-162.6	-0.81611	-162.6	-13.0594
29.2	-0.323	29.2	0.09861	29.2	1.2619	-162.5	-0.81551	-162.5	-13.0098
29.3	-0.3256	29.3	0.09894	29.3	1.2539	-162.4	-0.81271	-162.4	-12.9562
29.4	-0.3285	29.4	0.09927	29.4	1.2528	-162.3	-0.80841	-162.3	-12.9054
29.5	-0.3305	29.5	0.09961	29.5	1.2524	-162.2	-0.80761	-162.2	-12.8531
29.6	-0.3266	29.6	0.09994	29.6	1.2545	-162.1	-0.80501	-162.1	-12.8026
29.7	-0.3227	29.7	0.10028	29.7	1.2557	-162	-0.80511	-162	-12.7534
29.8	-0.3274	29.8	0.10061	29.8	1.2582	-161.9	-0.80151	-161.9	-12.7003
29.9	-0.3295	29.9	0.10094	29.9	1.2599	-161.8	-0.80141	-161.8	-12.6515
30	-0.3278	30	0.10128	30	1.2629	-161.7	-0.79901	-161.7	-12.6009
30.1	-0.3277	30.1	0.10161	30.1	1.2613	-161.6	-0.79891	-161.6	-12.5523
30.2	-0.3288	30.2	0.10195	30.2	1.2621	-161.5	-0.79721	-161.5	-12.5092
30.3	-0.3305	30.3	0.10228	30.3	1.2589	-161.4	-0.79451	-161.4	-12.4672
30.4	-0.3312	30.4	0.10261	30.4	1.2607	-161.3	-0.79351	-161.3	-12.4239
30.5	-0.3314	30.5	0.10295	30.5	1.2604	-161.2	-0.79221	-161.2	-12.3819
30.6	-0.3358	30.6	0.10328	30.6	1.2637	-161.1	-0.78961	-161.1	-12.3349
30.7	-0.3331	30.7	0.10362	30.7	1.2625	-161	-0.78681	-161	-12.2926
30.8	-0.3311	30.8	0.10395	30.8	1.2615	-160.9	-0.78361	-160.9	-12.2508
30.9	-0.3315	30.9	0.10428	30.9	1.2587	-160.8	-0.78121	-160.8	-12.2084
31	-0.3292	31	0.10462	31	1.2605	-160.7	-0.77671	-160.7	-12.1647
31.1	-0.331	31.1	0.10495	31.1	1.2602	-160.6	-0.77541	-160.6	-12.1248
31.2	-0.3309	31.2	0.10528	31.2	1.2602	-160.5	-0.77081	-160.5	-12.0823
31.3	-0.3316	31.3	0.10562	31.3	1.2528	-160.4	-0.76551	-160.4	-12.0395
31.4	-0.3313	31.4	0.10595	31.4	1.2523	-160.3	-0.76111	-160.3	-12.001
31.5	-0.3324	31.5	0.10628	31.5	1.2508	-160.2	-0.75831	-160.2	-11.9584
31.6	-0.3332	31.6	0.10662	31.6	1.2486	-160.1	-0.75791	-160.1	-11.9191
31.7	-0.3309	31.7	0.10695	31.7	1.246	-160	-0.75571	-160	-11.879
31.8	-0.333	31.8	0.10728	31.8	1.2445	-159.9	-0.75761	-159.9	-11.84
31.9	-0.3293	31.9	0.10762	31.9	1.2411	-159.8	-0.75171	-159.8	-11.7953
32	-0.3266	32	0.10795	32	1.2363	-159.7	-0.74881	-159.7	-11.7557
32.1	-0.3251	32.1	0.10828	32.1	1.2321	-159.6	-0.74731	-159.6	-11.7113
32.2	-0.3221	32.2	0.10862	32.2	1.2318	-159.5	-0.74711	-159.5	-11.6692
32.3	-0.3297	32.3	0.10895	32.3	1.233	-159.4	-0.74441	-159.4	-11.6258
32.4	-0.3312	32.4	0.10928	32.4	1.234	-159.3	-0.74381	-159.3	-11.5822
32.5	-0.3296	32.5	0.10962	32.5	1.2358	-159.2	-0.74421	-159.2	-11.5387
32.6	-0.3319	32.6	0.10995	32.6	1.2308	-159.1	-0.74281	-159.1	-11.4992
32.7	-0.3318	32.7	0.11028	32.7	1.2287	-159	-0.74261	-159	-11.459
32.8	-0.3357	32.8	0.11062	32.8	1.2293	-158.9	-0.74021	-158.9	-11.4228
32.9	-0.3351	32.9	0.11095	32.9	1.2304	-158.8	-0.73801	-158.8	-11.3822
33	-0.3347	33	0.11128	33	1.2309	-158.7	-0.73801	-158.7	-11.3417
33.1	-0.3376	33.1	0.11161	33.1	1.2314	-158.6	-0.73371	-158.6	-11.3031
33.2	-0.3388	33.2	0.11195	33.2	1.2332	-158.5	-0.73191	-158.5	-11.2634
33.3	-0.337	33.3	0.11228	33.3	1.2344	-158.4	-0.73201	-158.4	-11.2274
33.4	-0.3355	33.4	0.11261	33.4	1.2335	-158.3	-0.73431	-158.3	-11.1872
33.5	-0.3405	33.5	0.11295	33.5	1.2368	-158.2	-0.73111	-158.2	-11.1485
33.6	-0.3428	33.6	0.11328	33.6	1.234	-158.1	-0.72611	-158.1	-11.1068
33.7	-0.348	33.7	0.11361	33.7	1.2377	-158	-0.72491	-158	-11.0701
33.8	-0.3438	33.8	0.11394	33.8	1.2406	-157.9	-0.72121	-157.9	-11.0324
33.9	-0.3418	33.9	0.11428	33.9	1.2447	-157.8	-0.72021	-157.8	-10.994
34	-0.3433	34	0.11461	34	1.252	-157.7	-0.71351	-157.7	-10.9581
34.1	-0.3439	34.1	0.11494	34.1	1.2568	-157.6	-0.70791	-157.6	-10.9231
34.2	-0.3457	34.2	0.11528	34.2	1.2596	-157.5	-0.70681	-157.5	-10.886
34.3	-0.3494	34.3	0.11561	34.3	1.2617	-157.4	-0.70381	-157.4	-10.8477
34.4	-0.352	34.4	0.11594	34.4	1.2599	-157.3	-0.69911	-157.3	-10.8113
34.5	-0.3541	34.5	0.11627	34.5	1.2655	-157.2	-0.70161	-157.2	-10.7742
34.6	-0.3559	34.6	0.11661	34.6	1.2627	-157.1	-0.70561	-157.1	-10.7404
34.7	-0.3552	34.7	0.11694	34.7	1.2564	-157	-0.70591	-157	-10.7046
34.8	-0.3543	34.8	0.11727	34.8	1.2595	-156.9	-0.70691	-156.9	-10.6668
34.9	-0.3552	34.9	0.1176	34.9	1.2536	-156.8	-0.70511	-156.8	-10.6295
35	-0.3528	35	0.11793	35	1.2569	-156.7	-0.70151	-156.7	-10.5967
35.1	-0.3521	35.1	0.11827	35.1	1.2577	-156.6	-0.69701	-156.6	-10.5597
35.2	-0.3534	35.2	0.1186	35.2	1.2597	-156.5	-0.69701	-156.5	-10.5208
35.3	-0.3486	35.3	0.11893	35.3	1.2597	-156.4	-0.69471	-156.4	-10.4857
35.4	-0.3486	35.4	0.11926	35.4	1.2629	-156.3	-0.69441	-156.3	-10.4494
35.5	-0.347	35.5	0.1196	35.5	1.2648	-156.2	-0.69501	-156.2	-10.4159
35.6	-0.3455	35.6	0.11993	35.6	1.2661	-156.1	-0.69411	-156.1	-10.385
35.7	-0.3447	35.7	0.12026	35.7	1.2636	-156	-0.69271	-156	-10.3504
35.8	-0.3482	35.8	0.12059	35.8	1.2642	-155.9	-0.69341	-155.9	-10.3182
35.9	-0.3463	35.9	0.12092	35.9	1.263	-155.8	-0.69501	-155.8	-10.287
36	-0.3468	36	0.12126	36	1.2662	-155.7	-0.69051	-155.7	-10.2545
36.1	-0.3503	36.1	0.12159	36.1	1.2654	-155.6	-0.68741	-155.6	-10.2205
36.2	-0.3519	36.2	0.12192	36.2	1.2694	-155.5	-0.68261	-155.5	-10.1858
36.3	-0.352	36.3	0.12225	36.3	1.2697	-155.4	-0.68321	-155.4	-10.1538
36.4	-0.3538	36.4	0.12258	36.4	1.2759	-155.3	-0.68121	-155.3	-10.1231
36.5	-0.3505	36.5	0.12292	36.5	1.2765	-155.2	-0.67861	-155.2	-10.0923
36.6	-0.3504	36.6	0.12325	36.6	1.2785	-155.1	-0.67551	-155.1	-10.0602
36.7	-0.3468	36.7	0.12358	36.7	1.2779	-155	-0.67301	-155	-10.0252
36.8	-0.349	36.8	0.12391	36.8	1.2793	-154.9	-0.67161	-154.9	-9.99101
36.9	-0.3519	36.9	0.12424	36.9	1.2776	-154.8	-0.66921	-154.8	-9.95841
37	-0.3495	37	0.12458	37	1.2801	-154.7	-0.66951	-154.7	-9.92481
37.1	-0.3508	37.1	0.12491	37.1	1.2794	-154.6	-0.66941	-154.6	-9.89301
37.2	-0.3502	37.2	0.12524	37.2	1.2771	-154.5	-0.66901	-154.5	-9.86041
37.3	-0.35	37.3	0.12557	37.3	1.2795	-154.4	-0.66971	-154.4	-9.82631
37.4	-0.3523	37.4	0.1259	37.4	1.2816	-154.3	-0.67121	-154.3	-9.78971
37.5	-0.351	37.5	0.12623	37.5	1.2829	-154.2	-0.66941	-154.2	-9.75411
37.6	-0.3536	37.6	0.12657	37.6	1.2832	-154.1	-0.66931	-154.1	-9.72371
37.7	-0.3505	37.7	0.1269	37.7	1.2854	-154	-0.66611	-154	-9.68821
37.8	-0.3529	37.8	0.12723	37.8	1.2882	-153.9	-0.66441	-153.9	-9.65551
37.9	-0.3481	37.9	0.12756	37.9	1.2934	-153.8	-0.66071	-153.8	-9.62281
38	-0.3442	38	0.12789	38	1.2982	-153.7	-0.66381	-153.7	-9.59281
38.1	-0.347	38.1	0.12822	38.1	1.3017	-153.6	-0.66221	-153.6	-9.56351
38.2	-0.3474	38.2	0.12855	38.2	1.3071	-153.5	-0.65971	-153.5	-9.53621
38.3	-0.3497	38.3	0.12888	38.3	1.3131	-153.4	-0.65541	-153.4	-9.50351
38.4	-0.3439	38.4	0.12922	38.4	1.3151	-153.3	-0.65381	-153.3	-9.47521
38.5	-0.339	38.5	0.12955	38.5	1.315	-153.2	-0.65081	-153.2	-9.44581
38.6	-0.3364	38.6	0.12988	38.6	1.314	-153.1	-0.64791	-153.1	-9.41501
38.7	-0.3358	38.7	0.13021	38.7	1.3171	-153	-0.64561	-153	-9.38341
38.8	-0.3392	38.8	0.13054	38.8	1.3207	-152.9	-0.64811	-152.9	-9.35331
38.9	-0.3333	38.9	0.13087	38.9	1.3232	-152.8	-0.64781	-152.8	-9.32341
39	-0.3334	39	0.1312	39	1.3241	-152.7	-0.64701	-152.7	-9.29181
39.1	-0.3303	39.1	0.13153	39.1	1.3255	-152.6	-0.64311	-152.6	-9.26381
39.2	-0.3324	39.2	0.13187	39.2	1.3272	-152.5	-0.64321	-152.5	-9.23571
39.3	-0.3294	39.3	0.1322	39.3	1.332	-152.4	-0.63871	-152.4	-9.20391
39.4	-0.3245	39.4	0.13253	39.4	1.3312	-152.3	-0.63161	-152.3	-9.17171
39.5	-0.3287	39.5	0.13286	39.5	1.334	-152.2	-0.62631	-152.2	-9.13971
39.6	-0.3217	39.6	0.13319	39.6	1.3352	-152.1	-0.62261	-152.1	-9.10971
39.7	-0.3221	39.7	0.13352	39.7	1.3397	-152	-0.62281	-152	-9.08141
39.8	-0.3212	39.8	0.13385	39.8	1.3446	-151.9	-0.62231	-151.9	-9.05181
39.9	-0.3251	39.9	0.13418	39.9	1.346	-151.8	-0.62321	-151.8	-9.02111
40	-0.3279	40	0.13451	40	1.3474	-151.7	-0.62551	-151.7	-8.99121
40.1	-0.3303	40.1	0.13484	40.1	1.3489	-151.6	-0.62631	-151.6	-8.96141
40.2	-0.3302	40.2	0.13517	40.2	1.3513	-151.5	-0.62921	-151.5	-8.93381
40.3	-0.3276	40.3	0.1355	40.3	1.3573	-151.4	-0.63071	-151.4	-8.90441
40.4	-0.3293	40.4	0.13584	40.4	1.3611	-151.3	-0.63021	-151.3	-8.87661
40.5	-0.3319	40.5	0.13617	40.5	1.364	-151.2	-0.62981	-151.2	-8.84901
40.6	-0.3335	40.6	0.1365	40.6	1.3659	-151.1	-0.62351	-151.1	-8.82151
40.7	-0.3321	40.7	0.13683	40.7	1.3685	-151	-0.62041	-151	-8.79291
40.8	-0.3394	40.8	0.13716	40.8	1.378	-150.9	-0.61641	-150.9	-8.76701
40.9	-0.3435	40.9	0.13749	40.9	1.3833	-150.8	-0.61251	-150.8	-8.74121
41	-0.345	41	0.13782	41	1.3936	-150.7	-0.61151	-150.7	-8.71541
41.1	-0.3487	41.1	0.13815	41.1	1.399	-150.6	-0.61171	-150.6	-8.68851
41.2	-0.3483	41.2	0.13848	41.2	1.4027	-150.5	-0.61331	-150.5	-8.66481
41.3	-0.3472	41.3	0.13881	41.3	1.4048	-150.4	-0.60981	-150.4	-8.63901
41.4	-0.3516	41.4	0.13914	41.4	1.4108	-150.3	-0.60811	-150.3	-8.61061
41.5	-0.3514	41.5	0.13947	41.5	1.4169	-150.2	-0.60451	-150.2	-8.58401
41.6	-0.3502	41.6	0.1398	41.6	1.4182	-150.1	-0.60211	-150.1	-8.55421
41.7	-0.3521	41.7	0.14013	41.7	1.423	-150	-0.60081	-150	-8.52521
41.8	-0.3587	41.8	0.14046	41.8	1.4264	-149.9	-0.59901	-149.9	-8.50051
41.9	-0.3596	41.9	0.14079	41.9	1.4292	-149.8	-0.59491	-149.8	-8.46991
42	-0.3657	42	0.14112	42	1.4346	-149.7	-0.59441	-149.7	-8.44021
42.1	-0.3672	42.1	0.14145	42.1	1.4377	-149.6	-0.59511	-149.6	-8.41401
42.2	-0.365	42.2	0.14178	42.2	1.4428	-149.5	-0.59541	-149.5	-8.38961
42.3	-0.3675	42.3	0.14211	42.3	1.4415	-149.4	-0.59551	-149.4	-8.36341
42.4	-0.3668	42.4	0.14244	42.4	1.4437	-149.3	-0.59201	-149.3	-8.33631
42.5	-0.3638	42.5	0.14277	42.5	1.4395	-149.2	-0.59151	-149.2	-8.30681
42.6	-0.3681	42.6	0.1431	42.6	1.4444	-149.1	-0.59361	-149.1	-8.27531
42.7	-0.3691	42.7	0.14343	42.7	1.4464	-149	-0.59291	-149	-8.24771
42.8	-0.3733	42.8	0.14376	42.8	1.4492	-148.9	-0.59071	-148.9	-8.22321
42.9	-0.3707	42.9	0.14409	42.9	1.4482	-148.8	-0.58581	-148.8	-8.19801
43	-0.3686	43	0.14442	43	1.4515	-148.7	-0.58291	-148.7	-8.17391
43.1	-0.3672	43.1	0.14475	43.1	1.4533	-148.6	-0.58201	-148.6	-8.15101
43.2	-0.3677	43.2	0.14508	43.2	1.458	-148.5	-0.58001	-148.5	-8.12421
43.3	-0.3662	43.3	0.14541	43.3	1.4621	-148.4	-0.57831	-148.4	-8.09811
43.4	-0.3667	43.4	0.14574	43.4	1.4628	-148.3	-0.57501	-148.3	-8.07151
43.5	-0.3664	43.5	0.14607	43.5	1.47	-148.2	-0.56991	-148.2	-8.04931
43.6	-0.3683	43.6	0.1464	43.6	1.4759	-148.1	-0.57091	-148.1	-8.02421
43.7	-0.3669	43.7	0.14673	43.7	1.4793	-148	-0.56891	-148	-7.99981
43.8	-0.3649	43.8	0.14706	43.8	1.4794	-147.9	-0.56571	-147.9	-7.97571
43.9	-0.3624	43.9	0.14739	43.9	1.4826	-147.8	-0.56391	-147.8	-7.95211
44	-0.3683	44	0.14772	44	1.4831	-147.7	-0.55861	-147.7	-7.92711
44.1	-0.3728	44.1	0.14805	44.1	1.4856	-147.6	-0.55521	-147.6	-7.90101
44.2	-0.3753	44.2	0.14838	44.2	1.4923	-147.5	-0.55051	-147.5	-7.87431
44.3	-0.3775	44.3	0.14871	44.3	1.4947	-147.4	-0.54711	-147.4	-7.85161
44.4	-0.379	44.4	0.14904	44.4	1.4942	-147.3	-0.54621	-147.3	-7.83171
44.5	-0.3823	44.5	0.14936	44.5	1.4944	-147.2	-0.54461	-147.2	-7.80971
44.6	-0.3866	44.6	0.14969	44.6	1.4959	-147.1	-0.54341	-147.1	-7.78621
44.7	-0.3921	44.7	0.15002	44.7	1.4976	-147	-0.54111	-147	-7.76401
44.8	-0.3893	44.8	0.15035	44.8	1.4991	-146.9	-0.53961	-146.9	-7.74151
44.9	-0.3883	44.9	0.15068	44.9	1.4977	-146.8	-0.53671	-146.8	-7.71931
45	-0.392	45	0.15101	45	1.4988	-146.7	-0.53331	-146.7	-7.69631
45.1	-0.3907	45.1	0.15134	45.1	1.5014	-146.6	-0.53301	-146.6	-7.67461
45.2	-0.3955	45.2	0.15167	45.2	1.5057	-146.5	-0.53191	-146.5	-7.65071
45.3	-0.3975	45.3	0.152	45.3	1.5099	-146.4	-0.53341	-146.4	-7.62511
45.4	-0.3994	45.4	0.15233	45.4	1.5117	-146.3	-0.53501	-146.3	-7.60371
45.5	-0.4027	45.5	0.15266	45.5	1.5171	-146.2	-0.53601	-146.2	-7.58111
45.6	-0.4013	45.6	0.15299	45.6	1.5196	-146.1	-0.53341	-146.1	-7.56171
45.7	-0.4061	45.7	0.15331	45.7	1.5202	-146	-0.53341	-146	-7.53981
45.8	-0.4061	45.8	0.15364	45.8	1.5232	-145.9	-0.53021	-145.9	-7.51591
45.9	-0.4046	45.9	0.15397	45.9	1.5226	-145.8	-0.52821	-145.8	-7.49111
46	-0.4049	46	0.1543	46	1.5249	-145.7	-0.52621	-145.7	-7.47121
46.1	-0.4069	46.1	0.15463	46.1	1.5248	-145.6	-0.52251	-145.6	-7.45201
46.2	-0.4081	46.2	0.15496	46.2	1.5247	-145.5	-0.52241	-145.5	-7.43131
46.3	-0.4085	46.3	0.15529	46.3	1.5247	-145.4	-0.51941	-145.4	-7.40841
46.4	-0.4105	46.4	0.15562	46.4	1.5252	-145.3	-0.51601	-145.3	-7.38611
46.5	-0.4134	46.5	0.15595	46.5	1.525	-145.2	-0.51521	-145.2	-7.36431
46.6	-0.4148	46.6	0.15627	46.6	1.5277	-145.1	-0.51231	-145.1	-7.34041
46.7	-0.4138	46.7	0.1566	46.7	1.5312	-145	-0.51271	-145	-7.32031
46.8	-0.4117	46.8	0.15693	46.8	1.5359	-144.9	-0.51041	-144.9	-7.30231
46.9	-0.4065	46.9	0.15726	46.9	1.5361	-144.8	-0.51111	-144.8	-7.28061
47	-0.4047	47	0.15759	47	1.5339	-144.7	-0.50961	-144.7	-7.25901
47.1	-0.4047	47.1	0.15792	47.1	1.5325	-144.6	-0.50871	-144.6	-7.23851
47.2	-0.4041	47.2	0.15825	47.2	1.5326	-144.5	-0.50731	-144.5	-7.21331
47.3	-0.4041	47.3	0.15857	47.3	1.5338	-144.4	-0.50221	-144.4	-7.18961
47.4	-0.4038	47.4	0.1589	47.4	1.5372	-144.3	-0.49831	-144.3	-7.16861
47.5	-0.401	47.5	0.15923	47.5	1.5346	-144.2	-0.49491	-144.2	-7.14621
47.6	-0.4007	47.6	0.15956	47.6	1.5353	-144.1	-0.49381	-144.1	-7.12561
47.7	-0.4039	47.7	0.15989	47.7	1.5355	-144	-0.49251	-144	-7.10931
47.8	-0.4049	47.8	0.16022	47.8	1.535	-143.9	-0.49041	-143.9	-7.08651
47.9	-0.4	47.9	0.16054	47.9	1.5374	-143.8	-0.48981	-143.8	-7.06231
48	-0.402	48	0.16087	48	1.5351	-143.7	-0.49071	-143.7	-7.04211
48.1	-0.3972	48.1	0.1612	48.1	1.5348	-143.6	-0.49191	-143.6	-7.02241
48.2	-0.399	48.2	0.16153	48.2	1.5333	-143.5	-0.49051	-143.5	-6.99991
48.3	-0.4013	48.3	0.16186	48.3	1.5309	-143.4	-0.48801	-143.4	-6.97731
48.4	-0.3995	48.4	0.16219	48.4	1.534	-143.3	-0.48731	-143.3	-6.95631
48.5	-0.396	48.5	0.16251	48.5	1.536	-143.2	-0.48501	-143.2	-6.93761
48.6	-0.3986	48.6	0.16284	48.6	1.5431	-143.1	-0.48351	-143.1	-6.91981
48.7	-0.3974	48.7	0.16317	48.7	1.5463	-143	-0.47721	-143	-6.90461
48.8	-0.3978	48.8	0.1635	48.8	1.5475	-142.9	-0.47121	-142.9	-6.89001
48.9	-0.3958	48.9	0.16383	48.9	1.551	-142.8	-0.47241	-142.8	-6.86981
49	-0.3966	49	0.16415	49	1.5552	-142.7	-0.47261	-142.7	-6.84931
49.1	-0.3971	49.1	0.16448	49.1	1.559	-142.6	-0.47141	-142.6	-6.82631
49.2	-0.3978	49.2	0.16481	49.2	1.5606	-142.5	-0.46661	-142.5	-6.80401
49.3	-0.396	49.3	0.16514	49.3	1.5586	-142.4	-0.46501	-142.4	-6.78611
49.4	-0.3919	49.4	0.16547	49.4	1.5608	-142.3	-0.46341	-142.3	-6.76891
49.5	-0.3865	49.5	0.16579	49.5	1.5614	-142.2	-0.46381	-142.2	-6.75361
49.6	-0.3895	49.6	0.16612	49.6	1.558	-142.1	-0.46441	-142.1	-6.73371
49.7	-0.3888	49.7	0.16645	49.7	1.5583	-142	-0.46351	-142	-6.71421
49.8	-0.3926	49.8	0.16678	49.8	1.5595	-141.9	-0.46281	-141.9	-6.69481
49.9	-0.4002	49.9	0.1671	49.9	1.5625	-141.8	-0.46201	-141.8	-6.67891
50	-0.4029	50	0.16743	50	1.5636	-141.7	-0.46011	-141.7	-6.65941
50.1	-0.3978	50.1	0.16776	50.1	1.5656	-141.6	-0.46211	-141.6	-6.63881
50.2	-0.3983	50.2	0.16809	50.2	1.5638	-141.5	-0.45931	-141.5	-6.62051
50.3	-0.3991	50.3	0.16841	50.3	1.5643	-141.4	-0.45881	-141.4	-6.60281
50.4	-0.402	50.4	0.16874	50.4	1.5639	-141.3	-0.46031	-141.3	-6.58391
50.5	-0.4032	50.5	0.16907	50.5	1.5621	-141.2	-0.46021	-141.2	-6.56541
50.6	-0.4004	50.6	0.1694	50.6	1.5616	-141.1	-0.45771	-141.1	-6.54771
50.7	-0.3991	50.7	0.16972	50.7	1.5646	-141	-0.45351	-141	-6.53261
50.8	-0.3931	50.8	0.17005	50.8	1.5712	-140.9	-0.45321	-140.9	-6.51361
50.9	-0.3966	50.9	0.17038	50.9	1.576	-140.8	-0.45111	-140.8	-6.49441
51	-0.3975	51	0.17071	51	1.5783	-140.7	-0.44701	-140.7	-6.47651
51.1	-0.3936	51.1	0.17103	51.1	1.5789	-140.6	-0.44711	-140.6	-6.45881
51.2	-0.3954	51.2	0.17136	51.2	1.5786	-140.5	-0.44451	-140.5	-6.44061
51.3	-0.3925	51.3	0.17169	51.3	1.5801	-140.4	-0.44531	-140.4	-6.42291
51.4	-0.3904	51.4	0.17202	51.4	1.5789	-140.3	-0.44261	-140.3	-6.40951
51.5	-0.3949	51.5	0.17234	51.5	1.574	-140.2	-0.44121	-140.2	-6.39611
51.6	-0.3964	51.6	0.17267	51.6	1.5727	-140.1	-0.44061	-140.1	-6.37771
51.7	-0.3936	51.7	0.173	51.7	1.5747	-140	-0.44251	-140	-6.36081
51.8	-0.3908	51.8	0.17332	51.8	1.5778	-139.9	-0.44161	-139.9	-6.34381
51.9	-0.3902	51.9	0.17365	51.9	1.5817	-139.8	-0.44241	-139.8	-6.32831
52	-0.3943	52	0.17398	52	1.5828	-139.7	-0.43721	-139.7	-6.31421
52.1	-0.3972	52.1	0.1743	52.1	1.5911	-139.6	-0.43411	-139.6	-6.29641
52.2	-0.3977	52.2	0.17463	52.2	1.5965	-139.5	-0.43511	-139.5	-6.27841
52.3	-0.3948	52.3	0.17496	52.3	1.598	-139.4	-0.43101	-139.4	-6.25921
52.4	-0.3946	52.4	0.17529	52.4	1.5986	-139.3	-0.42831	-139.3	-6.24121
52.5	-0.3901	52.5	0.17561	52.5	1.596	-139.2	-0.42501	-139.2	-6.22461
52.6	-0.3809	52.6	0.17594	52.6	1.5989	-139.1	-0.42371	-139.1	-6.20681
52.7	-0.3731	52.7	0.17627	52.7	1.6052	-139	-0.42261	-139	-6.19101
52.8	-0.3708	52.8	0.17659	52.8	1.6074	-138.9	-0.42271	-138.9	-6.17311
52.9	-0.3762	52.9	0.17692	52.9	1.6099	-138.8	-0.42151	-138.8	-6.15441
53	-0.3764	53	0.17725	53	1.6121	-138.7	-0.41711	-138.7	-6.13701
53.1	-0.3759	53.1	0.17757	53.1	1.616	-138.6	-0.41561	-138.6	-6.12021
53.2	-0.3763	53.2	0.1779	53.2	1.616	-138.5	-0.41451	-138.5	-6.10211
53.3	-0.3756	53.3	0.17823	53.3	1.6173	-138.4	-0.41201	-138.4	-6.08861
53.4	-0.3748	53.4	0.17855	53.4	1.6197	-138.3	-0.41241	-138.3	-6.07341
53.5	-0.3713	53.5	0.17888	53.5	1.6158	-138.2	-0.41381	-138.2	-6.05701
53.6	-0.3726	53.6	0.17921	53.6	1.6182	-138.1	-0.41381	-138.1	-6.04351
53.7	-0.3758	53.7	0.17953	53.7	1.6163	-138	-0.41391	-138	-6.02641
53.8	-0.3738	53.8	0.17986	53.8	1.6193	-137.9	-0.41181	-137.9	-6.00831
53.9	-0.3706	53.9	0.18019	53.9	1.6226	-137.8	-0.41281	-137.8	-5.99521
54	-0.3708	54	0.18051	54	1.6219	-137.7	-0.41241	-137.7	-5.98051
54.1	-0.3705	54.1	0.18084	54.1	1.6242	-137.6	-0.41251	-137.6	-5.96541
54.2	-0.3733	54.2	0.18116	54.2	1.6248	-137.5	-0.40971	-137.5	-5.94941
54.3	-0.372	54.3	0.18149	54.3	1.6276	-137.4	-0.40941	-137.4	-5.93421
54.4	-0.3735	54.4	0.18182	54.4	1.6288	-137.3	-0.40911	-137.3	-5.91761
54.5	-0.3724	54.5	0.18214	54.5	1.6304	-137.2	-0.40841	-137.2	-5.90331
54.6	-0.3782	54.6	0.18247	54.6	1.6275	-137.1	-0.40831	-137.1	-5.88591
54.7	-0.3785	54.7	0.1828	54.7	1.6239	-137	-0.40651	-137	-5.87081
54.8	-0.379	54.8	0.18312	54.8	1.6195	-136.9	-0.40741	-136.9	-5.85351
54.9	-0.3812	54.9	0.18345	54.9	1.6225	-136.8	-0.41151	-136.8	-5.83381
55	-0.3792	55	0.18377	55	1.6263	-136.7	-0.40751	-136.7	-5.81941
55.1	-0.3819	55.1	0.1841	55.1	1.6284	-136.6	-0.40561	-136.6	-5.80461
55.2	-0.3813	55.2	0.18443	55.2	1.6229	-136.5	-0.40791	-136.5	-5.79041
55.3	-0.3828	55.3	0.18475	55.3	1.6228	-136.4	-0.40451	-136.4	-5.77461
55.4	-0.3876	55.4	0.18508	55.4	1.6263	-136.3	-0.40061	-136.3	-5.76051
55.5	-0.3888	55.5	0.1854	55.5	1.628	-136.2	-0.39701	-136.2	-5.74361
55.6	-0.3952	55.6	0.18573	55.6	1.6298	-136.1	-0.39621	-136.1	-5.72551
55.7	-0.3922	55.7	0.18606	55.7	1.6321	-136	-0.39381	-136	-5.70991
55.8	-0.3946	55.8	0.18638	55.8	1.6348	-135.9	-0.39211	-135.9	-5.69541
55.9	-0.3964	55.9	0.18671	55.9	1.6354	-135.8	-0.39011	-135.8	-5.67881
56	-0.3984	56	0.18703	56	1.6413	-135.7	-0.38921	-135.7	-5.66231
56.1	-0.3986	56.1	0.18736	56.1	1.6424	-135.6	-0.38561	-135.6	-5.64871
56.2	-0.4014	56.2	0.18768	56.2	1.6414	-135.5	-0.38071	-135.5	-5.63601
56.3	-0.4014	56.3	0.18801	56.3	1.6428	-135.4	-0.37831	-135.4	-5.62341
56.4	-0.3999	56.4	0.18834	56.4	1.6415	-135.3	-0.37951	-135.3	-5.61181
56.5	-0.3988	56.5	0.18866	56.5	1.643	-135.2	-0.37811	-135.2	-5.59591
56.6	-0.3934	56.6	0.18899	56.6	1.6462	-135.1	-0.37681	-135.1	-5.57971
56.7	-0.3925	56.7	0.18931	56.7	1.65	-135	-0.37531	-135	-5.56341
56.8	-0.3931	56.8	0.18964	56.8	1.6492	-134.9	-0.37521	-134.9	-5.54781
56.9	-0.3969	56.9	0.18996	56.9	1.6474	-134.8	-0.37151	-134.8	-5.53241
57	-0.3955	57	0.19029	57	1.6482	-134.7	-0.37111	-134.7	-5.52131
57.1	-0.3953	57.1	0.19061	57.1	1.6483	-134.6	-0.37121	-134.6	-5.50411
57.2	-0.399	57.2	0.19094	57.2	1.6499	-134.5	-0.37441	-134.5	-5.49241
57.3	-0.4008	57.3	0.19127	57.3	1.6536	-134.4	-0.37151	-134.4	-5.48041
57.4	-0.4019	57.4	0.19159	57.4	1.6557	-134.3	-0.36741	-134.3	-5.46681
57.5	-0.4007	57.5	0.19192	57.5	1.6573	-134.2	-0.36561	-134.2	-5.45031
57.6	-0.3984	57.6	0.19224	57.6	1.6635	-134.1	-0.36431	-134.1	-5.43071
57.7	-0.3965	57.7	0.19257	57.7	1.6651	-134	-0.36251	-134	-5.41701
57.8	-0.3989	57.8	0.19289	57.8	1.6648	-133.9	-0.35941	-133.9	-5.40211
57.9	-0.4017	57.9	0.19322	57.9	1.6655	-133.8	-0.35911	-133.8	-5.38701
58	-0.3999	58	0.19354	58	1.6637	-133.7	-0.35821	-133.7	-5.37271
58.1	-0.3992	58.1	0.19387	58.1	1.6652	-133.6	-0.35881	-133.6	-5.35921
58.2	-0.3985	58.2	0.19419	58.2	1.6625	-133.5	-0.35931	-133.5	-5.34511
58.3	-0.3964	58.3	0.19452	58.3	1.6617	-133.4	-0.35501	-133.4	-5.33421
58.4	-0.4018	58.4	0.19484	58.4	1.6635	-133.3	-0.35701	-133.3	-5.32371
58.5	-0.4035	58.5	0.19517	58.5	1.6656	-133.2	-0.35881	-133.2	-5.31111
58.6	-0.4116	58.6	0.19549	58.6	1.6731	-133.1	-0.35991	-133.1	-5.29691
58.7	-0.4144	58.7	0.19582	58.7	1.6759	-133	-0.35811	-133	-5.28701
58.8	-0.4205	58.8	0.19614	58.8	1.6722	-132.9	-0.36021	-132.9	-5.27661
58.9	-0.4249	58.9	0.19647	58.9	1.6672	-132.8	-0.35721	-132.8	-5.26411
59	-0.4227	59	0.19679	59	1.6638	-132.7	-0.35401	-132.7	-5.24981
59.1	-0.4246	59.1	0.19712	59.1	1.6633	-132.6	-0.35481	-132.6	-5.23531
59.2	-0.423	59.2	0.19744	59.2	1.6638	-132.5	-0.35751	-132.5	-5.22211
59.3	-0.4204	59.3	0.19777	59.3	1.6662	-132.4	-0.35631	-132.4	-5.21061
59.4	-0.4228	59.4	0.19809	59.4	1.6712	-132.3	-0.35611	-132.3	-5.19431
59.5	-0.4258	59.5	0.19842	59.5	1.6682	-132.2	-0.35631	-132.2	-5.18071
59.6	-0.4315	59.6	0.19874	59.6	1.6682	-132.1	-0.35411	-132.1	-5.17071
59.7	-0.4379	59.7	0.19906	59.7	1.666	-132	-0.35291	-132	-5.15821
59.8	-0.4365	59.8	0.19939	59.8	1.6681	-131.9	-0.35071	-131.9	-5.14771
59.9	-0.441	59.9	0.19971	59.9	1.6735	-131.8	-0.34991	-131.8	-5.13311
60	-0.4433	60	0.20004	60	1.6722	-131.7	-0.34941	-131.7	-5.11931
60.1	-0.4428	60.1	0.20036	60.1	1.6775	-131.6	-0.34681	-131.6	-5.10701
60.2	-0.4424	60.2	0.20069	60.2	1.6812	-131.5	-0.34341	-131.5	-5.09841
60.3	-0.442	60.3	0.20101	60.3	1.6853	-131.4	-0.34011	-131.4	-5.08611
60.4	-0.4453	60.4	0.20134	60.4	1.6891	-131.3	-0.33671	-131.3	-5.07351
60.5	-0.444	60.5	0.20166	60.5	1.6947	-131.2	-0.33711	-131.2	-5.06361
60.6	-0.4433	60.6	0.20199	60.6	1.6993	-131.1	-0.33461	-131.1	-5.05031
60.7	-0.4443	60.7	0.20231	60.7	1.7049	-131	-0.33281	-131	-5.03651
60.8	-0.4451	60.8	0.20263	60.8	1.7119	-130.9	-0.33171	-130.9	-5.02111
60.9	-0.4439	60.9	0.20296	60.9	1.713	-130.8	-0.32961	-130.8	-5.00871
61	-0.4423	61	0.20328	61	1.713	-130.7	-0.32781	-130.7	-5.00001
61.1	-0.4457	61.1	0.20361	61.1	1.7104	-130.6	-0.32781	-130.6	-4.98751
61.2	-0.4474	61.2	0.20393	61.2	1.7101	-130.5	-0.33221	-130.5	-4.97681
61.3	-0.4485	61.3	0.20425	61.3	1.7165	-130.4	-0.33051	-130.4	-4.96381
61.4	-0.4489	61.4	0.20458	61.4	1.7179	-130.3	-0.33261	-130.3	-4.95291
61.5	-0.4429	61.5	0.2049	61.5	1.7203	-130.2	-0.33471	-130.2	-4.93921
61.6	-0.4451	61.6	0.20523	61.6	1.7196	-130.1	-0.33721	-130.1	-4.92901
61.7	-0.4453	61.7	0.20555	61.7	1.7217	-130	-0.33551	-130	-4.91931
61.8	-0.4468	61.8	0.20587	61.8	1.7266	-129.9	-0.33361	-129.9	-4.91001
61.9	-0.4435	61.9	0.2062	61.9	1.7259	-129.8	-0.33261	-129.8	-4.89811
62	-0.4367	62	0.20652	62	1.7301	-129.7	-0.33431	-129.7	-4.88921
62.1	-0.4308	62.1	0.20685	62.1	1.7296	-129.6	-0.33331	-129.6	-4.87981
62.2	-0.4338	62.2	0.20717	62.2	1.7323	-129.5	-0.33351	-129.5	-4.86621
62.3	-0.4326	62.3	0.20749	62.3	1.7374	-129.4	-0.33601	-129.4	-4.85431
62.4	-0.4339	62.4	0.20782	62.4	1.7431	-129.3	-0.33701	-129.3	-4.83851
62.5	-0.4339	62.5	0.20814	62.5	1.7441	-129.2	-0.33501	-129.2	-4.82361
62.6	-0.4301	62.6	0.20847	62.6	1.7486	-129.1	-0.33241	-129.1	-4.81191
62.7	-0.4337	62.7	0.20879	62.7	1.7527	-129	-0.32871	-129	-4.80041
62.8	-0.4369	62.8	0.20911	62.8	1.7532	-128.9	-0.32861	-128.9	-4.78821
62.9	-0.4355	62.9	0.20944	62.9	1.7555	-128.8	-0.32881	-128.8	-4.77431
63	-0.4364	63	0.20976	63	1.757	-128.7	-0.33031	-128.7	-4.76281
63.1	-0.436	63.1	0.21008	63.1	1.757	-128.6	-0.32811	-128.6	-4.75271
63.2	-0.4381	63.2	0.21041	63.2	1.7617	-128.5	-0.32771	-128.5	-4.74321
63.3	-0.4327	63.3	0.21073	63.3	1.7637	-128.4	-0.32281	-128.4	-4.72931
63.4	-0.4313	63.4	0.21105	63.4	1.7635	-128.3	-0.32441	-128.3	-4.71591
63.5	-0.4352	63.5	0.21138	63.5	1.7627	-128.2	-0.32811	-128.2	-4.70531
63.6	-0.4356	63.6	0.2117	63.6	1.7639	-128.1	-0.32921	-128.1	-4.69721
63.7	-0.4342	63.7	0.21202	63.7	1.7638	-128	-0.33051	-128	-4.68851
63.8	-0.4316	63.8	0.21235	63.8	1.7672	-127.9	-0.33131	-127.9	-4.67681
63.9	-0.4322	63.9	0.21267	63.9	1.7733	-127.8	-0.32901	-127.8	-4.66341
64	-0.429	64	0.21299	64	1.7728	-127.7	-0.32781	-127.7	-4.65371
64.1	-0.4306	64.1	0.21332	64.1	1.7755	-127.6	-0.32671	-127.6	-4.64381
64.2	-0.4318	64.2	0.21364	64.2	1.7769	-127.5	-0.32701	-127.5	-4.63141
64.3	-0.4324	64.3	0.21396	64.3	1.7786	-127.4	-0.32631	-127.4	-4.61861
64.4	-0.434	64.4	0.21429	64.4	1.7755	-127.3	-0.32831	-127.3	-4.60491
64.5	-0.4287	64.5	0.21461	64.5	1.7755	-127.2	-0.32551	-127.2	-4.59421
64.6	-0.4272	64.6	0.21493	64.6	1.7793	-127.1	-0.32491	-127.1	-4.58421
64.7	-0.4209	64.7	0.21526	64.7	1.7793	-127	-0.32421	-127	-4.57321
64.8	-0.4241	64.8	0.21558	64.8	1.7811	-126.9	-0.32451	-126.9	-4.55881
64.9	-0.4211	64.9	0.2159	64.9	1.7832	-126.8	-0.32351	-126.8	-4.54691
65	-0.4178	65	0.21623	65	1.7859	-126.7	-0.31951	-126.7	-4.53791
65.1	-0.4175	65.1	0.21655	65.1	1.7903	-126.6	-0.32211	-126.6	-4.52991
65.2	-0.416	65.2	0.21687	65.2	1.7983	-126.5	-0.32241	-126.5	-4.51971
65.3	-0.4169	65.3	0.21719	65.3	1.8014	-126.4	-0.32091	-126.4	-4.50911
65.4	-0.4204	65.4	0.21752	65.4	1.8068	-126.3	-0.31871	-126.3	-4.49541
65.5	-0.421	65.5	0.21784	65.5	1.8057	-126.2	-0.31691	-126.2	-4.48661
65.6	-0.4193	65.6	0.21816	65.6	1.8101	-126.1	-0.31431	-126.1	-4.47641
65.7	-0.4161	65.7	0.21849	65.7	1.8165	-126	-0.31341	-126	-4.46511
65.8	-0.4125	65.8	0.21881	65.8	1.8225	-125.9	-0.31291	-125.9	-4.45711
65.9	-0.4111	65.9	0.21913	65.9	1.8262	-125.8	-0.31171	-125.8	-4.44771
66	-0.4095	66	0.21945	66	1.8274	-125.7	-0.31151	-125.7	-4.43811
66.1	-0.4094	66.1	0.21978	66.1	1.8314	-125.6	-0.31021	-125.6	-4.42811
66.2	-0.4108	66.2	0.2201	66.2	1.8301	-125.5	-0.31111	-125.5	-4.41781
66.3	-0.415	66.3	0.22042	66.3	1.8304	-125.4	-0.31081	-125.4	-4.40511
66.4	-0.4167	66.4	0.22074	66.4	1.8304	-125.3	-0.31011	-125.3	-4.39401
66.5	-0.4089	66.5	0.22107	66.5	1.8287	-125.2	-0.30981	-125.2	-4.38241
66.6	-0.4075	66.6	0.22139	66.6	1.8303	-125.1	-0.30911	-125.1	-4.37381
66.7	-0.4093	66.7	0.22171	66.7	1.8341	-125	-0.30991	-125	-4.36481
66.8	-0.4069	66.8	0.22203	66.8	1.838	-124.9	-0.31251	-124.9	-4.35841
66.9	-0.407	66.9	0.22236	66.9	1.8375	-124.8	-0.31381	-124.8	-4.35291
67	-0.4099	67	0.22268	67	1.8414	-124.7	-0.31641	-124.7	-4.34441
67.1	-0.4096	67.1	0.223	67.1	1.8451	-124.6	-0.31421	-124.6	-4.32911
67.2	-0.4072	67.2	0.22332	67.2	1.8501	-124.5	-0.31481	-124.5	-4.31931
67.3	-0.4043	67.3	0.22365	67.3	1.8537	-124.4	-0.31151	-124.4	-4.30881
67.4	-0.4037	67.4	0.22397	67.4	1.8562	-124.3	-0.31041	-124.3	-4.30251
67.5	-0.4048	67.5	0.22429	67.5	1.8604	-124.2	-0.30981	-124.2	-4.29521
67.6	-0.4085	67.6	0.22461	67.6	1.8653	-124.1	-0.30811	-124.1	-4.28271
67.7	-0.4107	67.7	0.22494	67.7	1.8698	-124	-0.30561	-124	-4.27031
67.8	-0.4064	67.8	0.22526	67.8	1.8734	-123.9	-0.30441	-123.9	-4.25981
67.9	-0.4055	67.9	0.22558	67.9	1.8736	-123.8	-0.30621	-123.8	-4.24861
68	-0.4058	68	0.2259	68	1.8751	-123.7	-0.30471	-123.7	-4.23841
68.1	-0.4104	68.1	0.22622	68.1	1.8778	-123.6	-0.29971	-123.6	-4.22801
68.2	-0.4128	68.2	0.22655	68.2	1.88	-123.5	-0.30001	-123.5	-4.21681
68.3	-0.4139	68.3	0.22687	68.3	1.8851	-123.4	-0.29971	-123.4	-4.20751
68.4	-0.4184	68.4	0.22719	68.4	1.8883	-123.3	-0.30071	-123.3	-4.19821
68.5	-0.415	68.5	0.22751	68.5	1.8898	-123.2	-0.29921	-123.2	-4.19331
68.6	-0.4129	68.6	0.22783	68.6	1.8898	-123.1	-0.29921	-123.1	-4.18421
68.7	-0.4143	68.7	0.22816	68.7	1.8918	-123	-0.29991	-123	-4.17671
68.8	-0.4102	68.8	0.22848	68.8	1.894	-122.9	-0.30061	-122.9	-4.16611
68.9	-0.4085	68.9	0.2288	68.9	1.8975	-122.8	-0.30021	-122.8	-4.15781
69	-0.413	69	0.22912	69	1.8997	-122.7	-0.30201	-122.7	-4.14941
69.1	-0.4137	69.1	0.22944	69.1	1.904	-122.6	-0.30551	-122.6	-4.14141
69.2	-0.4147	69.2	0.22976	69.2	1.9075	-122.5	-0.30641	-122.5	-4.12891
69.3	-0.4153	69.3	0.23009	69.3	1.9131	-122.4	-0.30511	-122.4	-4.11981
69.4	-0.4166	69.4	0.23041	69.4	1.9143	-122.3	-0.30311	-122.3	-4.11031
69.5	-0.4159	69.5	0.23073	69.5	1.9178	-122.2	-0.30311	-122.2	-4.10111
69.6	-0.4129	69.6	0.23105	69.6	1.923	-122.1	-0.30091	-122.1	-4.09331
69.7	-0.4099	69.7	0.23137	69.7	1.928	-122	-0.29831	-122	-4.08011
69.8	-0.4086	69.8	0.23169	69.8	1.9297	-121.9	-0.29401	-121.9	-4.06831
69.9	-0.412	69.9	0.23202	69.9	1.9294	-121.8	-0.28921	-121.8	-4.06141
70	-0.4122	70	0.23234	70	1.9304	-121.7	-0.29091	-121.7	-4.05431
70.1	-0.419	70.1	0.23266	70.1	1.9349	-121.6	-0.29141	-121.6	-4.04661
70.2	-0.4195	70.2	0.23298	70.2	1.936	-121.5	-0.29011	-121.5	-4.03801
70.3	-0.415	70.3	0.2333	70.3	1.9383	-121.4	-0.28731	-121.4	-4.02831
70.4	-0.4145	70.4	0.23362	70.4	1.9357	-121.3	-0.28781	-121.3	-4.02051
70.5	-0.4168	70.5	0.23394	70.5	1.9401	-121.2	-0.28701	-121.2	-4.00931
70.6	-0.4195	70.6	0.23426	70.6	1.9441	-121.1	-0.28661	-121.1	-4.00011
70.7	-0.4204	70.7	0.23459	70.7	1.9429	-121	-0.28421	-121	-3.98911
70.8	-0.4246	70.8	0.23491	70.8	1.9426	-120.9	-0.28401	-120.9	-3.98031
70.9	-0.4234	70.9	0.23523	70.9	1.947	-120.8	-0.28611	-120.8	-3.97201
71	-0.4228	71	0.23555	71	1.9502	-120.7	-0.28781	-120.7	-3.96181
71.1	-0.4225	71.1	0.23587	71.1	1.9576	-120.6	-0.28891	-120.6	-3.95131
71.2	-0.4262	71.2	0.23619	71.2	1.9588	-120.5	-0.28691	-120.5	-3.94111
71.3	-0.4254	71.3	0.23651	71.3	1.9571	-120.4	-0.28661	-120.4	-3.93221
71.4	-0.4276	71.4	0.23683	71.4	1.9593	-120.3	-0.28571	-120.3	-3.92561
71.5	-0.4293	71.5	0.23715	71.5	1.9586	-120.2	-0.28781	-120.2	-3.91911
71.6	-0.4243	71.6	0.23748	71.6	1.9627	-120.1	-0.28981	-120.1	-3.91211
71.7	-0.4222	71.7	0.2378	71.7	1.9652	-120	-0.28931	-120	-3.90261
71.8	-0.4212	71.8	0.23812	71.8	1.9674	-119.9	-0.28851	-119.9	-3.89411
71.9	-0.4182	71.9	0.23844	71.9	1.9706	-119.8	-0.29001	-119.8	-3.88231
72	-0.4209	72	0.23876	72	1.9732	-119.7	-0.29121	-119.7	-3.87071
72.1	-0.4225	72.1	0.23908	72.1	1.9716	-119.6	-0.29051	-119.6	-3.86211
72.2	-0.42	72.2	0.2394	72.2	1.9725	-119.5	-0.29061	-119.5	-3.85441
72.3	-0.4194	72.3	0.23972	72.3	1.9744	-119.4	-0.28961	-119.4	-3.84841
72.4	-0.4138	72.4	0.24004	72.4	1.9792	-119.3	-0.28891	-119.3	-3.83751
72.5	-0.4114	72.5	0.24036	72.5	1.9827	-119.2	-0.29061	-119.2	-3.82881
72.6	-0.416	72.6	0.24068	72.6	1.9876	-119.1	-0.29011	-119.1	-3.82161
72.7	-0.4163	72.7	0.241	72.7	1.9895	-119	-0.28841	-119	-3.81171
72.8	-0.4201	72.8	0.24133	72.8	1.9881	-118.9	-0.28711	-118.9	-3.80101
72.9	-0.4211	72.9	0.24165	72.9	1.9864	-118.8	-0.28601	-118.8	-3.79111
73	-0.4164	73	0.24197	73	1.9892	-118.7	-0.28481	-118.7	-3.78051
73.1	-0.4175	73.1	0.24229	73.1	1.9923	-118.6	-0.28161	-118.6	-3.77301
73.2	-0.4195	73.2	0.24261	73.2	1.9915	-118.5	-0.28481	-118.5	-3.76631
73.3	-0.4199	73.3	0.24293	73.3	1.9885	-118.4	-0.28461	-118.4	-3.75861
73.4	-0.419	73.4	0.24325	73.4	1.9904	-118.3	-0.28351	-118.3	-3.74801
73.5	-0.42	73.5	0.24357	73.5	1.9896	-118.2	-0.28391	-118.2	-3.73741
73.6	-0.4196	73.6	0.24389	73.6	1.9904	-118.1	-0.28391	-118.1	-3.72951
73.7	-0.4255	73.7	0.24421	73.7	1.9893	-118	-0.28331	-118	-3.72521
73.8	-0.4259	73.8	0.24453	73.8	1.9889	-117.9	-0.28581	-117.9	-3.71781
73.9	-0.431	73.9	0.24485	73.9	1.9923	-117.8	-0.28851	-117.8	-3.70731
74	-0.4316	74	0.24517	74	1.9921	-117.7	-0.28891	-117.7	-3.69451
74.1	-0.4359	74.1	0.24549	74.1	1.9934	-117.6	-0.29071	-117.6	-3.68881
74.2	-0.4364	74.2	0.24581	74.2	1.995	-117.5	-0.29331	-117.5	-3.68221
74.3	-0.4374	74.3	0.24613	74.3	1.997	-117.4	-0.29331	-117.4	-3.67401
74.4	-0.4347	74.4	0.24645	74.4	1.9954	-117.3	-0.29411	-117.3	-3.66791
74.5	-0.4295	74.5	0.24677	74.5	1.9947	-117.2	-0.29341	-117.2	-3.66161
74.6	-0.431	74.6	0.24709	74.6	1.9969	-117.1	-0.29581	-117.1	-3.65331
74.7	-0.4337	74.7	0.24741	74.7	2.0007	-117	-0.29521	-117	-3.64521
74.8	-0.4363	74.8	0.24773	74.8	2.0023	-116.9	-0.29431	-116.9	-3.63491
74.9	-0.4366	74.9	0.24805	74.9	2.0055	-116.8	-0.29541	-116.8	-3.62861
75	-0.4381	75	0.24837	75	2.0043	-116.7	-0.29451	-116.7	-3.62151
75.1	-0.4349	75.1	0.24869	75.1	2.0058	-116.6	-0.29061	-116.6	-3.61371
75.2	-0.4325	75.2	0.24901	75.2	2.0015	-116.5	-0.28951	-116.5	-3.60501
75.3	-0.4313	75.3	0.24933	75.3	2.001	-116.4	-0.29041	-116.4	-3.59721
75.4	-0.4259	75.4	0.24965	75.4	1.9983	-116.3	-0.29171	-116.3	-3.59031
75.5	-0.427	75.5	0.24997	75.5	2.0038	-116.2	-0.29041	-116.2	-3.58381
75.6	-0.4274	75.6	0.25029	75.6	2.006	-116.1	-0.28891	-116.1	-3.57781
75.7	-0.431	75.7	0.25061	75.7	2.0063	-116	-0.28701	-116	-3.56631
75.8	-0.4272	75.8	0.25093	75.8	2.0052	-115.9	-0.28221	-115.9	-3.55881
75.9	-0.4255	75.9	0.25125	75.9	2.0074	-115.8	-0.28091	-115.8	-3.55061
76	-0.4247	76	0.25157	76	2.0109	-115.7	-0.28291	-115.7	-3.54001
76.1	-0.4223	76.1	0.25189	76.1	2.0158	-115.6	-0.28311	-115.6	-3.53141
76.2	-0.4188	76.2	0.25221	76.2	2.0199	-115.5	-0.28221	-115.5	-3.52131
76.3	-0.4199	76.3	0.25253	76.3	2.023	-115.4	-0.28191	-115.4	-3.51231
76.4	-0.4186	76.4	0.25285	76.4	2.0258	-115.3	-0.28501	-115.3	-3.50601
76.5	-0.4171	76.5	0.25317	76.5	2.0299	-115.2	-0.28251	-115.2	-3.49531
76.6	-0.416	76.6	0.25349	76.6	2.0355	-115.1	-0.28021	-115.1	-3.49011
76.7	-0.4149	76.7	0.2538	76.7	2.0365	-115	-0.28091	-115	-3.48101
76.8	-0.4195	76.8	0.25412	76.8	2.039	-114.9	-0.27921	-114.9	-3.47701
76.9	-0.4201	76.9	0.25444	76.9	2.0389	-114.8	-0.27951	-114.8	-3.47041
77	-0.4223	77	0.25476	77	2.0382	-114.7	-0.27511	-114.7	-3.46581
77.1	-0.4256	77.1	0.25508	77.1	2.0386	-114.6	-0.26921	-114.6	-3.45971
77.2	-0.428	77.2	0.2554	77.2	2.0343	-114.5	-0.27191	-114.5	-3.45021
77.3	-0.427	77.3	0.25572	77.3	2.034	-114.4	-0.27231	-114.4	-3.44201
77.4	-0.43	77.4	0.25604	77.4	2.0325	-114.3	-0.27311	-114.3	-3.43581
77.5	-0.4293	77.5	0.25636	77.5	2.0336	-114.2	-0.27161	-114.2	-3.42731
77.6	-0.4275	77.6	0.25668	77.6	2.0391	-114.1	-0.26921	-114.1	-3.42021
77.7	-0.4325	77.7	0.257	77.7	2.0376	-114	-0.26561	-114	-3.41291
77.8	-0.4338	77.8	0.25732	77.8	2.036	-113.9	-0.26461	-113.9	-3.40541
77.9	-0.4378	77.9	0.25764	77.9	2.0367	-113.8	-0.26391	-113.8	-3.39951
78	-0.4377	78	0.25795	78	2.0395	-113.7	-0.26081	-113.7	-3.39411
78.1	-0.4362	78.1	0.25827	78.1	2.0385	-113.6	-0.25781	-113.6	-3.38941
78.2	-0.4341	78.2	0.25859	78.2	2.0397	-113.5	-0.25721	-113.5	-3.38401
78.3	-0.4359	78.3	0.25891	78.3	2.0406	-113.4	-0.25471	-113.4	-3.37891
78.4	-0.4394	78.4	0.25923	78.4	2.044	-113.3	-0.25431	-113.3	-3.36761
78.5	-0.4381	78.5	0.25955	78.5	2.0436	-113.2	-0.25581	-113.2	-3.36071
78.6	-0.4375	78.6	0.25987	78.6	2.0439	-113.1	-0.25401	-113.1	-3.35281
78.7	-0.4356	78.7	0.26019	78.7	2.0426	-113	-0.25411	-113	-3.34391
78.8	-0.4369	78.8	0.26051	78.8	2.0409	-112.9	-0.25291	-112.9	-3.33671
78.9	-0.4359	78.9	0.26082	78.9	2.0423	-112.8	-0.25181	-112.8	-3.33021
79	-0.4349	79	0.26114	79	2.0474	-112.7	-0.24821	-112.7	-3.32221
79.1	-0.4391	79.1	0.26146	79.1	2.0467	-112.6	-0.24731	-112.6	-3.31661
79.2	-0.4369	79.2	0.26178	79.2	2.0488	-112.5	-0.24701	-112.5	-3.30921
79.3	-0.4344	79.3	0.2621	79.3	2.0498	-112.4	-0.24331	-112.4	-3.30371
79.4	-0.432	79.4	0.26242	79.4	2.0521	-112.3	-0.24161	-112.3	-3.29491
79.5	-0.433	79.5	0.26274	79.5	2.0559	-112.2	-0.24221	-112.2	-3.28871
79.6	-0.4309	79.6	0.26305	79.6	2.0604	-112.1	-0.24101	-112.1	-3.28191
79.7	-0.4333	79.7	0.26337	79.7	2.0615	-112	-0.23981	-112	-3.27291
79.8	-0.4281	79.8	0.26369	79.8	2.063	-111.9	-0.24031	-111.9	-3.26501
79.9	-0.4267	79.9	0.26401	79.9	2.0653	-111.8	-0.23831	-111.8	-3.25671
80	-0.421	80	0.26433	80	2.0627	-111.7	-0.23631	-111.7	-3.25051
80.1	-0.422	80.1	0.26465	80.1	2.0623	-111.6	-0.23371	-111.6	-3.24611
80.2	-0.4201	80.2	0.26497	80.2	2.0663	-111.5	-0.23131	-111.5	-3.23991
80.3	-0.4212	80.3	0.26528	80.3	2.0648	-111.4	-0.22781	-111.4	-3.23191
80.4	-0.4176	80.4	0.2656	80.4	2.0643	-111.3	-0.22521	-111.3	-3.22571
80.5	-0.4186	80.5	0.26592	80.5	2.0703	-111.2	-0.22341	-111.2	-3.21581
80.6	-0.4234	80.6	0.26624	80.6	2.0749	-111.1	-0.22121	-111.1	-3.20781
80.7	-0.4226	80.7	0.26656	80.7	2.0737	-111	-0.21951	-111	-3.19981
80.8	-0.4224	80.8	0.26687	80.8	2.0717	-110.9	-0.21821	-110.9	-3.19361
80.9	-0.4212	80.9	0.26719	80.9	2.0697	-110.8	-0.21651	-110.8	-3.18501
81	-0.4242	81	0.26751	81	2.0681	-110.7	-0.21471	-110.7	-3.17641
81.1	-0.4239	81.1	0.26783	81.1	2.0725	-110.6	-0.21461	-110.6	-3.16971
81.2	-0.4241	81.2	0.26815	81.2	2.0738	-110.5	-0.21571	-110.5	-3.16261
81.3	-0.4246	81.3	0.26847	81.3	2.0779	-110.4	-0.21171	-110.4	-3.15691
81.4	-0.4247	81.4	0.26878	81.4	2.0819	-110.3	-0.20991	-110.3	-3.15311
81.5	-0.4255	81.5	0.2691	81.5	2.0809	-110.2	-0.20701	-110.2	-3.14591
81.6	-0.4259	81.6	0.26942	81.6	2.0815	-110.1	-0.20741	-110.1	-3.13871
81.7	-0.4255	81.7	0.26974	81.7	2.0855	-110	-0.20291	-110	-3.13161
81.8	-0.4247	81.8	0.27005	81.8	2.0875	-109.9	-0.20101	-109.9	-3.12851
81.9	-0.4315	81.9	0.27037	81.9	2.0873	-109.8	-0.20221	-109.8	-3.12321
82	-0.4335	82	0.27069	82	2.0906	-109.7	-0.20571	-109.7	-3.11581
82.1	-0.4377	82.1	0.27101	82.1	2.0897	-109.6	-0.20381	-109.6	-3.11031
82.2	-0.4417	82.2	0.27133	82.2	2.0845	-109.5	-0.20161	-109.5	-3.10341
82.3	-0.4428	82.3	0.27164	82.3	2.0831	-109.4	-0.19771	-109.4	-3.09611
82.4	-0.442	82.4	0.27196	82.4	2.0875	-109.3	-0.19521	-109.3	-3.09141
82.5	-0.4441	82.5	0.27228	82.5	2.0884	-109.2	-0.19041	-109.2	-3.08181
82.6	-0.4439	82.6	0.2726	82.6	2.0909	-109.1	-0.18841	-109.1	-3.07771
82.7	-0.4456	82.7	0.27291	82.7	2.0893	-109	-0.18981	-109	-3.07301
82.8	-0.4443	82.8	0.27323	82.8	2.0905	-108.9	-0.19001	-108.9	-3.06841
82.9	-0.4397	82.9	0.27355	82.9	2.0917	-108.8	-0.18991	-108.8	-3.05891
83	-0.436	83	0.27387	83	2.0915	-108.7	-0.18751	-108.7	-3.05251
83.1	-0.4387	83.1	0.27418	83.1	2.093	-108.6	-0.18721	-108.6	-3.04351
83.2	-0.4376	83.2	0.2745	83.2	2.0955	-108.5	-0.18791	-108.5	-3.03491
83.3	-0.4382	83.3	0.27482	83.3	2.1007	-108.4	-0.18551	-108.4	-3.02751
83.4	-0.4394	83.4	0.27514	83.4	2.1023	-108.3	-0.18391	-108.3	-3.02131
83.5	-0.4381	83.5	0.27545	83.5	2.107	-108.2	-0.17761	-108.2	-3.01431
83.6	-0.4376	83.6	0.27577	83.6	2.106	-108.1	-0.17601	-108.1	-3.00741
83.7	-0.4364	83.7	0.27609	83.7	2.1045	-108	-0.17551	-108	-3.00011
83.8	-0.4354	83.8	0.27641	83.8	2.1083	-107.9	-0.17561	-107.9	-2.99361
83.9	-0.4365	83.9	0.27672	83.9	2.1127	-107.8	-0.17581	-107.8	-2.98871
84	-0.4373	84	0.27704	84	2.117	-107.7	-0.17951	-107.7	-2.98071
84.1	-0.4402	84.1	0.27736	84.1	2.117	-107.6	-0.17931	-107.6	-2.97161
84.2	-0.4392	84.2	0.27767	84.2	2.1198	-107.5	-0.17991	-107.5	-2.96411
84.3	-0.4406	84.3	0.27799	84.3	2.1189	-107.4	-0.17801	-107.4	-2.95411
84.4	-0.4406	84.4	0.27831	84.4	2.1181	-107.3	-0.17721	-107.3	-2.94171
84.5	-0.4389	84.5	0.27863	84.5	2.1192	-107.2	-0.17531	-107.2	-2.93551
84.6	-0.4427	84.6	0.27894	84.6	2.1198	-107.1	-0.17301	-107.1	-2.92961
84.7	-0.4418	84.7	0.27926	84.7	2.1229	-107	-0.17111	-107	-2.92691
84.8	-0.4447	84.8	0.27958	84.8	2.1258	-106.9	-0.16991	-106.9	-2.92361
84.9	-0.4436	84.9	0.27989	84.9	2.1275	-106.8	-0.16771	-106.8	-2.91541
85	-0.4402	85	0.28021	85	2.1284	-106.7	-0.16691	-106.7	-2.90901
85.1	-0.4432	85.1	0.28053	85.1	2.1297	-106.6	-0.16881	-106.6	-2.90411
85.2	-0.4475	85.2	0.28084	85.2	2.1323	-106.5	-0.16591	-106.5	-2.89601
85.3	-0.4479	85.3	0.28116	85.3	2.1362	-106.4	-0.16641	-106.4	-2.88921
85.4	-0.4458	85.4	0.28148	85.4	2.14	-106.3	-0.16701	-106.3	-2.88381
85.5	-0.4495	85.5	0.28179	85.5	2.1472	-106.2	-0.16831	-106.2	-2.87681
85.6	-0.4476	85.6	0.28211	85.6	2.1505	-106.1	-0.16481	-106.1	-2.87231
85.7	-0.451	85.7	0.28243	85.7	2.1546	-106	-0.16091	-106	-2.86751
85.8	-0.4507	85.8	0.28274	85.8	2.1576	-105.9	-0.16231	-105.9	-2.85901
85.9	-0.4495	85.9	0.28306	85.9	2.1546	-105.8	-0.15931	-105.8	-2.85121
86	-0.4514	86	0.28338	86	2.1556	-105.7	-0.15751	-105.7	-2.84581
86.1	-0.4569	86.1	0.28369	86.1	2.1576	-105.6	-0.15831	-105.6	-2.84101
86.2	-0.456	86.2	0.28401	86.2	2.1616	-105.5	-0.15921	-105.5	-2.83861
86.3	-0.4563	86.3	0.28433	86.3	2.1657	-105.4	-0.15951	-105.4	-2.83051
86.4	-0.4546	86.4	0.28464	86.4	2.168	-105.3	-0.15911	-105.3	-2.82511
86.5	-0.4545	86.5	0.28496	86.5	2.1693	-105.2	-0.15811	-105.2	-2.81831
86.6	-0.4503	86.6	0.28528	86.6	2.166	-105.1	-0.15951	-105.1	-2.81111
86.7	-0.4437	86.7	0.28559	86.7	2.1639	-105	-0.15881	-105	-2.80301
86.8	-0.4465	86.8	0.28591	86.8	2.1687	-104.9	-0.15721	-104.9	-2.79451
86.9	-0.447	86.9	0.28623	86.9	2.1756	-104.8	-0.15921	-104.8	-2.78691
87	-0.4464	87	0.28654	87	2.1796	-104.7	-0.15801	-104.7	-2.78301
87.1	-0.4436	87.1	0.28686	87.1	2.1774	-104.6	-0.15621	-104.6	-2.77931
87.2	-0.4426	87.2	0.28717	87.2	2.18	-104.5	-0.15351	-104.5	-2.77481
87.3	-0.4444	87.3	0.28749	87.3	2.1818	-104.4	-0.15241	-104.4	-2.76811
87.4	-0.4462	87.4	0.28781	87.4	2.1825	-104.3	-0.15251	-104.3	-2.76101
87.5	-0.4468	87.5	0.28812	87.5	2.1846	-104.2	-0.15221	-104.2	-2.75191
87.6	-0.4485	87.6	0.28844	87.6	2.1885	-104.1	-0.15171	-104.1	-2.74191
87.7	-0.4473	87.7	0.28876	87.7	2.1898	-104	-0.15001	-104	-2.73421
87.8	-0.4446	87.8	0.28907	87.8	2.1893	-103.9	-0.15171	-103.9	-2.72601
87.9	-0.4437	87.9	0.28939	87.9	2.189	-103.8	-0.15341	-103.8	-2.71851
88	-0.4431	88	0.2897	88	2.1923	-103.7	-0.15581	-103.7	-2.71261
88.1	-0.4414	88.1	0.29002	88.1	2.1917	-103.6	-0.15271	-103.6	-2.70861
88.2	-0.4359	88.2	0.29034	88.2	2.1947	-103.5	-0.15321	-103.5	-2.70421
88.3	-0.4334	88.3	0.29065	88.3	2.1972	-103.4	-0.15621	-103.4	-2.69961
88.4	-0.4306	88.4	0.29097	88.4	2.1981	-103.3	-0.15691	-103.3	-2.69381
88.5	-0.4341	88.5	0.29128	88.5	2.2001	-103.2	-0.15641	-103.2	-2.68611
88.6	-0.4336	88.6	0.2916	88.6	2.2002	-103.1	-0.15671	-103.1	-2.68071
88.7	-0.4337	88.7	0.29191	88.7	2.2003	-103	-0.15931	-103	-2.67551
88.8	-0.4328	88.8	0.29223	88.8	2.2053	-102.9	-0.15821	-102.9	-2.66801
88.9	-0.4305	88.9	0.29255	88.9	2.2085	-102.8	-0.15521	-102.8	-2.66271
89	-0.4285	89	0.29286	89	2.2143	-102.7	-0.15361	-102.7	-2.65971
89.1	-0.4269	89.1	0.29318	89.1	2.2207	-102.6	-0.15131	-102.6	-2.65281
89.2	-0.4207	89.2	0.29349	89.2	2.2237	-102.5	-0.14921	-102.5	-2.64871
89.3	-0.4197	89.3	0.29381	89.3	2.2234	-102.4	-0.14901	-102.4	-2.64581
89.4	-0.4175	89.4	0.29412	89.4	2.2233	-102.3	-0.14981	-102.3	-2.64291
89.5	-0.4146	89.5	0.29444	89.5	2.228	-102.2	-0.14831	-102.2	-2.63901
89.6	-0.4163	89.6	0.29476	89.6	2.2267	-102.1	-0.15111	-102.1	-2.63351
89.7	-0.4154	89.7	0.29507	89.7	2.2292	-102	-0.14991	-102	-2.62521
89.8	-0.4165	89.8	0.29539	89.8	2.2293	-101.9	-0.15061	-101.9	-2.61801
89.9	-0.4167	89.9	0.2957	89.9	2.2263	-101.8	-0.14861	-101.8	-2.61251
90	-0.4156	90	0.29602	90	2.2292	-101.7	-0.14651	-101.7	-2.60541
90.1	-0.4105	90.1	0.29633	90.1	2.2255	-101.6	-0.14181	-101.6	-2.60071
90.2	-0.406	90.2	0.29665	90.2	2.2253	-101.5	-0.14091	-101.5	-2.59501
90.3	-0.4061	90.3	0.29696	90.3	2.2272	-101.4	-0.14041	-101.4	-2.59061
90.4	-0.4054	90.4	0.29728	90.4	2.2306	-101.3	-0.14231	-101.3	-2.58931
90.5	-0.4098	90.5	0.29759	90.5	2.2354	-101.2	-0.14141	-101.2	-2.59081
90.6	-0.4115	90.6	0.29791	90.6	2.2363	-101.1	-0.13921	-101.1	-2.58831
90.7	-0.4119	90.7	0.29822	90.7	2.2413	-101	-0.13721	-101	-2.58201
90.8	-0.4171	90.8	0.29854	90.8	2.2435	-100.9	-0.13641	-100.9	-2.57511
90.9	-0.4182	90.9	0.29885	90.9	2.2463	-100.8	-0.13771	-100.8	-2.56821
91	-0.4173	91	0.29917	91	2.2465	-100.7	-0.13721	-100.7	-2.56461
91.1	-0.4179	91.1	0.29948	91.1	2.247	-100.6	-0.13571	-100.6	-2.55811
91.2	-0.4148	91.2	0.2998	91.2	2.2504	-100.5	-0.13191	-100.5	-2.54901
91.3	-0.4087	91.3	0.30011	91.3	2.2531	-100.4	-0.13261	-100.4	-2.54581
91.4	-0.4104	91.4	0.30043	91.4	2.2523	-100.3	-0.13041	-100.3	-2.53941
91.5	-0.4125	91.5	0.30074	91.5	2.258	-100.2	-0.12691	-100.2	-2.53231
91.6	-0.4108	91.6	0.30106	91.6	2.2568	-100.1	-0.12371	-100.1	-2.52811
91.7	-0.4101	91.7	0.30137	91.7	2.2574	-100	-0.12411	-100	-2.52221
91.8	-0.4054	91.8	0.30169	91.8	2.2552	-99.9	-0.12531	-99.9	-2.51831
91.9	-0.4064	91.9	0.302	91.9	2.2587	-99.8	-0.12431	-99.8	-2.51661
92	-0.409	92	0.30232	92	2.2648	-99.7	-0.12541	-99.7	-2.51521
92.1	-0.4067	92.1	0.30263	92.1	2.2633	-99.6	-0.12471	-99.6	-2.50981
92.2	-0.4032	92.2	0.30295	92.2	2.2637	-99.5	-0.11991	-99.5	-2.50491
92.3	-0.4057	92.3	0.30326	92.3	2.2683	-99.4	-0.12101	-99.4	-2.49871
92.4	-0.4059	92.4	0.30358	92.4	2.265	-99.3	-0.12061	-99.3	-2.49121
92.5	-0.4045	92.5	0.30389	92.5	2.2656	-99.2	-0.12021	-99.2	-2.48391
92.6	-0.4047	92.6	0.30421	92.6	2.2695	-99.1	-0.12041	-99.1	-2.47741
92.7	-0.4052	92.7	0.30452	92.7	2.2702	-99	-0.11841	-99	-2.47731
92.8	-0.4093	92.8	0.30484	92.8	2.2709	-98.9	-0.11781	-98.9	-2.47321
92.9	-0.4089	92.9	0.30515	92.9	2.2684	-98.8	-0.11941	-98.8	-2.46961
93	-0.408	93	0.30547	93	2.2686	-98.7	-0.11811	-98.7	-2.46621
93.1	-0.4055	93.1	0.30578	93.1	2.2676	-98.6	-0.11801	-98.6	-2.45981
93.2	-0.4034	93.2	0.30609	93.2	2.2733	-98.5	-0.12151	-98.5	-2.45171
93.3	-0.4016	93.3	0.30641	93.3	2.2756	-98.4	-0.12131	-98.4	-2.44351
93.4	-0.4023	93.4	0.30672	93.4	2.2765	-98.3	-0.12151	-98.3	-2.43941
93.5	-0.4	93.5	0.30704	93.5	2.2806	-98.2	-0.12171	-98.2	-2.43521
93.6	-0.4006	93.6	0.30735	93.6	2.2808	-98.1	-0.12021	-98.1	-2.43091
93.7	-0.3992	93.7	0.30767	93.7	2.2841	-98	-0.11981	-98	-2.42831
93.8	-0.4007	93.8	0.30798	93.8	2.2841	-97.9	-0.12101	-97.9	-2.42681
93.9	-0.4056	93.9	0.30829	93.9	2.2829	-97.8	-0.12111	-97.8	-2.42701
94	-0.4052	94	0.30861	94	2.2829	-97.7	-0.12211	-97.7	-2.41941
94.1	-0.4043	94.1	0.30892	94.1	2.2876	-97.6	-0.11751	-97.6	-2.41281
94.2	-0.4055	94.2	0.30924	94.2	2.288	-97.5	-0.11801	-97.5	-2.40891
94.3	-0.405	94.3	0.30955	94.3	2.2896	-97.4	-0.12081	-97.4	-2.40141
94.4	-0.404	94.4	0.30987	94.4	2.2923	-97.3	-0.11661	-97.3	-2.39781
94.5	-0.4069	94.5	0.31018	94.5	2.2909	-97.2	-0.11711	-97.2	-2.39401
94.6	-0.4061	94.6	0.31049	94.6	2.2881	-97.1	-0.11641	-97.1	-2.38861
94.7	-0.4063	94.7	0.31081	94.7	2.2882	-97	-0.11781	-97	-2.38531
94.8	-0.4085	94.8	0.31112	94.8	2.2909	-96.9	-0.11421	-96.9	-2.38131
94.9	-0.4093	94.9	0.31144	94.9	2.2907	-96.8	-0.11001	-96.8	-2.37791
95	-0.4127	95	0.31175	95	2.2951	-96.7	-0.10721	-96.7	-2.37141
95.1	-0.4163	95.1	0.31206	95.1	2.2945	-96.6	-0.10681	-96.6	-2.36371
95.2	-0.4221	95.2	0.31238	95.2	2.2903	-96.5	-0.10641	-96.5	-2.35791
95.3	-0.4255	95.3	0.31269	95.3	2.2916	-96.4	-0.10821	-96.4	-2.35051
95.4	-0.4252	95.4	0.313	95.4	2.2935	-96.3	-0.10811	-96.3	-2.34521
95.5	-0.425	95.5	0.31332	95.5	2.2931	-96.2	-0.10701	-96.2	-2.34101
95.6	-0.4251	95.6	0.31363	95.6	2.2934	-96.1	-0.10661	-96.1	-2.33571
95.7	-0.4238	95.7	0.31395	95.7	2.2934	-96	-0.10481	-96	-2.32861
95.8	-0.4247	95.8	0.31426	95.8	2.2953	-95.9	-0.10471	-95.9	-2.32531
95.9	-0.4198	95.9	0.31457	95.9	2.2969	-95.8	-0.10031	-95.8	-2.32591
96	-0.4161	96	0.31489	96	2.3019	-95.7	-0.09881	-95.7	-2.32031
96.1	-0.4172	96.1	0.3152	96.1	2.3033	-95.6	-0.09941	-95.6	-2.31711
96.2	-0.4222	96.2	0.31551	96.2	2.3103	-95.5	-0.10161	-95.5	-2.30931
96.3	-0.4256	96.3	0.31583	96.3	2.3101	-95.4	-0.10251	-95.4	-2.30591
96.4	-0.4254	96.4	0.31614	96.4	2.3097	-95.3	-0.10411	-95.3	-2.30041
96.5	-0.4256	96.5	0.31645	96.5	2.3134	-95.2	-0.10391	-95.2	-2.29591
96.6	-0.4202	96.6	0.31677	96.6	2.3171	-95.1	-0.10391	-95.1	-2.28901
96.7	-0.4167	96.7	0.31708	96.7	2.3164	-95	-0.10591	-95	-2.28091
96.8	-0.4166	96.8	0.31739	96.8	2.3184	-94.9	-0.10761	-94.9	-2.27621
96.9	-0.4122	96.9	0.31771	96.9	2.3203	-94.8	-0.10621	-94.8	-2.26771
97	-0.4099	97	0.31802	97	2.3201	-94.7	-0.10471	-94.7	-2.26501
97.1	-0.4121	97.1	0.31833	97.1	2.3219	-94.6	-0.10521	-94.6	-2.25951
97.2	-0.4132	97.2	0.31865	97.2	2.3225	-94.5	-0.10681	-94.5	-2.25681
97.3	-0.4115	97.3	0.31896	97.3	2.3197	-94.4	-0.11141	-94.4	-2.25461
97.4	-0.4118	97.4	0.31927	97.4	2.3196	-94.3	-0.11021	-94.3	-2.25021
97.5	-0.4061	97.5	0.31959	97.5	2.3172	-94.2	-0.10911	-94.2	-2.24481
97.6	-0.4089	97.6	0.3199	97.6	2.3125	-94.1	-0.10901	-94.1	-2.24191
97.7	-0.4116	97.7	0.32021	97.7	2.3112	-94	-0.10651	-94	-2.23681
97.8	-0.4156	97.8	0.32053	97.8	2.3095	-93.9	-0.10411	-93.9	-2.23181
97.9	-0.4163	97.9	0.32084	97.9	2.3095	-93.8	-0.10471	-93.8	-2.22541
98	-0.4126	98	0.32115	98	2.3055	-93.7	-0.10251	-93.7	-2.21791
98.1	-0.4093	98.1	0.32146	98.1	2.3037	-93.6	-0.09901	-93.6	-2.20911
98.2	-0.4091	98.2	0.32178	98.2	2.3064	-93.5	-0.09611	-93.5	-2.20281
98.3	-0.4105	98.3	0.32209	98.3	2.3109	-93.4	-0.09511	-93.4	-2.19631
98.4	-0.4078	98.4	0.3224	98.4	2.3111	-93.3	-0.09111	-93.3	-2.18901
98.5	-0.405	98.5	0.32272	98.5	2.3154	-93.2	-0.08751	-93.2	-2.18691
98.6	-0.4085	98.6	0.32303	98.6	2.3208	-93.1	-0.08691	-93.1	-2.18241
98.7	-0.4089	98.7	0.32334	98.7	2.3213	-93	-0.08391	-93	-2.18041
98.8	-0.4089	98.8	0.32365	98.8	2.3215	-92.9	-0.08291	-92.9	-2.17181
98.9	-0.4047	98.9	0.32397	98.9	2.3234	-92.8	-0.08181	-92.8	-2.16811
99	-0.4049	99	0.32428	99	2.3246	-92.7	-0.08041	-92.7	-2.16351
99.1	-0.4035	99.1	0.32459	99.1	2.325	-92.6	-0.07581	-92.6	-2.15771
99.2	-0.4074	99.2	0.32491	99.2	2.3321	-92.5	-0.07331	-92.5	-2.15551
99.3	-0.4101	99.3	0.32522	99.3	2.3324	-92.4	-0.06861	-92.4	-2.15131
99.4	-0.4117	99.4	0.32553	99.4	2.3313	-92.3	-0.06671	-92.3	-2.14491
99.5	-0.4072	99.5	0.32584	99.5	2.3291	-92.2	-0.06481	-92.2	-2.14041
99.6	-0.4107	99.6	0.32616	99.6	2.3323	-92.1	-0.06331	-92.1	-2.13331
99.7	-0.4104	99.7	0.32647	99.7	2.3323	-92	-0.06161	-92	-2.12801
99.8	-0.4152	99.8	0.32678	99.8	2.3316	-91.9	-0.06041	-91.9	-2.12611
99.9	-0.4171	99.9	0.32709	99.9	2.3325	-91.8	-0.05911	-91.8	-2.12061
100	-0.4148	100	0.32741	100	2.3389	-91.7	-0.06081	-91.7	-2.11371
100.1	-0.4162	100.1	0.32772	100.1	2.345	-91.6	-0.05721	-91.6	-2.11331
100.2	-0.4147	100.2	0.32803	100.2	2.3468	-91.5	-0.05861	-91.5	-2.10981
100.3	-0.4113	100.3	0.32834	100.3	2.3507	-91.4	-0.05651	-91.4	-2.10261
100.4	-0.4103	100.4	0.32866	100.4	2.3491	-91.3	-0.05551	-91.3	-2.09941
100.5	-0.4118	100.5	0.32897	100.5	2.3475	-91.2	-0.05591	-91.2	-2.09291
100.6	-0.4065	100.6	0.32928	100.6	2.3519	-91.1	-0.05491	-91.1	-2.08891
100.7	-0.4026	100.7	0.32959	100.7	2.3561	-91	-0.05591	-91	-2.08421
100.8	-0.4042	100.8	0.3299	100.8	2.3599	-90.9	-0.05721	-90.9	-2.07831
100.9	-0.4001	100.9	0.33022	100.9	2.3578	-90.8	-0.05501	-90.8	-2.07251
101	-0.398	101	0.33053	101	2.3583	-90.7	-0.05591	-90.7	-2.06441
101.1	-0.3932	101.1	0.33084	101.1	2.3544	-90.6	-0.05851	-90.6	-2.05751
101.2	-0.3879	101.2	0.33115	101.2	2.3526	-90.5	-0.05951	-90.5	-2.05301
101.3	-0.382	101.3	0.33146	101.3	2.3606	-90.4	-0.05861	-90.4	-2.04881
101.4	-0.375	101.4	0.33178	101.4	2.3611	-90.3	-0.05561	-90.3	-2.04301
101.5	-0.373	101.5	0.33209	101.5	2.3588	-90.2	-0.05311	-90.2	-2.03641
101.6	-0.3738	101.6	0.3324	101.6	2.3608	-90.1	-0.05471	-90.1	-2.03341
101.7	-0.3729	101.7	0.33271	101.7	2.3609	-90	-0.05531	-90	-2.02851
101.8	-0.3723	101.8	0.33302	101.8	2.3603	-89.9	-0.05851	-89.9	-2.02601
101.9	-0.3731	101.9	0.33334	101.9	2.3592	-89.8	-0.06171	-89.8	-2.02111
102	-0.3768	102	0.33365	102	2.3594	-89.7	-0.06291	-89.7	-2.01171
102.1	-0.3774	102.1	0.33396	102.1	2.3635	-89.6	-0.06611	-89.6	-2.00771
102.2	-0.3778	102.2	0.33427	102.2	2.3622	-89.5	-0.06341	-89.5	-2.00251
102.3	-0.3763	102.3	0.33458	102.3	2.3594	-89.4	-0.06151	-89.4	-1.99801
102.4	-0.3755	102.4	0.33489	102.4	2.3669	-89.3	-0.05901	-89.3	-1.99541
102.5	-0.3751	102.5	0.33521	102.5	2.3686	-89.2	-0.05201	-89.2	-1.98741
102.6	-0.3718	102.6	0.33552	102.6	2.3687	-89.1	-0.04991	-89.1	-1.98191
102.7	-0.3711	102.7	0.33583	102.7	2.3689	-89	-0.05121	-89	-1.97591
102.8	-0.3721	102.8	0.33614	102.8	2.3745	-88.9	-0.05331	-88.9	-1.97191
102.9	-0.3678	102.9	0.33645	102.9	2.3706	-88.8	-0.05201	-88.8	-1.96991
103	-0.3693	103	0.33676	103	2.3657	-88.7	-0.05421	-88.7	-1.96921
103.1	-0.3711	103.1	0.33708	103.1	2.3652	-88.6	-0.05311	-88.6	-1.96311
103.2	-0.3724	103.2	0.33739	103.2	2.3688	-88.5	-0.05231	-88.5	-1.95711
103.3	-0.3687	103.3	0.3377	103.3	2.3679	-88.4	-0.05071	-88.4	-1.95231
103.4	-0.3697	103.4	0.33801	103.4	2.3673	-88.3	-0.04651	-88.3	-1.94751
103.5	-0.3691	103.5	0.33832	103.5	2.3673	-88.2	-0.04741	-88.2	-1.94221
103.6	-0.3722	103.6	0.33863	103.6	2.3695	-88.1	-0.04601	-88.1	-1.93801
103.7	-0.3716	103.7	0.33894	103.7	2.3707	-88	-0.04811	-88	-1.93001
103.8	-0.3692	103.8	0.33926	103.8	2.3701	-87.9	-0.04851	-87.9	-1.92491
103.9	-0.3662	103.9	0.33957	103.9	2.3697	-87.8	-0.04871	-87.8	-1.91941
104	-0.3665	104	0.33988	104	2.3738	-87.7	-0.04761	-87.7	-1.91271
104.1	-0.37	104.1	0.34019	104.1	2.3769	-87.6	-0.04601	-87.6	-1.90891
104.2	-0.3695	104.2	0.3405	104.2	2.3821	-87.5	-0.04781	-87.5	-1.90511
104.3	-0.3688	104.3	0.34081	104.3	2.3837	-87.4	-0.05041	-87.4	-1.90361
104.4	-0.3691	104.4	0.34112	104.4	2.3812	-87.3	-0.05391	-87.3	-1.89941
104.5	-0.3672	104.5	0.34143	104.5	2.3788	-87.2	-0.05221	-87.2	-1.89551
104.6	-0.3645	104.6	0.34174	104.6	2.3772	-87.1	-0.05311	-87.1	-1.89061
104.7	-0.3614	104.7	0.34206	104.7	2.373	-87	-0.05331	-87	-1.88741
104.8	-0.3618	104.8	0.34237	104.8	2.3716	-86.9	-0.05381	-86.9	-1.88351
104.9	-0.3662	104.9	0.34268	104.9	2.3707	-86.8	-0.05201	-86.8	-1.88101
105	-0.3677	105	0.34299	105	2.3733	-86.7	-0.05421	-86.7	-1.87621
105.1	-0.3645	105.1	0.3433	105.1	2.3701	-86.6	-0.05151	-86.6	-1.87221
105.2	-0.3668	105.2	0.34361	105.2	2.3692	-86.5	-0.05381	-86.5	-1.87031
105.3	-0.3658	105.3	0.34392	105.3	2.3642	-86.4	-0.05871	-86.4	-1.86611
105.4	-0.367	105.4	0.34423	105.4	2.3616	-86.3	-0.05981	-86.3	-1.86281
105.5	-0.3674	105.5	0.34454	105.5	2.3626	-86.2	-0.06261	-86.2	-1.86131
105.6	-0.3693	105.6	0.34485	105.6	2.3708	-86.1	-0.06401	-86.1	-1.85721
105.7	-0.3628	105.7	0.34516	105.7	2.3666	-86	-0.06311	-86	-1.85301
105.8	-0.3609	105.8	0.34547	105.8	2.3644	-85.9	-0.06271	-85.9	-1.84911
105.9	-0.3562	105.9	0.34579	105.9	2.3639	-85.8	-0.06301	-85.8	-1.84081
106	-0.353	106	0.3461	106	2.3616	-85.7	-0.06361	-85.7	-1.83431
106.1	-0.3495	106.1	0.34641	106.1	2.3593	-85.6	-0.06011	-85.6	-1.82841
106.2	-0.3491	106.2	0.34672	106.2	2.3582	-85.5	-0.05811	-85.5	-1.82361
106.3	-0.3474	106.3	0.34703	106.3	2.3548	-85.4	-0.05891	-85.4	-1.82081
106.4	-0.3498	106.4	0.34734	106.4	2.3516	-85.3	-0.05891	-85.3	-1.81631
106.5	-0.3483	106.5	0.34765	106.5	2.3534	-85.2	-0.05471	-85.2	-1.80871
106.6	-0.3473	106.6	0.34796	106.6	2.3554	-85.1	-0.05431	-85.1	-1.80291
106.7	-0.349	106.7	0.34827	106.7	2.3539	-85	-0.05291	-85	-1.79781
106.8	-0.3494	106.8	0.34858	106.8	2.3503	-84.9	-0.05241	-84.9	-1.79391
106.9	-0.3447	106.9	0.34889	106.9	2.3468	-84.8	-0.04931	-84.8	-1.78861
107	-0.3437	107	0.3492	107	2.3474	-84.7	-0.05261	-84.7	-1.78401
107.1	-0.3396	107.1	0.34951	107.1	2.347	-84.6	-0.05571	-84.6	-1.78261
107.2	-0.3434	107.2	0.34982	107.2	2.3483	-84.5	-0.05581	-84.5	-1.78101
107.3	-0.3448	107.3	0.35013	107.3	2.3497	-84.4	-0.05201	-84.4	-1.77611
107.4	-0.3427	107.4	0.35044	107.4	2.3478	-84.3	-0.05501	-84.3	-1.77251
107.5	-0.3464	107.5	0.35075	107.5	2.346	-84.2	-0.05341	-84.2	-1.77091
107.6	-0.3472	107.6	0.35106	107.6	2.3513	-84.1	-0.05331	-84.1	-1.76691
107.7	-0.3441	107.7	0.35137	107.7	2.3554	-84	-0.04871	-84	-1.76011
107.8	-0.3417	107.8	0.35168	107.8	2.3542	-83.9	-0.04811	-83.9	-1.75401
107.9	-0.3389	107.9	0.35199	107.9	2.3584	-83.8	-0.04331	-83.8	-1.74871
108	-0.3364	108	0.3523	108	2.358	-83.7	-0.04261	-83.7	-1.74501
108.1	-0.3344	108.1	0.35261	108.1	2.3609	-83.6	-0.04081	-83.6	-1.74021
108.2	-0.3373	108.2	0.35292	108.2	2.3593	-83.5	-0.03871	-83.5	-1.73451
108.3	-0.337	108.3	0.35323	108.3	2.3596	-83.4	-0.04091	-83.4	-1.72851
108.4	-0.337	108.4	0.35354	108.4	2.3598	-83.3	-0.04021	-83.3	-1.72371
108.5	-0.3349	108.5	0.35385	108.5	2.3528	-83.2	-0.04101	-83.2	-1.71711
108.6	-0.334	108.6	0.35416	108.6	2.354	-83.1	-0.04641	-83.1	-1.71591
108.7	-0.3321	108.7	0.35447	108.7	2.3527	-83	-0.04571	-83	-1.71221
108.8	-0.3319	108.8	0.35478	108.8	2.3478	-82.9	-0.04261	-82.9	-1.71301
108.9	-0.3302	108.9	0.35509	108.9	2.346	-82.8	-0.04081	-82.8	-1.70921
109	-0.3286	109	0.3554	109	2.3502	-82.7	-0.04111	-82.7	-1.70161
109.1	-0.3265	109.1	0.35571	109.1	2.3523	-82.6	-0.03951	-82.6	-1.69731
109.2	-0.3198	109.2	0.35602	109.2	2.3517	-82.5	-0.03931	-82.5	-1.69211
109.3	-0.3158	109.3	0.35633	109.3	2.3483	-82.4	-0.04111	-82.4	-1.69101
109.4	-0.3162	109.4	0.35664	109.4	2.3532	-82.3	-0.04181	-82.3	-1.68541
109.5	-0.3138	109.5	0.35695	109.5	2.3541	-82.2	-0.04101	-82.2	-1.68181
109.6	-0.3138	109.6	0.35726	109.6	2.3544	-82.1	-0.04091	-82.1	-1.67561
109.7	-0.3139	109.7	0.35757	109.7	2.3538	-82	-0.04381	-82	-1.67161
109.8	-0.3129	109.8	0.35788	109.8	2.3564	-81.9	-0.04281	-81.9	-1.67101
109.9	-0.3098	109.9	0.35819	109.9	2.3567	-81.8	-0.04521	-81.8	-1.66761
110	-0.3118	110	0.3585	110	2.3577	-81.7	-0.04871	-81.7	-1.66291
110.1	-0.309	110.1	0.35881	110.1	2.357	-81.6	-0.04761	-81.6	-1.66121
110.2	-0.2996	110.2	0.35912	110.2	2.3553	-81.5	-0.04801	-81.5	-1.65721
110.3	-0.302	110.3	0.35943	110.3	2.3551	-81.4	-0.04891	-81.4	-1.65321
110.4	-0.3009	110.4	0.35973	110.4	2.3564	-81.3	-0.05121	-81.3	-1.64911
110.5	-0.2997	110.5	0.36004	110.5	2.3546	-81.2	-0.05171	-81.2	-1.64611
110.6	-0.2984	110.6	0.36035	110.6	2.3549	-81.1	-0.05461	-81.1	-1.64281
110.7	-0.2994	110.7	0.36066	110.7	2.3546	-81	-0.05651	-81	-1.63911
110.8	-0.2944	110.8	0.36097	110.8	2.3536	-80.9	-0.05711	-80.9	-1.63411
110.9	-0.2936	110.9	0.36128	110.9	2.3521	-80.8	-0.05931	-80.8	-1.62741
111	-0.2854	111	0.36159	111	2.3554	-80.7	-0.06061	-80.7	-1.62261
111.1	-0.2831	111.1	0.3619	111.1	2.351	-80.6	-0.05991	-80.6	-1.61781
111.2	-0.2811	111.2	0.36221	111.2	2.3552	-80.5	-0.06201	-80.5	-1.61401
111.3	-0.279	111.3	0.36252	111.3	2.3547	-80.4	-0.06021	-80.4	-1.60681
111.4	-0.2775	111.4	0.36283	111.4	2.3559	-80.3	-0.05821	-80.3	-1.60251
111.5	-0.2782	111.5	0.36314	111.5	2.3586	-80.2	-0.05621	-80.2	-1.60001
111.6	-0.2768	111.6	0.36344	111.6	2.3573	-80.1	-0.05541	-80.1	-1.59791
111.7	-0.276	111.7	0.36375	111.7	2.3546	-80	-0.05621	-80	-1.59411
111.8	-0.2772	111.8	0.36406	111.8	2.3574	-79.9	-0.05671	-79.9	-1.59121
111.9	-0.2762	111.9	0.36437	111.9	2.3566	-79.8	-0.05721	-79.8	-1.58851
112	-0.2746	112	0.36468	112	2.3627	-79.7	-0.05781	-79.7	-1.58471
112.1	-0.2784	112.1	0.36499	112.1	2.3669	-79.6	-0.05791	-79.6	-1.58081
112.2	-0.2833	112.2	0.3653	112.2	2.3663	-79.5	-0.06181	-79.5	-1.57681
112.3	-0.2831	112.3	0.36561	112.3	2.364	-79.4	-0.06351	-79.4	-1.57191
112.4	-0.2846	112.4	0.36591	112.4	2.3657	-79.3	-0.06241	-79.3	-1.56631
112.5	-0.2808	112.5	0.36622	112.5	2.3677	-79.2	-0.06291	-79.2	-1.56341
112.6	-0.2805	112.6	0.36653	112.6	2.3696	-79.1	-0.06271	-79.1	-1.56321
112.7	-0.2816	112.7	0.36684	112.7	2.3732	-79	-0.06131	-79	-1.56211
112.8	-0.2784	112.8	0.36715	112.8	2.3742	-78.9	-0.06211	-78.9	-1.56041
112.9	-0.2746	112.9	0.36746	112.9	2.3757	-78.8	-0.06331	-78.8	-1.55691
113	-0.2786	113	0.36777	113	2.3803	-78.7	-0.06171	-78.7	-1.55621
113.1	-0.2799	113.1	0.36808	113.1	2.3826	-78.6	-0.06141	-78.6	-1.55191
113.2	-0.2862	113.2	0.36838	113.2	2.3836	-78.5	-0.05871	-78.5	-1.54741
113.3	-0.2866	113.3	0.36869	113.3	2.3833	-78.4	-0.05721	-78.4	-1.54481
113.4	-0.2853	113.4	0.369	113.4	2.3869	-78.3	-0.06121	-78.3	-1.54421
113.5	-0.2883	113.5	0.36931	113.5	2.3881	-78.2	-0.06081	-78.2	-1.54181
113.6	-0.2868	113.6	0.36962	113.6	2.3905	-78.1	-0.06441	-78.1	-1.53921
113.7	-0.2885	113.7	0.36993	113.7	2.39	-78	-0.06771	-78	-1.53761
113.8	-0.2944	113.8	0.37023	113.8	2.3893	-77.9	-0.07091	-77.9	-1.53341
113.9	-0.2929	113.9	0.37054	113.9	2.3904	-77.8	-0.07151	-77.8	-1.52921
114	-0.2899	114	0.37085	114	2.3923	-77.7	-0.07211	-77.7	-1.52641
114.1	-0.2891	114.1	0.37116	114.1	2.3972	-77.6	-0.06671	-77.6	-1.52441
114.2	-0.29	114.2	0.37147	114.2	2.3957	-77.5	-0.06901	-77.5	-1.52251
114.3	-0.2848	114.3	0.37178	114.3	2.3945	-77.4	-0.06991	-77.4	-1.52111
114.4	-0.2853	114.4	0.37208	114.4	2.3925	-77.3	-0.06891	-77.3	-1.52051
114.5	-0.2852	114.5	0.37239	114.5	2.3898	-77.2	-0.06731	-77.2	-1.51971
114.6	-0.2846	114.6	0.3727	114.6	2.3948	-77.1	-0.06791	-77.1	-1.51521
114.7	-0.2831	114.7	0.37301	114.7	2.3952	-77	-0.06601	-77	-1.51121
114.8	-0.2866	114.8	0.37332	114.8	2.4003	-76.9	-0.06841	-76.9	-1.50781
114.9	-0.2901	114.9	0.37362	114.9	2.4044	-76.8	-0.07031	-76.8	-1.50061
115	-0.291	115	0.37393	115	2.4046	-76.7	-0.06881	-76.7	-1.49691
115.1	-0.2944	115.1	0.37424	115.1	2.4052	-76.6	-0.06901	-76.6	-1.49641
115.2	-0.2922	115.2	0.37455	115.2	2.4054	-76.5	-0.06711	-76.5	-1.49261
115.3	-0.2987	115.3	0.37486	115.3	2.4066	-76.4	-0.06951	-76.4	-1.48841
115.4	-0.2967	115.4	0.37516	115.4	2.4112	-76.3	-0.06811	-76.3	-1.48031
115.5	-0.2964	115.5	0.37547	115.5	2.4112	-76.2	-0.06861	-76.2	-1.47941
115.6	-0.3006	115.6	0.37578	115.6	2.412	-76.1	-0.06821	-76.1	-1.47701
115.7	-0.3013	115.7	0.37609	115.7	2.4139	-76	-0.06721	-76	-1.47581
115.8	-0.3022	115.8	0.37639	115.8	2.42	-75.9	-0.06501	-75.9	-1.47641
115.9	-0.3014	115.9	0.3767	115.9	2.4182	-75.8	-0.06431	-75.8	-1.47341
116	-0.307	116	0.37701	116	2.422	-75.7	-0.06251	-75.7	-1.47071
116.1	-0.3066	116.1	0.37732	116.1	2.4226	-75.6	-0.06171	-75.6	-1.47011
116.2	-0.3104	116.2	0.37763	116.2	2.4254	-75.5	-0.06281	-75.5	-1.46611
116.3	-0.3148	116.3	0.37793	116.3	2.4273	-75.4	-0.06301	-75.4	-1.46231
116.4	-0.3146	116.4	0.37824	116.4	2.4284	-75.3	-0.05991	-75.3	-1.46041
116.5	-0.3128	116.5	0.37855	116.5	2.4264	-75.2	-0.05611	-75.2	-1.45791
116.6	-0.3106	116.6	0.37886	116.6	2.432	-75.1	-0.05601	-75.1	-1.45651
116.7	-0.3092	116.7	0.37916	116.7	2.4362	-75	-0.05291	-75	-1.45251
116.8	-0.3088	116.8	0.37947	116.8	2.4389	-74.9	-0.05231	-74.9	-1.44881
116.9	-0.3127	116.9	0.37978	116.9	2.4419	-74.8	-0.05241	-74.8	-1.44531
117	-0.3142	117	0.38009	117	2.4485	-74.7	-0.04991	-74.7	-1.44431
117.1	-0.3126	117.1	0.38039	117.1	2.4529	-74.6	-0.04721	-74.6	-1.44021
117.2	-0.3173	117.2	0.3807	117.2	2.4581	-74.5	-0.04581	-74.5	-1.44001
117.3	-0.316	117.3	0.38101	117.3	2.4632	-74.4	-0.04471	-74.4	-1.43601
117.4	-0.3141	117.4	0.38131	117.4	2.4661	-74.3	-0.04371	-74.3	-1.43421
117.5	-0.3173	117.5	0.38162	117.5	2.4655	-74.2	-0.04231	-74.2	-1.42861
117.6	-0.3193	117.6	0.38193	117.6	2.467	-74.1	-0.04221	-74.1	-1.42401
117.7	-0.3134	117.7	0.38224	117.7	2.4674	-74	-0.04161	-74	-1.42011
117.8	-0.31	117.8	0.38254	117.8	2.4712	-73.9	-0.04041	-73.9	-1.41791
117.9	-0.3183	117.9	0.38285	117.9	2.4728	-73.8	-0.04071	-73.8	-1.41651
118	-0.3202	118	0.38316	118	2.4715	-73.7	-0.03951	-73.7	-1.41231
118.1	-0.3228	118.1	0.38346	118.1	2.4717	-73.6	-0.03801	-73.6	-1.40901
118.2	-0.3188	118.2	0.38377	118.2	2.4746	-73.5	-0.03721	-73.5	-1.40481
118.3	-0.318	118.3	0.38408	118.3	2.4755	-73.4	-0.03191	-73.4	-1.40191
118.4	-0.318	118.4	0.38439	118.4	2.4766	-73.3	-0.03251	-73.3	-1.39701
118.5	-0.3085	118.5	0.38469	118.5	2.4767	-73.2	-0.03351	-73.2	-1.39641
118.6	-0.3222	118.6	0.385	118.6	2.4792	-73.1	-0.03281	-73.1	-1.39431
118.7	-0.3247	118.7	0.38531	118.7	2.4813	-73	-0.03181	-73	-1.39211
118.8	-0.3222	118.8	0.38561	118.8	2.4933	-72.9	-0.03451	-72.9	-1.38671
118.9	-0.3197	118.9	0.38592	118.9	2.4956	-72.8	-0.03441	-72.8	-1.38221
119	-0.3189	119	0.38623	119	2.4976	-72.7	-0.03171	-72.7	-1.37571
119.1	-0.3187	119.1	0.38653	119.1	2.4998	-72.6	-0.03461	-72.6	-1.37081
119.2	-0.3186	119.2	0.38684	119.2	2.4976	-72.5	-0.03161	-72.5	-1.36901
119.3		119.3	0.38715	119.3		-72.4	-0.03131	-72.4	-1.36601
119.4		119.4	0.38745	119.4		-72.3	-0.03021	-72.3	-1.36051
119.5		119.5	0.38776	119.5		-72.2	-0.02931	-72.2	-1.35761
119.6		119.6	0.38807	119.6		-72.1	-0.02931	-72.1	-1.35241
119.7		119.7	0.38837	119.7		-72	-0.02871	-72	-1.34801
119.8		119.8	0.38868	119.8		-71.9	-0.02631	-71.9	-1.34411
119.9		119.9	0.38899	119.9		-71.8	-0.02561	-71.8	-1.34261
120		120	0.38929	120		-71.7	-0.02491	-71.7	-1.33991
120.1		120.1	0.38929	120.1		-71.6	-0.02481	-71.6	-1.33531
120.2		120.2	0.38926	120.2		-71.5	-0.02681	-71.5	-1.33051
120.3		120.3	0.38923	120.3		-71.4	-0.02511	-71.4	-1.32691
120.4		120.4	0.3892	120.4		-71.3	-0.02631	-71.3	-1.32081
120.5		120.5	0.38917	120.5		-71.2	-0.02611	-71.2	-1.31761
120.6		120.6	0.38914	120.6		-71.1	-0.03031	-71.1	-1.31321
120.7		120.7	0.38911	120.7		-71	-0.02901	-71	-1.31111
120.8		120.8	0.38907	120.8		-70.9	-0.02771	-70.9	-1.30931
120.9		120.9	0.38904	120.9		-70.8	-0.02471	-70.8	-1.30631
121		121	0.38901	121		-70.7	-0.02301	-70.7	-1.30061
121.1		121.1	0.38898	121.1		-70.6	-0.02621	-70.6	-1.29821
121.2		121.2	0.38895	121.2		-70.5	-0.02621	-70.5	-1.29661
121.3		121.3	0.38892	121.3		-70.4	-0.02751	-70.4	-1.29441
121.4		121.4	0.38889	121.4		-70.3	-0.02511	-70.3	-1.29341
121.5		121.5	0.38886	121.5		-70.2	-0.02401	-70.2	-1.29291
121.6		121.6	0.38883	121.6		-70.1	-0.02221	-70.1	-1.28891
121.7		121.7	0.38879	121.7		-70	-0.02131	-70	-1.28481
121.8	0.5176	121.8	0.38876	121.8	2.3812	-69.9	-0.01921	-69.9	-1.28221
121.9	0.3638	121.9	0.38873	121.9	2.3762	-69.8	-0.01721	-69.8	-1.27671
122	0.3505	122	0.3887	122	2.3812	-69.7	-0.01621	-69.7	-1.27531
122.1	0.2163	122.1	0.38867	122.1	2.3812	-69.6	-0.01631	-69.6	-1.27271
122.2	0.0948	122.2	0.38864	122.2	2.3999	-69.5	-0.01361	-69.5	-1.26611
122.3	0.0426	122.3	0.38861	122.3	2.3999	-69.4	-0.01351	-69.4	-1.26421
122.4	-0.0941	122.4	0.38858	122.4	2.3812	-69.3	-0.01141	-69.3	-1.26301
122.5	-0.0941	122.5	0.38854	122.5	2.3637	-69.2	-0.01131	-69.2	-1.25751
122.6	0.0142	122.6	0.38851	122.6	2.3686	-69.1	-0.01231	-69.1	-1.25281
122.7	0.064	122.7	0.38848	122.7	2.3708	-69	-0.00951	-69	-1.24791
122.8	0.105	122.8	0.38845	122.8	2.3672	-68.9	-0.01281	-68.9	-1.24451
122.9	0.1662	122.9	0.38842	122.9	2.3862	-68.8	-0.01171	-68.8	-1.24231
123	0.2004	123	0.38839	123	2.3694	-68.7	-0.00851	-68.7	-1.23831
123.1	0.2219	123.1	0.38836	123.1	2.3764	-68.6	-0.01371	-68.6	-1.23411
123.2	0.2382	123.2	0.38833	123.2	2.3861	-68.5	-0.01491	-68.5	-1.23281
123.3	0.2552	123.3	0.3883	123.3	2.3875	-68.4	-0.01331	-68.4	-1.22931
123.4	0.2547	123.4	0.38826	123.4	2.3815	-68.3	-0.01271	-68.3	-1.22551
123.5	0.2512	123.5	0.38823	123.5	2.3673	-68.2	-0.01381	-68.2	-1.22241
123.6	0.2629	123.6	0.3882	123.6	2.3537	-68.1	-0.01511	-68.1	-1.22001
123.7	0.2262	123.7	0.38817	123.7	2.3226	-68	-0.01621	-68	-1.21701
123.8	0.2403	123.8	0.38814	123.8	2.2954	-67.9	-0.01671	-67.9	-1.21181
123.9	0.2386	123.9	0.38811	123.9	2.313	-67.8	-0.01851	-67.8	-1.20671
124	0.2229	124	0.38808	124	2.3202	-67.7	-0.01841	-67.7	-1.20501
124.1	0.2224	124.1	0.38805	124.1	2.3176	-67.6	-0.01681	-67.6	-1.20271
124.2	0.239	124.2	0.38801	124.2	2.3081	-67.5	-0.01711	-67.5	-1.20221
124.3	0.2277	124.3	0.38798	124.3	2.3065	-67.4	-0.01551	-67.4	-1.19981
124.4	0.21	124.4	0.38795	124.4	2.3046	-67.3	-0.01781	-67.3	-1.19861
124.5	0.2018	124.5	0.38792	124.5	2.2963	-67.2	-0.01811	-67.2	-1.19771
124.6	0.1904	124.6	0.38789	124.6	2.2891	-67.1	-0.01641	-67.1	-1.19371
124.7	0.1826	124.7	0.38786	124.7	2.2889	-67	-0.01721	-67	-1.18951
124.8	0.1712	124.8	0.38783	124.8	2.2822	-66.9	-0.02111	-66.9	-1.18671
124.9	0.1637	124.9	0.3878	124.9	2.2769	-66.8	-0.02261	-66.8	-1.18591
125	0.1574	125	0.38777	125	2.2771	-66.7	-0.02111	-66.7	-1.18281
125.1	0.1521	125.1	0.38773	125.1	2.2788	-66.6	-0.02011	-66.6	-1.18341
125.2	0.1458	125.2	0.3877	125.2	2.2755	-66.5	-0.01911	-66.5	-1.17961
125.3	0.1457	125.3	0.38767	125.3	2.2756	-66.4	-0.02421	-66.4	-1.17441
125.4	0.1301	125.4	0.38764	125.4	2.2649	-66.3	-0.02491	-66.3	-1.17011
125.5	0.1239	125.5	0.38761	125.5	2.2527	-66.2	-0.02621	-66.2	-1.16701
125.6	0.1101	125.6	0.38758	125.6	2.2384	-66.1	-0.02591	-66.1	-1.16111
125.7	0.101	125.7	0.38755	125.7	2.223	-66	-0.02341	-66	-1.15751
125.8	0.0883	125.8	0.38752	125.8	2.2211	-65.9	-0.02051	-65.9	-1.15331
125.9	0.0799	125.9	0.38749	125.9	2.2166	-65.8	-0.02271	-65.8	-1.14851
126	0.0724	126	0.38745	126	2.2159	-65.7	-0.02321	-65.7	-1.14461
126.1	0.0519	126.1	0.38742	126.1	2.2144	-65.6	-0.02341	-65.6	-1.14241
126.2	0.0377	126.2	0.38739	126.2	2.2149	-65.5	-0.02391	-65.5	-1.13901
126.3	0.0273	126.3	0.38736	126.3	2.2197	-65.4	-0.02341	-65.4	-1.13741
126.4	0.0189	126.4	0.38733	126.4	2.218	-65.3	-0.02401	-65.3	-1.13721
126.5	0.0067	126.5	0.3873	126.5	2.2191	-65.2	-0.02151	-65.2	-1.13761
126.6	-0.0086	126.6	0.38727	126.6	2.2163	-65.1	-0.02221	-65.1	-1.13371
126.7	-0.0189	126.7	0.38724	126.7	2.2061	-65	-0.02051	-65	-1.13151
126.8	-0.03	126.8	0.38721	126.8	2.1935	-64.9	-0.02021	-64.9	-1.12751
126.9	-0.042	126.9	0.38718	126.9	2.1824	-64.8	-0.02201	-64.8	-1.12301
127	-0.0565	127	0.38714	127	2.1824	-64.7	-0.02241	-64.7	-1.11931
127.1	-0.0672	127.1	0.38711	127.1	2.1805	-64.6	-0.02221	-64.6	-1.11781
127.2	-0.0801	127.2	0.38708	127.2	2.1732	-64.5	-0.02101	-64.5	-1.11471
127.3	-0.09	127.3	0.38705	127.3	2.1682	-64.4	-0.02081	-64.4	-1.10771
127.4	-0.1022	127.4	0.38702	127.4	2.175	-64.3	-0.02241	-64.3	-1.10371
127.5	-0.1177	127.5	0.38699	127.5	2.1768	-64.2	-0.02161	-64.2	-1.09891
127.6	-0.1275	127.6	0.38696	127.6	2.1762	-64.1	-0.02171	-64.1	-1.09531
127.7	-0.1372	127.7	0.38693	127.7	2.1769	-64	-0.02221	-64	-1.09371
127.8	-0.1534	127.8	0.3869	127.8	2.1728	-63.9	-0.02631	-63.9	-1.09171
127.9	-0.165	127.9	0.38686	127.9	2.1682	-63.8	-0.02921	-63.8	-1.08851
128	-0.1793	128	0.38683	128	2.1679	-63.7	-0.03171	-63.7	-1.08311
128.1	-0.1828	128.1	0.3868	128.1	2.1669	-63.6	-0.03351	-63.6	-1.07751
128.2	-0.193	128.2	0.38677	128.2	2.1603	-63.5	-0.03531	-63.5	-1.07391
128.3	-0.1974	128.3	0.38674	128.3	2.1591	-63.4	-0.03811	-63.4	-1.07531
128.4	-0.2066	128.4	0.38671	128.4	2.1515	-63.3	-0.03901	-63.3	-1.07311
128.5	-0.2172	128.5	0.38668	128.5	2.1382	-63.2	-0.04181	-63.2	-1.07021
128.6	-0.2249	128.6	0.38665	128.6	2.1249	-63.1	-0.04481	-63.1	-1.06871
128.7	-0.2413	128.7	0.38662	128.7	2.1165	-63	-0.04541	-63	-1.06731
128.8	-0.2548	128.8	0.38659	128.8	2.1059	-62.9	-0.04481	-62.9	-1.06371
128.9	-0.2742	128.9	0.38655	128.9	2.0971	-62.8	-0.04391	-62.8	-1.06151
129	-0.2903	129	0.38652	129	2.0892	-62.7	-0.04381	-62.7	-1.05781
129.1	-0.3067	129.1	0.38649	129.1	2.0928	-62.6	-0.04311	-62.6	-1.05731
129.2	-0.323	129.2	0.38646	129.2	2.0847	-62.5	-0.04111	-62.5	-1.05531
129.3	-0.3379	129.3	0.38643	129.3	2.08241	-62.4	-0.04191	-62.4	-1.05191
129.4	-0.3433	129.4	0.3864	129.4	2.1576	-62.3	-0.04231	-62.3	-1.04721
129.5	-0.3587	129.5	0.38637	129.5	2.1857	-62.2	-0.04051	-62.2	-1.04931
129.6	-0.3846	129.6	0.38634	129.6	2.1608	-62.1	-0.04081	-62.1	-1.04941
129.7	-0.4611	129.7	0.38631	129.7	2.1666	-62	-0.04031	-62	-1.05091
129.8	-0.4721	129.8	0.38628	129.8	2.1644	-61.9	-0.04091	-61.9	-1.04851
129.9	-0.4929	129.9	0.38624	129.9	2.1655	-61.8	-0.03931	-61.8	-1.04731
130	-0.5253	130	0.38621	130	2.096	-61.7	-0.03471	-61.7	-1.04651
130.1	-0.5506	130.1	0.38618	130.1	1.9847	-61.6	-0.03401	-61.6	-1.04061
130.2	-0.5641	130.2	0.38615	130.2	2.06809	-61.5	-0.03541	-61.5	-1.03471
130.3	-0.8095	130.3	0.38612	130.3	1.51112	-61.4	-0.03711	-61.4	-1.03061
130.4	-0.3915	130.4	0.38609	130.4	0.9492	-61.3	-0.04141	-61.3	-1.02981
130.5	-0.5109	130.5	0.38606	130.5	2.0529	-61.2	-0.04571	-61.2	-1.02831
130.6	-0.5247	130.6	0.38603	130.6	2.6289	-61.1	-0.04561	-61.1	-1.02641
130.7	-0.548	130.7	0.386	130.7	1.80293	-61	-0.04831	-61	-1.02151
130.8	-0.2765	130.8	0.38597	130.8	1.61833	-60.9	-0.04691	-60.9	-1.02031
130.9	-0.9262	130.9	0.38593	130.9	1.819	-60.8	-0.04531	-60.8	-1.01841
131	-1.017	131	0.3859	131	1.7296	-60.7	-0.04091	-60.7	-1.01631
131.1	-0.9449	131.1	0.38587	131.1	2.3595	-60.6	-0.04271	-60.6	-1.01411
131.2	-0.8512	131.2	0.38584	131.2	2.7947	-60.5	-0.04341	-60.5	-1.01221
131.3	-0.956	131.3	0.38581	131.3	1.4476	-60.4	-0.04341	-60.4	-1.01171
131.4	-0.996	131.4	0.38578	131.4	1.2546	-60.3	-0.04141	-60.3	-1.01161
131.5	-0.6608	131.5	0.38575	131.5	1.878	-60.2	-0.04081	-60.2	-1.00931
131.6	-0.5612	131.6	0.38572	131.6	2.1146	-60.1	-0.04301	-60.1	-1.00601
131.7	-0.5719	131.7	0.38569	131.7	1.9404	-60	-0.04311	-60	-1.00491
131.8	-0.5583	131.8	0.38566	131.8	1.9432	-59.9	-0.04401	-59.9	-1.00751
131.9	-0.5527	131.9	0.38563	131.9	2.0102	-59.8	-0.04751	-59.8	-1.00711
132	-0.5124	132	0.38559	132	2.0064	-59.7	-0.04731	-59.7	-1.00541
132.1	-0.5175	132.1	0.38556	132.1	2.0353	-59.6	-0.04671	-59.6	-1.00361
132.2	-0.5218	132.2	0.38553	132.2	2.041	-59.5	-0.04681	-59.5	-0.99911
132.3	-0.5336	132.3	0.3855	132.3	2.075	-59.4	-0.04881	-59.4	-1.00081
132.4	-0.5193	132.4	0.38547	132.4	2.0854	-59.3	-0.05191	-59.3	-1.00021
132.5	-0.5091	132.5	0.38544	132.5	2.0689	-59.2	-0.05221	-59.2	-0.99651
132.6	-0.4723	132.6	0.38541	132.6	2.054	-59.1	-0.05211	-59.1	-0.99321
132.7	-0.4122	132.7	0.38538	132.7	2.0756	-59	-0.05191	-59	-0.99011
132.8	-0.518	132.8	0.38535	132.8	2.10101	-58.9	-0.04851	-58.9	-0.98991
132.9	-0.5156	132.9	0.38532	132.9	2.1567	-58.8	-0.04981	-58.8	-0.99101
133	-0.5535	133	0.38528	133	2.333	-58.7	-0.05011	-58.7	-0.99001
133.1	-0.6055	133.1	0.38525	133.1	2.3197	-58.6	-0.05221	-58.6	-0.98681
133.2	-0.5506	133.2	0.38522	133.2	2.16802	-58.5	-0.05221	-58.5	-0.98301
133.3	-0.4673	133.3	0.38519	133.3	1.5059	-58.4	-0.04841	-58.4	-0.97901
133.4	-0.4431	133.4	0.38516	133.4	1.4758	-58.3	-0.04881	-58.3	-0.97641
133.5	-0.4157	133.5	0.38513	133.5	2.3717	-58.2	-0.04971	-58.2	-0.97451
133.6	-0.3853	133.6	0.3851	133.6	2.4037	-58.1	-0.05161	-58.1	-0.97321
133.7	-0.3986	133.7	0.38507	133.7	2.60216	-58	-0.05361	-58	-0.96991
133.8	-0.4276	133.8	0.38504	133.8	2.50173	-57.9	-0.05441	-57.9	-0.96561
133.9	-0.3683	133.9	0.38501	133.9	2.1871	-57.8	-0.04831	-57.8	-0.96201
134	-0.1828	134	0.38498	134	2.3578	-57.7	-0.04821	-57.7	-0.95961
134.1	-0.2584	134.1	0.38495	134.1	2.7454	-57.6	-0.05011	-57.6	-0.96101
134.2	-0.4016	134.2	0.38491	134.2	3.34578	-57.5	-0.05091	-57.5	-0.95821
134.3	-0.4288	134.3	0.38488	134.3	3.25082	-57.4	-0.05001	-57.4	-0.95571
134.4	-0.369	134.4	0.38485	134.4	3.0705	-57.3	-0.05071	-57.3	-0.95411
134.5	-0.2137	134.5	0.38482	134.5	2.9819	-57.2	-0.05061	-57.2	-0.95071
134.6	-0.1147	134.6	0.38479	134.6	2.7179	-57.1	-0.05071	-57.1	-0.94701
134.7	0.1212	134.7	0.38476	134.7	2.50581	-57	-0.05211	-57	-0.94621
134.8	0.0545	134.8	0.38473	134.8	2.32588	-56.9	-0.05101	-56.9	-0.94261
134.9	-0.0411	134.9	0.3847	134.9	2.154	-56.8	-0.05181	-56.8	-0.94221
135	-0.1418	135	0.38467	135	2.0458	-56.7	-0.05021	-56.7	-0.94181
135.1	-0.1956	135.1	0.38464	135.1	1.9178	-56.6	-0.05051	-56.6	-0.94041
135.2	-0.3081	135.2	0.38461	135.2	1.83051	-56.5	-0.05561	-56.5	-0.93781
135.3	-0.3965	135.3	0.38457	135.3	1.76849	-56.4	-0.05301	-56.4	-0.93611
135.4	-0.3849	135.4	0.38454	135.4	1.673	-56.3	-0.05541	-56.3	-0.93451
135.5	-0.3784	135.5	0.38451	135.5	1.6355	-56.2	-0.05891	-56.2	-0.93601
135.6	-0.424	135.6	0.38448	135.6	1.6411	-56.1	-0.06001	-56.1	-0.93131
135.7	-0.4053	135.7	0.38445	135.7	1.6437	-56	-0.06011	-56	-0.92801
135.8	-0.3477	135.8	0.38442	135.8	1.7146	-55.9	-0.06031	-55.9	-0.92281
135.9	-0.374	135.9	0.38439	135.9	1.749	-55.8	-0.06021	-55.8	-0.91861
136	-0.3455	136	0.38436	136	1.8127	-55.7	-0.06331	-55.7	-0.91551
136.1	-0.3448	136.1	0.38433	136.1	1.8748	-55.6	-0.06511	-55.6	-0.91231
136.2	-0.3328	136.2	0.3843	136.2	1.9252	-55.5	-0.06601	-55.5	-0.91161
136.3	-0.3338	136.3	0.38427	136.3	1.9814	-55.4	-0.06871	-55.4	-0.90991
136.4	-0.3107	136.4	0.38424	136.4	2.0127	-55.3	-0.06641	-55.3	-0.90751
136.5	-0.2994	136.5	0.3842	136.5	2.0449	-55.2	-0.06391	-55.2	-0.90361
136.6	-0.3253	136.6	0.38417	136.6	2.0797	-55.1	-0.05861	-55.1	-0.89691
136.7	-0.3589	136.7	0.38414	136.7	2.0981	-55	-0.05681	-55	-0.89261
136.8	-0.3373	136.8	0.38411	136.8	2.1107	-54.9	-0.05351	-54.9	-0.89011
136.9	-0.3518	136.9	0.38408	136.9	2.124	-54.8	-0.05351	-54.8	-0.88691
137	-0.3367	137	0.38405	137	2.1513	-54.7	-0.05311	-54.7	-0.88261
137.1	-0.3465	137.1	0.38402	137.1	2.153	-54.6	-0.05521	-54.6	-0.87761
137.2	-0.3439	137.2	0.38399	137.2	2.1625	-54.5	-0.05591	-54.5	-0.87521
137.3	-0.345	137.3	0.38396	137.3	2.1862	-54.4	-0.05861	-54.4	-0.87261
137.4	-0.3426	137.4	0.38393	137.4	2.1696	-54.3	-0.05871	-54.3	-0.86921
137.5	-0.3368	137.5	0.3839	137.5	2.1689	-54.2	-0.05811	-54.2	-0.86591
137.6	-0.3264	137.6	0.38387	137.6	2.1578	-54.1	-0.05981	-54.1	-0.86371
137.7	-0.3164	137.7	0.38383	137.7	2.1474	-54	-0.05921	-54	-0.86271
137.8	-0.3064	137.8	0.3838	137.8	2.1385	-53.9	-0.06061	-53.9	-0.86011
137.9	-0.3014	137.9	0.38377	137.9	2.126	-53.8	-0.06101	-53.8	-0.85551
138	-0.2956	138	0.38374	138	2.1309	-53.7	-0.06281	-53.7	-0.85351
138.1	-0.2878	138.1	0.38371	138.1	2.1357	-53.6	-0.06481	-53.6	-0.85311
138.2	-0.2679	138.2	0.38368	138.2	2.1454	-53.5	-0.06461	-53.5	-0.85251
138.3	-0.2616	138.3	0.38365	138.3	2.1348	-53.4	-0.06591	-53.4	-0.85111
138.4	-0.2504	138.4	0.38362	138.4	2.1317	-53.3	-0.06591	-53.3	-0.84641
138.5	-0.2406	138.5	0.38359	138.5	2.1285	-53.2	-0.06741	-53.2	-0.84041
138.6	-0.2335	138.6	0.38356	138.6	2.1363	-53.1	-0.07061	-53.1	-0.83811
138.7	-0.2303	138.7	0.38353	138.7	2.1313	-53	-0.07131	-53	-0.83321
138.8	-0.225	138.8	0.3835	138.8	2.1249	-52.9	-0.07141	-52.9	-0.83221
138.9	-0.224	138.9	0.38347	138.9	2.1215	-52.8	-0.07511	-52.8	-0.82771
139	-0.2245	139	0.38343	139	2.1161	-52.7	-0.07391	-52.7	-0.82431
139.1	-0.2232	139.1	0.3834	139.1	2.1106	-52.6	-0.07291	-52.6	-0.81921
139.2	-0.2175	139.2	0.38337	139.2	2.1144	-52.5	-0.07201	-52.5	-0.81581
139.3	-0.2121	139.3	0.38334	139.3	2.1182	-52.4	-0.07301	-52.4	-0.81601
139.4	-0.209	139.4	0.38331	139.4	2.1215	-52.3	-0.07511	-52.3	-0.81811
139.5	-0.2053	139.5	0.38328	139.5	2.1267	-52.2	-0.07351	-52.2	-0.81791
139.6	-0.1943	139.6	0.38325	139.6	2.1313	-52.1	-0.07431	-52.1	-0.81781
139.7	-0.1905	139.7	0.38322	139.7	2.1306	-52	-0.07441	-52	-0.81571
139.8	-0.1848	139.8	0.38319	139.8	2.1255	-51.9	-0.07021	-51.9	-0.81751
139.9	-0.1829	139.9	0.38316	139.9	2.1269	-51.8	-0.06931	-51.8	-0.81611
140	-0.1832	140	0.38313	140	2.1259	-51.7	-0.07331	-51.7	-0.81511
140.1	-0.1801	140.1	0.3831	140.1	2.122	-51.6	-0.07331	-51.6	-0.81441
140.2	-0.1741	140.2	0.38307	140.2	2.1212	-51.5	-0.06961	-51.5	-0.81011
140.3	-0.1659	140.3	0.38303	140.3	2.1161	-51.4	-0.06791	-51.4	-0.80721
140.4	-0.1647	140.4	0.383	140.4	2.1142	-51.3	-0.06801	-51.3	-0.80631
140.5	-0.1602	140.5	0.38297	140.5	2.1082	-51.2	-0.06651	-51.2	-0.80261
140.6	-0.1544	140.6	0.38294	140.6	2.1035	-51.1	-0.06381	-51.1	-0.79941
140.7	-0.1521	140.7	0.38291	140.7	2.1001	-51	-0.06451	-51	-0.79661
140.8	-0.1474	140.8	0.38288	140.8	2.0933	-50.9	-0.06461	-50.9	-0.79431
140.9	-0.1421	140.9	0.38285	140.9	2.0879	-50.8	-0.06671	-50.8	-0.79321
141	-0.1372	141	0.38282	141	2.0838	-50.7	-0.06811	-50.7	-0.78921
141.1	-0.1303	141.1	0.38279	141.1	2.0815	-50.6	-0.06901	-50.6	-0.78511
141.2	-0.1223	141.2	0.38276	141.2	2.0802	-50.5	-0.06801	-50.5	-0.78381
141.3	-0.1195	141.3	0.38273	141.3	2.0767	-50.4	-0.06361	-50.4	-0.78321
141.4	-0.1132	141.4	0.3827	141.4	2.0736	-50.3	-0.06581	-50.3	-0.78011
141.5	-0.1032	141.5	0.38267	141.5	2.0695	-50.2	-0.06401	-50.2	-0.77881
141.6	-0.098	141.6	0.38264	141.6	2.0705	-50.1	-0.06121	-50.1	-0.77271
141.7	-0.0909	141.7	0.3826	141.7	2.0675	-50	-0.06091	-50	-0.77031
141.8	-0.0837	141.8	0.38257	141.8	2.0643	-49.9	-0.06111	-49.9	-0.76801
141.9	-0.0846	141.9	0.38254	141.9	2.0608	-49.8	-0.06191	-49.8	-0.76681
142	-0.0739	142	0.38251	142	2.0573	-49.7	-0.05951	-49.7	-0.76601
142.1	-0.0705	142.1	0.38248	142.1	2.055	-49.6	-0.05761	-49.6	-0.76261
142.2	-0.0652	142.2	0.38245	142.2	2.0519	-49.5	-0.05571	-49.5	-0.75971
142.3	-0.0614	142.3	0.38242	142.3	2.0494	-49.4	-0.05431	-49.4	-0.75691
142.4	-0.062	142.4	0.38239	142.4	2.0466	-49.3	-0.05561	-49.3	-0.75371
142.5	-0.0593	142.5	0.38236	142.5	2.0411	-49.2	-0.05701	-49.2	-0.75171
142.6	-0.0577	142.6	0.38233	142.6	2.0406	-49.1	-0.05971	-49.1	-0.75161
142.7	-0.0546	142.7	0.3823	142.7	2.0408	-49	-0.06421	-49	-0.75411
142.8	-0.0524	142.8	0.38227	142.8	2.0413	-48.9	-0.06831	-48.9	-0.75051
142.9	-0.0493	142.9	0.38224	142.9	2.04	-48.8	-0.07251	-48.8	-0.75111
143	-0.0443	143	0.38221	143	2.0359	-48.7	-0.07241	-48.7	-0.75251
143.1	-0.0394	143.1	0.38218	143.1	2.0279	-48.6	-0.07161	-48.6	-0.75111
143.2	-0.0392	143.2	0.38214	143.2	2.0273	-48.5	-0.06951	-48.5	-0.74861
143.3	-0.0358	143.3	0.38211	143.3	2.0212	-48.4	-0.06681	-48.4	-0.74541
143.4	-0.0372	143.4	0.38208	143.4	2.0233	-48.3	-0.06111	-48.3	-0.74201
143.5	-0.0323	143.5	0.38205	143.5	2.0233	-48.2	-0.05621	-48.2	-0.74091
143.6	-0.0329	143.6	0.38202	143.6	2.0188	-48.1	-0.05641	-48.1	-0.73861
143.7	-0.0327	143.7	0.38199	143.7	2.0172	-48	-0.05461	-48	-0.73571
143.8	-0.035	143.8	0.38196	143.8	2.0168	-47.9	-0.05311	-47.9	-0.73591
143.9	-0.0356	143.9	0.38193	143.9	2.0173	-47.8	-0.05001	-47.8	-0.73411
144	-0.031	144	0.3819	144	2.0196	-47.7	-0.04941	-47.7	-0.73331
144.1	-0.0322	144.1	0.38187	144.1	2.0126	-47.6	-0.04531	-47.6	-0.73171
144.2	-0.0283	144.2	0.38184	144.2	2.0073	-47.5	-0.04271	-47.5	-0.72931
144.3	-0.0252	144.3	0.38181	144.3	2.0032	-47.4	-0.04271	-47.4	-0.72651
144.4	-0.019	144.4	0.38178	144.4	2.0059	-47.3	-0.04171	-47.3	-0.72561
144.5	-0.0147	144.5	0.38175	144.5	2.0008	-47.2	-0.03971	-47.2	-0.72461
144.6	-0.0131	144.6	0.38172	144.6	2.0025	-47.1	-0.03821	-47.1	-0.72481
144.7	-0.0126	144.7	0.38169	144.7	1.9989	-47	-0.03351	-47	-0.72171
144.8	-0.0119	144.8	0.38165	144.8	1.994	-46.9	-0.03301	-46.9	-0.72241
144.9	-0.0153	144.9	0.38162	144.9	1.9889	-46.8	-0.03161	-46.8	-0.71931
145	-0.0119	145	0.38159	145	1.9864	-46.7	-0.03191	-46.7	-0.71831
145.1	-0.0086	145.1	0.38156	145.1	1.9898	-46.6	-0.03081	-46.6	-0.71601
145.2	-0.0053	145.2	0.38153	145.2	1.9882	-46.5	-0.02981	-46.5	-0.71761
145.3	-0.0038	145.3	0.3815	145.3	1.9926	-46.4	-0.03001	-46.4	-0.71581
145.4	-0.000100003	145.4	0.38147	145.4	1.9875	-46.3	-0.03061	-46.3	-0.71321
145.5	0.000900007	145.5	0.38144	145.5	1.9846	-46.2	-0.02821	-46.2	-0.71001
145.6	-0.0022	145.6	0.38141	145.6	1.9801	-46.1	-0.02751	-46.1	-0.70841
145.7	-0.0042	145.7	0.38138	145.7	1.9759	-46	-0.02591	-46	-0.70551
145.8	0.001	145.8	0.38135	145.8	1.9659	-45.9	-0.02461	-45.9	-0.70401
145.9	0.000599999	145.9	0.38132	145.9	1.9591	-45.8	-0.02721	-45.8	-0.70131
146	-3.81988e-10	146	0.38129	146	1.9549	-45.7	-0.02671	-45.7	-0.69811
146.1	0.0062	146.1	0.38126	146.1	1.9545	-45.6	-0.02701	-45.6	-0.69401
146.2	0.0038	146.2	0.38123	146.2	1.9523	-45.5	-0.02671	-45.5	-0.69161
146.3	0.0033	146.3	0.3812	146.3	1.9471	-45.4	-0.02771	-45.4	-0.69041
146.4	0.000599994	146.4	0.38116	146.4	1.9463	-45.3	-0.02611	-45.3	-0.68921
146.5	0.000500001	146.5	0.38113	146.5	1.9439	-45.2	-0.02521	-45.2	-0.68641
146.6	-0.0013	146.6	0.3811	146.6	1.9315	-45.1	-0.02251	-45.1	-0.68561
146.7	-0.006	146.7	0.38107	146.7	1.9125	-45	-0.02351	-45	-0.68651
146.8	-0.0068	146.8	0.38104	146.8	1.899	-44.9	-0.02321	-44.9	-0.68531
146.9	-0.006	146.9	0.38101	146.9	1.887	-44.8	-0.02051	-44.8	-0.68181
147	0.000400001	147	0.38098	147	1.8704	-44.7	-0.01911	-44.7	-0.68151
147.1	0.009	147.1	0.38095	147.1	1.8469	-44.6	-0.01841	-44.6	-0.68331
147.2	0.018	147.2	0.38092	147.2	1.8302	-44.5	-0.02201	-44.5	-0.68341
147.3	0.0192	147.3	0.38089	147.3	1.827	-44.4	-0.02541	-44.4	-0.68251
147.4	0.0244	147.4	0.38086	147.4	1.8317	-44.3	-0.02841	-44.3	-0.67991
147.5	0.0277	147.5	0.38083	147.5	1.8389	-44.2	-0.02761	-44.2	-0.68011
147.6	0.0287	147.6	0.3808	147.6	1.8419	-44.1	-0.02741	-44.1	-0.67671
147.7	0.0314	147.7	0.38077	147.7	1.8459	-44	-0.02741	-44	-0.67561
147.8	0.0302	147.8	0.38074	147.8	1.8481	-43.9	-0.02671	-43.9	-0.66951
147.9	0.0333	147.9	0.38071	147.9	1.8478	-43.8	-0.02521	-43.8	-0.66751
148	0.0383	148	0.38068	148	1.8489	-43.7	-0.02691	-43.7	-0.66451
148.1	0.0378	148.1	0.38065	148.1	1.8517	-43.6	-0.03171	-43.6	-0.66451
148.2	0.044	148.2	0.38061	148.2	1.8568	-43.5	-0.03001	-43.5	-0.66271
148.3	0.0487	148.3	0.38058	148.3	1.8547	-43.4	-0.03061	-43.4	-0.66281
148.4	0.0536	148.4	0.38055	148.4	1.8561	-43.3	-0.03251	-43.3	-0.65971
148.5	0.0546	148.5	0.38052	148.5	1.8702	-43.2	-0.02841	-43.2	-0.66251
148.6	0.0502	148.6	0.38049	148.6	1.8652	-43.1	-0.02641	-43.1	-0.66271
148.7	0.0475	148.7	0.38046	148.7	1.8718	-43	-0.02371	-43	-0.65771
148.8	0.047	148.8	0.38043	148.8	1.8754	-42.9	-0.01961	-42.9	-0.65131
148.9	0.0429	148.9	0.3804	148.9	1.8837	-42.8	-0.01731	-42.8	-0.65371
149	0.0418	149	0.38037	149	1.8875	-42.7	-0.01341	-42.7	-0.65201
149.1	0.0444	149.1	0.38034	149.1	1.8864	-42.6	-0.01311	-42.6	-0.64711
149.2	0.0516	149.2	0.38031	149.2	1.8878	-42.5	-0.01451	-42.5	-0.64431
149.3	0.0618	149.3	0.38028	149.3	1.8817	-42.4	-0.01491	-42.4	-0.64311
149.4	0.0679	149.4	0.38025	149.4	1.8834	-42.3	-0.01641	-42.3	-0.64271
149.5	0.0742	149.5	0.38022	149.5	1.887	-42.2	-0.02361	-42.2	-0.64161
149.6	0.078	149.6	0.38019	149.6	1.895	-42.1	-0.03061	-42.1	-0.64091
149.7	0.0803	149.7	0.38016	149.7	1.8995	-42	-0.02981	-42	-0.63951
149.8	0.0792	149.8	0.38013	149.8	1.9096	-41.9	-0.02791	-41.9	-0.64201
149.9	0.0794	149.9	0.3801	149.9	1.9242	-41.8	-0.02821	-41.8	-0.64111
150	0.0814	150	0.38007	150	1.9423	-41.7	-0.02861	-41.7	-0.64021
150.1	0.0754	150.1	0.38004	150.1	1.9583	-41.6	-0.02971	-41.6	-0.63691
150.2	0.0728	150.2	0.38	150.2	1.9753	-41.5	-0.03021	-41.5	-0.63201
150.3	0.072	150.3	0.37997	150.3	1.9938	-41.4	-0.02911	-41.4	-0.62831
150.4	0.075	150.4	0.37994	150.4	2.0054	-41.3	-0.02941	-41.3	-0.62541
150.5	0.0798	150.5	0.37991	150.5	2.02	-41.2	-0.02901	-41.2	-0.62341
150.6	0.0829	150.6	0.37988	150.6	2.0343	-41.1	-0.02941	-41.1	-0.61951
150.7	0.0801	150.7	0.37985	150.7	2.0426	-41	-0.02871	-41	-0.61701
150.8	0.0862	150.8	0.37982	150.8	2.0588	-40.9	-0.03031	-40.9	-0.61761
150.9	0.0856	150.9	0.37979	150.9	2.0784	-40.8	-0.03131	-40.8	-0.61481
151	0.0886	151	0.37976	151	2.0968	-40.7	-0.03411	-40.7	-0.61351
151.1	0.0875	151.1	0.37973	151.1	2.1017	-40.6	-0.03171	-40.6	-0.60781
151.2	0.0799	151.2	0.3797	151.2	2.1018	-40.5	-0.03391	-40.5	-0.60561
151.3	0.0799	151.3	0.37967	151.3	2.1047	-40.4	-0.03471	-40.4	-0.60331
151.4	0.0852	151.4	0.37964	151.4	2.0953	-40.3	-0.03421	-40.3	-0.60441
151.5	0.0894	151.5	0.37961	151.5	2.0938	-40.2	-0.03241	-40.2	-0.60481
151.6	0.093	151.6	0.37958	151.6	2.1034	-40.1	-0.03171	-40.1	-0.60341
151.7	0.0996	151.7	0.37955	151.7	2.1136	-40	-0.02971	-40	-0.60181
151.8	0.1008	151.8	0.37952	151.8	2.1297	-39.9	-0.02861	-39.9	-0.59851
151.9	0.0973	151.9	0.37949	151.9	2.1361	-39.8	-0.02711	-39.8	-0.59751
152	0.0974	152	0.37946	152	2.1292	-39.7	-0.02741	-39.7	-0.59461
152.1	0.1009	152.1	0.37943	152.1	2.1129	-39.6	-0.02771	-39.6	-0.59611
152.2	0.0992	152.2	0.3794	152.2	2.0944	-39.5	-0.02851	-39.5	-0.59731
152.3	0.1019	152.3	0.37936	152.3	2.0838	-39.4	-0.02751	-39.4	-0.59561
152.4	0.1048	152.4	0.37933	152.4	2.0735	-39.3	-0.02461	-39.3	-0.58961
152.5	0.1077	152.5	0.3793	152.5	2.0858	-39.2	-0.02721	-39.2	-0.58691
152.6	0.1131	152.6	0.37927	152.6	2.0904	-39.1	-0.02541	-39.1	-0.58591
152.7	0.1095	152.7	0.37924	152.7	2.0884	-39	-0.02341	-39	-0.58311
152.8	0.1142	152.8	0.37921	152.8	2.0852	-38.9	-0.02201	-38.9	-0.58001
152.9	0.1151	152.9	0.37918	152.9	2.0868	-38.8	-0.02151	-38.8	-0.57811
153	0.1132	153	0.37915	153	2.0822	-38.7	-0.02091	-38.7	-0.57931
153.1	0.1119	153.1	0.37912	153.1	2.0845	-38.6	-0.02321	-38.6	-0.57761
153.2	0.1076	153.2	0.37909	153.2	2.0725	-38.5	-0.02391	-38.5	-0.56981
153.3	0.1004	153.3	0.37906	153.3	2.0812	-38.4	-0.02101	-38.4	-0.56761
153.4	0.1003	153.4	0.37903	153.4	2.0913	-38.3	-0.01941	-38.3	-0.56181
153.5	0.0974	153.5	0.379	153.5	2.1005	-38.2	-0.01771	-38.2	-0.55781
153.6	0.096	153.6	0.37897	153.6	2.11	-38.1	-0.01661	-38.1	-0.55291
153.7	0.0968	153.7	0.37894	153.7	2.1276	-38	-0.01721	-38	-0.55141
153.8	0.0944	153.8	0.37891	153.8	2.1362	-37.9	-0.01881	-37.9	-0.55031
153.9	0.0944	153.9	0.37888	153.9	2.1488	-37.8	-0.02201	-37.8	-0.55031
154	0.0915	154	0.37885	154	2.1496	-37.7	-0.02501	-37.7	-0.54911
154.1	0.0902	154.1	0.37882	154.1	2.1546	-37.6	-0.02291	-37.6	-0.55001
154.2	0.0923	154.2	0.37879	154.2	2.1628	-37.5	-0.02101	-37.5	-0.54691
154.3	0.0873	154.3	0.37876	154.3	2.1809	-37.4	-0.02361	-37.4	-0.54771
154.4	0.0825	154.4	0.37873	154.4	2.2057	-37.3	-0.02381	-37.3	-0.54591
154.5	0.0849	154.5	0.3787	154.5	2.2201	-37.2	-0.02321	-37.2	-0.54581
154.6	0.0908	154.6	0.37867	154.6	2.2164	-37.1	-0.02811	-37.1	-0.54281
154.7	0.0965	154.7	0.37864	154.7	2.213	-37	-0.03001	-37	-0.53831
154.8	0.0991	154.8	0.3786	154.8	2.2178	-36.9	-0.02861	-36.9	-0.53911
154.9	0.1056	154.9	0.37857	154.9	2.2153	-36.8	-0.03011	-36.8	-0.54101
155	0.1162	155	0.37854	155	2.2059	-36.7	-0.03041	-36.7	-0.53731
155.1	0.118	155.1	0.37851	155.1	2.2058	-36.6	-0.03281	-36.6	-0.53371
155.2	0.1147	155.2	0.37848	155.2	2.2061	-36.5	-0.03351	-36.5	-0.53071
155.3	0.1091	155.3	0.37845	155.3	2.2088	-36.4	-0.03171	-36.4	-0.52971
155.4	0.1044	155.4	0.37842	155.4	2.2083	-36.3	-0.03341	-36.3	-0.53091
155.5	0.098	155.5	0.37839	155.5	2.2042	-36.2	-0.03381	-36.2	-0.52971
155.6	0.0894	155.6	0.37836	155.6	2.1994	-36.1	-0.02781	-36.1	-0.52491
155.7	0.0833	155.7	0.37833	155.7	2.1951	-36	-0.02591	-36	-0.52191
155.8	0.0858	155.8	0.3783	155.8	2.1907	-35.9	-0.02561	-35.9	-0.52221
155.9	0.0859	155.9	0.37827	155.9	2.1875	-35.8	-0.02891	-35.8	-0.51741
156	0.0872	156	0.37824	156	2.1878	-35.7	-0.02851	-35.7	-0.51271
156.1	0.0914	156.1	0.37821	156.1	2.1909	-35.6	-0.02931	-35.6	-0.50911
156.2	0.0993	156.2	0.37818	156.2	2.1842	-35.5	-0.02911	-35.5	-0.50571
156.3	0.1058	156.3	0.37815	156.3	2.1832	-35.4	-0.02651	-35.4	-0.50241
156.4	0.1124	156.4	0.37812	156.4	2.1881	-35.3	-0.02451	-35.3	-0.50021
156.5	0.1082	156.5	0.37809	156.5	2.1789	-35.2	-0.02281	-35.2	-0.49531
156.6	0.1011	156.6	0.37806	156.6	2.1683	-35.1	-0.02281	-35.1	-0.49261
156.7	0.099	156.7	0.37803	156.7	2.1625	-35	-0.02171	-35	-0.49221
156.8	0.1038	156.8	0.378	156.8	2.1531	-34.9	-0.01961	-34.9	-0.49191
156.9	0.1055	156.9	0.37797	156.9	2.1576	-34.8	-0.01891	-34.8	-0.48711
157	0.1041	157	0.37794	157	2.1622	-34.7	-0.01851	-34.7	-0.48661
157.1	0.1077	157.1	0.37791	157.1	2.1605	-34.6	-0.01631	-34.6	-0.48671
157.2	0.1145	157.2	0.37788	157.2	2.1666	-34.5	-0.01751	-34.5	-0.48861
157.3	0.1215	157.3	0.37785	157.3	2.1711	-34.4	-0.01781	-34.4	-0.48821
157.4	0.1238	157.4	0.37782	157.4	2.1751	-34.3	-0.01741	-34.3	-0.48441
157.5	0.1252	157.5	0.37779	157.5	2.1793	-34.2	-0.01641	-34.2	-0.48041
157.6	0.1189	157.6	0.37776	157.6	2.1884	-34.1	-0.01901	-34.1	-0.47491
157.7	0.1128	157.7	0.37772	157.7	2.1936	-34	-0.02001	-34	-0.47161
157.8	0.1043	157.8	0.37769	157.8	2.2011	-33.9	-0.02371	-33.9	-0.46711
157.9	0.1039	157.9	0.37766	157.9	2.2055	-33.8	-0.02321	-33.8	-0.46621
158	0.1045	158	0.37763	158	2.2111	-33.7	-0.02611	-33.7	-0.46411
158.1	0.1063	158.1	0.3776	158.1	2.2101	-33.6	-0.02621	-33.6	-0.46261
158.2	0.104	158.2	0.37757	158.2	2.2119	-33.5	-0.02751	-33.5	-0.45891
158.3	0.1086	158.3	0.37754	158.3	2.2078	-33.4	-0.02631	-33.4	-0.45401
158.4	0.108	158.4	0.37751	158.4	2.2069	-33.3	-0.02841	-33.3	-0.44951
158.5	0.1081	158.5	0.37748	158.5	2.2099	-33.2	-0.02991	-33.2	-0.45241
158.6	0.1088	158.6	0.37745	158.6	2.2079	-33.1	-0.02851	-33.1	-0.45111
158.7	0.1081	158.7	0.37742	158.7	2.199	-33	-0.02911	-33	-0.44891
158.8	0.1168	158.8	0.37739	158.8	2.1923	-32.9	-0.03091	-32.9	-0.44861
158.9	0.1167	158.9	0.37736	158.9	2.1837	-32.8	-0.03331	-32.8	-0.44411
[truncated: 18,300 more rows]

## Sheet: SI Figure 1
Size-exclusion chromatograms
HiSiaQM, β-DDM		Mb3		VHHQM3		VVHQM4		MSP1D1-H5
elution volume [ml]	absorption280nm [mAU]	elution volume [ml]	absorption280nm [mAU]	elution volume [ml]	absorption280nm [mAU]	elution volume [ml]	absorption280nm [mAU]	elution volume [ml]	absorption280nm [mAU]
0	-1.87427	-0.00724	8.1e-05	-0.00724	0	-0.00724	0.05585	-0.00724	-0.23663
0.001	-1.90645	-0.00391	0.21233	-0.00391	1.07322	-0.00391	3.38526	-0.00391	-3.59986
0.002	-1.9385	-0.000582	0.22417	-0.000574	1.12742	-0.000576	3.50862	-0.00058	-3.50217
0.003	-1.97039	0.00275	0.22679	0.00276	1.12448	0.00275	3.5252	0.00275	-3.65975
0.004	-2.00229	0.00608	0.23223	0.00609	1.12227	0.00609	3.53695	0.00608	-3.99808
0.005	-2.0323	0.00941	0.23583	0.00942	1.12022	0.00941	3.5455	0.00941	-4.29975
0.005	-2.05912	0.01274	0.23665	0.01275	1.11819	0.01275	3.55425	0.01274	-4.5647
0.006	-2.08489	0.01607	0.23024	0.01608	1.11618	0.01608	3.56424	0.01607	-4.73015
0.007	-2.11173	0.0194	0.21462	0.01941	1.11476	0.01941	3.57576	0.0194	-4.73153
0.008	-2.14037	0.02273	0.19799	0.02274	1.11399	0.02274	3.58849	0.02273	-4.73226
0.009	-2.16922	0.02606	0.17901	0.02607	1.11368	0.02607	3.60101	0.02606	-4.73238
0.01	-2.19818	0.02939	0.15941	0.0294	1.11289	0.0294	3.61632	0.02939	-4.73181
0.01	-2.22705	0.03272	0.14054	0.03273	1.11189	0.03273	3.62883	0.03272	-4.73072
0.011	-2.2555	0.03605	0.12131	0.03606	1.11124	0.03606	3.79563	0.03605	-4.72973
0.012	-2.28207	0.03938	0.10206	0.03939	1.11078	0.03939	4.13627	0.03938	-4.72953
0.013	-2.30725	0.04271	0.08607	0.04272	1.10895	0.04272	4.49592	0.04271	-4.72906
0.014	-2.33223	0.04604	0.07005	0.04605	1.10668	0.04605	4.74227	0.04604	-4.72858
0.015	-2.35723	0.04937	0.05316	0.04938	1.10496	0.04938	4.95545	0.04937	-4.7288
0.015	-2.3823	0.0527	0.03686	0.05271	1.10339	0.05271	5.19098	0.0527	-4.7304
0.016	-2.40726	0.05603	0.02201	0.05604	1.10189	0.05604	5.44577	0.05603	-4.73295
0.017	-2.43231	0.05936	0.00747	0.05937	1.10079	0.05937	5.73213	0.05936	-4.73564
0.018	-2.46034	0.06269	-0.00647	0.0627	1.09929	0.0627	6.18806	0.06269	-4.73799
0.019	-2.49732	0.06602	-0.01832	0.06603	1.09766	0.06603	6.6914	0.06602	-4.73922
0.02	-2.5323	0.06936	-0.02941	0.06936	1.10276	0.06936	7.00885	0.06935	-4.74088
0.02	-2.56724	0.07269	-0.03873	0.07269	1.11097	0.07269	7.23741	0.07268	-4.74377
0.021	-2.60234	0.07601	-0.04558	0.07603	1.1317	0.07602	7.42439	0.07601	-4.74775
0.022	-2.63706	0.07934	-0.04722	0.07936	1.17179	0.07935	7.55071	0.07934	-4.75184
0.023	-2.67211	0.08268	-0.04644	0.08269	1.21754	0.08268	7.66024	0.08267	-4.75566
0.024	-2.70715	0.08601	-0.04926	0.08602	1.26534	0.08602	7.75406	0.086	-4.76067
0.025	-2.74034	0.08934	-0.05501	0.08935	1.3139	0.08935	7.84485	0.08933	-4.76549
0.025	-2.76336	0.09267	-0.0603	0.09268	1.36494	0.09268	7.94333	0.09266	-4.77032
0.026	-2.77133	0.096	-0.06396	0.09601	1.41759	0.09601	8.04834	0.09599	-4.77562
0.027	-2.77833	0.09933	-0.06367	0.09934	1.47352	0.09934	8.15885	0.09932	-4.7832
0.028	-2.78534	0.10266	-0.05363	0.10267	1.53446	0.10267	8.28781	0.10265	-4.79352
0.029	-2.79231	0.10599	-0.042	0.106	1.59627	0.106	8.42128	0.10598	-4.76827
0.03	-2.79935	0.10932	-0.02756	0.10933	1.62476	0.10933	8.55827	0.10931	-4.62522
0.03	-2.80634	0.11265	-0.01042	0.11266	1.64095	0.11266	8.69461	0.11264	-4.46623
0.031	-2.81335	0.11598	0.00777	0.11599	1.65618	0.11599	8.82287	0.11597	-4.28337
0.032	-2.81545	0.11931	0.02675	0.11932	1.67037	0.11932	8.78394	0.1193	-4.0813
0.033	-2.80009	0.12264	0.04692	0.12265	1.6844	0.12265	8.56415	0.12263	-3.87973
0.034	-2.78102	0.12597	0.06422	0.12598	1.70043	0.12598	8.30149	0.12596	-3.68223
0.035	-2.7619	0.1293	0.08286	0.12931	1.71738	0.12931	8.145	0.12929	-3.47284
0.035	-2.74293	0.13263	0.10282	0.13264	1.79098	0.13264	8.01316	0.13262	-3.21898
0.036	-2.72397	0.13596	0.12225	0.13597	1.90429	0.13597	7.85191	0.13595	-2.95749
0.037	-2.70496	0.13929	0.14021	0.1393	1.9923	0.1393	7.66786	0.13928	-2.73103
0.038	-2.68584	0.14262	0.15801	0.14264	2.01966	0.14263	7.44916	0.14261	-2.54246
0.039	-2.66711	0.14595	0.17536	0.14597	2.03003	0.14596	7.06483	0.14594	-2.37486
0.039	-2.64945	0.14928	0.19066	0.1493	2.04282	0.14929	6.62325	0.14927	-2.27958
0.04	-2.63182	0.15261	0.20555	0.15263	2.04992	0.15262	6.36018	0.1526	-2.18763
0.041	-2.61383	0.15594	0.21892	0.15596	2.05485	0.15596	6.18881	0.15593	-2.11213
0.042	-2.59594	0.15927	0.23073	0.15929	2.04823	0.15929	6.05616	0.15926	-2.05126
0.043	-2.57797	0.1626	0.23865	0.16262	2.02422	0.16262	5.97998	0.16259	-1.9942
0.044	-2.56009	0.16593	0.24311	0.16595	2.00077	0.16595	5.916	0.16592	-1.95189
0.044	-2.54216	0.16926	0.24859	0.16928	1.97723	0.16928	5.8669	0.16925	-1.9071
0.045	-2.52421	0.17259	0.25678	0.17261	1.96815	0.17261	5.81936	0.17258	-1.85335
0.046	-2.50701	0.17592	0.26471	0.17594	1.96246	0.17594	5.76152	0.17591	-1.79451
0.047	-2.49204	0.17925	0.27119	0.17927	1.97392	0.17927	5.69305	0.17924	-1.72834
0.048	-2.47724	0.18259	0.27691	0.1826	1.9987	0.1826	5.61333	0.18256	-1.64997
0.049	-2.46249	0.18592	0.28237	0.18593	2.02744	0.18593	5.51326	0.18589	-1.56182
0.049	-2.44773	0.18925	0.28685	0.18926	2.0725	0.18926	5.40409	0.18922	-1.4781
0.05	-2.43287	0.19258	0.29066	0.19259	2.15585	0.19259	5.28913	0.19255	-1.50878
0.051	-2.41802	0.19591	0.2927	0.19592	2.26039	0.19592	5.16797	0.19588	-1.53488
0.052	-2.40327	0.19924	0.29331	0.19925	2.37069	0.19925	5.05129	0.19921	-1.56565
0.053	-2.38886	0.20257	0.29286	0.20258	2.4874	0.20258	4.94638	0.20254	-1.60741
0.054	-2.37632	0.2059	0.2903	0.20591	2.61005	0.20591	4.84444	0.20587	-1.62878
0.054	-2.36495	0.20923	0.28881	0.20924	2.73438	0.20924	4.7612	0.2092	-1.64338
0.055	-2.35345	0.21256	0.28694	0.21257	2.87217	0.21257	4.68546	0.21253	-1.65793
0.056	-2.34198	0.21589	0.28726	0.2159	2.95865	0.2159	4.62027	0.21586	-1.71194
0.057	-2.33054	0.21922	0.28951	0.21924	3.01142	0.21923	4.56706	0.21919	-1.75901
0.058	-2.31905	0.22255	0.29405	0.22257	3.09299	0.22256	4.52494	0.22252	-1.75758
0.059	-2.3078	0.22588	0.30031	0.2259	3.23633	0.22589	4.48845	0.22585	-1.70689
0.059	-2.2969	0.22921	0.30724	0.22923	3.39783	0.22923	4.4703	0.22918	-1.60924
0.06	-2.28617	0.23254	0.31762	0.23256	3.5551	0.23256	4.46112	0.23251	-1.43156
0.061	-2.27874	0.23587	0.3293	0.23589	3.71319	0.23589	4.46759	0.23584	-1.22812
0.062	-2.27137	0.2392	0.34678	0.23922	3.87089	0.23922	4.49072	0.23917	-1.00003
0.063	-2.26399	0.24253	0.37029	0.24255	4.02566	0.24255	4.52627	0.2425	-0.73929
0.064	-2.25664	0.24586	0.40457	0.24588	4.17741	0.24588	4.60162	0.24583	-0.45833
0.064	-2.24926	0.24919	0.45996	0.24921	4.32358	0.24921	4.69667	0.24916	-0.15362
0.065	-2.24187	0.25252	0.52334	0.25254	4.46834	0.25254	4.87603	0.25249	0.17468
0.066	-2.23449	0.25585	0.6152	0.25587	4.59869	0.25587	5.10628	0.25582	0.50131
0.067	-2.22737	0.25918	0.72028	0.2592	4.73628	0.2592	5.37764	0.25915	0.84885
0.068	-2.22206	0.26251	0.86356	0.26253	4.86235	0.26253	5.69649	0.26248	1.20058
0.069	-2.21812	0.26584	1.04117	0.26586	4.98193	0.26586	6.03944	0.26581	1.57277
0.069	-2.21447	0.26917	1.23056	0.26919	5.10241	0.26919	6.44693	0.26914	1.96651
0.07	-2.21082	0.2725	1.45479	0.27252	5.21035	0.27252	6.87925	0.27247	2.34718
0.071	-2.20717	0.27583	1.68816	0.27585	5.32763	0.27585	7.42358	0.2758	2.76843
0.072	-2.20352	0.27916	1.95879	0.27918	5.44296	0.27918	8.05161	0.27913	3.18112
0.073	-2.19985	0.28249	2.25176	0.28251	5.56301	0.28251	8.73311	0.28246	3.61287
0.074	-2.19624	0.28582	2.57242	0.28584	5.68161	0.28584	9.51833	0.28579	4.05554
0.074	-2.19317	0.28915	2.9256	0.28917	5.8203	0.28917	10.3399	0.28912	4.49679
0.075	-2.19189	0.29248	3.27851	0.2925	5.99149	0.2925	11.191	0.29245	4.96249
0.076	-2.18961	0.29581	3.63469	0.29584	6.16117	0.29583	12.0421	0.29578	5.42296
0.077	-2.18733	0.29914	3.98582	0.29917	6.33433	0.29916	12.9094	0.29911	1900-01-05 21:42:46
0.078	-2.18505	0.30247	4.3238	0.3025	6.50554	0.30249	13.7891	0.30244	6.37502
0.079	-2.18277	0.30581	4.65904	0.30583	6.69319	0.30583	14.6671	0.30577	6.84908
0.079	-2.1805	0.30914	4.99871	0.30916	6.89305	0.30916	15.5627	0.3091	7.32676
0.08	-2.17822	0.31247	5.35104	0.31249	7.11843	0.31249	16.4496	0.31243	7.78378
0.081	-2.17607	0.3158	5.70007	0.31582	7.38922	0.31582	17.3732	0.31576	8.25423
0.082	-2.17487	0.31913	6.05143	0.31915	7.67432	0.31915	18.3075	0.31909	8.69945
0.083	-2.17439	0.32246	6.39966	0.32248	8.01857	0.32248	19.2283	0.32242	9.12552
0.084	-2.17422	0.32579	6.75043	0.32581	8.39302	0.32581	20.1385	0.32575	9.52962
0.084	-2.17404	0.32912	7.10201	0.32914	8.77354	0.32914	21.0079	0.32908	9.90357
0.085	-2.17387	0.33245	7.43325	0.33247	9.16086	0.33247	21.8556	0.33241	10.2645
0.086	-2.17369	0.33578	7.76639	0.3358	9.55102	0.3358	22.6204	0.33574	1900-01-10 14:19:58
0.087	-2.17352	0.33911	8.07189	0.33913	9.95003	0.33913	23.3357	0.33907	10.9153
0.088	-2.17334	0.34244	8.36255	0.34246	10.3398	0.34246	24.0142	0.3424	11.2067
0.089	-2.17312	0.34577	8.61342	0.34579	10.7461	0.34579	24.6528	0.34573	11.4845
0.089	-2.17289	0.3491	8.82489	0.34912	11.1606	0.34912	25.2703	0.34906	11.7309
0.09	-2.1732	0.35243	9.0104	0.35245	11.5739	0.35245	25.8391	0.35239	11.9395
0.091	-2.17351	0.35576	9.15866	0.35578	11.9955	0.35578	26.4116	0.35572	12.1246
0.092	-2.17382	0.35909	9.30086	0.35911	12.4061	0.35911	26.8901	0.35905	12.2511
0.093	-2.17414	0.36242	9.40502	0.36244	12.8045	0.36244	27.3232	0.36238	12.3515
0.094	-2.17445	0.36575	9.48395	0.36577	13.192	0.36577	27.7337	0.36571	12.4173
0.094	-2.17476	0.36908	9.52611	0.36911	13.5673	0.3691	28.0879	0.36904	12.484
0.095	-2.17513	0.37241	9.53441	0.37244	13.913	0.37243	28.4767	0.37237	12.5467
0.096	-2.17585	0.37574	9.54417	0.37577	14.2188	0.37576	28.8632	0.3757	12.6018
0.097	-2.1768	0.37907	9.55062	0.3791	14.5047	0.3791	29.2838	0.37903	12.7135
0.098	-2.17785	0.3824	9.55954	0.38243	14.7786	0.38243	29.7144	0.38236	12.8106
0.099	-2.17888	0.38573	9.57832	0.38576	15.0331	0.38576	30.1436	0.38569	12.9831
0.099	-2.17992	0.38906	9.60066	0.38909	15.2595	0.38909	30.5804	0.38902	13.165
0.1	-2.18096	0.39239	9.60555	0.39242	15.4752	0.39242	30.9995	0.39235	13.3009
0.101	-2.182	0.39572	9.59299	0.39575	15.669	0.39575	31.3836	0.39568	13.3852
0.102	-2.18303	0.39905	9.56989	0.39908	15.8261	0.39908	31.711	0.39901	13.446
0.103	-2.18404	0.40238	9.53426	0.40241	15.9867	0.40241	31.9871	0.40234	13.4802
0.104	-2.18488	0.40571	9.4917	0.40574	16.0975	0.40574	32.2492	0.40567	13.5216
0.104	-2.18539	0.40904	9.42489	0.40907	16.2093	0.40907	32.5029	0.409	13.564
0.105	-2.1859	0.41237	9.34437	0.4124	16.3324	0.4124	32.7431	0.41233	13.6145
0.106	-2.18641	0.4157	9.24853	0.41573	16.4629	0.41573	32.984	0.41566	13.6818
0.107	-2.18692	0.41904	9.1366	0.41906	16.6095	0.41906	33.2097	0.41899	13.7646
0.108	-2.18743	0.42237	9.01597	0.42239	16.7508	0.42239	33.4271	0.42232	13.8532
0.109	-2.18794	0.4257	8.88694	0.42572	16.8847	0.42572	33.6381	0.42565	13.923
0.109	-2.1884	0.42903	8.7565	0.42905	16.9963	0.42905	33.8405	0.42898	13.9904
0.11	-2.18846	0.43236	8.61515	0.43238	17.0883	0.43238	34.0278	0.43231	14.0499
0.111	-2.18775	0.43569	8.48573	0.43571	17.1695	0.43571	34.1922	0.43564	14.099
0.112	-2.18676	0.43902	8.3464	0.43904	17.2352	0.43904	34.3251	0.43897	14.156
0.113	-2.18582	0.44235	8.20017	0.44237	17.2927	0.44237	34.4297	0.4423	14.1999
0.114	-2.18485	0.44568	8.04811	0.44571	17.3543	0.4457	34.4886	0.44563	14.2589
0.114	-2.18385	0.44901	7.88799	0.44904	17.3978	0.44903	34.5088	0.44896	14.306
0.115	-2.18286	0.45234	7.7364	0.45237	17.439	0.45237	34.4751	0.45229	14.322
0.116	-2.18187	0.45567	7.57799	0.4557	17.4786	0.4557	34.3654	0.45562	14.3229
0.117	-2.18107	0.459	7.41551	0.45903	17.5103	0.45903	34.2159	0.45895	14.3025
0.118	-2.18124	0.46233	7.24516	0.46236	17.5445	0.46236	34.0162	0.46228	14.2181
0.119	-2.17948	0.46566	7.06478	0.46569	17.5602	0.46569	33.7829	0.46561	14.1261
0.119	-2.17771	0.46899	6.87976	0.46902	17.5809	0.46902	33.5326	0.46894	13.9589
0.12	-2.17595	0.47232	6.69107	0.47235	17.605	0.47235	33.2623	0.47227	13.765
0.121	-2.17419	0.47565	6.51305	0.47568	17.6204	0.47568	32.9768	0.4756	13.602
0.122	-2.17242	0.47898	6.33347	0.47901	17.626	0.47901	32.713	0.47893	13.4804
0.123	-2.17067	0.48231	6.16214	0.48234	17.6136	0.48234	32.4458	0.48226	13.3538
0.124	-2.16889	0.48564	5.99606	0.48567	17.5779	0.48567	32.1916	0.48559	13.253
0.124	-2.16669	0.48897	5.83043	0.489	17.5192	0.489	31.9458	0.48892	13.1391
0.125	-2.16289	0.4923	5.67728	0.49233	17.4191	0.49233	31.701	0.49224	13.0172
0.126	-2.15827	0.49563	5.51782	0.49566	17.2952	0.49566	31.4654	0.49557	12.8841
0.127	-2.15364	0.49896	5.37093	0.49899	17.1484	0.49899	31.2236	0.4989	12.7123
0.128	-2.14902	0.50229	5.227	0.50232	16.9806	0.50232	30.9945	0.50223	12.5252
0.129	-2.14441	0.50562	5.09022	0.50565	16.7922	0.50565	30.7627	0.50557	12.3266
0.129	-2.13978	0.50895	4.96108	0.50898	16.5976	0.50898	30.5329	0.50889	12.1419
0.13	-2.13518	0.51228	4.83174	0.51231	16.3997	0.51231	30.3008	0.51223	11.9489
0.131	-2.13051	0.51561	4.71853	0.51564	16.2006	0.51564	30.0623	0.51555	11.7431
0.132	-2.12505	0.51894	4.59971	0.51897	15.999	0.51897	29.8342	0.51889	11.5517
0.133	-2.11807	0.52228	4.49019	0.52231	15.7912	0.5223	29.5968	0.52221	1900-01-11 08:04:16
0.134	-2.11103	0.5256	4.38478	0.52563	15.5838	0.52563	29.3669	0.52554	11.1341
0.134	-2.10407	0.52894	4.28323	0.52897	15.3704	0.52897	29.1349	0.52887	10.9251
0.135	-2.09705	0.53227	4.19212	0.5323	15.1721	0.53229	28.8991	0.5322	10.7107
0.136	-2.09013	0.5356	4.10056	0.53563	14.9784	0.53563	28.6676	0.53553	10.5059
0.137	-2.08313	0.53893	4.01475	0.53896	14.7851	0.53896	28.4312	0.53886	10.2788
0.138	-2.07616	0.54226	3.92683	0.54229	14.5996	0.54229	28.2037	0.54219	10.0551
0.139	-2.06895	0.54559	3.84613	0.54562	14.4123	0.54562	27.9732	0.54552	9.81845
0.139	-2.06095	0.54892	3.76714	0.54895	14.2424	0.54895	27.7432	0.54885	1900-01-09 13:35:54
0.14	-2.0525	0.55225	3.68813	0.55228	14.0752	0.55228	27.515	0.55218	9.31028
0.141	-2.04402	0.55558	3.61517	0.55561	13.9094	0.55561	27.2788	0.55551	9.03666
0.142	-2.03555	0.55891	3.54286	0.55894	13.7438	0.55894	27.0491	0.55884	8.76205
0.143	-2.02704	0.56224	3.47546	0.56227	13.575	0.56227	26.8188	0.56217	1900-01-08 11:29:02
0.143	-2.01858	0.56557	3.40685	0.5656	13.4139	0.5656	26.5949	0.5655	8.20023
0.144	-2.01006	0.5689	3.342	0.56893	13.2529	0.56893	26.3714	0.56883	7.92143
0.145	-2.0017	0.57223	3.27803	0.57226	13.103	0.57226	26.1405	0.57216	7.65784
0.146	-1.99358	0.57556	3.21499	0.57559	12.962	0.57559	25.9134	0.57549	7.40345
0.147	-1.98431	0.57889	3.16088	0.57892	12.8244	0.57892	25.6811	0.57882	7.16099
0.148	-1.97507	0.58222	3.10631	0.58225	12.6926	0.58225	25.4552	0.58215	6.95086
0.148	-1.96585	0.58555	3.05504	0.58558	12.5575	0.58558	25.2284	0.58548	6.73569
0.149	-1.95664	0.58888	3.00243	0.58891	12.4327	0.58891	25.0048	0.58881	6.52886
0.15	-1.94743	0.59221	2.95149	0.59224	12.3072	0.59224	24.7828	0.59214	6.32434
0.151	-1.9382	0.59554	2.90411	0.59557	12.1808	0.59557	24.555	0.59547	6.12351
0.152	-1.92897	0.59887	2.85711	0.59891	12.0546	0.5989	24.3348	0.5988	5.94125
0.153	-1.92026	0.6022	2.81591	0.60223	11.9269	0.60223	24.1049	0.60213	5.75407
0.153	-1.91154	0.60553	2.77321	0.60557	11.8051	0.60557	23.8827	0.60546	5.59118
0.154	-1.90244	0.60886	2.7328	0.6089	11.6827	0.60889	23.6628	0.60879	5.43178
0.155	-1.89344	0.61219	2.69404	0.61223	11.5637	0.61223	23.4465	0.61212	5.28186
0.156	-1.88435	0.61552	2.65473	0.61556	11.4426	0.61556	23.24	0.61545	5.145
0.157	-1.87528	0.61885	2.61678	0.61889	11.3226	0.61889	23.0302	0.61878	5.00132
0.158	-1.86624	0.62218	2.57757	0.62222	11.2057	0.62222	22.8256	0.62211	4.88096
0.158	-1.85716	0.62551	2.54127	0.62555	11.0867	0.62555	22.6144	0.62544	4.75911
0.159	-1.8482	0.62884	2.50464	0.62888	10.9724	0.62888	22.4054	0.62877	4.64287
0.16	-1.84091	0.63218	2.47104	0.63221	10.8591	0.63221	22.2	0.6321	4.53107
0.161	-1.83283	0.6355	2.44083	0.63554	10.7521	0.63554	21.9908	0.63543	4.41259
0.162	-1.82473	0.63884	2.41092	0.63887	10.6443	0.63887	21.7886	0.63876	4.30974
0.163	-1.81663	0.64217	2.38115	0.6422	10.5337	0.6422	21.5826	0.64209	4.19696
0.163	-1.80851	0.6455	2.34964	0.64553	10.426	0.64553	21.3801	0.64542	4.09665
0.164	-1.80038	0.64883	2.31993	0.64886	10.3168	0.64886	21.1769	0.64875	4.0021
0.165	-1.79229	0.65216	2.29198	0.65219	10.2109	0.65219	20.9763	0.65208	3.90795
0.166	-1.78442	0.65549	2.26596	0.65552	10.1049	0.65552	20.7834	0.65541	3.81528
0.167	-1.77794	0.65882	2.24319	0.65885	10.0002	0.65885	20.5884	0.65874	3.72012
0.168	-1.77177	0.66215	2.21769	0.66218	9.8947	0.66218	20.3997	0.66207	3.62386
0.168	-1.76537	0.66548	2.19303	0.66551	9.78632	0.66551	20.2095	0.6654	3.51817
0.169	-1.75895	0.66881	2.16729	0.66884	9.68102	0.66884	20.0246	0.66873	3.41901
0.17	-1.75257	0.67214	2.14302	0.67217	9.57671	0.67217	19.8375	0.67206	3.32384
0.171	-1.74615	0.67547	2.12066	0.67551	9.47916	0.6755	19.6475	0.67539	3.23103
0.172	-1.73977	0.6788	2.09726	0.67883	9.38426	0.67883	19.464	0.67872	3.14981
0.173	-1.73337	0.68213	2.07458	0.68217	9.29141	0.68217	19.2788	0.68205	3.06863
0.173	-1.72713	0.68546	2.05176	0.6855	9.2015	0.6855	19.104	0.68538	2.99531
0.174	-1.72233	0.68879	2.03072	0.68883	9.11089	0.68883	18.9287	0.68871	2.92554
0.175	-1.71708	0.69212	2.00929	0.69216	9.0235	0.69216	18.7549	0.69204	2.85656
0.176	-1.71179	0.69545	1.98734	0.69549	8.93594	0.69549	18.5829	0.69537	2.78979
0.177	-1.70651	0.69878	1.96764	0.69882	8.8521	0.69882	18.4107	0.6987	2.727
0.178	-1.70124	0.70211	1.95038	0.70215	8.7714	0.70215	18.2421	0.70203	2.67499
0.178	-1.69595	0.70544	1.93532	0.70548	8.69315	0.70548	18.0689	0.70536	2.62369
0.179	-1.69068	0.70877	1.9181	0.70881	8.61813	0.70881	17.9034	0.70869	2.57775
0.18	-1.6854	0.7121	1.90192	0.71214	8.54151	0.71214	17.7355	0.71202	2.53299
0.181	-1.68082	0.71543	1.88716	0.71547	8.46589	0.71547	17.5688	0.71535	2.49312
0.182	-1.67638	0.71876	1.87221	0.7188	8.38658	0.7188	17.4065	0.71868	1900-01-02 11:07:26
0.183	-1.67164	0.72209	1.85687	0.72213	8.31067	0.72213	17.2474	0.72201	2.44028
0.183	-1.66689	0.72542	1.84101	0.72546	8.24012	0.72546	17.0953	0.72534	2.42822
0.184	-1.66216	0.72875	1.82728	0.72879	8.17092	0.72879	16.939	0.72867	2.41359
0.185	-1.65739	0.73208	1.81203	0.73212	8.10442	0.73212	16.7853	0.732	2.39844
0.186	-1.65266	0.73541	1.7962	0.73545	8.03751	0.73545	16.6308	0.73533	2.38112
0.187	-1.64793	0.73874	1.78002	0.73878	7.97205	0.73878	16.4773	0.73866	2.36074
0.188	-1.6433	0.74208	1.764	0.74211	7.90418	0.74211	16.3295	0.74199	2.34284
0.188	-1.63987	0.7454	1.75067	0.74544	7.83918	0.74544	16.1804	0.74532	1900-01-02 07:43:58
0.189	-1.63716	0.74874	1.73632	0.74877	7.77882	0.74877	16.0357	0.74865	2.31118
0.19	-1.6345	0.75206	1.72333	0.75211	7.71966	0.75211	15.8878	0.75198	2.29553
0.191	-1.63184	0.7554	1.70973	0.75543	7.66159	0.75543	15.7415	0.75531	2.27691
0.192	-1.62917	0.75873	1.69572	0.75877	7.60174	0.75877	15.5989	0.75864	2.25884
0.193	-1.6265	0.76206	1.68285	0.7621	7.54323	0.7621	15.4562	0.76197	2.23966
0.193	-1.62384	0.76539	1.67081	0.76543	7.48389	0.76543	15.3177	0.7653	2.22107
0.194	-1.62117	0.76872	1.65905	0.76876	7.42615	0.76876	15.1764	0.76863	2.20255
0.195	-1.61888	0.77205	1.646	0.77209	7.36887	0.77209	15.04	0.77196	2.18283
0.196	-1.61656	0.77538	1.63429	0.77542	7.30954	0.77542	14.9054	0.77529	2.15913
0.197	-1.61406	0.77871	1.62349	0.77875	7.25226	0.77875	14.7708	0.77862	2.12504
0.198	-1.6116	0.78204	1.61205	0.78208	7.19649	0.78208	14.6384	0.78195	2.089
0.198	-1.60914	0.78537	1.59814	0.78541	7.14203	0.78541	14.5069	0.78528	2.05765
0.199	-1.60667	0.7887	1.58411	0.78874	7.08642	0.78874	14.3814	0.78861	2.02599
0.2	-1.60421	0.79203	1.57319	0.79207	7.03085	0.79207	14.2527	0.79194	1.99755
0.201	-1.60175	0.79536	1.56164	0.7954	6.97713	0.7954	14.128	0.79527	1.97259
0.202	-1.5995	0.79869	1.55004	0.79873	6.92345	0.79873	14.0061	0.7986	1900-01-01 22:47:34
0.203	-1.59762	0.80202	1.53917	0.80206	6.8735	0.80206	13.8851	0.80193	1.92982
0.203	-1.59156	0.80535	1.52953	0.80539	6.8238	0.80539	13.7665	0.80526	1.90419
0.204	-1.58532	0.80868	1.52043	0.80872	6.77493	0.80872	13.6453	0.80859	1.86763
0.205	-1.57906	0.81201	1.50868	0.81205	6.727	0.81205	13.5296	0.81192	1.83122
0.206	-1.57282	0.81534	1.49881	0.81538	6.67854	0.81538	13.4133	0.81525	1.79665
0.207	-1.56656	0.81867	1.48821	0.81871	6.63202	0.81871	13.2987	0.81858	1.76535
0.208	-1.56029	0.822	1.47694	0.82204	6.58742	0.82204	13.1871	0.82191	1.74176
0.208	-1.55406	0.82533	1.46607	0.82537	6.54648	0.82537	13.0737	0.82524	1.72927
0.209	-1.54802	0.82866	1.45612	0.82871	6.50605	0.82871	12.9645	0.82857	1.72062
0.21	-1.53873	0.83199	1.44714	0.83204	6.46396	0.83203	12.8548	0.8319	1.70271
0.211	-1.52407	0.83532	1.43689	0.83537	6.42053	0.83537	12.749	0.83523	1.68692
0.212	-1.50911	0.83865	1.42765	0.8387	6.3734	0.8387	12.6445	0.83856	1.67074
0.213	-1.49423	0.84198	1.41783	0.84203	6.32657	0.84203	12.5396	0.84188	1.64614
0.213	-1.47929	0.84531	1.40646	0.84536	6.28239	0.84536	12.4368	0.84522	1.62244
0.214	-1.46439	0.84864	1.39454	0.84869	6.2416	0.84869	12.3331	0.84854	1.59533
0.215	-1.44947	0.85197	1.38491	0.85202	6.20248	0.85202	12.2345	0.85188	1.56803
0.216	-1.43457	0.8553	1.37671	0.85535	6.16414	0.85535	12.1358	0.8552	1.53883
0.217	-1.42029	0.85864	1.36801	0.85868	6.12869	0.85868	12.0391	0.85854	1.51249
0.218	-1.4115	0.86196	1.35905	0.86201	6.09386	0.86201	11.9442	0.86186	1900-01-01 11:55:32
0.218	-1.40359	0.8653	1.34993	0.86534	6.05848	0.86534	11.8477	0.8652	1.48387
0.219	-1.39582	0.86863	1.34032	0.86867	6.02194	0.86867	11.7529	0.86852	1.46561
0.22	-1.38834	0.87196	1.3311	0.872	5.98526	0.872	11.6568	0.87185	1900-01-01 10:26:58
0.221	-1.3806	0.87529	1.3213	0.87533	5.94959	0.87533	11.5663	0.87518	1900-01-01 09:37:43
0.222	-1.37272	0.87862	1.31241	0.87866	5.9124	0.87866	11.4764	0.87851	1.36024
0.223	-1.36485	0.88195	1.30365	0.88199	5.87523	0.88199	11.3868	0.88184	1.31392
0.223	-1.35734	0.88528	1.29407	0.88532	5.83957	0.88532	11.298	0.88517	1.26412
0.224	-1.35114	0.88861	1.28373	0.88865	5.80656	0.88865	11.2081	0.8885	1.21702
0.225	-1.3461	0.89194	1.27445	0.89198	5.77426	0.89198	11.1214	0.89183	1.18229
0.226	-1.34122	0.89527	1.26803	0.89531	5.7418	0.89531	11.0342	0.89516	1.15932
0.227	-1.33634	0.8986	1.26168	0.89864	5.71074	0.89864	10.95	0.89849	1.13873
0.228	-1.33144	0.90193	1.25626	0.90197	5.6804	0.90197	10.8673	0.90182	1.11581
0.228	-1.32658	0.90526	1.25134	0.90531	5.65008	0.90531	10.7849	0.90515	1.08722
0.229	-1.32169	0.90859	1.24532	0.90864	5.61752	0.90863	10.7056	0.90848	1.04748
0.23	-1.31665	0.91192	1.23862	0.91197	5.58462	0.91197	10.6265	0.91181	1.00379
0.231	-1.31099	0.91525	1.23176	0.9153	5.55275	0.9153	10.5496	0.91514	0.96971
0.232	-1.30855	0.91858	1.22647	0.91863	5.52116	0.91863	10.4712	0.91847	0.93474
0.233	-1.30659	0.92191	1.22174	0.92196	5.49334	0.92196	10.3957	0.9218	0.90164
0.233	-1.30464	0.92524	1.21849	0.92529	5.46507	0.92529	10.3213	0.92513	0.87897
0.234	-1.30268	0.92857	1.21634	0.92862	5.43407	0.92862	10.2464	0.92846	0.86559
0.235	-1.30072	0.9319	1.21362	0.93195	5.40189	0.93195	10.1737	0.93179	0.85576
0.236	-1.29876	0.93523	1.20867	0.93528	5.36953	0.93528	10.1006	0.93512	0.84798
0.237	-1.29681	0.93856	1.20259	0.93861	5.3385	0.93861	10.0308	0.93845	0.84303
0.238	-1.29513	0.94189	1.19719	0.94194	5.30688	0.94194	9.96061	0.94178	0.832
0.238	-1.29443	0.94522	1.19186	0.94527	5.2753	0.94527	9.89138	0.94511	0.80751
0.239	-1.29441	0.94855	1.18645	0.9486	5.24406	0.9486	9.8247	0.94844	0.77994
0.24	-1.29448	0.95188	1.18152	0.95193	5.21347	0.95193	9.7565	0.95177	0.74443
0.241	-1.29455	0.95521	1.17643	0.95526	5.18505	0.95526	9.68954	0.9551	0.7201
0.242	-1.29462	0.95854	1.17196	0.95859	5.15784	0.95859	9.62259	0.95843	0.69717
0.243	-1.29469	0.96187	1.1664	0.96192	5.13331	0.96192	9.5587	0.96176	0.67859
0.243	-1.29476	0.9652	1.16044	0.96525	5.10813	0.96525	9.49611	0.96509	0.66463
0.244	-1.29525	0.96854	1.15466	0.96858	5.08068	0.96858	9.43417	0.96842	0.65015
0.245	-1.29959	0.97186	1.14853	0.97191	5.05222	0.97191	9.37371	0.97175	0.63343
0.246	-1.30404	0.9752	1.14144	0.97524	5.02392	0.97524	9.31245	0.97508	0.60957
0.247	-1.30835	0.97853	1.13448	0.97857	4.99652	0.97857	9.25332	0.97841	0.5746
0.247	-1.31268	0.98186	1.12812	0.98191	4.96797	0.98191	9.19335	0.98174	0.53318
0.248	-1.31699	0.98519	1.12254	0.98524	4.93807	0.98524	9.13415	0.98507	0.48916
0.249	-1.3213	0.98852	1.11806	0.98857	4.90741	0.98857	9.0771	0.9884	0.44864
0.25	-1.32563	0.99185	1.11459	0.9919	4.87838	0.9919	9.02139	0.99173	0.40698
0.251	-1.32994	0.99518	1.11204	0.99523	4.85095	0.99523	8.96684	0.99506	0.36978
0.252	-1.33738	0.99851	1.10973	0.99856	4.82339	0.99856	8.91057	0.99839	0.33632
0.252	-1.35062	1.00184	1.1059	1.00189	4.79705	1.00189	8.85595	1.00172	0.30784
0.253	-1.36549	1.00517	1.10108	1.00522	4.77149	1.00522	8.80205	1.00505	0.28447
0.254	-1.38045	1.0085	1.09602	1.00855	4.74865	1.00855	8.74949	1.00838	0.26339
0.255	-1.39536	1.01183	1.09081	1.01188	4.72767	1.01188	8.69901	1.01171	0.23327
0.256	-1.41026	1.01516	1.08589	1.01521	4.70639	1.01521	8.6478	1.01504	0.19856
0.257	-1.42514	1.01849	1.08021	1.01854	4.68385	1.01854	8.59773	1.01837	0.16159
0.257	-1.44013	1.02182	1.07577	1.02187	4.65787	1.02187	8.54751	1.0217	0.12334
0.258	-1.45498	1.02515	1.07202	1.0252	4.63123	1.0252	8.49856	1.02503	0.09187
0.259	-1.46507	1.02848	1.06895	1.02853	4.60538	1.02853	8.45056	1.02836	0.07116
0.26	-1.4741	1.03181	1.06605	1.03186	4.57991	1.03186	8.40289	1.03169	0.04712
0.261	-1.48315	1.03514	1.06252	1.03519	4.55509	1.03519	8.35811	1.03502	0.03104
0.262	-1.49222	1.03847	1.05919	1.03852	4.53042	1.03852	8.31319	1.03835	0.01468
0.262	-1.50126	1.0418	1.05602	1.04185	4.50565	1.04185	8.26857	1.04168	-0.00258
0.263	-1.51033	1.04513	1.05409	1.04518	4.48023	1.04518	8.22449	1.04501	-0.01927
0.264	-1.51941	1.04846	1.05298	1.04851	4.45673	1.04851	8.18098	1.04834	-0.03439
0.265	-1.52841	1.05179	1.05222	1.05184	4.43447	1.05184	8.13783	1.05167	-0.04905
0.266	-1.53653	1.05512	1.0514	1.05518	4.41199	1.05518	8.09419	1.055	-0.08159
0.267	-1.5434	1.05845	1.04808	1.05851	4.38975	1.05851	8.0517	1.05833	-0.10874
0.267	-1.55008	1.06178	1.04467	1.06184	4.36762	1.06184	8.00902	1.06166	-0.13449
0.268	-1.55671	1.06511	1.04193	1.06517	4.34714	1.06517	7.96816	1.06499	-0.15704
0.269	-1.56339	1.06844	1.03882	1.0685	4.32633	1.0685	7.92823	1.06832	-0.17629
0.27	-1.57005	1.07177	1.03462	1.07183	4.30474	1.07183	7.88773	1.07165	-0.1987
0.271	-1.57671	1.0751	1.02988	1.07516	4.28259	1.07516	7.84757	1.07498	-0.22017
0.272	-1.58334	1.07844	1.02427	1.07849	4.2601	1.07849	7.80665	1.07831	-0.24212
0.272	-1.58995	1.08177	1.01927	1.08182	4.23854	1.08182	7.76755	1.08164	-0.26797
0.273	-1.59321	1.08509	1.0158	1.08515	4.21706	1.08515	7.72848	1.08497	-0.29705
0.274	-1.59534	1.08843	1.01277	1.08848	4.19564	1.08848	7.68938	1.0883	-0.33082
0.275	-1.59737	1.09176	1.00969	1.09181	4.1735	1.09181	7.65142	1.09163	-0.36887
0.276	-1.59941	1.09509	1.00671	1.09514	4.15064	1.09514	7.61357	1.09496	-0.41429
0.277	-1.60146	1.09842	1.00351	1.09847	4.12803	1.09847	7.57784	1.09829	-0.4556
0.277	-1.6035	1.10175	1.00107	1.1018	4.10685	1.1018	7.54211	1.10162	-0.49482
0.278	-1.60554	1.10508	0.99716	1.10513	4.08915	1.10513	7.50652	1.10495	-0.53255
0.279	-1.60758	1.10841	0.99269	1.10846	4.07213	1.10846	7.47186	1.10828	-0.56936
0.28	-1.6089	1.11174	0.9876	1.11179	4.05407	1.11179	7.43738	1.11161	-0.60247
0.281	-1.60956	1.11507	0.98251	1.11512	4.03686	1.11512	7.4038	1.11494	-0.63192
0.282	-1.61012	1.1184	0.97839	1.11845	4.02069	1.11845	7.36997	1.11827	-0.66346
0.282	-1.61068	1.12173	0.9748	1.12178	4.00473	1.12178	7.33747	1.1216	-0.69516
0.283	-1.61125	1.12506	0.97111	1.12511	3.98819	1.12511	7.3058	1.12493	-0.72833
0.284	-1.61181	1.12839	0.96727	1.12844	3.97211	1.12844	7.27446	1.12826	-0.76468
0.285	-1.61238	1.13172	0.96323	1.13178	3.95611	1.13178	7.24251	1.13159	-0.80197
0.286	-1.61294	1.13505	0.95903	1.13511	3.94029	1.13511	7.20957	1.13492	-0.84493
0.287	-1.61351	1.13838	0.95524	1.13844	3.92462	1.13844	7.17814	1.13825	-0.87074
0.287	-1.61457	1.14171	0.9539	1.14177	3.90834	1.14177	7.14792	1.14158	-0.89459
0.288	-1.61622	1.14504	0.95212	1.1451	3.89232	1.1451	7.11928	1.14491	-0.91832
0.289	-1.618	1.14837	0.94963	1.14843	3.87576	1.14843	7.09043	1.14824	-0.94121
0.29	-1.61978	1.1517	0.9472	1.15176	3.85982	1.15176	7.0619	1.15157	-0.96167
0.291	-1.62156	1.15503	0.94519	1.15509	3.84514	1.15509	7.03449	1.1549	-0.97865
0.292	-1.62335	1.15836	0.94329	1.15842	3.83137	1.15842	7.00733	1.15823	-1.00261
0.292	-1.62514	1.16169	0.94036	1.16175	3.81846	1.16175	6.98154	1.16156	-1.02723
0.293	-1.62692	1.16502	0.93685	1.16508	3.80496	1.16508	6.95474	1.16489	-1.05756
0.294	-1.62812	1.16835	0.93212	1.16841	3.79126	1.16841	6.92805	1.16822	-1.09209
0.295	-1.62886	1.17168	0.92764	1.17174	3.77682	1.17174	6.90315	1.17155	-1.12376
0.296	-1.62964	1.17501	0.92371	1.17507	3.76233	1.17507	6.87883	1.17488	-1.15357
0.297	-1.63046	1.17834	0.92017	1.1784	3.74839	1.1784	6.85462	1.1782	-1.17609
0.297	-1.63128	1.18167	0.91676	1.18173	3.73391	1.18173	6.82882	1.18154	-1.20109
0.298	-1.6321	1.185	0.91299	1.18506	3.71921	1.18506	6.80311	1.18487	-1.22825
0.299	-1.63291	1.18833	0.91081	1.18839	3.70413	1.18839	6.77824	1.18819	-1.25669
0.3	-1.63373	1.19167	0.90944	1.19172	3.68993	1.19172	6.75384	1.19152	-1.28534
0.301	-1.63455	1.195	0.90836	1.19505	3.67673	1.19505	6.7299	1.19486	-1.31673
0.302	-1.63453	1.19833	0.90714	1.19838	3.66265	1.19838	6.7061	1.19819	-1.35629
0.302	-1.63325	1.20166	0.90547	1.20171	3.64747	1.20172	6.68372	1.20152	-1.39421
0.303	-1.63166	1.20499	0.90298	1.20504	3.63195	1.20504	6.6625	1.20484	-1.4354
0.304	-1.63008	1.20832	0.89942	1.20838	3.61719	1.20838	6.64196	1.20818	-1.47722
0.305	-1.62849	1.21165	0.89604	1.21171	3.60109	1.21171	6.62013	1900-01-01 05:04:33	-1.51595
0.306	-1.6269	1.21498	0.89404	1.21504	3.58338	1.21504	6.59822	1.21483	-1.55181
0.307	-1.62532	1.21831	0.89221	1.21837	3.56621	1.21837	6.57865	1.21816	-1.58272
0.307	-1.62373	1.22164	0.88941	1.2217	3.55039	1.2217	6.55961	1.22149	-1.61261
0.308	-1.62218	1.22497	0.88555	1.22503	3.5361	1.22503	6.54023	1.22482	-1.64271
0.309	-1.62165	1.2283	0.88213	1.22836	3.52215	1.22836	6.51954	1.22815	-1.67423
0.31	-1.62155	1.23163	0.87911	1.23169	3.50892	1.23169	6.49908	1.23148	-1.70736
0.311	-1.62148	1.23496	0.87588	1.23502	3.49596	1.23502	6.47935	1.23481	-1.74221
0.312	-1.62141	1.23829	0.87206	1.23835	3.48209	1.23835	6.45913	1.23814	-1.77536
0.312	-1.62134	1.24162	0.86849	1.24168	3.46778	1.24168	6.43899	1.24147	-1.80215
0.313	-1.62127	1.24495	0.86617	1.24501	3.45328	1.24501	6.41914	1900-01-01 05:52:30	-1.8341
0.314	-1.62121	1.24828	0.86454	1.24834	3.43946	1.24834	6.4013	1.24813	-1.86249
0.315	-1.6212	1.25161	0.86413	1.25167	3.42557	1.25167	6.38419	1.25146	-1.88281
0.316	-1.62148	1.25494	0.86269	1.255	3.41159	1.255	6.36614	1.25479	-1.89962
0.317	-1.6207	1.25827	0.86085	1.25833	3.39832	1.25833	6.3478	1.25812	-1.91766
0.317	-1.61955	1.2616	0.85881	1.26166	3.38535	1.26166	6.32957	1.26145	-1.93912
0.318	-1.61839	1.26493	0.85697	1.26499	3.37298	1.26499	6.31257	1.26478	-1.95813
0.319	-1.61723	1.26826	0.85558	1.26832	3.36039	1.26832	6.29573	1.26811	-1.98188
0.32	-1.61608	1.27159	0.85452	1.27165	3.34786	1.27165	6.27837	1.27144	-2.00961
0.321	-1.61492	1.27492	0.85267	1.27498	3.33652	1.27498	6.26085	1.27477	-2.03888
0.322	-1.61377	1.27825	0.84938	1.27831	3.32612	1.27832	6.24348	1900-01-01 06:40:27	-2.07238
0.322	-1.61258	1.28158	0.84621	1.28164	3.31607	1.28164	6.2262	1.28143	-2.09838
0.323	-1.60986	1.28491	0.84374	1.28498	3.30448	1.28498	6.20813	1.28476	-2.12389
0.324	-1.60518	1.28824	0.84186	1.28831	3.29154	1.28831	6.18994	1.28809	-2.14558
0.325	-1.60002	1.29157	0.84113	1.29164	3.2786	1.29164	6.17219	1.29142	-2.16516
0.326	-1.59489	1.2949	0.84057	1.29497	3.26746	1.29497	6.15651	1.29475	-2.1868
0.327	-1.58993	1.29823	0.83859	1.2983	3.25841	1.2983	6.14138	1.29808	-2.21102
0.327	-1.58495	1.30157	0.83418	1.30163	3.24916	1.30163	6.1249	1.30141	-2.2385
0.328	-1.57984	1.3049	0.83063	1.30496	3.2392	1.30496	6.10867	1.30474	-2.26698
0.329	-1.57466	1.30823	0.82901	1.30829	3.22873	1.30829	6.09311	1.30807	-2.29855
0.33	-1.56911	1.31156	0.82795	1.31162	3.21834	1.31162	6.07893	1900-01-01 07:28:24	-2.33127
0.331	-1.55919	1.31489	0.82636	1.31495	3.20774	1.31495	6.06501	1.31473	-2.36296
0.332	-1.54718	1.31822	0.82421	1.31828	3.19685	1.31828	6.05099	1.31806	-2.39338
0.332	-1.53522	1.32155	0.82246	1.32161	3.18644	1.32161	6.0374	1.32139	-2.42478
0.333	-1.52324	1.32488	0.81993	1.32494	3.17601	1.32494	6.0235	1.32472	-2.45823
0.334	-1.51124	1.32821	0.817	1.32827	3.16569	1.32827	6.00932	1.32805	-2.4858
0.335	-1.4993	1.33154	0.81326	1.3316	3.15597	1.3316	5.99439	1.33138	-2.51081
0.336	-1.48727	1.33487	0.80935	1.33493	3.14737	1.33493	5.97997	1.33471	-2.53686
0.337	-1.475	1.3382	0.80662	1.33826	3.13972	1.33826	5.96594	1.33804	-2.56596
0.337	-1.45994	1.34153	0.80433	1.34159	3.13202	1.34159	5.95182	1.34137	-2.59971
0.338	-1.44179	1.34486	0.80197	1.34492	3.12414	1.34492	5.93777	1900-01-01 08:16:22	-2.63001
0.339	-1.42289	1.34819	0.79957	1.34825	3.11503	1.34825	5.92301	1.34803	-2.66151
0.34	-1.40396	1.35152	0.79706	1.35158	3.10536	1.35159	5.90867	1.35136	-2.68808
0.341	-1.38502	1.35485	0.79419	1.35492	3.09589	1.35492	5.89462	1.35469	-2.71211
0.342	-1.36604	1.35818	0.79113	1.35824	3.08557	1.35825	5.88059	1.35802	-2.73778
0.342	-1.34704	1.36151	0.78946	1.36158	3.07402	1.36158	5.86668	1.36135	-2.75963
0.343	-1.32847	1.36484	0.78831	1.36491	3.06107	1.36491	5.85314	1.36468	-2.7797
0.344	-1.31101	1.36817	0.78678	1.36824	3.04887	1.36824	5.84054	1.36801	-2.79939
0.345	-1.28861	1.3715	0.78433	1.37157	3.03749	1.37157	5.82817	1.37134	-2.82023
0.346	-1.2637	1.37483	0.78079	1.3749	3.02539	1.3749	5.81555	1.37467	-2.84151
0.347	-1.23885	1.37816	0.77713	1.37823	3.01361	1.37823	5.80164	1.378	-2.86381
0.347	-1.21404	1.38149	0.77412	1.38156	3.00231	1.38156	5.78777	1.38133	-2.89324
0.348	-1.18919	1.38482	0.77323	1.38489	2.99131	1.38489	5.77505	1.38466	-2.9204
0.349	-1.16424	1.38815	0.77219	1.38822	2.98026	1.38822	5.76167	1.38799	-2.94661
0.35	-1.13944	1.39148	0.77024	1.39155	2.96918	1.39155	5.74758	1.39132	-2.96954
0.351	-1.11381	1.39481	0.76692	1.39488	2.95776	1.39488	5.73281	1.39465	-2.99119
0.352	-1.08583	1.39814	0.76252	1.39821	2.94633	1.39821	5.71823	1.39798	-3.01394
0.352	-1.05291	1.40147	0.75864	1.40154	2.93553	1.40154	5.70494	1.40131	-3.03913
0.353	-1.01848	1.4048	0.7569	1.40487	2.92487	1.40487	5.69293	1.40464	-3.06742
0.354	-0.984	1.40813	0.75618	1.4082	2.91477	1.4082	5.68132	1.40797	-3.09419
0.355	-0.94956	1.41146	0.75454	1.41153	2.90542	1.41153	5.66961	1900-01-01 09:52:16	-3.11997
0.356	-0.91521	1.4148	0.75252	1.41486	2.89609	1.41486	5.65822	1.41463	-3.14594
0.356	-0.88091	1.41813	0.75051	1.41819	2.88628	1.41819	5.64593	1.41796	-3.17365
0.357	-0.84671	1.42145	0.74823	1.42152	2.87647	1.42152	5.63294	1.42129	-3.20285
0.358	-0.81365	1.42479	0.74558	1.42485	2.86663	1.42485	5.62031	1.42462	-3.228
0.359	-0.77673	1.42812	0.74371	1.42818	2.85642	1.42819	5.60818	1.42795	-3.25402
0.36	-0.73779	1.43145	0.7419	1.43152	2.84706	1.43152	5.59744	1.43128	-3.2791
0.361	-0.69878	1.43478	0.73982	1.43484	2.83736	1.43485	5.58765	1.43461	-3.30572
0.361	-0.65966	1.43811	0.73761	1.43818	2.82634	1.43818	5.57848	1.43794	-3.33206
0.362	-0.62056	1.44144	0.73511	1.44151	2.81572	1.44151	5.57009	1.44127	-3.3553
0.363	-0.58128	1.44477	0.73124	1.44484	2.8055	1.44484	5.5623	1900-01-01 10:40:13	-3.37773
0.364	-0.54238	1.4481	0.72688	1.44817	2.79633	1.44817	5.55404	1.44793	-3.40131
0.365	-0.50484	1.45143	0.72318	1.4515	2.78764	1.4515	5.54449	1.45126	-3.42358
0.366	-0.46779	1.45476	0.72031	1.45483	2.7794	1.45483	5.53438	1.45459	-3.44489
0.366	-0.42887	1.45809	0.71826	1.45816	2.77159	1.45816	5.52404	1.45792	-3.46804
0.367	-0.38943	1.46142	0.71586	1.46149	2.76315	1.46149	5.5146	1.46125	-3.49079
0.368	-0.34978	1.46475	0.71281	1.46482	2.75423	1.46482	5.5061	1.46458	-3.50629
0.369	-0.31045	1.46808	0.71085	1.46815	2.74487	1.46815	5.49757	1.46791	-3.51989
0.37	-0.27089	1.47141	0.70919	1.47148	2.73555	1.47148	5.48955	1.47124	-3.53402
0.371	-0.23146	1.47474	0.70749	1.47481	2.72661	1.47481	5.48149	1.47457	-3.55502
0.371	-0.19203	1.47807	0.70648	1.47814	2.7183	1.47814	5.47363	1900-01-01 11:28:10	-3.57595
0.372	-0.15759	1.4814	0.70628	1.48147	2.70912	1.48147	5.46589	1.48123	-3.59649
0.373	-0.12086	1.48473	0.70507	1.4848	2.69809	1.4848	5.45682	1.48456	-3.61701
0.374	-0.08279	1.48806	0.70173	1.48813	2.68696	1.48813	5.44685	1.48789	-3.63545
0.375	-0.04449	1.49139	0.69727	1.49146	2.6758	1.49146	5.43698	1.49122	-3.65494
0.376	-0.00623	1.49472	0.69373	1.49479	2.66435	1.49479	5.4275	1.49455	-3.67467
0.376	0.032	1.49805	0.69122	1.49812	2.65265	1.49812	5.41778	1.49788	-3.69728
0.377	0.07014	1.50138	0.68946	1.50145	2.64105	1.50146	5.40876	1.50121	-3.7198
0.378	0.10837	1.50471	0.68788	1.50478	2.62885	1.50479	5.40105	1.50454	-3.74078
0.379	0.14346	1.50804	0.68585	1.50812	2.61549	1.50812	5.39338	1.50787	-3.76225
0.38	0.17544	1.51137	0.68297	1.51145	2.60237	1.51145	5.3861	1900-01-01 12:16:07	-3.78254
0.381	0.20662	1.5147	0.67902	1.51478	2.59036	1.51478	5.37914	1.51453	-3.80446
0.381	0.23892	1.51803	0.67502	1.51811	2.58053	1.51811	5.37194	1.51786	-3.82503
0.382	0.27337	1.52136	0.67119	1.52144	2.57133	1.52144	5.36378	1.52119	-3.84588
0.383	0.30889	1.52469	0.66786	1.52477	2.56067	1.52477	5.35468	1.52452	-3.8686
0.384	0.34431	1.52803	0.66595	1.5281	2.5503	1.5281	5.34537	1.52785	-3.89191
0.385	0.3798	1.53136	0.66491	1.53143	2.54074	1.53143	5.33694	1.53118	-3.91437
0.386	0.41531	1.53469	0.66312	1.53476	2.53196	1.53476	5.32957	1.53451	-3.93788
0.386	0.44645	1.53802	0.66088	1.53809	2.52388	1.53809	5.32196	1.53783	-3.96276
0.387	0.47575	1.54135	0.65865	1.54142	2.51666	1.54142	5.31395	1.54116	-3.98547
0.388	0.50643	1.54468	0.65675	1.54475	2.50963	1.54475	5.30499	1900-01-01 13:04:04	-4.00665
0.389	0.53723	1.54801	0.65497	1.54808	2.50247	1.54808	5.29531	1.54783	-4.0271
0.39	0.56794	1.55134	0.65211	1.55141	2.4951	1.55141	5.28669	1.55116	-4.04824
0.391	0.59868	1.55467	0.64886	1.55474	2.4861	1.55474	5.27909	1.55448	-4.0705
0.391	0.62943	1.558	0.64571	1.55807	2.47559	1.55807	5.27176	1.55781	-4.08657
0.392	0.66019	1.56133	0.64274	1.5614	2.46476	1.5614	5.26408	1.56114	-4.10345
0.393	0.68955	1.56466	0.64024	1.56473	2.45514	1.56473	5.25637	1.56447	-4.12274
0.394	0.71491	1.56799	0.63873	1.56806	2.44756	1.56806	5.24895	1900-01-01 13:37:37	-4.14199
0.395	0.73922	1.57132	0.63638	1.57139	2.44039	1.57139	5.24119	1.57113	-4.16039
0.396	0.76423	1.57465	0.63492	1.57472	2.43329	1.57472	5.23306	1.57446	-4.17726
0.396	0.78919	1.57798	0.6327	1.57805	2.4263	1.57806	5.22447	1.57779	-4.19405
0.397	0.8142	1.58131	0.62966	1.58138	2.41948	1.58139	5.21647	1.58112	-4.20829
0.398	0.83919	1.58464	0.62602	1.58472	2.41224	1.58472	5.2089	1.58445	-4.22182
0.399	0.86418	1.58797	0.62233	1.58805	2.40508	1.58805	5.2011	1.58778	-4.23625
0.4	0.8892	1.5913	0.61906	1.59138	2.39903	1.59138	5.19316	1.59111	-4.25042
0.401	0.91063	1.59463	0.61689	1.59471	2.39264	1.59471	5.18468	1.59444	-4.26962
0.401	0.93005	1.59796	0.61586	1.59804	2.38504	1.59804	5.17583	1.59777	-4.2889
0.402	0.94995	1.60129	0.61475	1.60137	2.37631	1.60137	5.1671	1900-01-01 14:25:35	-4.30833
0.403	0.96998	1.60462	0.61332	1.6047	2.36794	1.6047	5.1591	1.60443	-4.3276
0.404	0.99008	1.60795	0.61179	1.60803	2.36059	1.60803	5.15128	1.60776	-4.34586
0.405	1.01013	1.61128	0.60974	1.61136	2.35232	1.61136	5.14283	1.61109	-4.36507
0.406	1.03024	1.61461	0.60691	1.61469	2.34331	1.61469	5.13403	1.61442	-4.38561
0.406	1.05035	1.61794	0.60388	1.61802	2.33438	1.61802	5.12525	1.61775	-4.40619
0.407	1.0693	1.62127	0.60102	1.62135	2.32542	1.62135	5.11673	1.62108	-4.42547
0.408	1.08612	1.6246	0.59817	1.62468	2.31493	1.62468	5.10768	1.62441	-4.44449
0.409	1.10315	1.62793	0.59478	1.62801	2.30294	1.62801	5.09902	1.62774	-4.46492
0.41	1.12072	1.63126	0.59128	1.63134	2.29098	1.63134	5.09151	1.63107	-4.48646
0.411	1.13831	1.63459	0.58782	1.63467	2.27972	1.63467	5.08358	1900-01-01 15:13:32	-4.51049
0.411	1.15587	1.63793	0.58472	1.638	2.27022	1.638	5.07531	1.63773	-4.53411
0.412	1.1734	1.64126	0.58188	1.64133	2.2621	1.64133	5.06845	1.64106	-4.55763
0.413	1.19097	1.64459	0.57931	1.64466	2.25417	1.64466	5.06312	1.64439	-4.57994
0.414	1.2086	1.64792	0.57662	1.64799	2.24625	1.64799	5.0576	1.64772	-4.59831
0.415	1.22326	1.65125	0.57221	1.65132	2.2379	1.65132	5.05149	1.65105	-4.61451
0.416	1.23659	1.65458	0.56849	1.65465	2.22932	1.65466	5.04508	1.65438	-4.63061
0.416	1.25048	1.65791	0.56577	1.65798	2.22019	1.65799	5.03761	1.65771	-4.64793
0.417	1.26457	1.66124	0.56429	1.66132	2.21025	1.66132	5.0303	1.66104	-4.66587
0.418	1.27867	1.66457	0.56326	1.66465	2.2003	1.66465	5.02306	1.66437	-4.68529
0.419	1.29281	1.6679	0.56245	1.66798	2.19102	1.66798	5.01592	1900-01-01 16:01:29	-4.7085
0.42	1.30692	1.67123	0.56167	1.67131	2.18246	1.67131	5.0094	1.67103	-4.73159
0.421	1.32108	1.67456	0.5605	1.67464	2.17423	1.67464	5.00369	1.67436	-4.75132
0.421	1.3342	1.67789	0.55825	1.67797	2.16678	1.67797	4.99848	1.67769	-4.76501
0.422	1.34539	1.68122	0.55579	1.6813	2.1586	1.6813	4.99335	1.68102	-4.77744
0.423	1.3571	1.68455	0.55372	1.68463	2.14904	1.68463	4.98819	1.68435	-4.78972
0.424	1.36942	1.68788	0.55143	1.68796	2.14011	1.68796	4.98134	1.68768	-4.80143
0.425	1.38178	1.69121	0.54836	1.69129	2.13143	1.69129	4.97246	1.69101	-4.81345
0.426	1.39412	1.69454	0.54567	1.69462	2.12352	1.69462	4.96453	1.69434	-4.82433
0.426	1.40646	1.69787	0.5423	1.69795	2.11577	1.69795	4.95805	1.69767	-4.83622
0.427	1.4188	1.7012	0.5389	1.70128	2.10754	1.70128	4.95271	1.701	-4.84882
0.428	1.43111	1.70453	0.53557	1.70461	2.09867	1.70461	4.94736	1.70433	-4.86306
0.429	1.44153	1.70786	0.53239	1.70794	2.09042	1.70794	4.94244	1.70766	-4.8785
0.43	1.4516	1.71119	0.52976	1.71127	2.08373	1.71127	4.93815	1.71099	-4.89316
0.431	1.46296	1.71452	0.52747	1.7146	2.07671	1.7146	4.93361	1.71432	-4.91067
0.431	1.4747	1.71785	0.52516	1.71793	2.06898	1.71793	4.92894	1.71765	-4.9265
0.432	1.48644	1.72118	0.52175	1.72126	2.06155	1.72126	4.92434	1.72098	-4.94141
0.433	1.49786	1.72451	0.51752	1.72459	2.05472	1.72459	4.91928	1.72431	-4.95575
0.434	1.50848	1.72784	0.51296	1.72792	2.04753	1.72792	4.91277	1.72764	-4.96971
0.435	1.51905	1.73117	0.50894	1.73125	2.03898	1.73126	4.90552	1.73097	-4.98433
0.436	1.52992	1.7345	0.50677	1.73459	2.02963	1.73459	4.89878	1900-01-01 17:37:23	-5.00056
0.436	1.54014	1.73783	0.50377	1.73792	2.02039	1.73792	4.89297	1.73763	-5.01803
0.437	1.54963	1.74116	0.49959	1.74125	2.01144	1.74125	4.88889	1.74096	-5.03486
0.438	1.55933	1.74449	0.49586	1.74458	2.00322	1.74458	4.88539	1.74429	-5.05129
0.439	1.56904	1.74782	0.49279	1.74791	1.99502	1.74791	4.88196	1.74762	-5.06696
0.44	1.57874	1.75116	0.48935	1.75124	1.98678	1.75124	4.87872	1.75095	-5.07862
0.441	1.58846	1.75448	0.48422	1.75457	1.97903	1.75457	4.87512	1.75428	-5.08864
0.441	1.59818	1.75781	0.47924	1.7579	1.97187	1.7579	4.87082	1.75761	-5.10155
0.442	1.6079	1.76115	0.47513	1.76123	1.96414	1.76123	4.86576	1.76094	-5.11597
0.443	1.61707	1.76448	0.47153	1.76456	1.9566	1.76456	4.85984	1.76427	-5.13009
0.444	1.62556	1.76781	0.4679	1.76789	1.95062	1.76789	4.85393	1900-01-01 18:25:20	-5.14378
0.445	1.63421	1.77114	0.46459	1.77122	1.94412	1.77122	4.84992	1.77093	-5.1588
0.446	1.64307	1.77447	0.4621	1.77455	1.9374	1.77455	4.84859	1.77426	-5.17317
0.446	1.65193	1.7778	0.4597	1.77788	1.93095	1.77788	4.84681	1.77759	-5.18872
0.447	1.66079	1.78113	0.45799	1.78121	1.92481	1.78121	4.84376	1.78092	-5.20366
0.448	1.66967	1.78446	0.45676	1.78454	1.91863	1.78454	4.8391	1.78425	-5.21883
0.449	1.67856	1.78779	0.45579	1.78787	1.91256	1.78787	4.83361	1.78758	-5.23347
0.45	1.68734	1.79112	0.45439	1.7912	1.90668	1.7912	4.82934	1.79091	-5.24658
0.451	1.69526	1.79445	0.45188	1.79453	1.90032	1.79453	4.82687	1.79424	-5.25903
0.451	1.70314	1.79778	0.44893	1.79786	1.89383	1.79786	4.82544	1.79757	-5.26842
0.452	1.71184	1.80111	0.44656	1.80119	1.88771	1.80119	4.82353	1900-01-01 19:13:17	-5.27752
0.453	1.7206	1.80444	0.44528	1.80452	1.88075	1.80452	4.8204	1.80423	-5.28706
0.454	1.72939	1.80777	0.44388	1.80785	1.87262	1.80786	4.81579	1.80756	-5.29823
0.455	1.73822	1.8111	0.44183	1.81119	1.86357	1.81119	4.81044	1.81089	-5.31142
0.456	1.74704	1.81443	0.43935	1.81452	1.85549	1.81452	4.80581	1.81422	-5.32483
0.456	1.75584	1.81776	0.43726	1.81785	1.84851	1.81785	4.8003	1.81755	-5.33906
0.457	1.76413	1.82109	0.43624	1.82118	1.84136	1.82118	4.79331	1.82088	-5.35263
0.458	1.77175	1.82442	0.43538	1.82451	1.83468	1.82451	4.78702	1.82421	-5.36706
0.459	1.77935	1.82775	0.43364	1.82784	1.82841	1.82784	4.7822	1.82754	-5.38172
0.46	1.78711	1.83108	0.43111	1.83117	1.82148	1.83117	4.77726	1.83087	-5.39565
0.46	1.79487	1.83441	0.42882	1.8345	1.81323	1.8345	4.77186	1900-01-01 20:01:14	-5.40925
0.461	1.80262	1.83774	0.42821	1.83783	1.80394	1.83783	4.76664	1.83753	-5.42351
0.462	1.81035	1.84107	0.42927	1.84116	1.79379	1.84116	4.76253	1.84086	-5.43942
0.463	1.81806	1.8444	0.42974	1.84449	1.78391	1.84449	4.75982	1.84419	-5.45535
0.464	1.8258	1.84773	0.42875	1.84782	1.77601	1.84782	4.75651	1.84752	-5.47041
0.465	1.83253	1.85106	0.42714	1.85115	1.76995	1.85115	4.7511	1.85085	-5.48458
0.465	1.83886	1.85439	0.42556	1.85448	1.76442	1.85448	4.74549	1.85418	-5.49745
0.466	1.84577	1.85772	0.42368	1.85781	1.75896	1.85781	4.73994	1.85751	-5.51098
0.467	1.85285	1.86105	0.42179	1.86114	1.75309	1.86114	4.73465	1.86084	-5.52354
0.468	1.85995	1.86439	0.41988	1.86447	1.74634	1.86447	4.7302	1.86417	-5.53605
0.469	1.86704	1.86772	0.41766	1.8678	1.73888	1.8678	4.72727	1.86749	-5.5481
0.47	1.87414	1.87105	0.4146	1.87113	1.73131	1.87113	4.72513	1.87083	-5.55915
0.47	1.88123	1.87438	0.41161	1.87446	1.72336	1.87447	4.72138	1.87416	-5.56978
0.471	1.88778	1.87771	0.41009	1.87779	1.71591	1.87779	4.71561	1.87749	-5.58061
0.472	1.89315	1.88104	0.40951	1.88112	1.70951	1.88112	4.70884	1.88082	-5.59362
0.473	1.89811	1.88437	0.40843	1.88445	1.7039	1.88446	4.70257	1.88415	-5.60696
0.474	1.90321	1.8877	0.40612	1.88779	1.69796	1.88779	4.69703	1.88748	-5.61994
0.475	1.90832	1.89103	0.40433	1.89112	1.69092	1.89112	4.69225	1900-01-01 21:22:45	-5.63148
0.475	1.91345	1.89436	0.40413	1.89445	1.68469	1.89445	4.6886	1.89413	-5.64155
0.476	1.91859	1.89769	0.40438	1.89778	1.67888	1.89778	4.68518	1.89747	-5.6521
0.477	1.9237	1.90102	0.4037	1.90111	1.67308	1.90111	4.68326	1.90079	-5.66208
0.478	1.92882	1.90435	0.40186	1.90444	1.6674	1.90444	4.68293	1.90412	-5.6719
0.479	1.93376	1.90768	0.40009	1.90777	1.66112	1.90777	4.68191	1.90745	-5.68038
0.48	1.93864	1.91101	0.39899	1.9111	1.65445	1.9111	4.67891	1.91078	-5.6899
0.48	1.9436	1.91434	0.398	1.91443	1.64854	1.91443	4.67546	1.91411	-5.70075
0.481	1.94858	1.91767	0.39603	1.91776	1.64397	1.91776	4.67271	1.91744	-5.71224
0.482	1.95354	1.921	0.39292	1.92109	1.63994	1.92109	4.67028	1.92077	-5.72432
0.483	1.95848	1.92433	0.38835	1.92442	1.63625	1.92442	4.66676	1900-01-01 22:10:42	-5.73515
0.484	1.96347	1.92766	0.38501	1.92775	1.63284	1.92775	4.66172	1.92743	-5.74519
0.485	1.96844	1.93099	0.38291	1.93108	1.62845	1.93108	4.65735	1.93076	-5.75557
0.485	1.9732	1.93432	0.38095	1.93441	1.62203	1.93441	4.65466	1.93409	-5.76719
0.486	1.97758	1.93765	0.37886	1.93774	1.61419	1.93774	4.6511	1.93742	-5.77979
0.487	1.98194	1.94098	0.37697	1.94107	1.60546	1.94107	4.64781	1.94075	-5.7917
0.488	1.98644	1.94431	0.37493	1.9444	1.5974	1.9444	4.64543	1.94408	-5.80249
0.489	1.99114	1.94764	0.37285	1.94773	1.59071	1.94773	4.64293	1.94741	-5.81245
0.49	1.99613	1.95097	0.37054	1.95106	1.58529	1.95107	4.63944	1.95074	-5.82308
0.49	2.00115	1.9543	0.36867	1.95439	1.5811	1.95439	4.63621	1.95407	-5.83469
0.491	2.00619	1.95763	0.36719	1.95772	1.57756	1.95773	4.63355	1900-01-01 22:58:39	-5.8471
0.492	2.01123	1.96096	0.36543	1.96105	1.5729	1.96106	4.62993	1.96073	-5.86074
0.493	2.01571	1.96429	0.36291	1.96439	1.56662	1.96439	4.62618	1.96406	-5.87251
0.494	2.01925	1.96762	0.36037	1.96772	1.56062	1.96772	4.62306	1.96739	-5.8827
0.495	2.02295	1.97095	0.35894	1.97105	1.55692	1.97105	4.62043	1.97072	-5.89271
0.495	2.02669	1.97429	0.35668	1.97438	1.55423	1.97438	4.6177	1.97405	-5.90295
0.496	2.03043	1.97762	0.35298	1.97771	1.55011	1.97771	4.61515	1.97738	-5.91282
0.497	2.03417	1.98095	0.34858	1.98104	1.54535	1.98104	4.61311	1.98071	-5.92163
0.498	2.03792	1.98428	0.34443	1.98437	1.54032	1.98437	4.61085	1.98404	-5.92986
0.499	2.04166	1.98761	0.34143	1.9877	1.53494	1.9877	4.60809	1.98737	-5.93778
0.5	2.04531	1.99094	0.33979	1.99103	1.53037	1.99103	4.60476	1900-01-01 23:46:36	-5.94585
0.5	2.04877	1.99427	0.33777	1.99436	1.52664	1.99436	4.60147	1.99403	-5.9522
0.501	2.05216	1.9976	0.33488	1.99769	1.52278	1.99769	4.59918	1.99736	-5.95749
0.502	2.05565	2.00093	0.33253	2.00102	1.51895	2.00102	4.59725	2.00069	-5.96312
0.503	2.05914	2.00426	0.33135	2.00435	1.51513	2.00435	4.59484	2.00402	-5.96859
0.504	2.06264	2.00759	0.33042	2.00768	1.51019	2.00768	4.5924	2.00735	-5.97562
0.505	2.06613	2.01092	0.32805	2.01101	1.50364	2.01101	4.59028	2.01068	-5.98365
0.505	2.06963	2.01425	0.32558	2.01434	1.49725	2.01434	4.58763	2.01401	-5.99152
0.506	2.07313	2.01758	0.32365	2.01767	1.49138	2.01767	4.58417	2.01734	-5.99803
0.507	2.07628	2.02091	0.32173	2.021	1.487	2.021	4.58162	2.02067	-6.00382
0.508	2.07867	2.02424	0.31971	2.02433	1.48391	2.02434	4.5789	2.024	-6.01168
0.509	2.08071	2.02757	0.31782	2.02766	1.48045	2.02766	4.57522	2.02733	-6.02112
0.51	2.08274	2.0309	0.31584	2.03099	1.47569	2.03099	4.57137	2.03066	-6.03108
0.51	2.08477	2.03423	0.31407	2.03432	1.46922	2.03433	4.56793	2.03399	-6.04023
0.511	2.08679	2.03756	0.31298	2.03766	1.4613	2.03766	4.56402	2.03732	-6.04814
0.512	2.08881	2.04089	0.31209	2.04099	1.45368	2.04099	4.5597	2.04065	-6.05471
0.513	2.09084	2.04422	0.31084	2.04432	1.44768	2.04432	4.55681	2.04398	-6.06001
0.514	2.09281	2.04755	0.30896	2.04765	1.44244	2.04765	4.55461	2.04731	-6.06642
0.515	2.09472	2.05088	0.30689	2.05098	1.43534	2.05098	4.55204	2.05064	-6.0742
0.515	2.09682	2.05421	0.30513	2.05431	1.42655	2.05431	4.54932	2.05397	-6.08289
0.516	2.09913	2.05754	0.30449	2.05764	1.41793	2.05764	4.54673	2.0573	-6.09199
0.517	2.10143	2.06087	0.30419	2.06097	1.41081	2.06097	4.54324	2.06063	-6.10103
0.518	2.10373	2.0642	0.30392	2.0643	1.40462	2.0643	4.53852	2.06396	-6.11006
0.519	2.10604	2.06753	0.30383	2.06763	1.39892	2.06763	4.53426	2.06729	-6.11939
0.52	2.10837	2.07086	0.30374	2.07096	1.39385	2.07096	4.53094	2.07062	-6.12869
0.52	2.11068	2.07419	0.30253	2.07429	1.38856	2.07429	4.52823	2.07395	-6.13786
0.521	2.11291	2.07752	0.29992	2.07762	1.38237	2.07762	4.52628	2.07728	-6.14736
0.522	2.11518	2.08085	0.29761	2.08095	1.37593	2.08095	4.5244	2.08061	-6.15693
0.523	2.11768	2.08418	0.29621	2.08428	1.36916	2.08428	4.52166	2.08394	-6.1658
0.524	2.12019	2.08751	0.29586	2.08761	1.36222	2.08761	4.5184	2.08727	-6.17472
0.525	2.12271	2.09084	0.29562	2.09094	1.35586	2.09094	4.51547	2.0906	-6.18209
0.525	2.12522	2.09417	0.29306	2.09427	1.35084	2.09427	4.51363	2.09393	-6.18872
0.526	2.12774	2.09751	0.28979	2.0976	1.34537	2.0976	4.51341	2.09726	-6.19569
0.527	2.13026	2.10084	0.28762	2.10093	1.33918	2.10093	4.51348	2.10059	-6.20394
0.528	2.1327	2.10417	0.28668	2.10426	1.33265	2.10426	4.51189	2.10392	-6.21352
0.529	2.13467	2.1075	0.28577	2.10759	1.32541	2.1076	4.50993	2.10725	-6.2212
0.53	2.13614	2.11083	0.28383	2.11092	1.31812	2.11093	4.50734	2.11058	-6.22598
0.53	2.13754	2.11416	0.28178	2.11426	1.31144	2.11426	4.50415	2.11391	-6.22973
0.531	2.13892	2.11749	0.2795	2.11759	1.30633	2.11759	4.50105	2.11724	-6.23481
0.532	2.14031	2.12082	0.27657	2.12092	1.30199	2.12092	4.49886	2.12057	-6.24151
0.533	2.1417	2.12415	0.27361	2.12425	1.29805	2.12425	4.49707	2.1239	-6.24909
0.534	2.14309	2.12748	0.27138	2.12758	1.29372	2.12758	4.49385	2.12723	-6.25651
0.535	2.14448	2.13081	0.26988	2.13091	1.28963	2.13091	4.49058	2.13056	-6.26234
0.535	2.14571	2.13414	0.26925	2.13424	1.28654	2.13424	4.48851	2.13389	-6.26879
0.536	2.14696	2.13747	0.26855	2.13757	1.28342	2.13757	4.48684	2.13722	-6.27576
0.537	2.1485	2.1408	0.26646	2.1409	1.28065	2.1409	4.48484	2.14055	-6.28244
0.538	2.1501	2.14413	0.26343	2.14423	1.27747	2.14423	4.4835	2.14388	-6.28909
0.539	2.15171	2.14746	0.26073	2.14756	1.27275	2.14756	4.48321	2.14721	-6.29572
0.54	2.15329	2.15079	0.25878	2.15089	1.26821	2.15089	4.48168	2.15054	-6.3036
0.54	2.1548	2.15412	0.25692	2.15422	1.26423	2.15422	4.47923	2.15387	-6.3122
0.541	2.15623	2.15745	0.25511	2.15755	1.26018	2.15755	4.47686	2.1572	-6.3206
0.542	2.15768	2.16078	0.25443	2.16088	1.25548	2.16088	4.47445	2.16053	-6.32831
0.543	2.15909	2.16411	0.25435	2.16421	1.2502	2.16421	4.47189	2.16386	-6.33548
0.544	2.16006	2.16744	0.25398	2.16754	1.2451	2.16754	4.46998	2.16719	-6.343
0.545	2.16061	2.17077	0.25238	2.17087	1.2405	2.17087	4.46857	2.17052	-6.35036
0.545	2.16116	2.1741	0.24884	2.1742	1.23621	2.17421	4.46684	2.17385	-6.35738
0.546	2.16171	2.17743	0.24698	2.17753	1.2315	2.17753	4.46417	2.17718	-6.3643
0.547	2.16226	2.18076	0.24739	2.18086	1.22689	2.18087	4.46045	2.18051	-6.37141
0.548	2.16281	2.18409	0.24788	2.18419	1.22327	2.1842	4.45716	2.18384	-6.37807
0.549	2.16336	2.18742	0.24668	2.18752	1.22033	2.18753	4.45505	2.18717	-6.38314
0.55	2.16396	2.19075	0.24387	2.19086	1.21819	2.19086	4.452	1900-01-02 04:34:19	-6.38836
0.55	2.16464	2.19408	0.24181	2.19419	1.21629	2.19419	4.44961	2.19383	-6.3958
0.551	2.16507	2.19741	0.24091	2.19752	1.21399	2.19752	4.44794	2.19716	-6.4051
0.552	2.16547	2.20075	0.24051	2.20085	1.21066	2.20085	4.4462	2.20049	-6.41377
0.553	2.16586	2.20408	0.24061	2.20418	1.20613	2.20418	4.44377	2.20382	-6.42087
0.554	2.16626	2.20741	0.24081	2.20751	1.20132	2.20751	4.44128	2.20715	-6.42658
0.555	2.16666	2.21074	0.24001	2.21084	1.19751	2.21084	4.44054	2.21048	-6.43216
0.555	2.16706	2.21407	0.23788	2.21417	1.1938	2.21417	4.44058	1900-01-02 05:07:52	-6.43865
0.556	2.16735	2.2174	0.23473	2.2175	1.18977	2.2175	4.43917	2.21713	-6.44428
0.557	2.16735	2.22073	0.23275	2.22083	1.18547	2.22083	4.43662	2.22046	-6.44936
0.558	2.16749	2.22406	0.23254	2.22416	1.18062	2.22416	4.4341	1900-01-02 05:22:16	-6.4547
0.559	2.16801	2.22739	0.23295	2.22749	1.1755	2.22749	4.43166	2.22713	-6.46004
0.56	2.16853	2.23072	0.23284	2.23082	1.1718	2.23082	4.42913	2.23046	-6.46523
0.56	2.16906	2.23405	0.23198	2.23415	1.16753	2.23415	4.42755	2.23379	-6.46918
0.561	2.16958	2.23738	0.23107	2.23748	1.16279	2.23748	4.42622	2.23712	-6.47319
0.562	2.17011	2.24071	0.23013	2.24081	1.15861	2.24081	4.42469	2.24044	-6.47781
0.563	2.17063	2.24404	0.22932	2.24414	1.15548	2.24414	4.42319	2.24377	-6.48324
0.564	2.17104	2.24737	0.22839	2.24747	1.15295	2.24747	4.42184	1900-01-02 05:55:49	-6.4895
0.564	2.17119	2.2507	0.22696	2.2508	1.15002	2.25081	4.41975	2.25043	-6.49552
0.565	2.17133	2.25403	0.22539	2.25413	1.14669	2.25413	4.41684	2.25376	-6.5016
0.566	2.17147	2.25736	0.2256	2.25746	1.14341	2.25747	4.4139	2.25709	-6.50801
0.567	2.17162	2.26069	0.2268	2.26079	1.14081	2.2608	4.41069	2.26042	-6.51475
0.568	2.17176	2.26402	0.22651	2.26412	1.13837	2.26413	4.40766	2.26375	-6.52145
0.569	2.1719	2.26735	0.22462	2.26746	1.13545	2.26746	4.40495	2.26708	-6.52781
0.569	2.17204	2.27068	0.22326	2.27079	1.13253	2.27079	4.40245	2.27041	-6.53422
0.57	2.17222	2.27401	0.22357	2.27412	1.13056	2.27412	4.40151	2.27374	-6.54022
0.571	2.17241	2.27734	0.22413	2.27745	1.12816	2.27745	4.40159	2.27707	-6.54639
0.572	2.17237	2.28067	0.22381	2.28078	1.12436	2.28078	4.40119	1900-01-02 06:43:46	-6.55197
0.573	2.17211	2.284	0.22311	2.28411	1.12016	2.28411	4.39993	2.28373	-6.5561
0.574	2.17186	2.28733	0.222	2.28744	1.1166	2.28744	4.39855	2.28706	-6.55955
0.574	2.17161	2.29066	0.22107	2.29077	1.11234	2.29077	4.39716	2.29039	-6.56393
0.575	2.17135	2.29399	0.22104	2.2941	1.10763	2.2941	4.39365	2.29372	-6.56975
0.576	2.1711	2.29732	0.22225	2.29743	1.10449	2.29743	4.38949	2.29705	-6.57528
0.577	2.17084	2.30065	0.22372	2.30076	1.10183	2.30076	4.38709	2.30038	-6.58032
0.578	2.17041	2.30398	0.22381	2.30409	1.09862	2.30409	4.38571	2.30371	-6.58482
0.579	2.16955	2.30731	0.22196	2.30742	1.09548	2.30742	4.3839	2.30704	-6.58887
0.579	2.16849	2.31065	0.21992	2.31075	1.09379	2.31075	4.38141	2.31037	-6.59358
0.58	2.16742	2.31398	0.21875	2.31408	1.09337	2.31408	4.37934	1900-01-02 07:31:43	-6.59882
0.581	2.16634	2.31731	0.21828	2.31741	1.09297	2.31741	4.37717	2.31703	-6.60417
0.582	2.16526	2.32064	0.21777	2.32074	1.09138	2.32074	4.37496	2.32036	-6.60897
0.583	2.16418	2.32397	0.21616	2.32407	1.08883	2.32408	4.3727	2.32369	-6.61335
0.584	2.1631	2.3273	0.21407	2.3274	1.0859	2.32741	4.3702	2.32702	-6.61691
0.584	2.16211	2.33063	0.21191	2.33073	1.08322	2.33073	4.36721	2.33035	-6.61954
0.585	2.16142	2.33396	0.21006	2.33406	1.08055	2.33407	4.36404	2.33368	-6.62247
0.586	2.16068	2.33729	0.20859	2.33739	1.07717	2.3374	4.36182	2.33701	-6.62578
0.587	2.15948	2.34062	0.20737	2.34072	1.07397	2.34073	4.35997	2.34034	-6.62943
0.588	2.15827	2.34395	0.20579	2.34406	1.07095	2.34406	4.3587	2.34367	-6.63396
0.589	2.15707	2.34728	0.20277	2.34739	1.06816	2.34739	4.35769	2.347	-6.6388
0.589	2.15587	2.35061	0.19959	2.35072	1.06549	2.35072	4.35673	2.35033	-6.64385
0.59	2.15466	2.35394	0.1976	2.35405	1.06225	2.35405	4.35603	2.35366	-6.64885
0.591	2.15346	2.35727	0.19673	2.35738	1.05817	2.35738	4.35497	2.35699	-6.65355
0.592	2.1524	2.3606	0.19615	2.36071	1.05505	2.36071	4.35267	2.36032	-6.65754
0.593	2.15141	2.36393	0.19538	2.36404	1.05334	2.36404	4.35019	2.36365	-6.66103
0.594	2.1502	2.36726	0.19466	2.36737	1.05164	2.36737	4.3484	2.36698	-6.66481
0.594	2.149	2.37059	0.19365	2.3707	1.04916	2.3707	4.34704	2.37031	-6.66955
0.595	2.14781	2.37392	0.19195	2.37403	1.04723	2.37403	4.34586	2.37364	-6.67525
0.596	2.14653	2.37725	0.18986	2.37736	1.04537	2.37736	4.34637	2.37697	-6.68052
0.597	2.1452	2.38058	0.18783	2.38069	1.04197	2.38069	4.34652	1900-01-02 09:07:37	-6.68549
0.598	2.14387	2.38391	0.18586	2.38402	1.0382	2.38402	4.34503	2.38363	-6.69081
0.599	2.1425	2.38724	0.18275	2.38735	1.0351	2.38735	4.34255	2.38696	-6.69636
0.599	2.14073	2.39057	0.18059	2.39068	1.03235	2.39068	4.34019	2.39029	-6.70167
0.6	2.13839	2.3939	0.1797	2.39401	1.02853	2.39401	4.33885	2.39362	-6.70612
0.601	2.13566	2.39723	0.17888	2.39734	1.02358	2.39734	4.3379	2.39695	-6.70944
0.602	2.13294	2.40056	0.17733	2.40067	1.01906	2.40068	4.33708	2.40028	-6.71192
0.603	2.13021	2.40389	0.17529	2.404	1.01551	2.40401	4.33591	2.40361	-6.71465
0.604	2.12749	2.40722	0.17418	2.40733	1.01168	2.40734	4.33432	2.40694	-6.71888
0.604	2.12478	2.41055	0.17394	2.41066	1.00697	2.41067	4.33295	2.41027	-6.72418
0.605	2.12205	2.41388	0.17391	2.41399	1.00237	2.414	4.33234	1900-01-02 09:55:35	-6.7309
0.606	2.11933	2.41721	0.17402	2.41732	0.99867	2.41733	4.33188	2.41693	-6.73789
0.607	2.11655	2.42055	0.17416	2.42066	0.99585	2.42066	4.33024	2.42026	-6.74368
0.608	2.1137	2.42387	0.17401	2.42399	0.99332	2.42399	4.32786	2.42359	-6.74823
0.609	2.11075	2.4272	0.1738	2.42732	0.99073	2.42732	4.32587	2.42692	-6.75155
0.609	2.1078	2.43053	0.17489	2.43065	0.98745	2.43065	4.32475	2.43025	-6.75439
0.61	2.10486	2.43387	0.1766	2.43398	0.9832	2.43398	4.32348	2.43358	-6.757
0.611	2.10191	2.4372	0.17738	2.43731	0.97946	2.43731	4.32134	2.43691	-6.7594
0.612	2.09896	2.44053	0.17653	2.44064	0.97651	2.44064	4.31897	2.44024	-6.76196
0.613	2.09608	2.44386	0.17467	2.44397	0.97282	2.44397	4.31631	2.44357	-6.76463
0.614	2.09352	2.44719	0.17279	2.4473	0.96854	2.4473	4.31337	1900-01-02 10:43:32	-6.76722
0.614	2.09106	2.45052	0.17115	2.45063	0.96488	2.45063	4.31034	2.45023	-6.7702
0.615	2.08799	2.45385	0.16988	2.45396	0.96275	2.45396	4.30739	2.45356	-6.77482
0.616	2.08492	2.45718	0.16903	2.45729	0.96208	2.45729	4.30487	2.45689	-6.77967
0.617	2.08186	2.46051	0.16828	2.46062	0.96046	2.46062	4.30216	2.46022	-6.78337
0.618	2.07879	2.46384	0.16743	2.46395	0.95717	2.46395	4.29931	2.46355	-6.78627
0.619	2.07572	2.46717	0.16665	2.46728	0.95315	2.46728	4.29716	2.46688	-6.78899
0.619	2.07264	2.4705	0.16698	2.47061	0.95006	2.47061	4.29643	2.47021	-6.79223
0.62	2.06959	2.47383	0.16695	2.47394	0.94892	2.47395	4.29583	2.47354	-6.79594
0.621	2.06662	2.47716	0.16598	2.47727	0.94822	2.47728	4.29391	2.47687	-6.80026
0.622	2.06334	2.48049	0.16471	2.4806	0.94705	2.48061	4.29154	1900-01-02 11:31:29	-6.8056
0.623	2.05973	2.48382	0.16369	2.48393	0.94551	2.48394	4.28899	2.48353	-6.81133
0.624	2.05611	2.48715	0.16314	2.48726	0.94378	2.48727	4.28669	2.48686	-6.81627
0.624	2.05249	2.49048	0.16286	2.49059	0.94222	2.4906	4.28476	2.49019	-6.82001
0.625	2.04887	2.49381	0.16216	2.49392	0.9418	2.49393	4.28251	2.49352	-6.82408
0.626	2.04524	2.49714	0.16148	2.49726	0.9424	2.49726	4.27987	2.49685	-6.82745
0.627	2.04167	2.50047	0.16079	2.50059	0.94228	2.50059	4.27851	2.50018	-6.83005
0.628	2.03841	2.5038	0.16006	2.50392	0.94115	2.50392	4.27856	2.50351	-6.83326
0.629	2.03562	2.50713	0.15943	2.50725	0.93892	2.50725	4.27857	2.50684	-6.8371
0.629	2.03253	2.51046	0.1587	2.51058	0.93649	2.51058	4.27728	2.51017	-6.84101
0.63	2.02943	2.51379	0.15727	2.51391	0.93423	2.51391	4.27485	1900-01-02 12:19:26	-6.84467
0.631	2.02631	2.51712	0.15551	2.51724	0.93312	2.51724	4.27167	2.51683	-6.84791
0.632	2.02319	2.52045	0.15351	2.52057	0.93243	2.52057	4.2692	2.52016	-6.85099
0.633	2.02006	2.52378	0.15193	2.5239	0.93135	2.5239	4.26687	2.52349	-6.85463
0.634	2.01695	2.52711	0.15108	2.52723	0.92993	2.52723	4.26468	2.52682	-6.8588
0.634	2.01395	2.53044	0.15033	2.53056	0.92807	2.53056	4.26268	2.53015	-6.8632
0.635	2.01105	2.53377	0.14936	2.53389	0.92688	2.53389	4.2606	2.53348	-6.86742
0.636	2.00744	2.5371	0.14869	2.53722	0.9257	2.53722	4.25891	2.53681	-6.87022
0.637	2.00325	2.54044	0.14797	2.54055	0.92289	2.54055	4.25874	2.54014	-6.87231
0.638	1.99906	2.54377	0.14734	2.54388	0.91982	2.54388	4.25959	2.54347	-6.87511
0.639	1.99488	2.5471	0.14694	2.54721	0.91743	2.54722	4.25959	1900-01-02 13:07:23	-6.87897
0.639	1.99069	2.55043	0.14659	2.55054	0.91629	2.55055	4.25744	2.55013	-6.8833
0.64	1.98648	2.55376	0.14549	2.55387	0.91502	2.55388	4.25419	2.55346	-6.88709
0.641	1.98231	2.55709	0.14478	2.5572	0.91229	2.55721	4.25156	2.55679	-6.89039
0.642	1.97829	2.56042	0.14422	2.56053	0.90985	2.56054	4.25008	2.56012	-6.89312
0.643	1.97438	2.56375	0.14327	2.56386	0.90811	2.56387	4.24815	2.56344	-6.89531
0.644	1.9701	2.56708	0.14229	2.56719	0.90635	2.5672	4.24601	2.56677	-6.89771
0.644	1.96581	2.57041	0.14207	2.57052	0.90368	2.57053	4.24447	1900-01-02 13:40:56	-6.90081
0.645	1.96152	2.57374	0.14201	2.57386	0.90151	2.57386	4.24408	2.57343	-6.90421
0.646	1.95725	2.57707	0.14115	2.57719	0.89963	2.57719	4.24336	2.57677	-6.90678
0.647	1.95309	2.5804	0.13958	2.58052	0.89674	2.58052	4.24069	1900-01-02 13:55:20	-6.9085
0.648	1.94918	2.58373	0.13792	2.58385	0.89325	2.58385	4.23698	2.58343	-6.90983
0.649	1.94542	2.58706	0.13631	2.58718	0.88922	2.58718	4.23414	2.58676	-6.91114
0.649	1.94137	2.59039	0.1346	2.59051	0.88626	2.59051	4.23265	2.59008	-6.91273
0.65	1.93666	2.59372	0.13293	2.59384	0.88426	2.59384	4.23174	2.59341	-6.91482
0.651	1.93159	2.59705	0.13191	2.59717	0.88286	2.59717	4.23063	2.59674	-6.91793
0.652	1.92651	2.60038	0.13141	2.6005	0.88079	2.6005	4.23037	2.60007	-6.92183
0.653	1.92141	2.60371	0.13134	2.60383	0.87752	2.60383	4.22964	1900-01-02 14:28:53	-6.92571
0.654	1.91633	2.60704	0.13141	2.60716	0.87375	2.60716	4.22893	2.60673	-6.92887
0.654	1.91126	2.61037	0.13119	2.61049	0.87068	2.61049	4.22837	2.61006	-6.93156
0.655	1.90617	2.6137	0.13093	2.61382	0.86866	2.61382	4.22784	2.61339	-6.93418
0.656	1.9011	2.61703	0.13099	2.61715	0.86599	2.61715	4.22715	2.61672	-6.93684
0.657	1.89658	2.62036	0.13093	2.62048	0.86263	2.62048	4.22549	2.62005	-6.93987
0.658	1.89137	2.62369	0.1304	2.62381	0.85947	2.62382	4.22266	2.62338	-6.94295
0.659	1.88617	2.62702	0.12864	2.62714	0.85747	2.62715	4.22025	2.62671	-6.94585
0.659	1.88094	2.63035	0.1262	2.63047	0.85639	2.63048	4.21873	2.63004	-6.94822
0.66	1.87572	2.63368	0.12379	2.6338	0.85467	2.63381	4.21772	2.63337	-6.94998
0.661	1.87052	2.63701	0.12222	2.63713	0.85232	2.63714	4.21589	1900-01-02 15:16:50	-6.95145
0.662	1.86533	2.64034	0.12128	2.64046	0.84926	2.64047	4.21353	2.64003	-6.95296
0.663	1.86011	2.64367	0.12082	2.64379	0.84572	2.6438	4.21064	2.64336	-6.95532
0.664	1.85517	2.64701	0.12058	2.64713	0.84211	2.64713	4.20845	2.64669	-6.9587
0.664	1.84989	2.65034	0.11996	2.65046	0.83903	2.65046	4.2073	2.65002	-6.9623
0.665	1.8443	2.65367	0.1184	2.65379	0.83718	2.65379	4.20611	2.65335	-6.96532
0.666	1.8387	2.657	0.11685	2.65712	0.83566	2.65712	4.20373	2.65668	-6.96757
0.667	1.83308	2.66033	0.11618	2.66045	0.83353	2.66045	4.20162	2.66001	-6.96952
0.668	1.8275	2.66366	0.11614	2.66378	0.83098	2.66378	4.20115	2.66334	-6.97176
0.669	1.82188	2.66699	0.11617	2.66711	0.82882	2.66711	4.20019	2.66667	-6.97444
0.669	1.81632	2.67032	0.11599	2.67044	0.82815	2.67044	4.19787	1900-01-02 16:04:48	-6.97748
0.67	1.81073	2.67365	0.11533	2.67377	0.8272	2.67377	4.19477	2.67333	-6.98062
0.671	1.80536	2.67698	0.11449	2.6771	0.82522	2.6771	4.19194	2.67666	-6.98353
0.672	1.79944	2.68031	0.1126	2.68043	0.8224	2.68043	4.1893	2.67999	-6.98575
0.673	1.79352	2.68364	0.10968	2.68376	0.81973	2.68376	4.18551	2.68332	-6.98709
0.673	1.78763	2.68697	0.10645	2.68709	0.81767	2.68709	4.18231	2.68665	-6.98808
0.674	1.78172	2.6903	0.10339	2.69042	0.81572	2.69042	4.17998	2.68998	-6.98912
0.675	1.77579	2.69363	0.10075	2.69375	0.81342	2.69375	4.17825	2.69331	-6.99039
0.676	1.76987	2.69696	0.09819	2.69708	0.81119	2.69708	4.17686	2.69664	-6.99185
0.677	1.76403	2.70029	0.09533	2.70041	0.80954	2.70042	4.17672	2.69997	-6.99346
0.678	1.7589	2.70362	0.09262	2.70374	0.80836	2.70375	4.17704	1900-01-02 16:52:45	-6.99484
0.678	1.75353	2.70695	0.09056	2.70707	0.80727	2.70708	4.17622	2.70663	-6.99611
0.679	1.74783	2.71028	0.08983	2.7104	0.80578	2.71041	4.17385	2.70996	-6.99777
0.68	1.74212	2.71361	0.09007	2.71373	0.80485	2.71374	4.17225	2.71329	-6.99971
0.681	1.73639	2.71694	0.09042	2.71706	0.80434	2.71707	4.17266	2.71662	-7.00219
0.682	1.73068	2.72027	0.09061	2.72039	0.80333	2.7204	4.17329	2.71995	-7.00523
0.683	1.72495	2.7236	0.09052	2.72373	0.80247	2.72373	4.17211	2.72328	-7.00822
0.683	1.71924	2.72693	0.08972	2.72706	0.80145	2.72706	4.17154	2.72661	-7.01026
0.684	1.71362	2.73026	0.08842	2.73039	0.79969	2.73039	4.17054	2.72994	-7.01129
0.685	1.70808	2.73359	0.08692	2.73372	0.79771	2.73372	4.16868	2.73327	-7.01202
0.686	1.70167	2.73692	0.08485	2.73705	0.79604	2.73705	4.16674	1900-01-02 17:40:42	-7.01299
0.687	1.69527	2.74025	0.08226	2.74038	0.79397	2.74038	4.16542	2.73993	-7.01394
0.688	1.68885	2.74358	0.08083	2.74371	0.7919	2.74371	4.16424	2.74326	-7.01469
0.688	1.68245	2.74691	0.08	2.74704	0.78995	2.74704	4.16329	2.74659	-7.01566
0.689	1.67606	2.75024	0.07965	2.75037	0.78768	2.75037	4.16294	2.74992	-7.01678
0.69	1.6696	2.75357	0.07983	2.7537	0.78444	2.7537	4.16308	2.75325	-7.01761
0.691	1.6633	2.75691	0.08019	2.75703	0.78147	2.75703	4.16355	2.75658	-7.01831
0.692	1.6575	2.76023	0.07992	2.76036	0.77988	2.76036	4.16395	2.75991	-7.01897
0.693	1.65143	2.76356	0.08034	2.76369	0.77915	2.76369	4.16429	2.76324	-7.01992
0.693	1.64493	2.7669	0.08168	2.76702	0.77866	2.76702	4.16594	2.76657	-7.02165
0.694	1.63843	2.77023	0.08316	2.77035	0.77794	2.77035	4.16751	1900-01-02 18:28:39	-7.02428
0.695	1.63192	2.77356	0.08378	2.77368	0.7771	2.77369	4.16814	2.77323	-7.0275
0.696	1.62542	2.77689	0.08334	2.77701	0.7766	2.77702	4.1681	2.77656	-7.03047
0.697	1.61889	2.78022	0.08274	2.78034	0.77589	2.78035	4.1678	2.77989	-7.03265
0.698	1.61241	2.78355	0.08323	2.78367	0.77377	2.78368	4.16651	2.78322	-7.03425
0.698	1.60622	2.78688	0.08391	2.787	0.77134	2.78701	4.16542	2.78655	-7.03529
0.699	1.60038	2.79021	0.08404	2.79033	0.76971	2.79034	4.16523	2.78988	-7.03572
0.7	1.59381	2.79354	0.08368	2.79366	0.76889	2.79367	4.16515	2.79321	-7.03593
0.701	1.58764	2.79687	0.08262	2.79699	0.76696	2.797	4.16412	2.79654	-7.03628
0.702	1.58184	2.8002	0.08099	2.80033	0.76306	2.80033	4.16188	2.79987	-7.03649
0.703	1.57555	2.80353	0.07932	2.80366	0.75994	2.80366	4.15963	1900-01-02 19:16:36	-7.03745
0.703	1.56891	2.80686	0.0787	2.80699	0.7575	2.80699	4.15924	2.80653	-7.03954
0.704	1.56224	2.81019	0.07914	2.81032	0.75563	2.81032	4.15843	2.80986	-7.04116
0.705	1.55559	2.81352	0.07983	2.81365	0.75413	2.81365	4.15758	2.81319	-7.04212
0.706	1.54967	2.81685	0.08054	2.81698	0.75209	2.81698	4.15696	2.81652	-7.04364
0.707	1.5435	2.82018	0.08175	2.82031	0.74979	2.82031	4.15624	2.81985	-7.04644
0.708	1.53637	2.82351	0.08318	2.82364	0.7483	2.82364	4.15494	2.82318	-7.05012
0.708	1.52921	2.82684	0.08328	2.82697	0.74678	2.82697	4.15371	2.82651	-7.05384
0.709	1.52204	2.83017	0.08236	2.8303	0.74498	2.8303	4.15239	2.82984	-7.05719
0.71	1.51488	2.8335	0.08067	2.83363	0.74354	2.83363	4.15106	2.83317	-7.06036
0.711	1.50773	2.83683	0.07869	2.83696	0.74314	2.83696	4.14954	1900-01-02 20:04:33	-7.0637
0.712	1.50059	2.84016	0.07738	2.84029	0.74247	2.84029	4.1478	2.83983	-7.0671
0.713	1.49347	2.84349	0.07695	2.84362	0.74046	2.84362	4.14685	2.84316	-7.07069
0.713	1.48704	2.84682	0.07612	2.84695	0.7379	2.84695	4.14618	2.84649	-7.07418
0.714	1.48012	2.85015	0.07478	2.85028	0.7354	2.85029	4.14508	2.84982	-7.07706
0.715	1.47303	2.85348	0.0733	2.85361	0.73272	2.85362	4.14396	2.85315	-7.07924
0.716	1.46588	2.85681	0.07247	2.85694	0.72971	2.85695	4.14312	2.85648	-7.08097
0.717	1.45877	2.86014	0.07284	2.86027	0.72648	2.86028	4.14254	2.85981	-7.08314
0.718	1.45163	2.86347	0.074	2.8636	0.72382	2.86361	4.14173	2.86314	-7.08624
0.718	1.4445	2.8668	0.07439	2.86693	0.72254	2.86694	4.14008	2.86647	-7.08974
0.719	1.43736	2.87013	0.07339	2.87026	0.72089	2.87027	4.13835	1900-01-02 20:52:30	-7.09352
0.72	1.43119	2.87346	0.07204	2.87359	0.71781	2.8736	4.13687	2.87313	-7.09781
0.721	1.42511	2.8768	0.0713	2.87693	0.71446	2.87693	4.13564	2.87646	-7.10218
0.722	1.4176	2.88013	0.07121	2.88026	0.71331	2.88026	4.13443	2.87979	-7.10626
0.723	1.41005	2.88346	0.07157	2.88359	0.71414	2.88359	4.1331	2.88312	-7.11017
0.723	1.40253	2.88679	0.07207	2.88692	0.71389	2.88692	4.13218	2.88645	-7.11307
0.724	1.39498	2.89012	0.07158	2.89025	0.71319	2.89025	4.13045	2.88978	-7.1144
0.725	1.38748	2.89345	0.07035	2.89358	0.71316	2.89358	4.1292	2.89311	-7.11546
0.726	1.37993	2.89678	0.06929	2.89691	0.71417	2.89691	4.12898	2.89643	-7.11702
0.727	1.37268	2.90011	0.06845	2.90024	0.71502	2.90024	4.12925	2.89976	-7.11864
0.728	1.36637	2.90344	0.06751	2.90357	0.71401	2.90357	4.12909	1900-01-02 21:40:27	-7.11946
0.728	1.35946	2.90677	0.06647	2.9069	0.71232	2.9069	4.12844	2.90643	-7.1195
0.729	1.35223	2.9101	0.06507	2.91023	0.71152	2.91023	4.12784	2.90976	-7.1196
0.73	1.34495	2.91343	0.06371	2.91356	0.71111	2.91356	4.12795	2.91309	-7.12024
0.731	1.33774	2.91676	0.06287	2.91689	0.71033	2.91689	4.12792	2.91641	-7.12155
0.732	1.33059	2.92009	0.06217	2.92022	0.70909	2.92022	4.12668	2.91974	-7.123
0.733	1.32338	2.92342	0.06114	2.92355	0.70789	2.92355	4.12428	2.92307	-7.12378
0.733	1.31616	2.92675	0.06003	2.92688	0.70675	2.92689	4.12104	1900-01-02 22:14:00	-7.12377
0.734	1.30947	2.93008	0.05966	2.93021	0.70618	2.93022	4.11746	2.92973	-7.12385
0.735	1.30328	2.93341	0.05963	2.93354	0.70661	2.93355	4.11445	2.93306	-7.12478
0.736	1.29628	2.93674	0.05962	2.93687	0.70726	2.93688	4.11239	2.93639	-7.12605
0.737	1.28915	2.94007	0.05982	2.9402	0.70628	2.94021	4.11056	2.93972	-7.12635
0.738	1.28196	2.9434	0.06004	2.94353	0.70365	2.94354	4.1087	2.94305	-7.12548
0.738	1.27483	2.94673	0.05969	2.94686	0.70099	2.94687	4.10732	2.94638	-7.12493
0.739	1.26769	2.95006	0.05883	2.95019	0.69949	2.9502	4.1067	2.94971	-7.12526
0.74	1.26058	2.95339	0.05868	2.95353	0.6986	2.95353	4.10525	2.95304	-7.126
0.741	1.25348	2.95672	0.05927	2.95686	0.69897	2.95686	4.10357	2.95637	-7.127
0.742	1.24733	2.96005	0.05957	2.96019	0.69908	2.96019	4.10183	1900-01-02 23:01:58	-7.12802
0.743	1.24086	2.96338	0.05935	2.96352	0.69765	2.96352	4.10023	2.96303	-7.12907
0.743	1.2336	2.96671	0.05897	2.96685	0.69649	2.96685	4.09874	2.96636	-7.13015
0.744	1.22636	2.97004	0.05837	2.97018	0.69609	2.97018	4.09721	2.96969	-7.13103
0.745	1.21907	2.97337	0.05721	2.97351	0.69379	2.97351	4.0967	2.97302	-7.13234
0.746	1.21182	2.9767	0.05584	2.97684	0.6907	2.97684	4.09637	2.97635	-7.13466
0.747	1.20458	2.98004	0.05527	2.98017	0.68712	2.98017	4.09535	2.97968	-7.13753
0.748	1.19733	2.98337	0.05536	2.9835	0.68437	2.9835	4.09343	2.98301	-7.14025
0.748	1.19079	2.9867	0.0556	2.98683	0.6831	2.98683	4.09139	2.98634	-7.14252
0.749	1.18512	2.99003	0.05586	2.99016	0.68046	2.99016	4.08997	2.98967	-7.14466
0.75	1.17916	2.99336	0.05645	2.99349	0.67708	2.99349	4.08916	2.993	-7.14694
0.751	1.1728	2.99669	0.05707	2.99682	0.67476	2.99682	4.08754	2.99633	-7.14891
0.752	1.16642	3.00002	0.05726	3.00015	0.6735	3.00015	4.08579	2.99966	-7.15001
0.753	1.16006	3.00335	0.05667	3.00348	0.67224	3.00349	4.08507	3.00299	-7.1501
0.753	1.15373	3.00668	0.05538	3.00681	0.66994	3.00682	4.08521	3.00632	-7.15011
0.754	1.14773	3.01001	0.05407	3.01014	0.66773	3.01015	4.08502	3.00965	-7.15093
0.755	1.14216	3.01334	0.05338	3.01347	0.66593	3.01348	4.08526	3.01298	-7.15192
0.756	1.13667	3.01667	0.05314	3.0168	0.66334	3.01681	4.08589	3.01631	-7.15259
0.757	1.13106	3.02	0.05285	3.02013	0.66106	3.02014	4.08585	3.01964	-7.15356
0.758	1.12469	3.02333	0.05232	3.02346	0.66082	3.02347	4.0852	3.02297	-7.15576
0.758	1.11814	3.02666	0.05135	3.02679	0.66216	3.0268	4.08403	3.0263	-7.15871
0.759	1.11158	3.02999	0.04999	3.03013	0.66298	3.03013	4.08249	3.02963	-7.161
0.76	1.10504	3.03332	0.04876	3.03346	0.66265	3.03346	4.08115	3.03296	-7.16198
0.761	1.0985	3.03665	0.04825	3.03679	0.66223	3.03679	4.0807	3.03629	-7.1618
0.762	1.09194	3.03998	0.04796	3.04012	0.6608	3.04012	4.08049	3.03962	-7.16116
0.763	1.08569	3.04331	0.04702	3.04345	0.65885	3.04345	4.08046	3.04295	-7.16098
0.763	1.08071	3.04664	0.04555	3.04678	0.65671	3.04678	4.08036	3.04628	-7.16118
0.764	1.0751	3.04997	0.04423	3.05011	0.65449	3.05011	4.08009	3.04961	-7.16122
0.765	1.06851	3.0533	0.04382	3.05344	0.65274	3.05344	4.08001	3.05294	-7.16131
0.766	1.06175	3.05663	0.04434	3.05677	0.65307	3.05677	4.08013	3.05627	-7.16164
0.767	1.05497	3.05996	0.04499	3.0601	0.65337	3.0601	4.08024	3.0596	-7.16225
0.768	1.0482	3.06329	0.04478	3.06343	0.6533	3.06343	4.07998	3.06293	-7.16282
0.768	1.04144	3.06662	0.04387	3.06676	0.65265	3.06676	4.07884	3.06626	-7.16316
0.769	1.03471	3.06995	0.04265	3.07009	0.6516	3.07009	4.07808	3.06959	-7.16359
0.77	1.02853	3.07328	0.04133	3.07342	0.65181	3.07342	4.07779	3.07292	-7.16402
0.771	1.02268	3.07661	0.04045	3.07675	0.65192	3.07675	4.07681	3.07625	-7.16409
0.772	1.01671	3.07994	0.04014	3.08008	0.65085	3.08009	4.07526	3.07958	-7.16456
0.773	1.0107	3.08327	0.0401	3.08341	0.6489	3.08342	4.07343	3.08291	-7.1662
0.773	1.00464	3.0866	0.04059	3.08674	0.6472	3.08675	4.07179	3.08624	-7.16891
0.774	0.99864	3.08993	0.04153	3.09007	0.64649	3.09008	4.07043	3.08957	-7.1714
0.775	0.99262	3.09327	0.04153	3.0934	0.64556	3.09341	4.0696	3.0929	-7.17265
0.776	0.98658	3.0966	0.04027	3.09673	0.64409	3.09674	4.0695	3.09623	-7.17341
0.777	0.98056	3.09992	0.03948	3.10006	0.64253	3.10007	4.06901	3.09956	-7.17392
0.777	0.9753	3.10326	0.03968	3.10339	0.6408	3.1034	4.0683	3.10289	-7.17431
0.778	0.97017	3.10659	0.04007	3.10673	0.63947	3.10673	4.0676	3.10622	-7.17495
0.779	0.964	3.10992	0.04051	3.11006	0.63902	3.11006	4.06723	3.10955	-7.17604
0.78	0.95766	3.11325	0.04127	3.11339	0.63904	3.11339	4.06701	3.11288	-7.17782
0.781	0.95133	3.11658	0.04203	3.11672	0.64041	3.11672	4.06669	3.11621	-7.18095
0.782	0.94504	3.11991	0.04212	3.12005	0.64153	3.12005	4.06611	3.11954	-7.18482
0.782	0.93872	3.12324	0.04191	3.12338	0.64064	3.12338	4.06515	3.12287	-7.18825
0.783	0.93237	3.12657	0.04234	3.12671	0.6392	3.12671	4.06372	3.1262	-7.19063
0.784	0.92638	3.1299	0.04327	3.13004	0.63732	3.13004	4.06186	3.12953	-7.19236
0.785	0.92113	3.13323	0.0438	3.13337	0.63482	3.13337	4.06042	3.13286	-7.19398
0.786	0.91549	3.13656	0.04352	3.1367	0.6324	3.1367	4.06015	3.13619	-7.19588
0.787	0.90946	3.13989	0.04195	3.14003	0.63136	3.14003	4.05984	3.13952	-7.19808
0.787	0.90337	3.14322	0.03978	3.14336	0.63031	3.14336	4.05807	3.14285	-7.20005
0.788	0.89731	3.14655	0.0386	3.14669	0.62899	3.14669	4.05525	3.14618	-7.20154
0.789	0.89119	3.14988	0.03875	3.15002	0.62778	3.15002	4.05403	3.14951	-7.20283
0.79	0.88511	3.15321	0.03949	3.15335	0.62699	3.15336	4.05459	3.15284	-7.20467
0.791	0.87905	3.15654	0.03994	3.15668	0.62539	3.15669	4.05449	3.15617	-7.20744
0.792	0.87321	3.15987	0.03968	3.16001	0.6238	3.16002	4.05385	3.1595	-7.21053
0.792	0.86783	3.1632	0.03895	3.16334	0.62246	3.16335	4.05359	3.16283	-7.21301
0.793	0.8617	3.16653	0.03803	3.16667	0.62155	3.16668	4.0537	3.16616	-7.21427
0.794	0.85553	3.16986	0.03696	3.17	0.62163	3.17001	4.05352	3.16949	-7.21489
0.795	0.84937	3.17319	0.036	3.17333	0.62247	3.17334	4.05324	3.17282	-7.21619
0.796	0.84317	3.17652	0.03591	3.17666	0.62312	3.17667	4.05316	3.17615	-7.2186
0.797	0.83704	3.17985	0.03613	3.17999	0.6225	3.18	4.05237	3.17948	-7.22118
0.797	0.83081	3.18318	0.03531	3.18333	0.62187	3.18333	4.05107	3.18281	-7.2235
0.798	0.82463	3.18651	0.03407	3.18666	0.62135	3.18666	4.04945	3.18614	-7.22473
0.799	0.81931	3.18984	0.03313	3.18999	0.62029	3.18999	4.04803	3.18947	-7.22465
0.8	0.81372	3.19317	0.03263	3.19332	0.61839	3.19332	4.04657	1900-01-03 04:37:37	-7.22483
0.801	0.80764	3.1965	0.03256	3.19665	0.61625	3.19665	4.04491	3.19613	-7.22541
0.802	0.80155	3.19983	0.03249	3.19998	0.61274	3.19998	4.04301	3.19946	-7.22517
0.802	0.79541	3.20316	0.03192	3.20331	0.6096	3.20331	4.04122	3.20279	-7.22521
0.803	0.78932	3.20649	0.03087	3.20664	0.60852	3.20664	4.03956	3.20612	-7.22596
0.804	0.78324	3.20982	0.03004	3.20997	0.60794	3.20997	4.0381	3.20945	-7.22682
0.805	0.77716	3.21316	0.0296	3.2133	0.60773	3.2133	4.03717	3.21278	-7.22729
0.806	0.77205	3.21649	0.02917	3.21663	0.60787	3.21663	4.03704	3.21611	-7.22775
0.807	0.76795	3.21982	0.02851	3.21996	0.60716	3.21997	4.03575	3.21944	-7.2277
0.807	0.76361	3.22315	0.02859	3.22329	0.60508	3.22329	4.03466	3.22277	-7.22715
0.808	0.75953	3.22648	0.02937	3.22662	0.60354	3.22662	4.03503	1900-01-03 05:25:35	-7.22661
0.809	0.75532	3.22981	0.02926	3.22995	0.60229	3.22996	4.03653	3.22943	-7.22648
0.81	0.75082	3.23314	0.02795	3.23328	0.6012	3.23329	4.03687	3.23276	-7.22718
0.811	0.74621	3.23647	0.02638	3.23661	0.60029	3.23662	4.03526	3.23609	-7.22818
0.812	0.74158	3.2398	0.0249	3.23994	0.60018	3.23995	4.03247	3.23942	-7.22827
0.812	0.73695	3.24313	0.02278	3.24327	0.59979	3.24328	4.03009	3.24275	-7.228
0.813	0.7325	3.24646	0.02028	3.2466	0.59921	3.24661	4.02848	3.24607	-7.22785
0.814	0.7278	3.24979	0.0189	3.24993	0.59912	3.24994	4.02741	1900-01-03 05:59:08	-7.22813
0.815	0.72233	3.25312	0.01845	3.25326	0.59837	3.25327	4.02674	3.25273	-7.22886
0.816	0.71661	3.25645	0.01852	3.25659	0.5967	3.2566	4.02654	3.25607	-7.22929
0.817	0.71089	3.25978	0.01946	3.25993	0.59507	3.25993	4.02602	1900-01-03 06:13:32	-7.22896
0.817	0.70518	3.26311	0.0209	3.26326	0.59479	3.26326	4.02503	3.26273	-7.22867
0.818	0.69947	3.26644	0.0221	3.26659	0.59474	3.26659	4.02434	3.26606	-7.2295
0.819	0.69375	3.26977	0.02252	3.26992	0.59452	3.26992	4.02421	3.26938	-7.23178
0.82	0.68813	3.2731	0.02252	3.27325	0.59357	3.27325	4.02416	3.27271	-7.2343
0.821	0.68342	3.27643	0.02226	3.27658	0.59169	3.27658	4.02408	3.27604	-7.23531
0.822	0.6787	3.27976	0.02144	3.27991	0.58986	3.27991	4.02331	3.27937	-7.23524
0.822	0.67384	3.28309	0.02014	3.28324	0.58862	3.28324	4.02278	1900-01-03 06:47:05	-7.23496
0.823	0.66897	3.28642	0.01911	3.28657	0.58713	3.28657	4.02253	3.28603	-7.23461
0.824	0.66409	3.28975	0.01818	3.2899	0.5844	3.2899	4.02247	3.28936	-7.23495
0.825	0.65921	3.29308	0.01661	3.29323	0.58125	3.29323	4.02237	3.29269	-7.23653
0.826	0.65433	3.29641	0.01491	3.29656	0.57874	3.29657	4.02153	3.29602	-7.23859
0.827	0.64946	3.29974	0.01395	3.29989	0.57775	3.2999	4.01978	3.29935	-7.24073
0.827	0.645	3.30307	0.01362	3.30322	0.57736	3.30323	4.01862	3.30268	-7.2431
0.828	0.64058	3.3064	0.01342	3.30655	0.57706	3.30656	4.01737	3.30601	-7.24538
0.829	0.6353	3.30973	0.01328	3.30988	0.57621	3.30989	4.0159	3.30934	-7.24739
0.83	0.62976	3.31306	0.01346	3.31321	0.57431	3.31322	4.01463	3.31267	-7.24928
0.831	0.62423	3.3164	0.01404	3.31654	0.57168	3.31655	4.01419	3.316	-7.2507
0.832	0.61871	3.31973	0.01438	3.31987	0.56922	3.31988	4.01389	3.31933	-7.25143
0.832	0.61315	3.32306	0.01433	3.3232	0.56758	3.32321	4.01485	3.32266	-7.25249
0.833	0.60762	3.32639	0.01487	3.32653	0.56624	3.32654	4.01541	3.32599	-7.25387
0.834	0.60208	3.32972	0.01634	3.32986	0.56562	3.32987	4.01483	3.32932	-7.25496
0.835	0.59719	3.33305	0.01709	3.33319	0.56482	3.3332	4.01389	3.33265	-7.25536
0.836	0.59229	3.33638	0.01703	3.33653	0.56368	3.33653	4.01338	3.33598	-7.25605
0.837	0.58727	3.33971	0.01667	3.33986	0.56189	3.33986	4.01236	3.33931	-7.25847
0.837	0.58225	3.34304	0.0152	3.34319	0.5604	3.34319	4.0113	3.34264	-7.26131
0.838	0.57713	3.34637	0.0128	3.34652	0.56006	3.34652	4.01061	3.34597	-7.26247
0.839	0.57209	3.3497	0.01054	3.34985	0.56024	3.34985	4.01027	1900-01-03 08:22:59	-7.26183
0.84	0.56706	3.35303	0.0092	3.35318	0.56019	3.35318	4.01033	3.35263	-7.26161
0.841	0.56199	3.35636	0.00841	3.35651	0.55976	3.35651	4.01023	3.35596	-7.26354
0.842	0.55722	3.35969	0.00757	3.35984	0.56029	3.35984	4.00918	3.35929	-7.26635
0.842	0.55265	3.36302	0.00685	3.36317	0.56108	3.36317	4.00885	3.36262	-7.26905
0.843	0.54711	3.36635	0.0066	3.3665	0.56135	3.3665	4.00809	3.36595	-7.27156
0.844	0.54134	3.36968	0.00659	3.36983	0.56121	3.36983	4.00692	3.36928	-7.27307
0.845	0.53561	3.37301	0.00677	3.37316	0.56165	3.37317	4.00586	3.37261	-7.27299
0.846	0.52984	3.37634	0.00741	3.37649	0.56278	3.3765	4.00549	3.37594	-7.27222
0.847	0.52408	3.37967	0.00806	3.37982	0.56412	3.37983	4.00585	3.37927	-7.27188
0.847	0.51835	3.383	0.0081	3.38315	0.56415	3.38316	4.00648	1900-01-03 09:10:56	-7.27171
0.848	0.5126	3.38633	0.00763	3.38648	0.56397	3.38649	4.0065	3.38593	-7.27184
0.849	0.50722	3.38966	0.007	3.38981	0.56358	3.38982	4.00588	3.38926	-7.27213
0.85	0.50187	3.39299	0.00593	3.39314	0.56255	3.39315	4.00499	3.39259	-7.2723
0.851	0.49636	3.39632	0.00422	3.39647	0.56159	3.39648	4.00393	3.39592	-7.27223
0.852	0.49082	3.39965	0.00259	3.3998	0.56155	3.39981	4.00187	3.39925	-7.27282
0.852	0.48525	3.40298	0.0018	3.40313	0.56284	3.40314	3.99978	3.40258	-7.27461
0.853	0.47972	3.40631	0.00201	3.40646	0.56332	3.40647	3.99784	3.40591	-7.276
0.854	0.47416	3.40964	0.00284	3.4098	0.56296	3.4098	3.99642	3.40924	-7.27681
0.855	0.46861	3.41297	0.00345	3.41313	0.56156	3.41313	3.99499	3.41257	-7.27771
0.856	0.4634	3.4163	0.00327	3.41646	0.55925	3.41646	3.99303	1900-01-03 09:58:53	-7.27878
0.857	0.45907	3.41963	0.00242	3.41979	0.55652	3.41979	3.99048	3.41923	-7.27888
0.857	0.45455	3.42296	0.00125	3.42312	0.55477	3.42312	3.98901	3.42256	-7.27774
0.858	0.44995	3.42629	0.000213	3.42645	0.55464	3.42645	3.9876	3.42589	-7.27713
0.859	0.44536	3.42963	-0.000201	3.42978	0.55336	3.42978	3.98626	3.42922	-7.27835
0.86	0.44077	3.43295	0.000221	3.43311	0.54963	3.43311	3.98469	3.43255	-7.28131
0.861	0.43629	3.43628	0.000665	3.43644	0.54499	3.43644	3.98268	3.43588	-7.28377
0.862	0.43215	3.43961	0.00054	3.43977	0.54174	3.43977	3.982	3.43921	-7.2841
0.862	0.42802	3.44295	0.000296	3.4431	0.53923	3.4431	3.98234	3.44254	-7.28383
0.863	0.42386	3.44628	4.3e-05	3.44643	0.53639	3.44644	3.98219	3.44587	-7.28427
0.864	0.41944	3.44961	-7.9e-05	3.44976	0.53307	3.44977	3.98218	1900-01-03 10:46:50	-7.28614
0.865	0.41421	3.45294	-3.4e-05	3.45309	0.53012	3.4531	3.98231	3.45253	-7.28899
0.866	0.40861	3.45627	1.8e-05	3.45642	0.52906	3.45643	3.9819	3.45586	-7.29259
0.867	0.40302	3.4596	-0.000227	3.45975	0.52878	3.45976	3.98081	3.45919	-7.29577
0.867	0.39742	3.46293	-0.000681	3.46308	0.52784	3.46309	3.98039	3.46252	-7.29792
0.868	0.3918	3.46626	-0.000519	3.46641	0.52726	3.46642	3.97978	3.46585	-7.29924
0.869	0.3862	3.46959	0.000401	3.46974	0.52687	3.46975	3.97942	3.46918	-7.30061
0.87	0.38091	3.47292	0.00101	3.47307	0.52628	3.47308	3.9797	3.47251	-7.30257
0.871	0.37651	3.47625	0.00128	3.4764	0.52627	3.47641	3.98004	3.47584	-7.30432
0.872	0.3723	3.47958	0.00165	3.47973	0.52624	3.47974	3.97891	3.47917	-7.30473
0.872	0.36789	3.48291	0.00139	3.48306	0.52491	3.48307	3.97879	1900-01-03 11:34:48	-7.30348
0.873	0.36341	3.48624	0.000389	3.4864	0.52236	3.4864	3.97825	3.48583	-7.3014
0.874	0.35893	3.48957	-0.000939	3.48973	0.52181	3.48973	3.97739	3.48916	-7.30037
0.875	0.35444	3.4929	-0.00268	3.49306	0.52208	3.49306	3.97676	3.49249	-7.29981
0.876	0.34996	3.49623	-0.00462	3.49639	0.52199	3.49639	3.97709	3.49582	-7.29921
0.877	0.34547	3.49956	-0.00613	3.49972	0.5218	3.49972	3.97785	3.49915	-7.29887
0.877	0.34114	3.50289	-0.00708	3.50305	0.52239	3.50305	3.97818	3.50248	-7.29951
0.878	0.3369	3.50622	-0.00774	3.50638	0.52468	3.50638	3.97747	3.50581	-7.30086
0.879	0.33216	3.50955	-0.00804	3.50971	0.52531	3.50971	3.97811	3.50914	-7.30176
0.88	0.32715	3.51288	-0.00805	3.51304	0.52504	3.51304	3.97907	3.51247	-7.30205
0.881	0.32215	3.51621	-0.00818	3.51637	0.52626	3.51637	3.97982	1900-01-03 12:22:45	-7.30153
0.881	0.31717	3.51954	-0.0087	3.5197	0.52838	3.5197	3.98025	3.51913	-7.30084
0.882	0.31219	3.52287	-0.00921	3.52303	0.5299	3.52304	3.9794	3.52246	-7.30083
0.883	0.30719	3.5262	-0.00955	3.52636	0.53061	3.52637	3.97694	3.52579	-7.30097
0.884	0.3024	3.52953	-0.00962	3.52969	0.53111	3.5297	3.97501	3.52912	-7.29979
0.885	0.29855	3.53286	-0.00952	3.53302	0.53207	3.53303	3.97401	3.53245	-7.2977
0.886	0.29476	3.53619	-0.00941	3.53635	0.53497	3.53636	3.9737	3.53578	-7.29622
0.886	0.29062	3.53952	-0.00933	3.53968	0.53699	3.53969	3.97365	3.53911	-7.29514
0.887	0.28639	3.54285	-0.0092	3.54301	0.53747	3.54302	3.97306	3.54244	-7.29429
0.888	0.28215	3.54618	-0.00947	3.54634	0.53702	3.54635	3.97175	3.54577	-7.2941
0.889	0.27794	3.54952	-0.01086	3.54967	0.53633	3.54968	3.97036	1900-01-03 13:10:42	-7.29457
0.89	0.2737	3.55285	-0.01298	3.553	0.53659	3.55301	3.96876	3.55243	-7.29455
0.891	0.26945	3.55618	-0.01465	3.55633	0.53712	3.55634	3.967	3.55576	-7.29383
0.891	0.26533	3.55951	-0.01557	3.55966	0.53772	3.55967	3.96629	3.55909	-7.29343
0.892	0.26134	3.56284	-0.01593	3.563	0.53928	3.563	3.96724	3.56242	-7.29461
0.893	0.25677	3.56617	-0.01577	3.56633	0.54152	3.56633	3.96787	3.56575	-7.29728
0.894	0.25195	3.5695	-0.01548	3.56966	0.54276	3.56966	3.96885	3.56908	-7.30014
0.895	0.24712	3.57283	-0.01513	3.57299	0.54201	3.57299	3.96824	3.57241	-7.3021
0.896	0.2423	3.57616	-0.01465	3.57632	0.54117	3.57632	3.96565	3.57574	-7.30401
0.896	0.23749	3.57949	-0.01417	3.57965	0.54095	3.57965	3.96292	3.57907	-7.30625
0.897	0.23266	3.58282	-0.01375	3.58298	0.54178	3.58298	3.96158	1900-01-03 13:58:39	-7.30868
0.898	0.22782	3.58615	-0.01302	3.58631	0.54296	3.58631	3.96068	3.58573	-7.31063
0.899	0.22324	3.58948	-0.01189	3.58964	0.54237	3.58964	3.96046	3.58906	-7.31171
0.9	0.21867	3.59281	-0.01075	3.59297	0.54107	3.59297	3.95899	3.59239	-7.31288
0.901	0.21398	3.59614	-0.00988	3.5963	0.54057	3.59631	3.95707	3.59572	-7.31427
0.901	0.20924	3.59947	-0.00944	3.59963	0.53966	3.59964	3.95524	3.59905	-7.31546
0.902	0.20452	3.6028	-0.00947	3.60296	0.53879	3.60297	3.95371	3.60237	-7.31619
0.903	0.19981	3.60613	-0.00987	3.60629	0.53818	3.6063	3.95208	1900-01-03 14:32:12	-7.3166
0.904	0.19511	3.60946	-0.01044	3.60962	0.53759	3.60963	3.95197	3.60904	-7.31726
0.905	0.19039	3.61279	-0.0114	3.61295	0.53718	3.61296	3.95207	3.61237	-7.31874
0.906	0.186	3.61612	-0.01269	3.61628	0.53867	3.61629	3.95164	1900-01-03 14:46:36	-7.31998
0.906	0.18242	3.61945	-0.01379	3.61961	0.53831	3.61962	3.95026	3.61903	-7.32045
0.907	0.17821	3.62278	-0.01455	3.62294	0.53706	3.62295	3.94818	3.62235	-7.32035
0.908	0.17371	3.62611	-0.01547	3.62627	0.53606	3.62628	3.94661	3.62568	-7.32
0.909	0.16924	3.62944	-0.0164	3.6296	0.53556	3.62961	3.94597	3.62901	-7.32012
0.91	0.16477	3.63277	-0.01681	3.63293	0.5335	3.63294	3.94532	3.63234	-7.32135
0.911	0.1603	3.6361	-0.01712	3.63626	0.53048	3.63627	3.94406	3.63567	-7.32275
0.911	0.15584	3.63943	-0.01747	3.6396	0.52826	3.6396	3.94227	3.639	-7.32405
0.912	0.15135	3.64276	-0.01764	3.64293	0.52632	3.64293	3.93999	3.64233	-7.32545
0.913	0.14711	3.64609	-0.01786	3.64626	0.52406	3.64626	3.93911	3.64566	-7.32691
0.914	0.14292	3.64942	-0.01839	3.64959	0.52194	3.64959	3.93861	3.64899	-7.32802
0.915	0.13896	3.65276	-0.01889	3.65292	0.5207	3.65292	3.93633	3.65232	-7.3283
0.916	0.13508	3.65609	-0.01938	3.65625	0.52001	3.65625	3.9351	3.65565	-7.32814
0.916	0.13101	3.65942	-0.02007	3.65958	0.51937	3.65958	3.93651	3.65898	-7.32831
0.917	0.12671	3.66275	-0.02093	3.66291	0.51904	3.66291	3.93908	3.66231	-7.32893
0.918	0.12236	3.66608	-0.02152	3.66624	0.51844	3.66624	3.94033	3.66564	-7.32953
0.919	0.11802	3.66941	-0.02211	3.66957	0.5172	3.66957	3.93956	3.66897	-7.32989
0.92	0.11372	3.67274	-0.02324	3.6729	0.51572	3.67291	3.93798	1900-01-03 16:08:06	-7.33019
0.921	0.10978	3.67607	-0.02457	3.67623	0.51491	3.67624	3.93792	3.67563	-7.33034
0.921	0.10596	3.6794	-0.02585	3.67956	0.51439	3.67957	3.93935	3.67896	-7.33009
0.922	0.10197	3.68273	-0.0272	3.68289	0.51448	3.6829	3.94081	3.68229	-7.32986
0.923	0.098	3.68606	-0.02846	3.68622	0.51531	3.68623	3.94168	3.68562	-7.32965
0.924	0.09402	3.68939	-0.0293	3.68955	0.51654	3.68956	3.94265	3.68895	-7.32951
0.925	0.09005	3.69272	-0.02995	3.69288	0.5176	3.69289	3.94332	3.69228	-7.32994
0.926	0.08606	3.69605	-0.03039	3.69621	0.51662	3.69622	3.94371	3.69561	-7.33103
0.926	0.08208	3.69938	-0.03088	3.69954	0.51369	3.69955	3.94377	3.69894	-7.33209
0.927	0.07835	3.70271	-0.03176	3.70287	0.51096	3.70288	3.94334	3.70227	-7.33311
0.928	0.07485	3.70604	-0.03261	3.7062	0.50886	3.70621	3.94357	1900-01-03 16:56:03	-7.33443
0.929	0.07129	3.70937	-0.03277	3.70953	0.50766	3.70954	3.94493	3.70893	-7.33637
0.93	0.06769	3.7127	-0.03263	3.71286	0.50773	3.71287	3.94564	3.71226	-7.33828
0.931	0.06408	3.71603	-0.03268	3.7162	0.50924	3.7162	3.94513	3.71559	-7.33878
0.931	0.06047	3.71936	-0.03271	3.71953	0.51055	3.71953	3.94393	3.71892	-7.33835
0.932	0.05687	3.72269	-0.03243	3.72286	0.51097	3.72286	3.94303	3.72225	-7.33793
0.933	0.05326	3.72602	-0.03205	3.72619	0.51092	3.72619	3.94132	3.72558	-7.33754
0.934	0.04971	3.72935	-0.03177	3.72952	0.51076	3.72952	3.9382	3.72891	-7.33709
0.935	0.04654	3.73268	-0.03133	3.73285	0.51096	3.73285	3.93609	3.73224	-7.3366
0.936	0.04296	3.73601	-0.03111	3.73618	0.51059	3.73618	3.93619	3.73557	-7.33635
0.936	0.03894	3.73934	-0.03154	3.73951	0.50956	3.73951	3.9367	1900-01-03 17:44:00	-7.33674
0.937	0.03492	3.74267	-0.03224	3.74284	0.5086	3.74284	3.93571	3.74223	-7.33734
0.938	0.03089	3.746	-0.03223	3.74617	0.50753	3.74618	3.93333	3.74556	-7.33745
0.939	0.02687	3.74933	-0.03179	3.7495	0.50622	3.74951	3.9312	3.74889	-7.33708
0.94	0.02285	3.75266	-0.03177	3.75283	0.50343	3.75284	3.93117	3.75222	-7.33652
0.941	0.01882	3.75599	-0.03197	3.75616	0.50087	3.75617	3.93132	3.75555	-7.33588
0.941	0.01492	3.75932	-0.03224	3.75949	0.49966	3.7595	3.92983	3.75888	-7.33496
0.942	0.011	3.76265	-0.03244	3.76282	0.49883	3.76283	3.92691	3.76221	-7.33472
0.943	0.00699	3.76599	-0.03248	3.76615	0.49764	3.76616	3.92437	3.76554	-7.33536
0.944	0.00297	3.76931	-0.0325	3.76948	0.49528	3.76949	3.92248	3.76887	-7.3364
0.945	-0.00111	3.77264	-0.03279	3.77281	0.49248	3.77282	3.91985	1900-01-03 18:31:58	-7.33738
0.946	-0.00516	3.77597	-0.03317	3.77614	0.4915	3.77615	3.91702	3.77553	-7.33787
0.946	-0.0092	3.77931	-0.03355	3.77947	0.49269	3.77948	3.91432	3.77886	-7.33791
0.947	-0.01324	3.78264	-0.03379	3.7828	0.49296	3.78281	3.91218	3.78219	-7.33865
0.948	-0.0172	3.78597	-0.03425	3.78613	0.49207	3.78614	3.91088	3.78552	-7.33945
0.949	-0.02046	3.7893	-0.03555	3.78946	0.49131	3.78947	3.91074	3.78885	-7.33977
0.95	-0.02397	3.79263	-0.0371	3.7928	0.49136	3.7928	3.90959	3.79218	-7.33937
0.951	-0.0278	3.79596	-0.03812	3.79613	0.49061	3.79613	3.90789	3.79551	-7.33859
0.951	-0.03165	3.79929	-0.03868	3.79946	0.48915	3.79946	3.90708	3.79884	-7.3384
0.952	-0.03549	3.80262	-0.03907	3.80279	0.48787	3.80279	3.90752	3.80217	-7.33933
0.953	-0.03932	3.80595	-0.03963	3.80612	0.48667	3.80612	3.90816	1900-01-03 19:19:55	-7.34091
0.954	-0.04316	3.80928	-0.04037	3.80945	0.48569	3.80945	3.90926	3.80883	-7.34268
0.955	-0.04699	3.81261	-0.0411	3.81278	0.48495	3.81278	3.9094	3.81216	-7.34424
0.956	-0.05067	3.81594	-0.04193	3.81611	0.48357	3.81611	3.90825	3.81549	-7.34549
0.956	-0.05438	3.81927	-0.04244	3.81944	0.48268	3.81944	3.90687	3.81882	-7.34692
0.957	-0.05831	3.8226	-0.04229	3.82277	0.48215	3.82278	3.906	3.82215	-7.34904
0.958	-0.06234	3.82593	-0.04192	3.8261	0.48157	3.82611	3.90565	3.82548	-7.3508
0.959	-0.06635	3.82926	-0.04225	3.82943	0.48116	3.82944	3.90444	3.82881	-7.352
0.96	-0.07037	3.83259	-0.04296	3.83276	0.48126	3.83277	3.90286	3.83214	-7.35262
0.961	-0.07439	3.83592	-0.04317	3.83609	0.48292	3.8361	3.90163	3.83547	-7.35359
0.961	-0.07841	3.83925	-0.0432	3.83942	0.48418	3.83943	3.90063	1900-01-03 20:07:52	-7.35513
0.962	-0.08233	3.84258	-0.04328	3.84275	0.4841	3.84276	3.89931	3.84213	-7.35696
0.963	-0.08601	3.84591	-0.04352	3.84608	0.48308	3.84609	3.8969	3.84546	-7.35778
0.964	-0.0901	3.84924	-0.04414	3.84941	0.48224	3.84942	3.89408	3.84879	-7.35727
0.965	-0.09438	3.85257	-0.04495	3.85274	0.4826	3.85275	3.89191	3.85212	-7.35668
0.966	-0.09866	3.8559	-0.04596	3.85607	0.484	3.85608	3.89061	3.85545	-7.35674
0.966	-0.10293	3.85923	-0.04755	3.8594	0.48388	3.85941	3.88965	3.85878	-7.35706
0.967	-0.10718	3.86256	-0.04881	3.86273	0.48147	3.86274	3.88835	3.86211	-7.35747
0.968	-0.11117	3.86589	-0.04928	3.86607	0.47995	3.86607	3.88698	3.86544	-7.35726
0.969	-0.11499	3.86922	-0.04904	3.8694	0.47991	3.8694	3.88699	3.86877	-7.35688
0.97	-0.11881	3.87255	-0.0487	3.87273	0.48022	3.87273	3.88598	1900-01-03 20:55:49	-7.35652
0.971	-0.12278	3.87589	-0.04921	3.87606	0.47937	3.87606	3.88506	3.87543	-7.35675
0.971	-0.12691	3.87921	-0.04985	3.87939	0.47866	3.87939	3.88448	3.87876	-7.35808
0.972	-0.13107	3.88254	-0.04994	3.88272	0.4786	3.88272	3.88367	3.88209	-7.35943
0.973	-0.13524	3.88588	-0.04975	3.88605	0.47787	3.88605	3.88222	3.88542	-7.36035
0.974	-0.13943	3.88921	-0.04973	3.88938	0.47694	3.88938	3.88061	3.88875	-7.36036
0.975	-0.1436	3.89254	-0.04993	3.89271	0.47646	3.89271	3.87864	3.89208	-7.36
0.976	-0.14776	3.89587	-0.05021	3.89604	0.47656	3.89605	3.87759	3.89541	-7.35939
0.976	-0.15182	3.8992	-0.05053	3.89937	0.47722	3.89938	3.87726	3.89874	-7.35903
0.977	-0.15525	3.90253	-0.05101	3.9027	0.47744	3.90271	3.87694	3.90207	-7.35858
0.978	-0.15824	3.90586	-0.05163	3.90603	0.47741	3.90604	3.87588	1900-01-03 21:43:46	-7.35748
0.979	-0.16134	3.90919	-0.05214	3.90936	0.47785	3.90937	3.87396	3.90873	-7.35671
0.98	-0.16443	3.91252	-0.05254	3.91269	0.47812	3.9127	3.87285	3.91206	-7.35733
0.981	-0.16752	3.91585	-0.05339	3.91602	0.47788	3.91603	3.87215	3.91539	-7.3587
0.981	-0.17062	3.91918	-0.05468	3.91935	0.47756	3.91936	3.87099	3.91872	-7.35956
0.982	-0.1737	3.92251	-0.05595	3.92268	0.47802	3.92269	3.86851	3.92205	-7.35981
0.983	-0.17679	3.92584	-0.05703	3.92601	0.47959	3.92602	3.86581	3.92537	-7.35998
0.984	-0.17978	3.92917	-0.05754	3.92934	0.48149	3.92935	3.86467	1900-01-03 22:17:19	-7.36071
0.985	-0.18335	3.9325	-0.05725	3.93267	0.48225	3.93268	3.86461	3.93203	-7.36225
0.986	-0.18774	3.93583	-0.05693	3.936	0.48224	3.93601	3.86394	3.93537	-7.36417
0.986	-0.19218	3.93916	-0.05675	3.93933	0.48054	3.93934	3.86295	1900-01-03 22:31:43	-7.36535
0.987	-0.19665	3.94249	-0.05601	3.94267	0.4781	3.94267	3.86212	3.94203	-7.36562
0.988	-0.20112	3.94582	-0.05536	3.946	0.47786	3.946	3.8614	3.94536	-7.36538
0.989	-0.20558	3.94915	-0.05526	3.94933	0.47994	3.94933	3.86039	3.94869	-7.36574
0.99	-0.21006	3.95248	-0.05566	3.95266	0.4817	3.95266	3.8581	3.95201	-7.36726
0.99	-0.21445	3.95581	-0.05584	3.95599	0.48243	3.95599	3.85587	3.95534	-7.36925
0.991	-0.21835	3.95914	-0.05519	3.95932	0.48284	3.95932	3.8535	3.95867	-7.37108
0.992	-0.22191	3.96247	-0.05444	3.96265	0.48332	3.96265	3.85062	3.962	-7.37169
0.993	-0.22554	3.9658	-0.05435	3.96598	0.48431	3.96598	3.84817	3.96533	-7.37182
0.994	-0.22918	3.96913	-0.05498	3.96931	0.48608	3.96931	3.84566	3.96866	-7.37204
0.995	-0.23282	3.97246	-0.05593	3.97264	0.4868	3.97265	3.84279	3.97199	-7.37209
0.995	-0.23645	3.97579	-0.0572	3.97597	0.48695	3.97598	3.84082	3.97532	-7.37104
0.996	-0.24009	3.97912	-0.05934	3.9793	0.4878	3.97931	3.84001	3.97865	-7.37059
0.997	-0.24371	3.98245	-0.06138	3.98263	0.48957	3.98264	3.83885	3.98198	-7.37081
0.998	-0.24721	3.98578	-0.06273	3.98596	0.49133	3.98597	3.83647	3.98531	-7.37103
0.999	-0.25061	3.98912	-0.0633	3.98929	0.49133	3.9893	3.83443	3.98864	-7.37115
1	-0.25412	3.99245	-0.06385	3.99262	0.49061	3.99263	3.83353	3.99197	-7.37105
1	-0.25769	3.99578	-0.06452	3.99595	0.4908	3.99596	3.83284	1900-01-03 23:53:13	-7.37028
1.001	-0.26123	3.99911	-0.06472	3.99928	0.49123	3.99929	3.83188	3.99863	-7.37048
1.002	-0.2648	4.00244	-0.06431	4.00261	0.49122	4.00262	3.83119	4.00196	-7.37122
1.003	-0.26837	4.00577	-0.06363	4.00594	0.49047	4.00595	3.83158	4.00529	-7.37199
1.004	-0.27194	4.0091	-0.06294	4.00927	0.48856	4.00928	3.83173	4.00862	-7.37281
1.005	-0.27547	4.01243	-0.06261	4.0126	0.48593	4.01261	3.83091	4.01195	-7.37394
1.005	-0.27881	4.01576	-0.06358	4.01593	0.48451	4.01594	3.8291	4.01528	-7.37509
1.006	-0.28253	4.01909	-0.06573	4.01927	0.48342	4.01927	3.82733	4.01861	-7.37561
1.007	-0.28665	4.02242	-0.06692	4.0226	0.48306	4.0226	3.82578	4.02194	-7.3762
1.008	-0.29076	4.02575	-0.06714	4.02593	0.48344	4.02593	3.8238	4.02527	-7.37758
1.009	-0.29487	4.02908	-0.06722	4.02926	0.48385	4.02926	3.82185	4.0286	-7.3794
1.01	-0.29899	4.03241	-0.06764	4.03259	0.48218	4.03259	3.82066	4.03193	-7.38084
1.01	-0.3031	4.03574	-0.06809	4.03592	0.48	4.03592	3.82033	4.03526	-7.38135
1.011	-0.30722	4.03907	-0.0681	4.03925	0.47817	4.03925	3.81991	4.03859	-7.38228
1.012	-0.31124	4.0424	-0.0678	4.04258	0.47692	4.04258	3.81752	4.04192	-7.38298
1.013	-0.31557	4.04573	-0.06795	4.04591	0.47562	4.04591	3.81529	4.04525	-7.3832
1.014	-0.32021	4.04906	-0.06864	4.04924	0.47372	4.04925	3.81408	4.04858	-7.38321
1.015	-0.32487	4.05239	-0.0693	4.05257	0.4715	4.05258	3.81422	4.05191	-7.38312
1.015	-0.32954	4.05572	-0.06959	4.0559	0.47049	4.05591	3.81459	4.05524	-7.383
1.016	-0.33422	4.05905	-0.06959	4.05923	0.46835	4.05924	3.8138	4.05857	-7.38413
1.017	-0.3389	4.06238	-0.06843	4.06256	0.46481	4.06257	3.81181	4.0619	-7.3852
1.018	-0.34358	4.06571	-0.06675	4.06589	0.46185	4.0659	3.80867	4.06523	-7.38583
1.019	-0.34822	4.06904	-0.06568	4.06922	0.46076	4.06923	3.80633	4.06856	-7.38739
1.02	-0.35273	4.07237	-0.06573	4.07255	0.46159	4.07256	3.80485	4.07189	-7.3903
1.02	-0.35723	4.0757	-0.06609	4.07588	0.46246	4.07589	3.8039	4.07522	-7.3929
1.021	-0.36157	4.07903	-0.06637	4.07921	0.46221	4.07922	3.80289	4.07855	-7.39423
1.022	-0.36567	4.08236	-0.06726	4.08254	0.46031	4.08255	3.80188	4.08188	-7.39476
1.023	-0.36979	4.08569	-0.06862	4.08587	0.45845	4.08588	3.80057	4.08521	-7.39554
1.024	-0.3742	4.08902	-0.06981	4.0892	0.4576	4.08921	3.79817	4.08854	-7.39653
1.025	-0.37875	4.09235	-0.07086	4.09253	0.45745	4.09254	3.79622	4.09187	-7.39698
1.025	-0.38331	4.09568	-0.07185	4.09587	0.45804	4.09587	3.79543	4.0952	-7.39633
1.026	-0.38735	4.09901	-0.07189	4.0992	0.45918	4.0992	3.7954	4.09853	-7.39569
1.027	-0.39072	4.10234	-0.07012	4.10253	0.46034	4.10253	3.79522	4.10186	-7.39602
1.028	-0.39465	4.10567	-0.06793	4.10586	0.46143	4.10586	3.79417	4.10519	-7.39651
1.029	-0.39858	4.109	-0.06675	4.10919	0.46237	4.10919	3.7934	4.10852	-7.39703
1.03	-0.40252	4.11234	-0.06679	4.11252	0.46309	4.11252	3.79312	4.11185	-7.3973
1.03	-0.40646	4.11567	-0.0673	4.11585	0.46372	4.11585	3.79245	4.11518	-7.39682
1.031	-0.4104	4.119	-0.06798	4.11918	0.46464	4.11918	3.79089	4.11851	-7.39534
1.032	-0.41433	4.12233	-0.06953	4.12251	0.46589	4.12251	3.78923	4.12184	-7.39364
1.033	-0.41824	4.12566	-0.07178	4.12584	0.46686	4.12585	3.78946	4.12517	-7.39307
1.034	-0.42204	4.12899	-0.07454	4.12917	0.46714	4.12918	3.78932	4.1285	-7.39309
1.035	-0.42566	4.13232	-0.07693	4.1325	0.46659	4.13251	3.788	4.13183	-7.3933
1.035	-0.42926	4.13565	-0.07855	4.13583	0.46622	4.13584	3.78619	4.13516	-7.39361
1.036	-0.43286	4.13898	-0.07969	4.13916	0.46656	4.13917	3.78486	4.13849	-7.39419
1.037	-0.43645	4.14231	-0.08051	4.14249	0.46826	4.1425	3.78416	4.14182	-7.39377
1.038	-0.44005	4.14564	-0.08118	4.14582	0.47034	4.14583	3.78327	4.14515	-7.39345
1.039	-0.44364	4.14897	-0.08249	4.14915	0.47107	4.14916	3.78333	4.14848	-7.39396
1.04	-0.44723	4.1523	-0.08397	4.15248	0.47038	4.15249	3.78377	4.15181	-7.39362
1.04	-0.45073	4.15563	-0.08503	4.15581	0.46946	4.15582	3.78365	4.15514	-7.39154
1.041	-0.45437	4.15896	-0.08581	4.15914	0.46873	4.15915	3.78246	4.15847	-7.38927
1.042	-0.4584	4.16229	-0.0868	4.16247	0.46674	4.16248	3.78008	4.1618	-7.38804
1.043	-0.46242	4.16562	-0.08741	4.1658	0.46571	4.16581	3.77749	4.16513	-7.3864
1.044	-0.46644	4.16895	-0.08813	4.16914	0.46587	4.16914	3.77513	4.16846	-7.38461
1.045	-0.47046	4.17228	-0.0892	4.17247	0.46629	4.17247	3.77395	4.17179	-7.3841
1.045	-0.4745	4.17561	-0.09015	4.1758	0.4662	4.1758	3.77313	4.17512	-7.38514
1.046	-0.47852	4.17894	-0.09065	4.17913	0.46591	4.17913	3.7713	4.17845	-7.38666
1.047	-0.48238	4.18227	-0.09139	4.18246	0.46516	4.18246	3.76867	4.18178	-7.38663
1.048	-0.48578	4.1856	-0.09273	4.18579	0.46393	4.18579	3.76593	4.18511	-7.3857
1.049	-0.48893	4.18893	-0.09502	4.18912	0.46248	4.18912	3.76398	4.18844	-7.38503
1.05	-0.49222	4.19226	-0.09748	4.19245	0.46109	4.19245	3.76208	4.19177	-7.38436
1.05	-0.49549	4.19559	-0.09931	4.19578	0.45988	4.19578	3.75969	1900-01-04 04:40:56	-7.38324
1.051	-0.49878	4.19892	-0.1006	4.19911	0.45878	4.19911	3.75699	4.19843	-7.38218
1.052	-0.50206	4.20225	-0.10173	4.20244	0.45763	4.20245	3.75366	4.20176	-7.38215
1.053	-0.50534	4.20558	-0.10196	4.20577	0.45621	4.20578	3.75021	4.20509	-7.38218
1.054	-0.50862	4.20891	-0.10143	4.2091	0.45523	4.20911	3.74651	4.20842	-7.38114
1.055	-0.51157	4.21225	-0.10004	4.21243	0.45507	4.21244	3.74335	4.21175	-7.38023
1.055	-0.514	4.21558	-0.09809	4.21576	0.4559	4.21577	3.74037	4.21508	-7.37969
1.056	-0.51633	4.21891	-0.09613	4.21909	0.45705	4.2191	3.7373	4.21841	-7.38033
1.057	-0.51867	4.22224	-0.09483	4.22242	0.4576	4.22243	3.73403	4.22174	-7.38211
1.058	-0.521	4.22556	-0.09428	4.22575	0.4566	4.22576	3.73103	4.22507	-7.38439
1.059	-0.52333	4.2289	-0.09413	4.22908	0.45522	4.22909	3.72857	1900-01-04 05:28:53	-7.38501
1.06	-0.52566	4.23223	-0.09388	4.23241	0.4545	4.23242	3.72615	4.23173	-7.3846
1.06	-0.52799	4.23556	-0.09347	4.23574	0.45443	4.23575	3.72341	4.23506	-7.38372
1.061	-0.53028	4.23889	-0.09287	4.23907	0.45421	4.23908	3.72054	4.23839	-7.3831
1.062	-0.53264	4.24222	-0.09194	4.2424	0.45324	4.24241	3.71846	4.24172	-7.38324
1.063	-0.53529	4.24555	-0.09099	4.24574	0.45342	4.24574	3.71757	4.24505	-7.3838
1.064	-0.53813	4.24888	-0.09112	4.24907	0.45475	4.24907	3.71594	4.24838	-7.38506
1.065	-0.54098	4.25221	-0.0917	4.2524	0.45564	4.2524	3.71332	4.25171	-7.38755
1.065	-0.54384	4.25554	-0.0916	4.25573	0.45612	4.25573	3.71039	4.25504	-7.38857
1.066	-0.54668	4.25887	-0.09075	4.25906	0.45678	4.25906	3.70719	4.25837	-7.38785
1.067	-0.54953	4.2622	-0.0907	4.26239	0.45703	4.26239	3.70429	4.26169	-7.38711
1.068	-0.55238	4.26553	-0.09113	4.26572	0.45521	4.26572	3.70157	4.26503	-7.38792
1.069	-0.55472	4.26886	-0.09136	4.26905	0.45337	4.26905	3.699	4.26835	-7.38906
1.07	-0.55667	4.27219	-0.09142	4.27238	0.45197	4.27238	3.6972	4.27168	-7.38982
1.07	-0.55885	4.27552	-0.09119	4.27571	0.45065	4.27571	3.69616	4.27501	-7.39007
1.071	-0.56112	4.27885	-0.09038	4.27904	0.44931	4.27905	3.69529	4.27834	-7.39079
1.072	-0.56339	4.28218	-0.08865	4.28237	0.44837	4.28238	3.69268	4.28167	-7.39304
1.073	-0.56565	4.28551	-0.08689	4.2857	0.44756	4.28571	3.6903	4.28501	-7.39656
1.074	-0.56792	4.28884	-0.08568	4.28903	0.44752	4.28904	3.68829	4.28834	-7.39954
1.075	-0.57012	4.29217	-0.0852	4.29236	0.4473	4.29237	3.6866	4.29167	-7.40046
1.075	-0.57222	4.2955	-0.08519	4.29569	0.44686	4.2957	3.68515	4.29499	-7.40122
1.076	-0.57436	4.29883	-0.08577	4.29902	0.44655	4.29903	3.68378	4.29833	-7.40221
1.077	-0.57688	4.30216	-0.08658	4.30235	0.44612	4.30236	3.68239	4.30165	-7.40244
1.078	-0.57999	4.30549	-0.08668	4.30568	0.44538	4.30569	3.6819	4.30498	-7.40184
1.079	-0.58312	4.30882	-0.08647	4.30901	0.44591	4.30902	3.68133	4.30831	-7.40173
1.08	-0.58624	4.31215	-0.08709	4.31234	0.44635	4.31235	3.67925	4.31164	-7.40321
1.08	-0.58936	4.31548	-0.08814	4.31567	0.44558	4.31568	3.67648	4.31497	-7.40515
1.081	-0.59249	4.31881	-0.08951	4.319	0.44413	4.31901	3.6741	1900-01-04 07:38:21	-7.40759
1.082	-0.59558	4.32214	-0.09126	4.32234	0.44308	4.32234	3.67235	4.32163	-7.41001
1.083	-0.59841	4.32548	-0.0929	4.32567	0.44282	4.32567	3.67035	4.32496	-7.41198
1.084	-0.60075	4.32881	-0.09343	4.329	0.44278	4.329	3.66817	4.32829	-7.41352
1.085	-0.60348	4.33214	-0.09299	4.33233	0.44209	4.33233	3.66685	4.33162	-7.41411
1.085	-0.60661	4.33547	-0.09243	4.33566	0.44147	4.33566	3.66634	4.33495	-7.41317
1.086	-0.60972	4.3388	-0.09277	4.33899	0.44101	4.33899	3.66601	4.33828	-7.41222
1.087	-0.61284	4.34213	-0.09407	4.34232	0.44035	4.34232	3.66595	4.34161	-7.41195
1.088	-0.61595	4.34546	-0.09488	4.34565	0.44003	4.34565	3.66582	4.34494	-7.41225
1.089	-0.61906	4.34879	-0.09495	4.34898	0.44176	4.34898	3.66554	4.34827	-7.41239
1.089	-0.62209	4.35212	-0.09459	4.35231	0.44357	4.35232	3.66498	1900-01-04 08:26:18	-7.41213
1.09	-0.62482	4.35545	-0.09426	4.35564	0.44488	4.35565	3.6636	4.35493	-7.41193
1.091	-0.62733	4.35878	-0.09429	4.35897	0.44603	4.35898	3.66121	4.35826	-7.41229
1.092	-0.62967	4.36211	-0.09489	4.3623	0.44721	4.36231	3.65817	4.36159	-7.41336
1.093	-0.63201	4.36544	-0.0963	4.36563	0.448	4.36564	3.65679	4.36492	-7.41458
1.094	-0.63436	4.36877	-0.09747	4.36896	0.44797	4.36897	3.65601	4.36825	-7.41425
1.094	-0.6367	4.3721	-0.09823	4.37229	0.4467	4.3723	3.65511	4.37158	-7.41287
1.095	-0.63904	4.37543	-0.09867	4.37562	0.44541	4.37563	3.65334	4.37491	-7.41325
1.096	-0.64138	4.37876	-0.09894	4.37895	0.44483	4.37896	3.65074	4.37824	-7.41333
1.097	-0.64377	4.38209	-0.09914	4.38228	0.44415	4.38229	3.64792	4.38157	-7.4128
1.098	-0.64656	4.38542	-0.09962	4.38561	0.44307	4.38562	3.64472	1900-01-04 09:14:15	-7.41213
1.099	-0.65027	4.38875	-0.1009	4.38894	0.4422	4.38895	3.64055	4.38823	-7.41186
1.099	-0.65446	4.39208	-0.10288	4.39227	0.44181	4.39228	3.63717	4.39156	-7.41158
1.1	-0.65866	4.39541	-0.10419	4.39561	0.44216	4.39561	3.63549	4.39489	-7.41142
1.101	-0.66286	4.39874	-0.10508	4.39894	0.44277	4.39894	3.63464	4.39822	-7.41088
1.102	-0.66708	4.40207	-0.10564	4.40227	0.4427	4.40227	3.63365	4.40155	-7.41018
1.103	-0.67127	4.4054	-0.10562	4.4056	0.44227	4.4056	3.63207	4.40488	-7.4096
1.104	-0.6754	4.40873	-0.10503	4.40893	0.44262	4.40893	3.63025	4.40821	-7.40932
1.104	-0.67918	4.41206	-0.10526	4.41226	0.44314	4.41226	3.62847	4.41154	-7.40975
1.105	-0.68251	4.41539	-0.10582	4.41559	0.44327	4.41559	3.62666	4.41487	-7.41087
1.106	-0.68547	4.41872	-0.10634	4.41892	0.44267	4.41892	3.62481	1900-01-04 10:02:12	-7.41291
1.107	-0.68841	4.42205	-0.10676	4.42225	0.44174	4.42225	3.6229	4.42153	-7.41509
1.108	-0.69134	4.42538	-0.10752	4.42558	0.44208	4.42559	3.62096	4.42486	-7.41682
1.109	-0.69429	4.42871	-0.10847	4.42891	0.44284	4.42892	3.61914	4.42819	-7.41791
1.109	-0.69725	4.43204	-0.10914	4.43224	0.44288	4.43225	3.61708	4.43152	-7.41897
1.11	-0.70019	4.43537	-0.11006	4.43557	0.44287	4.43558	3.61518	4.43485	-7.41946
1.111	-0.70304	4.4387	-0.11083	4.4389	0.44345	4.43891	3.61349	4.43818	-7.41999
1.112	-0.70586	4.44203	-0.11116	4.44223	0.4446	4.44224	3.61224	4.44151	-7.42106
1.113	-0.70914	4.44536	-0.11147	4.44556	0.44573	4.44557	3.61155	4.44484	-7.42178
1.114	-0.71279	4.4487	-0.11237	4.44889	0.44592	4.4489	3.61013	4.44817	-7.42128
1.114	-0.71645	4.45203	-0.11334	4.45222	0.44657	4.45223	3.60823	1900-01-04 10:50:09	-7.42093
1.115	-0.7201	4.45536	-0.11417	4.45555	0.44768	4.45556	3.60715	4.45483	-7.42189
1.116	-0.72376	4.45869	-0.11518	4.45888	0.44844	4.45889	3.60739	4.45816	-7.42327
1.117	-0.7274	4.46202	-0.11657	4.46221	0.44836	4.46222	3.60801	4.46149	-7.42493
1.118	-0.73103	4.46535	-0.11843	4.46554	0.44836	4.46555	3.60793	4.46482	-7.42668
1.119	-0.73438	4.46868	-0.12	4.46887	0.44876	4.46888	3.60799	4.46815	-7.42805
1.119	-0.73751	4.47201	-0.12072	4.47221	0.44901	4.47221	3.60841	4.47148	-7.42896
1.12	-0.74092	4.47534	-0.12052	4.47554	0.44872	4.47554	3.60799	4.47481	-7.4293
1.121	-0.74433	4.47867	-0.12063	4.47887	0.44803	4.47887	3.60618	4.47814	-7.42945
1.122	-0.74774	4.482	-0.12112	4.4822	0.44736	4.4822	3.60311	4.48147	-7.42961
1.123	-0.75116	4.48533	-0.12116	4.48553	0.44738	4.48553	3.59977	1900-01-04 11:38:06	-7.42974
1.124	-0.75458	4.48866	-0.12017	4.48886	0.44896	4.48886	3.59682	4.48813	-7.42974
1.124	-0.75798	4.49199	-0.12043	4.49219	0.45013	4.49219	3.59408	4.49146	-7.42932
1.125	-0.76124	4.49532	-0.12209	4.49552	0.45039	4.49552	3.59115	4.49479	-7.42829
1.126	-0.76429	4.49865	-0.12367	4.49885	0.4505	4.49885	3.58816	4.49812	-7.42806
1.127	-0.76745	4.50198	-0.12452	4.50218	0.4507	4.50219	3.58503	4.50145	-7.42725
1.128	-0.7708	4.50531	-0.12487	4.50551	0.45016	4.50552	3.58175	4.50478	-7.4265
1.129	-0.77397	4.50864	-0.12506	4.50884	0.44815	4.50885	3.57851	4.50811	-7.42642
1.129	-0.77701	4.51197	-0.12547	4.51217	0.44654	4.51218	3.57536	4.51144	-7.4269
1.13	-0.78019	4.5153	-0.12617	4.5155	0.44594	4.51551	3.57249	4.51477	-7.42708
1.131	-0.7836	4.51863	-0.12664	4.51883	0.44564	4.51884	3.56953	1900-01-04 12:26:03	-7.42786
1.132	-0.78703	4.52196	-0.12696	4.52216	0.44498	4.52217	3.56639	4.52143	-7.42877
1.133	-0.79049	4.52529	-0.12703	4.52549	0.44377	4.5255	3.56303	4.52476	-7.42908
1.134	-0.79419	4.52862	-0.12643	4.52882	0.44249	4.52883	3.5595	4.52809	-7.42867
1.134	-0.79824	4.53195	-0.12559	4.53215	0.44211	4.53216	3.55674	4.53142	-7.42797
1.135	-0.80232	4.53528	-0.12593	4.53548	0.44222	4.53549	3.55488	4.53475	-7.42728
1.136	-0.8064	4.53861	-0.12657	4.53881	0.44251	4.53882	3.55239	4.53808	-7.42692
1.137	-0.81048	4.54194	-0.12741	4.54214	0.4425	4.54215	3.54881	4.54141	-7.42641
1.138	-0.81455	4.54527	-0.12804	4.54547	0.44161	4.54548	3.54471	4.54474	-7.42479
1.139	-0.81863	4.5486	-0.1282	4.54881	0.44027	4.54881	3.54127	4.54807	-7.42319
1.139	-0.82252	4.55194	-0.1288	4.55214	0.44013	4.55214	3.5384	1900-01-04 13:14:00	-7.42252
1.14	-0.82545	4.55527	-0.12994	4.55547	0.4408	4.55547	3.53535	4.55473	-7.42277
1.141	-0.82788	4.5586	-0.13075	4.5588	0.44114	4.5588	3.53199	4.55806	-7.4236
1.142	-0.83035	4.56193	-0.13094	4.56213	0.44089	4.56213	3.52933	4.56139	-7.42507
1.143	-0.83282	4.56526	-0.13089	4.56546	0.44069	4.56546	3.52797	4.56472	-7.42648
1.144	-0.83531	4.56859	-0.13156	4.56879	0.44135	4.56879	3.52749	4.56805	-7.42717
1.144	-0.83778	4.57192	-0.13328	4.57212	0.44092	4.57212	3.52677	4.57138	-7.42762
1.145	-0.84026	4.57525	-0.13368	4.57545	0.43934	4.57546	3.52562	4.57471	-7.4285
1.146	-0.84274	4.57858	-0.13253	4.57878	0.43737	4.57879	3.5246	4.57804	-7.42971
1.147	-0.84535	4.58191	-0.13195	4.58211	0.43587	4.58212	3.52305	4.58137	-7.43005
1.148	-0.84853	4.58524	-0.13273	4.58544	0.4355	4.58545	3.52096	1900-01-04 14:01:58	-7.43056
1.149	-0.85229	4.58857	-0.13372	4.58877	0.43595	4.58878	3.51892	4.58803	-7.43103
1.149	-0.85605	4.5919	-0.13387	4.5921	0.43633	4.59211	3.51743	4.59136	-7.43161
1.15	-0.8598	4.59523	-0.13383	4.59543	0.43582	4.59544	3.51602	4.59469	-7.43258
1.151	-0.86355	4.59856	-0.13348	4.59876	0.43494	4.59877	3.51403	4.59802	-7.43374
1.152	-0.8673	4.60189	-0.1333	4.60209	0.434	4.6021	3.51185	4.60135	-7.43372
1.153	-0.87105	4.60522	-0.13345	4.60542	0.43317	4.60543	3.50983	4.60468	-7.43356
1.154	-0.87469	4.60855	-0.13418	4.60875	0.4318	4.60876	3.50819	4.60801	-7.43372
1.154	-0.8777	4.61188	-0.13557	4.61208	0.4302	4.61209	3.50687	4.61134	-7.43436
1.155	-0.88013	4.61521	-0.13755	4.61542	0.4296	4.61542	3.50619	4.61467	-7.43532
1.156	-0.88246	4.61854	-0.13862	4.61874	0.42964	4.61875	3.50503	4.61799	-7.43628
1.157	-0.88477	4.62187	-0.1395	4.62207	0.42918	4.62208	3.50384	4.62132	-7.43691
1.158	-0.88708	4.6252	-0.14006	4.62541	0.4277	4.62541	3.50325	4.62465	-7.43834
1.159	-0.88939	4.62853	-0.14021	4.62874	0.42667	4.62874	3.50318	4.62798	-7.4409
1.159	-0.89171	4.63186	-0.13957	4.63207	0.42607	4.63207	3.50277	4.63131	-7.44252
1.16	-0.89402	4.63519	-0.13873	4.6354	0.42433	4.6354	3.50178	4.63464	-7.44277
1.161	-0.89626	4.63852	-0.13836	4.63873	0.42213	4.63873	3.49995	4.63798	-7.44228
1.162	-0.89849	4.64185	-0.13837	4.64206	0.4207	4.64206	3.49808	1900-01-04 15:23:28	-7.44229
1.163	-0.9015	4.64518	-0.13809	4.64539	0.42006	4.64539	3.49711	4.64463	-7.4417
1.164	-0.90452	4.64851	-0.13716	4.64872	0.41947	4.64873	3.49644	4.64796	-7.44138
1.164	-0.90755	4.65184	-0.13618	4.65205	0.41806	4.65206	3.49497	4.65129	-7.44175
1.165	-0.91058	4.65517	-0.13608	4.65538	0.417	4.65539	3.49283	4.65462	-7.44247
1.166	-0.91359	4.6585	-0.13702	4.65871	0.41718	4.65872	3.49088	4.65795	-7.44304
1.167	-0.91661	4.66184	-0.13769	4.66204	0.41835	4.66205	3.48835	4.66128	-7.4433
1.168	-0.91952	4.66517	-0.13694	4.66537	0.41935	4.66538	3.48623	4.66461	-7.44386
1.169	-0.92202	4.6685	-0.13549	4.6687	0.41948	4.66871	3.4844	4.66794	-7.44403
1.169	-0.92424	4.67183	-0.13527	4.67203	0.41973	4.67204	3.48237	4.67127	-7.44445
1.17	-0.92647	4.67516	-0.13589	4.67536	0.42034	4.67537	3.48	1900-01-04 16:11:25	-7.44476
1.171	-0.92872	4.67849	-0.13674	4.67869	0.42096	4.6787	3.47801	4.67793	-7.44451
1.172	-0.93096	4.68182	-0.13807	4.68202	0.42141	4.68203	3.47673	4.68126	-7.44383
1.173	-0.93321	4.68515	-0.13963	4.68535	0.42201	4.68536	3.47453	4.68459	-7.44438
1.174	-0.93546	4.68848	-0.1411	4.68868	0.42344	4.68869	3.47187	4.68792	-7.44486
1.174	-0.93769	4.69181	-0.14197	4.69201	0.42569	4.69202	3.46966	4.69125	-7.44501
1.175	-0.93985	4.69514	-0.14101	4.69534	0.4281	4.69535	3.46785	4.69458	-7.44516
1.176	-0.942	4.69847	-0.13926	4.69867	0.42951	4.69868	3.46557	4.69791	-7.44531
1.177	-0.94462	4.7018	-0.13826	4.70201	0.4298	4.70201	3.46309	4.70124	-7.44571
1.178	-0.94726	4.70513	-0.13795	4.70534	0.42961	4.70534	3.46043	4.70457	-7.44688
1.179	-0.9499	4.70846	-0.13774	4.70867	0.4305	4.70867	3.45699	1900-01-04 16:59:22	-7.44726
1.179	-0.95252	4.71179	-0.13775	4.712	0.43111	4.712	3.45357	4.71123	-7.44841
1.18	-0.95516	4.71512	-0.13841	4.71533	0.43125	4.71533	3.45118	4.71456	-7.45083
1.181	-0.95776	4.71845	-0.13851	4.71866	0.43145	4.71866	3.44971	4.71789	-7.45414
1.182	-0.96023	4.72178	-0.13801	4.72199	0.43162	4.72199	3.44908	4.72122	-7.45745
1.183	-0.96254	4.72511	-0.13783	4.72532	0.43153	4.72533	3.44817	4.72455	-7.45994
1.184	-0.96513	4.72844	-0.13864	4.72865	0.43139	4.72866	3.4464	4.72788	-7.46042
1.184	-0.96815	4.73177	-0.14003	4.73198	0.43137	4.73199	3.44366	4.73121	-7.4606
1.185	-0.97121	4.7351	-0.14126	4.73531	0.43155	4.73532	3.44057	4.73454	-7.46082
1.186	-0.97427	4.73843	-0.1416	4.73864	0.4312	4.73865	3.43774	4.73787	-7.46098
1.187	-0.97733	4.74176	-0.14082	4.74197	0.43036	4.74198	3.43458	1900-01-04 17:47:19	-7.46105
1.188	-0.98038	4.74509	-0.14017	4.7453	0.4295	4.74531	3.43192	4.74453	-7.46102
1.189	-0.98344	4.74842	-0.14034	4.74863	0.42887	4.74864	3.42991	4.74786	-7.46065
1.189	-0.98644	4.75175	-0.14069	4.75196	0.42971	4.75197	3.42849	4.75119	-7.45994
1.19	-0.98887	4.75508	-0.14008	4.75529	0.43072	4.7553	3.42783	4.75452	-7.45892
1.191	-0.99147	4.75841	-0.13994	4.75862	0.43109	4.75863	3.42756	4.75785	-7.458
1.192	-0.99404	4.76174	-0.13945	4.76195	0.43109	4.76196	3.42657	4.76118	-7.45742
1.193	-0.99663	4.76507	-0.13775	4.76528	0.43105	4.76529	3.42341	4.76451	-7.45752
1.193	-0.99922	4.7684	-0.13538	4.76862	0.43011	4.76862	3.42083	4.76784	-7.45825
1.194	-1.0018	4.77173	-0.13395	4.77194	0.42807	4.77195	3.41929	4.77117	-7.45905
1.195	-1.0044	4.77506	-0.1346	4.77528	0.426	4.77528	3.41741	1900-01-04 18:35:16	-7.45959
1.196	-1.00701	4.77839	-0.13689	4.77861	0.42413	4.77861	3.41522	4.77783	-7.45998
1.197	-1.00975	4.78172	-0.13879	4.78194	0.42213	4.78194	3.41334	4.78116	-7.46069
1.198	-1.01257	4.78506	-0.13951	4.78527	0.41996	4.78527	3.41158	4.78449	-7.46162
1.198	-1.01533	4.78839	-0.1395	4.7886	0.41842	4.7886	3.40938	4.78782	-7.46172
1.199	-1.01811	4.79172	-0.13929	4.79193	0.41777	4.79193	3.40766	4.79115	-7.46086
1.2	-1.02089	4.79505	-0.13909	4.79526	0.41803	4.79526	3.40618	4.79448	-7.45918
1.201	-1.02366	4.79838	-0.1389	4.79859	0.41797	4.79859	3.40409	4.79781	-7.45769
1.202	-1.02643	4.80171	-0.13924	4.80192	0.4171	4.80193	3.40128	4.80114	-7.45618
1.203	-1.02921	4.80504	-0.1403	4.80525	0.41603	4.80526	3.39837	4.80447	-7.45438
1.203	-1.03176	4.80837	-0.14148	4.80858	0.41519	4.80859	3.39596	1900-01-04 19:23:13	-7.45273
1.204	-1.03347	4.8117	-0.14212	4.81191	0.41443	4.81192	3.39306	4.81113	-7.45304
1.205	-1.03553	4.81503	-0.14282	4.81524	0.41474	4.81525	3.39	4.81446	-7.45349
1.206	-1.03759	4.81836	-0.14356	4.81857	0.41538	4.81858	3.38744	4.81779	-7.4539
1.207	-1.03964	4.82169	-0.14468	4.8219	0.41601	4.82191	3.38565	4.82112	-7.45364
1.208	-1.0417	4.82502	-0.14699	4.82523	0.41676	4.82524	3.38455	4.82445	-7.45272
1.208	-1.04375	4.82835	-0.14942	4.82856	0.41756	4.82857	3.38429	4.82778	-7.45192
1.209	-1.04582	4.83168	-0.15086	4.83189	0.41782	4.8319	3.38397	4.83111	-7.45247
1.21	-1.04786	4.83501	-0.15194	4.83522	0.41643	4.83523	3.38317	4.83444	-7.4534
1.211	-1.04991	4.83834	-0.15352	4.83855	0.41508	4.83856	3.38153	4.83777	-7.45432
1.212	-1.05245	4.84167	-0.15478	4.84188	0.41481	4.84189	3.37902	1900-01-04 20:11:11	-7.45502
1.213	-1.05509	4.845	-0.15658	4.84521	0.41497	4.84522	3.37548	4.84443	-7.45564
1.213	-1.05775	4.84833	-0.15974	4.84854	0.4138	4.84855	3.37348	4.84776	-7.45632
1.214	-1.06039	4.85166	-0.1631	4.85188	0.41284	4.85188	3.37262	4.85109	-7.45639
1.215	-1.06302	4.85499	-0.16452	4.85521	0.41294	4.85521	3.37153	4.85442	-7.45652
1.216	-1.06568	4.85832	-0.16418	4.85854	0.41325	4.85854	3.36998	4.85775	-7.45693
1.217	-1.06831	4.86165	-0.16398	4.86187	0.41327	4.86187	3.36779	4.86108	-7.45733
1.218	-1.07077	4.86498	-0.1641	4.8652	0.41322	4.8652	3.36505	4.86441	-7.45719
1.218	-1.07266	4.86831	-0.16441	4.86853	0.41361	4.86853	3.36217	4.86774	-7.4565
1.219	-1.07467	4.87164	-0.1649	4.87186	0.41449	4.87186	3.35971	4.87107	-7.45674
1.22	-1.07669	4.87497	-0.1657	4.87519	0.41488	4.8752	3.35674	1900-01-04 20:59:08	-7.45795
1.221	-1.07871	4.8783	-0.16691	4.87852	0.41538	4.87853	3.35318	4.87773	-7.45885
1.222	-1.08074	4.88163	-0.16813	4.88185	0.41677	4.88186	3.34989	4.88106	-7.45911
1.223	-1.08277	4.88496	-0.16875	4.88518	0.41885	4.88519	3.34735	4.88439	-7.45939
1.223	-1.08479	4.8883	-0.16837	4.88851	0.42088	4.88852	3.34501	4.88772	-7.46047
1.224	-1.08675	4.89163	-0.16721	4.89184	0.4226	4.89185	3.34221	4.89105	-7.46179
1.225	-1.08844	4.89496	-0.16521	4.89517	0.42404	4.89518	3.33987	4.89438	-7.46244
1.226	-1.0901	4.89829	-0.16329	4.8985	0.42433	4.89851	3.33824	4.89771	-7.46291
1.227	-1.0919	4.90162	-0.1622	4.90183	0.42387	4.90184	3.33668	4.90104	-7.46309
1.228	-1.09371	4.90495	-0.1612	4.90516	0.42299	4.90517	3.33461	4.90437	-7.4637
1.228	-1.09551	4.90828	-0.16021	4.90849	0.42187	4.9085	3.3324	1900-01-04 21:47:05	-7.46505
1.229	-1.09732	4.91161	-0.15957	4.91182	0.4205	4.91183	3.32956	4.91103	-7.46772
1.23	-1.09912	4.91494	-0.15962	4.91515	0.41957	4.91516	3.32678	4.91436	-7.46915
1.231	-1.10091	4.91827	-0.15959	4.91848	0.41909	4.91849	3.32452	4.91769	-7.4695
1.232	-1.10264	4.9216	-0.1589	4.92182	0.41831	4.92182	3.32231	4.92102	-7.46928
1.233	-1.10436	4.92493	-0.15754	4.92514	0.41688	4.92515	3.31985	4.92435	-7.46961
1.233	-1.10644	4.92826	-0.15565	4.92848	0.41517	4.92848	3.3184	4.92768	-7.47126
1.234	-1.10851	4.93159	-0.15359	4.93181	0.41492	4.93181	3.31751	4.93101	-7.47281
1.235	-1.11052	4.93492	-0.15222	4.93514	0.41646	4.93514	3.31623	4.93434	-7.4731
1.236	-1.11238	4.93825	-0.1521	4.93847	0.41798	4.93847	3.31392	4.93767	-7.47318
1.237	-1.11425	4.94158	-0.15312	4.9418	0.41845	4.9418	3.31122	4.941	-7.47359
1.238	-1.11629	4.94491	-0.15428	4.94513	0.41804	4.94513	3.30924	4.94433	-7.47432
1.238	-1.11837	4.94824	-0.15514	4.94846	0.41759	4.94846	3.30816	4.94766	-7.47513
1.239	-1.12051	4.95157	-0.15573	4.95179	0.41733	4.9518	3.30733	4.95099	-7.47538
1.24	-1.12284	4.9549	-0.15626	4.95512	0.41683	4.95513	3.30622	4.95432	-7.47478
1.241	-1.12532	4.95823	-0.1567	4.95845	0.41614	4.95846	3.30567	4.95765	-7.47425
1.242	-1.12782	4.96156	-0.15662	4.96178	0.41507	4.96179	3.30514	4.96098	-7.47409
1.243	-1.13031	4.96489	-0.15583	4.96511	0.41378	4.96512	3.3037	1900-01-04 23:08:35	-7.47403
1.243	-1.1328	4.96822	-0.15543	4.96844	0.41261	4.96845	3.30142	4.96763	-7.47349
1.244	-1.1353	4.97155	-0.156	4.97177	0.41159	4.97178	3.29957	4.97096	-7.4723
1.245	-1.13779	4.97488	-0.15726	4.9751	0.41086	4.97511	3.29844	4.97429	-7.47172
1.246	-1.14019	4.97821	-0.15923	4.97843	0.41042	4.97844	3.2975	4.97762	-7.47186
1.247	-1.14221	4.98154	-0.16057	4.98176	0.40999	4.98177	3.29645	4.98095	-7.47061
1.248	-1.14398	4.98487	-0.16101	4.98509	0.40969	4.9851	3.29503	4.98428	-7.46903
1.248	-1.14576	4.9882	-0.16085	4.98842	0.40966	4.98843	3.29282	4.98761	-7.46835
1.249	-1.14754	4.99153	-0.16045	4.99175	0.40958	4.99176	3.29026	4.99094	-7.46865
1.25	-1.14932	4.99486	-0.15978	4.99508	0.40963	4.99509	3.28765	4.99427	-7.46776
1.251	-1.15109	4.99819	-0.15881	4.99841	0.40941	4.99842	3.28461	1900-01-04 23:56:32	-7.46743
1.252	-1.15286	5.00153	-0.15776	5.00174	0.40886	5.00175	3.28131	5.00093	-7.46813
1.253	-1.15463	5.00486	-0.15624	5.00508	0.40809	5.00508	3.27836	5.00426	-7.46899
1.253	-1.15586	5.00819	-0.15512	5.00841	0.40733	5.00841	3.27593	5.00759	-7.46918
1.254	-1.15723	5.01152	-0.15423	5.01174	0.40694	5.01174	3.27342	5.01092	-7.46746
1.255	-1.15881	5.01485	-0.15333	5.01507	0.40669	5.01507	3.2707	5.01425	-7.46489
1.256	-1.16038	5.01818	-0.15242	5.0184	0.40538	5.0184	3.26713	5.01758	-7.46346
1.257	-1.16195	5.02151	-0.15199	5.02173	0.40425	5.02173	3.26382	5.02091	-7.46343
1.258	-1.16353	5.02484	-0.1504	5.02506	0.40414	5.02507	3.26107	5.02424	-7.46328
1.258	-1.16511	5.02817	-0.14877	5.02839	0.40475	5.0284	3.25811	5.02757	-7.46297
1.259	-1.16668	5.0315	-0.14756	5.03172	0.40539	5.03173	3.2546	5.0309	-7.46285
1.26	-1.16825	5.03483	-0.14762	5.03505	0.40609	5.03506	3.2514	5.03423	-7.46329
1.261	-1.16961	5.03816	-0.14828	5.03838	0.40766	5.03839	3.24874	5.03756	-7.46331
1.262	-1.17077	5.04149	-0.14857	5.04171	0.40967	5.04172	3.24599	5.04089	-7.46313
1.263	-1.17193	5.04482	-0.1479	5.04504	0.41079	5.04505	3.24372	5.04422	-7.46326
1.263	-1.17309	5.04815	-0.14804	5.04837	0.41131	5.04838	3.24216	5.04755	-7.46378
1.264	-1.17425	5.05148	-0.14841	5.0517	0.41167	5.05171	3.24051	5.05088	-7.46464
1.265	-1.1754	5.05481	-0.14831	5.05503	0.412	5.05504	3.23808	5.05421	-7.46551
1.266	-1.17654	5.05814	-0.14735	5.05836	0.41224	5.05837	3.23532	5.05754	-7.46572
1.267	-1.17769	5.06147	-0.14608	5.06169	0.41277	5.0617	3.23263	5.06087	-7.46515
1.268	-1.17867	5.0648	-0.14553	5.06502	0.41358	5.06503	3.23013	5.0642	-7.46582
1.268	-1.1796	5.06813	-0.14663	5.06835	0.41463	5.06836	3.22806	5.06753	-7.4676
1.269	-1.18061	5.07146	-0.14818	5.07168	0.41585	5.07169	3.22641	5.07086	-7.46928
1.27	-1.18161	5.07479	-0.14929	5.07501	0.4168	5.07502	3.22414	5.07419	-7.46974
1.271	-1.18261	5.07812	-0.15001	5.07834	0.41724	5.07835	3.22148	5.07752	-7.46881
1.272	-1.18361	5.08145	-0.15118	5.08168	0.418	5.08168	3.21924	5.08085	-7.46708
1.273	-1.18462	5.08478	-0.15325	5.08501	0.41977	5.08501	3.21729	5.08418	-7.4662
1.273	-1.18561	5.08811	-0.15585	5.08834	0.4219	5.08834	3.21568	5.08751	-7.46616
1.274	-1.18656	5.09144	-0.15818	5.09167	0.42311	5.09168	3.21467	5.09084	-7.46596
1.275	-1.18733	5.09477	-0.16031	5.095	0.42364	5.09501	3.21402	5.09417	-7.46587
1.276	-1.18907	5.0981	-0.1624	5.09833	0.42373	5.09833	3.21265	5.0975	-7.46645
1.277	-1.1908	5.10143	-0.16437	5.10166	0.42316	5.10167	3.21168	5.10083	-7.46697
1.278	-1.19253	5.10476	-0.16562	5.10499	0.42158	5.105	3.21097	5.10416	-7.46629
1.278	-1.19427	5.10809	-0.16596	5.10832	0.42038	5.10833	3.21008	5.10749	-7.46629
1.279	-1.196	5.11142	-0.16573	5.11165	0.41981	5.11166	3.20904	5.11082	-7.46685
1.28	-1.19774	5.11475	-0.16539	5.11498	0.41947	5.11499	3.20771	5.11415	-7.46715
1.281	-1.19946	5.11808	-0.16406	5.11831	0.41884	5.11832	3.20576	5.11748	-7.46665
1.282	-1.20103	5.12142	-0.16224	5.12164	0.41735	5.12165	3.20358	5.12081	-7.46649
1.283	-1.20243	5.12475	-0.16183	5.12497	0.41581	5.12498	3.20166	5.12414	-7.46685
1.283	-1.20382	5.12808	-0.16247	5.1283	0.41532	5.12831	3.19982	5.12747	-7.46706
1.284	-1.20521	5.13141	-0.16266	5.13163	0.41586	5.13164	3.19802	5.1308	-7.46708
1.285	-1.20659	5.13474	-0.16248	5.13496	0.41673	5.13497	3.19613	5.13413	-7.46708
1.286	-1.20798	5.13807	-0.16253	5.13829	0.41698	5.1383	3.1937	5.13746	-7.46703
1.287	-1.20937	5.1414	-0.16336	5.14162	0.41602	5.14163	3.19112	5.14079	-7.46729
1.288	-1.21076	5.14473	-0.16471	5.14495	0.41428	5.14496	3.18964	5.14412	-7.46834
1.288	-1.21216	5.14806	-0.16638	5.14828	0.41279	5.14829	3.18857	5.14745	-7.46903
1.289	-1.21366	5.15139	-0.16637	5.15161	0.41137	5.15162	3.18727	5.15078	-7.46854
1.29	-1.21518	5.15472	-0.16567	5.15494	0.41051	5.15495	3.1862	5.15411	-7.46743
1.291	-1.21682	5.15805	-0.1652	5.15828	0.41069	5.15828	3.18611	5.15744	-7.46671
1.292	-1.21852	5.16138	-0.1653	5.16161	0.41128	5.16161	3.18663	5.16077	-7.46723
1.292	-1.22023	5.16471	-0.16542	5.16494	0.41118	5.16494	3.18685	5.1641	-7.46763
1.293	-1.22195	5.16804	-0.16471	5.16827	0.40995	5.16828	3.18602	5.16743	-7.46701
1.294	-1.22366	5.17137	-0.16425	5.1716	0.4082	5.1716	3.18431	5.17076	-7.46624
1.295	-1.22537	5.1747	-0.16415	5.17493	0.40724	5.17494	3.18234	5.17409	-7.46636
1.296	-1.22685	5.17803	-0.16428	5.17826	0.40765	5.17827	3.18074	5.17742	-7.46704
1.297	-1.22829	5.18136	-0.16443	5.18159	0.40936	5.1816	3.18006	5.18075	-7.46803
1.297	-1.2298	5.18469	-0.16425	5.18492	0.41183	5.18493	3.17851	5.18408	-7.46925
1.298	-1.23132	5.18802	-0.16345	5.18825	0.41371	5.18826	3.17637	5.18741	-7.47025
1.299	-1.23283	5.19135	-0.16356	5.19158	0.41445	5.19159	3.17365	5.19074	-7.46998
1.3	-1.23435	5.19468	-0.16422	5.19491	0.41461	5.19492	3.17023	5.19407	-7.46903
1.301	-1.23587	5.19801	-0.16489	5.19824	0.4146	5.19825	3.16706	1900-01-05 04:44:15	-7.46762
1.302	-1.23739	5.20134	-0.16533	5.20157	0.41458	5.20158	3.16476	5.20073	-7.46689
1.302	-1.23892	5.20467	-0.16549	5.2049	0.41444	5.20491	3.16276	5.20406	-7.46685
1.303	-1.2406	5.208	-0.16455	5.20823	0.41394	5.20824	3.16066	5.20739	-7.46709
1.304	-1.24225	5.21133	-0.16357	5.21156	0.41332	5.21157	3.1586	5.21072	-7.46719
1.305	-1.24388	5.21466	-0.16305	5.21489	0.41231	5.2149	3.15621	5.21405	-7.4667
1.306	-1.24551	5.21799	-0.16287	5.21822	0.41094	5.21823	3.15375	5.21738	-7.46612
1.307	-1.24716	5.22132	-0.16251	5.22155	0.40995	5.22156	3.15215	5.22071	-7.4659
1.307	-1.24879	5.22466	-0.16188	5.22489	0.40996	5.22489	3.15162	5.22404	-7.46558
1.308	-1.25042	5.22799	-0.16153	5.22821	0.40955	5.22822	3.15045	5.22737	-7.46519
1.309	-1.25206	5.23132	-0.16069	5.23154	0.40806	5.23155	3.14854	1900-01-05 05:32:12	-7.46534
1.31	-1.25359	5.23465	-0.15987	5.23488	0.40679	5.23488	3.14659	5.23403	-7.4661
1.311	-1.25547	5.23798	-0.1596	5.23821	0.40576	5.23821	3.14455	5.23736	-7.46554
1.312	-1.25738	5.24131	-0.15985	5.24154	0.40441	5.24155	3.14226	5.24069	-7.46451
1.312	-1.2593	5.24464	-0.16014	5.24487	0.40308	5.24488	3.13947	5.24402	-7.46405
1.313	-1.26122	5.24797	-0.1607	5.2482	0.40243	5.24821	3.13579	5.24735	-7.4643
1.314	-1.26314	5.2513	-0.16212	5.25153	0.40236	5.25154	3.13248	5.25068	-7.46517
1.315	-1.26507	5.25463	-0.1632	5.25486	0.40259	5.25487	3.13001	5.25401	-7.46682
1.316	-1.26698	5.25796	-0.16244	5.25819	0.4023	5.2582	3.12747	5.25734	-7.46808
1.317	-1.26868	5.26129	-0.16143	5.26152	0.40033	5.26153	3.12428	5.26067	-7.46885
1.317	-1.2695	5.26462	-0.16068	5.26485	0.3974	5.26486	3.12074	5.264	-7.46931
1.318	-1.27027	5.26795	-0.16039	5.26818	0.39553	5.26819	3.11849	5.26733	-7.46947
1.319	-1.27105	5.27128	-0.16076	5.27151	0.39493	5.27152	3.11726	5.27066	-7.46971
1.32	-1.27182	5.27461	-0.16051	5.27484	0.39427	5.27485	3.11688	5.27399	-7.47006
1.321	-1.27261	5.27794	-0.16013	5.27817	0.39342	5.27818	3.11734	5.27732	-7.46998
1.322	-1.27337	5.28127	-0.16045	5.2815	0.39299	5.28151	3.11778	5.28065	-7.47045
1.322	-1.27414	5.2846	-0.16128	5.28483	0.39303	5.28484	3.11706	5.28398	-7.47191
1.323	-1.27492	5.28793	-0.16206	5.28816	0.39318	5.28817	3.11518	5.28731	-7.47293
1.324	-1.27571	5.29126	-0.16242	5.29149	0.39319	5.2915	3.11308	5.29064	-7.4731
1.325	-1.27672	5.29459	-0.16289	5.29482	0.39306	5.29483	3.11194	5.29397	-7.47313
1.326	-1.27776	5.29792	-0.16374	5.29815	0.39238	5.29816	3.11175	1900-01-05 07:08:06	-7.47352
1.327	-1.27881	5.30125	-0.16456	5.30148	0.39137	5.30149	3.11151	5.30063	-7.47342
1.327	-1.27984	5.30458	-0.16613	5.30481	0.39048	5.30482	3.11062	5.30396	-7.47287
1.328	-1.28089	5.30791	-0.16806	5.30815	0.3897	5.30815	3.10898	5.30729	-7.4728
1.329	-1.28194	5.31124	-0.16953	5.31148	0.38979	5.31148	3.10756	5.31062	-7.47295
1.33	-1.28298	5.31457	-0.17042	5.31481	0.39102	5.31482	3.10654	5.31395	-7.47318
1.331	-1.28401	5.3179	-0.17128	5.31814	0.39209	5.31815	3.10519	5.31728	-7.47368
1.332	-1.28504	5.32123	-0.17232	5.32147	0.3917	5.32148	3.10373	1900-01-05 07:41:39	-7.47558
1.332	-1.28612	5.32456	-0.17323	5.3248	0.39043	5.32481	3.10229	5.32393	-7.47672
1.333	-1.28721	5.32789	-0.17391	5.32813	0.38931	5.32814	3.10096	5.32726	-7.47681
1.334	-1.28831	5.33122	-0.17398	5.33146	0.38879	5.33147	3.10026	5.33059	-7.47654
1.335	-1.2894	5.33455	-0.17317	5.33479	0.38833	5.3348	3.09971	5.33392	-7.47596
1.336	-1.29049	5.33789	-0.1721	5.33812	0.38792	5.33813	3.0988	5.33725	-7.47436
1.337	-1.29158	5.34122	-0.1729	5.34145	0.38829	5.34146	3.0981	5.34058	-7.47209
1.337	-1.29268	5.34455	-0.17441	5.34478	0.38935	5.34479	3.09782	5.34391	-7.47012
1.338	-1.29354	5.34788	-0.17584	5.34811	0.39004	5.34812	3.09715	5.34724	-7.46885
1.339	-1.29441	5.35121	-0.17691	5.35144	0.38945	5.35145	3.09568	5.35057	-7.46818
1.34	-1.29529	5.35454	-0.17787	5.35477	0.38941	5.35478	3.09386	1900-01-05 08:29:36	-7.46775
1.341	-1.29617	5.35787	-0.17945	5.3581	0.39059	5.35811	3.09248	5.35723	-7.4678
1.342	-1.29704	5.3612	-0.18083	5.36143	0.39192	5.36144	3.09134	5.36056	-7.46836
1.342	-1.29785	5.36453	-0.18143	5.36476	0.39275	5.36477	3.09012	5.36389	-7.46967
1.343	-1.29862	5.36786	-0.18187	5.36809	0.39312	5.3681	3.08924	5.36722	-7.47047
1.344	-1.29945	5.37119	-0.18265	5.37142	0.39347	5.37143	3.08885	5.37055	-7.47019
1.345	-1.30036	5.37452	-0.18378	5.37475	0.39402	5.37476	3.08831	5.37388	-7.4689
1.346	-1.30132	5.37785	-0.18468	5.37809	0.39421	5.37809	3.08675	5.37721	-7.46764
1.347	-1.30226	5.38118	-0.18519	5.38141	0.39437	5.38142	3.08489	5.38054	-7.46714
1.347	-1.30319	5.38451	-0.18579	5.38475	0.3948	5.38475	3.08359	5.38387	-7.46731
1.348	-1.30412	5.38784	-0.1856	5.38808	0.39523	5.38808	3.08199	1900-01-05 09:17:34	-7.46732
1.349	-1.30505	5.39117	-0.18433	5.39141	0.3956	5.39142	3.07958	5.39053	-7.46653
1.35	-1.30598	5.3945	-0.18277	5.39474	0.39557	5.39475	3.07646	5.39386	-7.46619
1.351	-1.30691	5.39783	-0.18174	5.39807	0.39484	5.39808	3.07306	5.39719	-7.46701
1.352	-1.30784	5.40116	-0.18058	5.4014	0.39431	5.40141	3.07011	5.40052	-7.46786
1.352	-1.30842	5.40449	-0.17925	5.40473	0.39502	5.40474	3.06757	5.40385	-7.46799
1.353	-1.30924	5.40782	-0.17902	5.40806	0.39614	5.40807	3.06527	5.40718	-7.469
1.354	-1.31041	5.41115	-0.17898	5.41139	0.39602	5.4114	3.06253	5.41051	-7.47012
1.355	-1.31168	5.41448	-0.17892	5.41472	0.39472	5.41473	3.05933	5.41384	-7.47101
1.356	-1.31293	5.41781	-0.17874	5.41805	0.3932	5.41806	3.0566	5.41717	-7.47203
1.357	-1.31419	5.42114	-0.1789	5.42138	0.39146	5.42139	3.05473	1900-01-05 10:05:31	-7.47357
1.357	-1.31545	5.42447	-0.17926	5.42471	0.3897	5.42472	3.05288	5.42383	-7.47567
1.358	-1.3167	5.4278	-0.17912	5.42804	0.38858	5.42805	3.05161	5.42716	-7.47769
1.359	-1.31793	5.43113	-0.17858	5.43137	0.38806	5.43138	3.0515	5.43049	-7.47907
1.36	-1.31909	5.43446	-0.17806	5.4347	0.3873	5.43471	3.05064	5.43382	-7.47986
1.361	-1.32016	5.43779	-0.17787	5.43803	0.38509	5.43804	3.04827	5.43715	-7.48038
1.362	-1.32119	5.44112	-0.17795	5.44136	0.38225	5.44137	3.04526	5.44048	-7.48058
1.362	-1.32223	5.44445	-0.1782	5.44469	0.37985	5.4447	3.04268	5.44381	-7.48064
1.363	-1.32327	5.44778	-0.178	5.44802	0.37789	5.44803	3.04052	5.44714	-7.48003
1.364	-1.32431	5.45111	-0.17767	5.45136	0.37635	5.45136	3.03818	5.45047	-7.47885
1.365	-1.32534	5.45444	-0.17704	5.45468	0.37492	5.45469	3.03594	1900-01-05 10:53:28	-7.47849
1.366	-1.32638	5.45778	-0.17633	5.45801	0.37288	5.45802	3.03413	5.45713	-7.47988
1.367	-1.32725	5.46111	-0.17586	5.46135	0.3708	5.46135	3.03242	5.46046	-7.48171
1.367	-1.32803	5.46444	-0.17547	5.46468	0.36931	5.46468	3.0304	5.46379	-7.48247
1.368	-1.32878	5.46777	-0.17496	5.46801	0.36817	5.46802	3.0281	5.46712	-7.48215
1.369	-1.32953	5.4711	-0.17515	5.47134	0.36712	5.47135	3.02648	5.47045	-7.48191
1.37	-1.33028	5.47443	-0.17592	5.47467	0.36602	5.47468	3.02564	5.47378	-7.48226
1.371	-1.33104	5.47776	-0.17718	5.478	0.36523	5.47801	3.02495	5.47711	-7.48206
1.372	-1.33179	5.48109	-0.17851	5.48133	0.36457	5.48134	3.02431	5.48044	-7.48092
1.372	-1.33254	5.48442	-0.18001	5.48466	0.36334	5.48467	3.02379	5.48377	-7.47991
1.373	-1.33326	5.48775	-0.18175	5.48799	0.36118	5.488	3.02323	1900-01-05 11:41:25	-7.47962
1.374	-1.33392	5.49108	-0.18231	5.49132	0.35874	5.49133	3.02298	5.49043	-7.47916
1.375	-1.3346	5.49441	-0.18151	5.49465	0.35742	5.49466	3.02359	5.49376	-7.47897
1.376	-1.33528	5.49774	-0.18049	5.49798	0.35731	5.49799	3.02437	5.49709	-7.47927
1.377	-1.33596	5.50107	-0.1801	5.50131	0.35748	5.50132	3.02427	5.50042	-7.47947
1.377	-1.33664	5.5044	-0.18046	5.50464	0.35719	5.50465	3.02314	5.50375	-7.47883
1.378	-1.33732	5.50773	-0.18066	5.50797	0.35632	5.50798	3.0213	5.50708	-7.47724
1.379	-1.338	5.51106	-0.1815	5.5113	0.35513	5.51131	3.01846	5.51041	-7.47563
1.38	-1.33868	5.51439	-0.18253	5.51463	0.35387	5.51464	3.01464	5.51374	-7.47459
1.381	-1.3393	5.51772	-0.18348	5.51796	0.35302	5.51797	3.012	5.51707	-7.47396
1.382	-1.34015	5.52105	-0.18419	5.52129	0.3534	5.5213	3.01046	1900-01-05 12:29:22	-7.47363
1.382	-1.34128	5.52438	-0.18419	5.52462	0.35429	5.52463	3.0082	5.52373	-7.47358
1.383	-1.34246	5.52771	-0.18367	5.52796	0.35447	5.52796	3.00509	5.52706	-7.47366
1.384	-1.34364	5.53104	-0.18355	5.53129	0.35382	5.53129	3.00279	5.53039	-7.47371
1.385	-1.34482	5.53437	-0.18315	5.53462	0.35269	5.53462	3.00147	5.53372	-7.47399
1.386	-1.346	5.5377	-0.18295	5.53795	0.35158	5.53795	3.00046	5.53705	-7.47454
1.387	-1.34717	5.54103	-0.18326	5.54128	0.35115	5.54129	2.99962	5.54038	-7.47465
1.387	-1.34837	5.54436	-0.18361	5.54461	0.35123	5.54462	2.99875	5.54371	-7.47418
1.388	-1.34961	5.54769	-0.1843	5.54794	0.35126	5.54795	2.99774	5.54704	-7.47375
1.389	-1.35085	5.55102	-0.18574	5.55127	0.35081	5.55128	2.99667	5.55037	-7.47418
1.39	-1.35209	5.55435	-0.1865	5.5546	0.3499	5.55461	2.9952	1900-01-05 13:17:19	-7.4751
1.391	-1.35334	5.55768	-0.18644	5.55793	0.3489	5.55794	2.99327	5.55703	-7.47567
1.391	-1.35458	5.56102	-0.18634	5.56126	0.34797	5.56127	2.9913	5.56036	-7.47667
1.392	-1.35582	5.56435	-0.18625	5.56459	0.34719	5.5646	2.98932	5.56369	-7.47782
1.393	-1.35707	5.56768	-0.18618	5.56792	0.34665	5.56793	2.98719	5.56702	-7.47877
1.394	-1.35831	5.57101	-0.18598	5.57125	0.34648	5.57126	2.98483	5.57035	-7.47987
1.395	-1.35912	5.57434	-0.18643	5.57458	0.34667	5.57459	2.98201	5.57368	-7.48136
1.396	-1.35956	5.57767	-0.18818	5.57791	0.34681	5.57792	2.97894	5.57701	-7.48173
1.396	-1.35991	5.581	-0.18932	5.58124	0.34641	5.58125	2.97635	5.58034	-7.48132
1.397	-1.36028	5.58433	-0.18959	5.58457	0.34661	5.58458	2.97434	5.58367	-7.48119
1.398	-1.36066	5.58766	-0.18894	5.5879	0.34791	5.58791	2.97232	5.587	-7.48194
1.399	-1.36105	5.59099	-0.1877	5.59123	0.34936	5.59124	2.97037	5.59033	-7.48341
1.4	-1.36145	5.59432	-0.18582	5.59456	0.35048	5.59457	2.96917	5.59366	-7.48424
1.401	-1.36184	5.59765	-0.18582	5.59789	0.35166	5.5979	2.96888	5.59699	-7.48431
1.401	-1.36225	5.60098	-0.18619	5.60122	0.35353	5.60123	2.9686	5.60032	-7.48552
1.402	-1.36272	5.60431	-0.18643	5.60455	0.35496	5.60456	2.96833	5.60365	-7.4871
1.403	-1.36359	5.60764	-0.18689	5.60788	0.355	5.60789	2.96871	5.60698	-7.48779
1.404	-1.36463	5.61097	-0.18788	5.61122	0.35493	5.61122	2.96926	5.61031	-7.4878
1.405	-1.36568	5.6143	-0.18816	5.61455	0.35545	5.61455	2.96863	5.61364	-7.48779
1.406	-1.36673	5.61763	-0.18866	5.61788	0.35607	5.61789	2.96661	5.61697	-7.48795
1.406	-1.36778	5.62096	-0.1892	5.62121	0.35641	5.62122	2.96395	1900-01-05 14:53:13	-7.48794
1.407	-1.36883	5.62429	-0.18941	5.62454	0.35652	5.62455	2.9615	5.62363	-7.48771
1.408	-1.36988	5.62762	-0.18943	5.62787	0.35656	5.62788	2.95971	5.62696	-7.48763
1.409	-1.37096	5.63095	-0.18868	5.6312	0.35603	5.63121	2.95821	5.63029	-7.48865
1.41	-1.37182	5.63428	-0.18715	5.63453	0.35531	5.63454	2.95636	5.63361	-7.49069
1.411	-1.37241	5.63761	-0.18571	5.63786	0.3549	5.63787	2.95465	5.63695	-7.49266
1.411	-1.37291	5.64094	-0.18506	5.64119	0.35447	5.6412	2.95309	5.64027	-7.49401
1.412	-1.37342	5.64427	-0.18457	5.64452	0.35404	5.64453	2.95126	5.64361	-7.49462
1.413	-1.37393	5.6476	-0.18417	5.64785	0.35439	5.64786	2.94949	5.64694	-7.49421
1.414	-1.37444	5.65093	-0.18371	5.65118	0.35528	5.65119	2.94843	5.65027	-7.49311
1.415	-1.37495	5.65426	-0.18289	5.65451	0.35576	5.65452	2.94795	1900-01-05 15:41:11	-7.49179
1.416	-1.37545	5.65759	-0.18146	5.65784	0.35594	5.65785	2.94702	5.65693	-7.49062
1.416	-1.376	5.66092	-0.18063	5.66117	0.35665	5.66118	2.94547	5.66026	-7.49067
1.417	-1.37688	5.66425	-0.18121	5.6645	0.3585	5.66451	2.9435	5.66359	-7.49184
1.418	-1.37789	5.66758	-0.18214	5.66783	0.36008	5.66784	2.941	5.66691	-7.49281
1.419	-1.3789	5.67091	-0.18303	5.67116	0.35977	5.67117	2.93862	5.67024	-7.49335
1.42	-1.37991	5.67425	-0.18441	5.67449	0.35871	5.6745	2.93696	5.67357	-7.49416
1.421	-1.38093	5.67758	-0.18473	5.67782	0.358	5.67783	2.93506	1900-01-05 16:14:44	-7.49584
1.421	-1.38195	5.68091	-0.18303	5.68116	0.35719	5.68116	2.93299	5.68023	-7.49766
1.422	-1.38295	5.68424	-0.18204	5.68449	0.35578	5.68449	2.9316	5.68356	-7.49809
1.423	-1.38376	5.68757	-0.18206	5.68782	0.35428	5.68782	2.93062	5.68689	-7.49739
1.424	-1.38425	5.6909	-0.18245	5.69115	0.35363	5.69115	2.92954	5.69022	-7.49698
1.425	-1.38463	5.69423	-0.18349	5.69448	0.35271	5.69449	2.92821	5.69355	-7.49695
1.426	-1.38501	5.69756	-0.18531	5.69781	0.35097	5.69782	2.92642	5.69688	-7.49663
1.426	-1.38538	5.70089	-0.18608	5.70114	0.34933	5.70115	2.92486	5.70021	-7.49608
1.427	-1.38575	5.70422	-0.18641	5.70447	0.34832	5.70448	2.92417	5.70354	-7.49596
1.428	-1.38613	5.70755	-0.18661	5.7078	0.34775	5.70781	2.92351	5.70687	-7.4961
1.429	-1.3865	5.71088	-0.18671	5.71113	0.34701	5.71114	2.92248	1900-01-05 17:02:41	-7.49628
1.43	-1.38688	5.71421	-0.18716	5.71446	0.34653	5.71447	2.92161	5.71353	-7.49579
1.431	-1.38742	5.71754	-0.1885	5.71779	0.347	5.7178	2.92131	5.71686	-7.49413
1.431	-1.38844	5.72087	-0.19	5.72112	0.34839	5.72113	2.92067	5.72019	-7.49174
1.432	-1.3896	5.7242	-0.19136	5.72445	0.35023	5.72446	2.91965	5.72352	-7.48972
1.433	-1.39076	5.72753	-0.1924	5.72778	0.35135	5.72779	2.91876	5.72685	-7.48912
1.434	-1.39192	5.73086	-0.19332	5.73111	0.35109	5.73112	2.91763	5.73018	-7.48956
1.435	-1.39308	5.73419	-0.19453	5.73444	0.35086	5.73445	2.91573	5.73351	-7.48991
1.436	-1.39424	5.73752	-0.19599	5.73777	0.35187	5.73778	2.91325	5.73684	-7.48975
1.436	-1.39539	5.74085	-0.19738	5.7411	0.35319	5.74111	2.91124	5.74017	-7.4895
1.437	-1.39657	5.74418	-0.19807	5.74443	0.35353	5.74444	2.91006	1900-01-05 17:50:38	-7.49052
1.438	-1.39752	5.74751	-0.19818	5.74776	0.35242	5.74777	2.90958	5.74683	-7.49149
1.439	-1.39833	5.75084	-0.19749	5.75109	0.35087	5.7511	2.90988	5.75016	-7.49193
1.44	-1.39912	5.75417	-0.19696	5.75443	0.35057	5.75443	2.91061	5.75349	-7.49206
1.441	-1.39991	5.7575	-0.19641	5.75775	0.35153	5.75776	2.91099	5.75682	-7.49188
1.441	-1.4007	5.76083	-0.19693	5.76109	0.35293	5.76109	2.91033	5.76015	-7.4915
1.442	-1.40148	5.76416	-0.19814	5.76442	0.35456	5.76442	2.90861	5.76348	-7.49124
1.443	-1.40227	5.76749	-0.19898	5.76775	0.35586	5.76776	2.90674	5.76681	-7.49126
1.444	-1.40306	5.77082	-0.19909	5.77108	0.35658	5.77109	2.90553	5.77014	-7.49195
1.445	-1.40357	5.77415	-0.19956	5.77441	0.35699	5.77442	2.9048	5.77347	-7.4928
1.446	-1.4043	5.77748	-0.19944	5.77774	0.35808	5.77775	2.90365	1900-01-05 18:38:35	-7.49372
1.446	-1.40513	5.78082	-0.1993	5.78107	0.36005	5.78108	2.90238	5.78013	-7.49481
1.447	-1.40596	5.78414	-0.20024	5.7844	0.36173	5.78441	2.9017	5.78346	-7.49554
1.448	-1.40679	5.78747	-0.20167	5.78773	0.36262	5.78774	2.90103	5.78679	-7.49565
1.449	-1.40758	5.7908	-0.20328	5.79106	0.36324	5.79107	2.90001	5.79012	-7.4958
1.45	-1.40832	5.79414	-0.2051	5.79439	0.3642	5.7944	2.89871	5.79345	-7.49607
1.451	-1.40907	5.79747	-0.20668	5.79772	0.36531	5.79773	2.89707	5.79678	-7.49654
1.451	-1.41006	5.8008	-0.20739	5.80105	0.36579	5.80106	2.89516	5.80011	-7.49744
1.452	-1.41138	5.80413	-0.20699	5.80438	0.36543	5.80439	2.89373	5.80344	-7.49877
1.453	-1.41285	5.80746	-0.20611	5.80771	0.36499	5.80772	2.89264	5.80677	-7.49962
1.454	-1.41432	5.81079	-0.20544	5.81104	0.36535	5.81105	2.89129	1900-01-05 19:26:32	-7.49904
1.455	-1.41579	5.81412	-0.20503	5.81437	0.36607	5.81438	2.88999	5.81343	-7.49817
1.456	-1.41726	5.81745	-0.20436	5.8177	0.36577	5.81771	2.88939	5.81676	-7.49802
1.456	-1.41873	5.82078	-0.20412	5.82103	0.36429	5.82104	2.88944	5.82009	-7.49849
1.457	-1.4202	5.82411	-0.20405	5.82436	0.36249	5.82437	2.88996	5.82342	-7.49896
1.458	-1.4216	5.82744	-0.20353	5.82769	0.36106	5.8277	2.89072	5.82675	-7.49811
1.459	-1.42263	5.83077	-0.20274	5.83103	0.35941	5.83103	2.89086	5.83008	-7.49673
1.46	-1.42316	5.8341	-0.20281	5.83436	0.35703	5.83436	2.88995	5.83341	-7.49557
1.461	-1.42352	5.83743	-0.2043	5.83769	0.35523	5.83769	2.88832	5.83674	-7.4938
1.461	-1.42388	5.84076	-0.20593	5.84102	0.35427	5.84103	2.88708	5.84007	-7.49167
1.462	-1.42424	5.84409	-0.20643	5.84435	0.35286	5.84436	2.88709	1900-01-05 20:14:29	-7.49032
1.463	-1.4246	5.84742	-0.20555	5.84768	0.35067	5.84769	2.88785	5.84673	-7.49025
1.464	-1.42497	5.85075	-0.20446	5.85101	0.34836	5.85102	2.88839	5.85006	-7.49038
1.465	-1.42533	5.85408	-0.20569	5.85434	0.34604	5.85435	2.88831	5.85339	-7.49016
1.466	-1.42571	5.85741	-0.2066	5.85767	0.34357	5.85768	2.88695	5.85672	-7.49004
1.466	-1.42655	5.86074	-0.20613	5.861	0.34165	5.86101	2.8852	5.86005	-7.48991
1.467	-1.42782	5.86407	-0.2051	5.86433	0.34056	5.86434	2.8848	5.86338	-7.48978
1.468	-1.42918	5.8674	-0.20425	5.86766	0.33979	5.86767	2.88529	5.86671	-7.49012
1.469	-1.43054	5.87073	-0.20371	5.87099	0.3387	5.871	2.88546	5.87004	-7.49094
1.47	-1.43188	5.87406	-0.20316	5.87432	0.33713	5.87433	2.8847	5.87337	-7.49166
1.471	-1.43324	5.87739	-0.20346	5.87765	0.33567	5.87766	2.88347	1900-01-05 21:02:26	-7.49176
1.471	-1.43459	5.88072	-0.20408	5.88098	0.33459	5.88099	2.88243	5.88003	-7.49142
1.472	-1.4358	5.88405	-0.2042	5.88431	0.33413	5.88432	2.8818	5.88336	-7.49104
1.473	-1.43659	5.88738	-0.2047	5.88764	0.33436	5.88765	2.88143	5.88669	-7.49098
1.474	-1.43714	5.89071	-0.20567	5.89097	0.33449	5.89098	2.88131	5.89002	-7.49175
1.475	-1.4377	5.89404	-0.2063	5.8943	0.33396	5.89431	2.8816	5.89335	-7.49324
1.476	-1.43825	5.89738	-0.20665	5.89763	0.33327	5.89764	2.88204	5.89668	-7.49466
1.476	-1.4388	5.90071	-0.20644	5.90096	0.33286	5.90097	2.88191	5.90001	-7.49568
1.477	-1.43936	5.90404	-0.20564	5.90429	0.3326	5.9043	2.88125	5.90334	-7.49645
1.478	-1.43991	5.90737	-0.20482	5.90763	0.3327	5.90763	2.88024	5.90667	-7.4971
1.479	-1.44046	5.9107	-0.20458	5.91095	0.33318	5.91096	2.87867	1900-01-05 21:50:24	-7.49768
1.48	-1.44122	5.91403	-0.20507	5.91429	0.33432	5.9143	2.87713	5.91333	-7.49826
1.481	-1.44196	5.91736	-0.20661	5.91762	0.33576	5.91763	2.8763	5.91666	-7.49871
1.481	-1.44258	5.92069	-0.20692	5.92095	0.33613	5.92096	2.87574	5.91999	-7.49985
1.482	-1.44316	5.92402	-0.20645	5.92428	0.3357	5.92429	2.87438	5.92332	-7.5007
1.483	-1.44375	5.92735	-0.20685	5.92761	0.33587	5.92762	2.87255	5.92665	-7.50015
1.484	-1.44433	5.93068	-0.20835	5.93094	0.33684	5.93095	2.87089	5.92998	-7.49844
1.485	-1.44492	5.93401	-0.20999	5.93427	0.33761	5.93428	2.8693	5.93331	-7.49731
1.486	-1.4455	5.93734	-0.20929	5.9376	0.33805	5.93761	2.8677	5.93664	-7.49685
1.486	-1.44598	5.94067	-0.20731	5.94093	0.33854	5.94094	2.86705	5.93997	-7.49674
1.487	-1.44627	5.944	-0.2065	5.94426	0.3383	5.94427	2.86724	1900-01-05 22:38:21	-7.49695
1.488	-1.44668	5.94733	-0.20558	5.94759	0.33688	5.9476	2.86641	5.94663	-7.49717
1.489	-1.4472	5.95066	-0.20405	5.95092	0.33437	5.95093	2.8646	5.94996	-7.49719
1.49	-1.44771	5.95399	-0.20245	5.95425	0.33172	5.95426	2.86307	5.95329	-7.497
1.491	-1.44823	5.95732	-0.20153	5.95758	0.33092	5.95759	2.86246	5.95662	-7.49694
1.491	-1.44875	5.96065	-0.19986	5.96091	0.3315	5.96092	2.86224	5.95995	-7.49747
1.492	-1.44926	5.96398	-0.19821	5.96424	0.33187	5.96425	2.86175	5.96328	-7.49812
1.493	-1.44978	5.96731	-0.19712	5.96757	0.33196	5.96758	2.86042	5.96661	-7.49853
1.494	-1.45027	5.97064	-0.19681	5.9709	0.33129	5.97091	2.85836	5.96994	-7.49828
1.495	-1.45078	5.97397	-0.19706	5.97423	0.32944	5.97424	2.85629	5.97327	-7.49737
1.495	-1.45131	5.9773	-0.19763	5.97756	0.32704	5.97757	2.85418	5.97659	-7.49622
1.496	-1.45186	5.98063	-0.19815	5.9809	0.32559	5.9809	2.85196	5.97993	-7.49577
1.497	-1.4524	5.98396	-0.19919	5.98423	0.32492	5.98423	2.84948	5.98325	-7.49598
1.498	-1.45294	5.98729	-0.20038	5.98756	0.32442	5.98756	2.84683	5.98658	-7.49564
1.499	-1.45348	5.99062	-0.20152	5.99089	0.32376	5.9909	2.84444	5.98991	-7.49487
1.5	-1.45403	5.99395	-0.2031	5.99422	0.32288	5.99423	2.84247	5.99324	-7.49438
1.5	-1.45468	5.99728	-0.2051	5.99755	0.32227	5.99756	2.84086	5.99658	-7.49425
1.501	-1.45565	6.00061	-0.20615	6.00088	0.3224	6.00089	2.83959	5.99991	-7.49438
1.502	-1.45662	6.00394	-0.20536	6.00421	0.32247	6.00422	2.83862	6.00324	-7.49489
1.503	-1.45745	6.00727	-0.20497	6.00754	0.32148	6.00755	2.83775	6.00657	-7.49635
1.504	-1.45827	6.01061	-0.20438	6.01087	0.31956	6.01088	2.83661	6.0099	-7.49842
1.505	-1.45914	6.01394	-0.20322	6.0142	0.31771	6.01421	2.83508	6.01323	-7.50015
1.505	-1.46005	6.01727	-0.20175	6.01753	0.3167	6.01754	2.83324	6.01655	-7.50071
1.506	-1.46096	6.0206	-0.20088	6.02086	0.31607	6.02087	2.83146	6.01989	-7.50055
1.507	-1.46187	6.02393	-0.20109	6.02419	0.31528	6.0242	2.82993	6.02321	-7.50005
1.508	-1.46247	6.02726	-0.20216	6.02752	0.31461	6.02753	2.82874	6.02654	-7.4993
1.509	-1.46261	6.03059	-0.20411	6.03085	0.31442	6.03086	2.82828	6.02987	-7.49865
1.51	-1.46281	6.03392	-0.20683	6.03418	0.31534	6.03419	2.82828	6.0332	-7.49791
1.51	-1.46317	6.03725	-0.20964	6.03751	0.31706	6.03752	2.82755	6.03653	-7.49683
1.511	-1.46353	6.04058	-0.21174	6.04084	0.31754	6.04085	2.8258	6.03986	-7.49557
1.512	-1.46388	6.04391	-0.21142	6.04417	0.31664	6.04418	2.82377	6.04319	-7.49458
1.513	-1.46424	6.04724	-0.21051	6.0475	0.3165	6.04751	2.8224	6.04652	-7.49397
1.514	-1.46459	6.05057	-0.20994	6.05083	0.31678	6.05084	2.82222	6.04985	-7.49472
1.515	-1.46495	6.0539	-0.20936	6.05416	0.31606	6.05417	2.82273	6.05318	-7.49659
1.515	-1.46532	6.05723	-0.20836	6.0575	0.31502	6.0575	2.82315	6.05651	-7.49826
1.516	-1.46567	6.06056	-0.207	6.06083	0.31536	6.06083	2.82348	6.05984	-7.4992
1.517	-1.46598	6.06389	-0.20569	6.06416	0.31572	6.06417	2.8237	6.06317	-7.4991
1.518	-1.46626	6.06722	-0.20524	6.06749	0.31543	6.0675	2.82397	6.0665	-7.49831
1.519	-1.46653	6.07055	-0.20516	6.07082	0.31484	6.07083	2.82384	6.06983	-7.49809
1.52	-1.46681	6.07388	-0.20516	6.07415	0.31422	6.07416	2.82278	6.07316	-7.49834
1.52	-1.46709	6.07721	-0.20474	6.07748	0.31385	6.07749	2.82138	6.07649	-7.49831
1.521	-1.46737	6.08054	-0.20364	6.08081	0.31337	6.08082	2.8199	6.07982	-7.498
1.522	-1.4678	6.08387	-0.2024	6.08414	0.31239	6.08415	2.8186	6.08315	-7.49767
1.523	-1.46842	6.0872	-0.2028	6.08747	0.31169	6.08748	2.81811	6.08648	-7.49701
1.524	-1.46926	6.09053	-0.20408	6.0908	0.3117	6.09081	2.81833	6.08981	-7.49595
1.525	-1.4703	6.09386	-0.20616	6.09413	0.31174	6.09414	2.81866	6.09314	-7.49502
1.525	-1.47134	6.09719	-0.20845	6.09746	0.31116	6.09747	2.81905	6.09647	-7.49471
1.526	-1.47237	6.10052	-0.2101	6.10079	0.31061	6.1008	2.81975	6.0998	-7.49492
1.527	-1.47341	6.10385	-0.21102	6.10412	0.31075	6.10413	2.82054	6.10313	-7.49538
1.528	-1.47444	6.10718	-0.21209	6.10745	0.3111	6.10746	2.82088	6.10646	-7.49579
1.529	-1.47538	6.11051	-0.21248	6.11078	0.31103	6.11079	2.81981	6.10979	-7.49625
1.53	-1.47607	6.11384	-0.21229	6.11411	0.31053	6.11412	2.81713	6.11312	-7.49621
1.53	-1.47655	6.11717	-0.21155	6.11744	0.31048	6.11745	2.81417	6.11645	-7.49608
1.531	-1.47693	6.1205	-0.21057	6.12077	0.31109	6.12078	2.81208	6.11978	-7.49642
1.532	-1.47727	6.12383	-0.21005	6.1241	0.31166	6.12411	2.81134	6.12311	-7.49695
1.533	-1.47761	6.12716	-0.21189	6.12743	0.312	6.12744	2.81181	6.12644	-7.49726
1.534	-1.47795	6.1305	-0.21441	6.13076	0.31152	6.13077	2.81185	6.12977	-7.49748
1.535	-1.47829	6.13383	-0.21662	6.1341	0.31002	6.1341	2.81028	6.1331	-7.49655
1.535	-1.47863	6.13716	-0.21799	6.13743	0.30906	6.13743	2.80777	6.13643	-7.4942
1.536	-1.47894	6.14049	-0.21891	6.14076	0.30975	6.14077	2.8057	6.13976	-7.492
1.537	-1.47927	6.14382	-0.22001	6.14409	0.31057	6.1441	2.8043	6.14309	-7.49054
1.538	-1.4798	6.14715	-0.22054	6.14742	0.31103	6.14743	2.80329	6.14642	-7.48947
1.539	-1.48049	6.15048	-0.22012	6.15075	0.31147	6.15076	2.80257	6.14975	-7.48883
1.54	-1.48119	6.15381	-0.21987	6.15408	0.31218	6.15409	2.80239	6.15308	-7.48875
1.54	-1.48188	6.15714	-0.21978	6.15741	0.3125	6.15742	2.80217	6.15641	-7.48895
1.541	-1.48258	6.16047	-0.21992	6.16074	0.31186	6.16075	2.80116	6.15974	-7.48961
1.542	-1.48327	6.1638	-0.22053	6.16407	0.31105	6.16408	2.80041	6.16307	-7.49049
1.543	-1.48397	6.16713	-0.22126	6.1674	0.3106	6.16741	2.7998	6.1664	-7.49101
1.544	-1.48475	6.17046	-0.22069	6.17073	0.31043	6.17074	2.79846	6.16973	-7.49123
1.545	-1.48539	6.17379	-0.21928	6.17406	0.3106	6.17407	2.79649	6.17306	-7.49153
1.545	-1.48577	6.17712	-0.21737	6.17739	0.31136	6.1774	2.79455	6.17639	-7.49182
1.546	-1.4861	6.18045	-0.21552	6.18072	0.31257	6.18073	2.79333	6.17972	-7.49168
1.547	-1.48643	6.18378	-0.21439	6.18405	0.31368	6.18406	2.79293	6.18305	-7.4912
1.548	-1.48675	6.18711	-0.21413	6.18738	0.31447	6.18739	2.79173	6.18638	-7.49073
1.549	-1.48708	6.19044	-0.21376	6.19071	0.31589	6.19072	2.78936	6.18971	-7.49048
1.55	-1.48741	6.19377	-0.21306	6.19404	0.31832	6.19405	2.7877	6.19304	-7.49039
1.55	-1.48768	6.1971	-0.21258	6.19737	0.32047	6.19738	2.78746	6.19637	-7.49087
1.551	-1.48785	6.20043	-0.21297	6.2007	0.32107	6.20071	2.78709	1900-01-06 04:47:34	-7.49172
1.552	-1.48821	6.20376	-0.21404	6.20403	0.32107	6.20404	2.78623	6.20303	-7.49238
1.553	-1.48874	6.20709	-0.2147	6.20736	0.32178	6.20737	2.78504	6.20636	-7.4922
1.554	-1.48928	6.21042	-0.21445	6.2107	0.32288	6.2107	2.78317	6.20969	-7.49138
1.555	-1.48982	6.21375	-0.21388	6.21403	0.32379	6.21404	2.78129	6.21302	-7.49046
1.555	-1.49035	6.21708	-0.21312	6.21736	0.32489	6.21737	2.78057	6.21635	-7.48975
1.556	-1.49085	6.22041	-0.21274	6.22069	0.32646	6.2207	2.78083	6.21968	-7.48979
1.557	-1.49133	6.22374	-0.21284	6.22402	0.32776	6.22403	2.7807	6.22301	-7.48995
1.558	-1.49184	6.22707	-0.21308	6.22735	0.32853	6.22736	2.78015	6.22634	-7.48973
1.559	-1.49235	6.23041	-0.21396	6.23068	0.32886	6.23069	2.7797	6.22967	-7.49003
1.56	-1.49269	6.23374	-0.21527	6.23401	0.32887	6.23402	2.77906	6.233	-7.49098
1.56	-1.49298	6.23707	-0.21611	6.23734	0.32858	6.23735	2.77811	6.23633	-7.49148
1.561	-1.49327	6.2404	-0.21656	6.24067	0.32842	6.24068	2.77762	6.23966	-7.49108
1.562	-1.49356	6.24373	-0.21641	6.244	0.32905	6.24401	2.77771	6.24299	-7.48994
1.563	-1.49385	6.24706	-0.21574	6.24733	0.32967	6.24734	2.7772	6.24632	-7.48877
1.564	-1.49415	6.25039	-0.21547	6.25066	0.32997	6.25067	2.77585	6.24965	-7.48802
1.565	-1.49444	6.25372	-0.21662	6.25399	0.32992	6.254	2.77364	6.25298	-7.48775
1.565	-1.49467	6.25705	-0.21748	6.25732	0.32946	6.25733	2.77132	6.25631	-7.48784
1.566	-1.49486	6.26038	-0.21796	6.26065	0.32871	6.26066	2.76982	6.25964	-7.48788
1.567	-1.49522	6.26371	-0.21845	6.26398	0.32784	6.26399	2.76863	6.26297	-7.48727
1.568	-1.49558	6.26704	-0.21871	6.26731	0.32653	6.26732	2.76617	1900-01-06 06:23:28	-7.48624
1.569	-1.49594	6.27037	-0.21819	6.27064	0.32416	6.27065	2.76378	6.26963	-7.48631
1.57	-1.4963	6.2737	-0.21782	6.27397	0.32051	6.27398	2.76297	6.27296	-7.48724
1.57	-1.49666	6.27703	-0.21784	6.2773	0.3166	6.27731	2.76368	6.27629	-7.48775
1.571	-1.49702	6.28036	-0.21803	6.28063	0.31369	6.28064	2.76497	6.27962	-7.48741
1.572	-1.49742	6.28369	-0.21767	6.28397	0.3118	6.28397	2.76532	6.28295	-7.48667
1.573	-1.4978	6.28702	-0.2166	6.2873	0.3094	6.2873	2.7645	6.28628	-7.486
1.574	-1.49799	6.29035	-0.21572	6.29063	0.30606	6.29064	2.76382	6.28961	-7.48591
1.575	-1.49819	6.29368	-0.21572	6.29396	0.30329	6.29397	2.76358	6.29294	-7.48619
1.575	-1.49839	6.29701	-0.2154	6.29729	0.3021	6.2973	2.76344	6.29627	-7.48625
1.576	-1.49859	6.30034	-0.21494	6.30062	0.30085	6.30063	2.76336	1900-01-06 07:11:25	-7.48641
1.577	-1.49878	6.30367	-0.21449	6.30395	0.29906	6.30396	2.76351	6.30293	-7.48749
1.578	-1.49898	6.307	-0.21403	6.30728	0.29734	6.30729	2.76338	6.30626	-7.48949
1.579	-1.49914	6.31033	-0.21358	6.31061	0.29613	6.31062	2.76245	6.30959	-7.49181
1.58	-1.49925	6.31366	-0.21379	6.31394	0.29543	6.31395	2.76107	6.31292	-7.49349
1.58	-1.49946	6.31699	-0.21385	6.31727	0.29405	6.31728	2.75971	6.31625	-7.49349
1.581	-1.49987	6.32032	-0.214	6.3206	0.29164	6.32061	2.75867	6.31958	-7.49243
1.582	-1.50028	6.32365	-0.21444	6.32393	0.29015	6.32394	2.75786	6.32291	-7.49204
1.583	-1.5007	6.32698	-0.21489	6.32726	0.28974	6.32727	2.75722	6.32623	-7.49309
1.584	-1.50111	6.33031	-0.21463	6.33059	0.28954	6.3306	2.75697	6.32957	-7.49452
1.585	-1.50152	6.33364	-0.21371	6.33392	0.28924	6.33393	2.75723	6.33289	-7.49503
1.585	-1.50193	6.33697	-0.21381	6.33725	0.28906	6.33726	2.75829	6.33622	-7.49476
1.586	-1.50253	6.3403	-0.21495	6.34058	0.2895	6.34059	2.75932	6.33955	-7.49489
1.587	-1.50348	6.34363	-0.21645	6.34391	0.29058	6.34392	2.75927	6.34288	-7.49596
1.588	-1.50457	6.34697	-0.21776	6.34724	0.29145	6.34725	2.75838	6.34621	-7.49778
1.589	-1.50566	6.3503	-0.21906	6.35057	0.29208	6.35058	2.75798	6.34955	-7.49946
1.59	-1.50675	6.35363	-0.22084	6.3539	0.29331	6.35391	2.75843	6.35288	-7.49974
1.59	-1.50783	6.35696	-0.22248	6.35723	0.29499	6.35724	2.75923	6.35621	-7.49885
1.591	-1.50893	6.36029	-0.22447	6.36057	0.29625	6.36057	2.75942	6.35953	-7.49807
1.592	-1.51002	6.36362	-0.22668	6.3639	0.29751	6.3639	2.75838	6.36286	-7.49809
1.593	-1.51103	6.36695	-0.22858	6.36723	0.29928	6.36724	2.75741	6.36619	-7.49849
1.594	-1.51176	6.37028	-0.22952	6.37056	0.301	6.37057	2.75759	6.36952	-7.49882
1.594	-1.51225	6.37361	-0.22997	6.37389	0.30202	6.3739	2.75754	6.37285	-7.49917
1.595	-1.51274	6.37694	-0.23001	6.37722	0.30196	6.37723	2.75691	6.37618	-7.49973
1.596	-1.51322	6.38027	-0.23036	6.38055	0.30098	6.38056	2.75587	6.37951	-7.50028
1.597	-1.5137	6.3836	-0.23081	6.38388	0.30063	6.38389	2.75451	6.38284	-7.50029
1.598	-1.51419	6.38693	-0.23109	6.38721	0.30055	6.38722	2.75272	6.38617	-7.49909
1.599	-1.51467	6.39026	-0.23134	6.39054	0.29992	6.39055	2.75077	1900-01-06 09:20:52	-7.49687
1.599	-1.51515	6.39359	-0.23169	6.39387	0.29901	6.39388	2.74937	6.39283	-7.49438
1.6	-1.51576	6.39692	-0.23142	6.3972	0.29825	6.39721	2.74854	6.39616	-7.4925
1.601	-1.51635	6.40025	-0.23153	6.40053	0.29856	6.40054	2.74811	6.39949	-7.49194
1.602	-1.51671	6.40358	-0.2318	6.40386	0.30005	6.40387	2.74771	6.40282	-7.49232
1.603	-1.51705	6.40691	-0.23177	6.40719	0.30084	6.4072	2.74737	6.40615	-7.4925
1.604	-1.51739	6.41024	-0.23168	6.41052	0.30067	6.41053	2.74719	6.40948	-7.49161
1.604	-1.51774	6.41357	-0.23229	6.41385	0.30047	6.41386	2.74724	6.41281	-7.49025
1.605	-1.51808	6.4169	-0.23191	6.41718	0.30016	6.41719	2.74729	6.41614	-7.48973
1.606	-1.51842	6.42023	-0.23008	6.42051	0.29922	6.42052	2.74676	6.41947	-7.48912
1.607	-1.51867	6.42356	-0.22863	6.42384	0.29743	6.42385	2.74569	1900-01-06 10:08:49	-7.48728
1.608	-1.51876	6.42689	-0.22815	6.42717	0.29533	6.42718	2.74549	6.42613	-7.48519
1.609	-1.5189	6.43022	-0.22805	6.4305	0.29391	6.43051	2.74637	6.42946	-7.4839
1.609	-1.51914	6.43355	-0.22768	6.43383	0.29257	6.43384	2.7474	6.43279	-7.48335
1.61	-1.51937	6.43688	-0.22673	6.43717	0.29066	6.43717	2.74783	6.43612	-7.48259
1.611	-1.51961	6.44021	-0.22568	6.4405	0.28912	6.4405	2.74745	6.43945	-7.48163
1.612	-1.51986	6.44354	-0.22418	6.44383	0.28841	6.44384	2.74654	6.44278	-7.4813
1.613	-1.52012	6.44687	-0.22216	6.44716	0.28799	6.44717	2.74574	6.44611	-7.48148
1.614	-1.52038	6.4502	-0.22001	6.45049	0.2872	6.4505	2.74564	6.44944	-7.4814
1.614	-1.52072	6.45354	-0.2189	6.45382	0.287	6.45383	2.74593	6.45277	-7.4806
1.615	-1.52133	6.45686	-0.21925	6.45715	0.28733	6.45716	2.74656	1900-01-06 10:56:47	-7.47945
1.616	-1.5219	6.46019	-0.22022	6.46048	0.28685	6.46049	2.74676	6.45943	-7.47915
1.617	-1.52246	6.46352	-0.22112	6.46381	0.28542	6.46382	2.74614	6.46276	-7.47977
1.618	-1.52302	6.46686	-0.22207	6.46714	0.28392	6.46715	2.74593	6.46609	-7.48083
1.619	-1.52358	6.47019	-0.22288	6.47047	0.2832	6.47048	2.74665	6.46942	-7.4824
1.619	-1.52414	6.47352	-0.22329	6.4738	0.28298	6.47381	2.7483	6.47275	-7.48439
1.62	-1.52471	6.47685	-0.2235	6.47713	0.28249	6.47714	2.75016	6.47608	-7.48632
1.621	-1.52519	6.48018	-0.22373	6.48046	0.28169	6.48047	2.75182	6.47941	-7.48739
1.622	-1.52537	6.48351	-0.22347	6.48379	0.2812	6.4838	2.75245	6.48274	-7.48848
1.623	-1.52544	6.48684	-0.22293	6.48712	0.28135	6.48713	2.7518	6.48607	-7.49029
1.624	-1.52563	6.49017	-0.22256	6.49045	0.28141	6.49046	2.75078	1900-01-06 11:44:44	-7.49198
1.624	-1.52583	6.4935	-0.22232	6.49378	0.28081	6.49379	2.74976	6.49273	-7.49273
1.625	-1.52602	6.49683	-0.22184	6.49711	0.2798	6.49712	2.74858	6.49606	-7.49273
1.626	-1.52621	6.50016	-0.22244	6.50044	0.27857	6.50045	2.74742	6.49939	-7.49215
1.627	-1.5264	6.50349	-0.22361	6.50377	0.27772	6.50378	2.74709	6.50272	-7.49179
1.628	-1.52659	6.50682	-0.22397	6.5071	0.27714	6.50711	2.74768	6.50605	-7.49239
1.629	-1.52675	6.51015	-0.22325	6.51043	0.27595	6.51044	2.74811	6.50938	-7.49301
1.629	-1.52672	6.51348	-0.22221	6.51377	0.27481	6.51377	2.74757	6.51271	-7.49308
1.63	-1.52643	6.51681	-0.22159	6.5171	0.27527	6.5171	2.74668	6.51604	-7.49341
1.631	-1.52607	6.52014	-0.22167	6.52043	0.27658	6.52044	2.74614	6.51937	-7.49461
1.632	-1.52571	6.52347	-0.22189	6.52376	0.2771	6.52377	2.74555	1900-01-06 12:32:41	-7.496
1.633	-1.52535	6.5268	-0.22223	6.52709	0.27608	6.5271	2.74414	6.52603	-7.49668
1.634	-1.52499	6.53013	-0.22286	6.53042	0.27503	6.53043	2.74281	6.52936	-7.49686
1.634	-1.52462	6.53346	-0.22377	6.53375	0.27525	6.53376	2.7414	6.53269	-7.49743
1.635	-1.52427	6.53679	-0.22448	6.53708	0.2751	6.53709	2.73964	6.53602	-7.49883
1.636	-1.52395	6.54012	-0.22393	6.54041	0.27449	6.54042	2.73779	6.53935	-7.50057
1.637	-1.5239	6.54345	-0.22292	6.54374	0.27422	6.54375	2.73674	6.54268	-7.50153
1.638	-1.52421	6.54678	-0.22214	6.54707	0.27485	6.54708	2.73659	6.54601	-7.5015
1.639	-1.52451	6.55011	-0.22146	6.5504	0.27586	6.55041	2.73612	6.54934	-7.50073
1.639	-1.52482	6.55344	-0.22114	6.55373	0.27608	6.55374	2.73458	6.55267	-7.4994
1.64	-1.52513	6.55677	-0.22114	6.55706	0.27569	6.55707	2.7315	6.556	-7.49824
1.641	-1.52543	6.5601	-0.22115	6.56039	0.27525	6.5604	2.72739	6.55933	-7.49751
1.642	-1.52574	6.56344	-0.22128	6.56372	0.27463	6.56373	2.72388	6.56266	-7.49671
1.643	-1.52618	6.56677	-0.22187	6.56705	0.2734	6.56706	2.72245	6.56599	-7.49503
1.644	-1.52686	6.5701	-0.22248	6.57038	0.2717	6.57039	2.72222	6.56932	-7.49285
1.644	-1.52734	6.57343	-0.22301	6.57371	0.27038	6.57372	2.72208	6.57265	-7.49168
1.645	-1.52771	6.57676	-0.2237	6.57704	0.26997	6.57705	2.72165	6.57598	-7.49198
1.646	-1.52808	6.58009	-0.22471	6.58037	0.27072	6.58038	2.72084	6.57931	-7.49301
1.647	-1.52845	6.58342	-0.22581	6.5837	0.27224	6.58371	2.71949	6.58264	-7.49472
1.648	-1.52882	6.58675	-0.22669	6.58703	0.27318	6.58704	2.71814	6.58597	-7.49649
1.649	-1.52919	6.59008	-0.22707	6.59037	0.27312	6.59037	2.71747	1900-01-06 14:08:35	-7.49722
1.649	-1.52952	6.59341	-0.22755	6.5937	0.2734	6.5937	2.71654	6.59263	-7.49712
1.65	-1.5297	6.59674	-0.22757	6.59703	0.27321	6.59704	2.71526	6.59596	-7.49655
1.651	-1.52964	6.60007	-0.22684	6.60036	0.27192	6.60037	2.71389	6.59929	-7.49541
1.652	-1.52946	6.6034	-0.22577	6.60369	0.27111	6.6037	2.7124	6.60262	-7.49417
1.653	-1.52928	6.60673	-0.22536	6.60702	0.27165	6.60703	2.71115	6.60595	-7.49354
1.654	-1.52909	6.61006	-0.225	6.61035	0.27335	6.61036	2.71094	6.60928	-7.49354
1.654	-1.52891	6.61339	-0.22357	6.61368	0.275	6.61369	2.71117	6.61261	-7.49419
1.655	-1.52873	6.61672	-0.22189	6.61701	0.27471	6.61702	2.71134	6.61594	-7.49517
1.656	-1.52854	6.62005	-0.22053	6.62034	0.27318	6.62035	2.71125	6.61927	-7.49601
1.657	-1.52837	6.62338	-0.21937	6.62367	0.272	6.62368	2.71079	1900-01-06 14:56:32	-7.49674
1.658	-1.52827	6.62671	-0.21873	6.627	0.27144	6.62701	2.70989	6.62593	-7.49711
1.659	-1.52825	6.63004	-0.21942	6.63033	0.27054	6.63034	2.70886	6.62926	-7.49723
1.659	-1.52831	6.63337	-0.22054	6.63366	0.26917	6.63367	2.70821	6.63259	-7.49767
1.66	-1.52836	6.6367	-0.22137	6.63699	0.26852	6.637	2.70858	6.63592	-7.49826
1.661	-1.52841	6.64003	-0.22216	6.64032	0.26878	6.64033	2.71015	6.63925	-7.49859
[truncated: 40,867 more rows]

## Sheet: SI Figure 2
Size-exclusion chromatograms
HiSiaQM nanodiscs		HiSiaQM/Mb3 nanodiscs
elution volume [ml]	norm. absorption280nm [mAU]	elution volume [ml]	norm. absorption280nm [mAU]
0	0.03419	0	0.000959499
0.0004	0.0342	0.0004	0.000959755
0.0004	0.03421	0.0004	0.000959912
0.0008	0.03422	0.0008	0.000960022
0.0012	0.03424	0.0012	0.00096016
0.0012	0.03425	0.0012	0.000960506
0.0016	0.03426	0.0016	0.000961083
0.002	0.03426	0.002	0.000961737
0.002	0.03426	0.002	0.000962473
0.0024	0.03426	0.0024	0.000963111
0.0028	0.03426	0.0028	0.000963655
0.0028	0.03426	0.0028	0.000963893
0.0032	0.03426	0.0032	0.00096376
0.0036	0.03426	0.0036	0.000963424
0.0036	0.03427	0.0036	0.000963063
0.004	0.03427	0.004	0.000962914
0.0044	0.03427	0.0044	0.000962917
0.0044	0.03427	0.0044	0.000963011
0.0048	0.03427	0.0048	0.000963124
0.0052	0.03426	0.0052	0.000963196
0.0052	0.03426	0.0052	0.000963181
0.0056	0.03425	0.0056	0.000962988
0.006	0.03424	0.006	0.000962629
0.006	0.03423	0.006	0.000962263
0.0064	0.03422	0.0064	0.000961991
0.0068	0.03421	0.0068	0.000961817
0.0068	0.03421	0.0068	0.000961578
0.0072	0.0342	0.0072	0.000961199
0.0076	0.03419	0.0076	0.000960783
0.0076	0.03418	0.0076	0.000960429
0.008	0.03417	0.008	0.000960165
0.0084	0.03415	0.0084	0.000959845
0.0084	0.03414	0.0084	0.000959445
0.0088	0.03413	0.0088	0.000959124
0.0092	0.03412	0.0092	0.000958896
0.0092	0.03411	0.0092	0.000958747
0.0096	0.0341	0.0096	0.000958524
0.01	0.0341	0.01	0.000958255
0.01	0.03409	0.01	0.000958055
0.0104	0.03409	0.0104	0.000957863
0.0108	0.03409	0.0108	0.000957709
0.0108	0.03409	0.0108	0.000957517
0.0112	0.03409	0.0112	0.000957342
0.0116	0.03409	0.0116	0.000957242
0.0116	0.03409	0.0116	0.000957176
0.012	0.03408	0.012	0.000957147
0.0124	0.03408	0.0124	0.000957091
0.0124	0.03407	0.0124	0.00095695
0.0128	0.03407	0.0128	0.000956627
0.0132	0.03407	0.0132	0.000956096
0.0132	0.03407	0.0132	0.000955504
0.0136	0.03407	0.0136	0.00095496
0.014	0.03407	0.014	0.000954455
0.014	0.03406	0.014	0.000954073
0.0144	0.03405	0.0144	0.000954004
0.0148	0.03404	0.0148	0.000954242
0.0148	0.03404	0.0148	0.000954535
0.0152	0.03403	0.0152	0.000954663
0.0156	0.03402	0.0156	0.000954607
0.0156	0.03402	0.0156	0.000954407
0.016	0.03403	0.016	0.000953978
0.0164	0.03403	0.0164	0.000953394
0.0164	0.03403	0.0164	0.000952871
0.0168	0.03403	0.0168	0.000952566
0.0172	0.03403	0.0172	0.00095256
0.0172	0.03402	0.0172	0.000952719
0.0176	0.03401	0.0176	0.000952927
0.018	0.034	0.018	0.000953084
0.018	0.03399	0.018	0.000953178
0.0184	0.03399	0.0184	0.000953314
0.0188	0.03398	0.0188	0.000953548
0.0188	0.03398	0.0188	0.000953891
0.0192	0.03398	0.0192	0.000954381
0.0196	0.03398	0.0196	0.000955076
0.0196	0.03398	0.0196	0.00095596
0.02	0.03398	0.02	0.000956791
0.0204	0.03398	0.0204	0.000957399
0.0204	0.03397	0.0204	0.000957832
0.0208	0.03398	0.0208	0.000958263
0.0212	0.03398	0.0212	0.000958694
0.0212	0.03399	0.0212	0.000959127
0.0216	0.03399	0.0216	0.000959588
0.022	0.034	0.022	0.000960073
0.022	0.034	0.022	0.000960494
0.0224	0.03401	0.0224	0.00096077
0.0228	0.03401	0.0228	0.000960958
0.0228	0.034	0.0228	0.00096097
0.0232	0.03399	0.0232	0.000960688
0.0236	0.03398	0.0236	0.000960088
0.0236	0.03398	0.0236	0.000959494
0.024	0.03397	0.024	0.000958994
0.0244	0.03396	0.0244	0.000958488
0.0244	0.03396	0.0244	0.00095783
0.0248	0.03395	0.0248	0.00095723
0.0252	0.03395	0.0252	0.000956771
0.0252	0.03395	0.0252	0.000956145
0.0256	0.03394	0.0256	0.000955183
0.026	0.03394	0.026	0.000954007
0.026	0.03394	0.026	0.000952917
0.0264	0.03394	0.0264	0.000951858
0.0268	0.03393	0.0268	0.000950768
0.0268	0.03392	0.0268	0.000949691
0.0272	0.03391	0.0272	0.000948753
0.0276	0.0339	0.0276	0.000948009
0.0276	0.03389	0.0276	0.000947481
0.028	0.03388	0.028	0.000947102
0.0284	0.03389	0.0284	0.000946855
0.0284	0.03389	0.0284	0.000946727
0.0288	0.03389	0.0288	0.00094674
0.0292	0.03388	0.0292	0.00094682
0.0292	0.03388	0.0292	0.000946814
0.0296	0.03387	0.0296	0.000946781
0.03	0.03385	0.03	0.000946717
0.03	0.03383	0.03	0.000946627
0.0304	0.03382	0.0304	0.000946432
0.0308	0.03381	0.0308	0.00094613
0.0308	0.03381	0.0308	0.000945866
0.0312	0.03381	0.0312	0.000945663
0.0316	0.03381	0.0316	0.000945463
0.0316	0.03382	0.0316	0.000945281
0.032	0.03383	0.032	0.000945181
0.0324	0.03384	0.0324	0.000945158
0.0324	0.03384	0.0324	0.000945091
0.0328	0.03383	0.0328	0.000944804
0.0332	0.03382	0.0332	0.000944422
0.0332	0.03381	0.0332	0.000944012
0.0336	0.0338	0.0336	0.000943581
0.034	0.0338	0.034	0.000943091
0.034	0.03379	0.034	0.000942461
0.0344	0.03379	0.0344	0.00094185
0.0348	0.03379	0.0348	0.000941281
0.0348	0.03379	0.0348	0.000940807
0.0352	0.0338	0.0352	0.000940363
0.0356	0.0338	0.0356	0.000939917
0.0356	0.0338	0.0356	0.000939538
0.036	0.03381	0.036	0.00093914
0.0364	0.03382	0.0364	0.000938779
0.0364	0.03382	0.0364	0.00093841
0.0368	0.03382	0.0368	0.000938056
0.0372	0.03383	0.0372	0.000937589
0.0372	0.03383	0.0372	0.000937025
0.0376	0.03384	0.0376	0.000936463
0.038	0.03384	0.038	0.000935948
0.038	0.03385	0.038	0.000935415
0.0384	0.03385	0.0384	0.000934902
0.0388	0.03385	0.0388	0.000934522
0.0388	0.03384	0.0388	0.000934294
0.0392	0.03383	0.0392	0.00093422
0.0396	0.03382	0.0396	0.000934117
0.0396	0.03382	0.0396	0.000934025
0.04	0.03381	0.04	0.000933815
0.0404	0.03381	0.0404	0.000933574
0.0404	0.03381	0.0404	0.000933287
0.0408	0.03381	0.0408	0.000932917
0.0412	0.03381	0.0412	0.000932528
0.0412	0.0338	0.0412	0.000932079
0.0416	0.0338	0.0416	0.000931658
0.042	0.03381	0.042	0.000931282
0.042	0.03382	0.042	0.000930946
0.0424	0.03383	0.0424	0.000930615
0.0428	0.03384	0.0428	0.000930289
0.0428	0.03384	0.0428	0.00092993
0.0432	0.03383	0.0432	0.000929561
0.0436	0.03383	0.0436	0.000929233
0.0436	0.03382	0.0436	0.000929215
0.044	0.03382	0.044	0.000929418
0.0444	0.03381	0.0444	0.000929682
0.0444	0.03381	0.0444	0.000929928
0.0448	0.03382	0.0448	0.000930189
0.0452	0.03383	0.0452	0.000930423
0.0452	0.03384	0.0452	0.000930376
0.0456	0.03384	0.0456	0.00093022
0.046	0.03385	0.046	0.000930079
0.046	0.03385	0.046	0.000930123
0.0464	0.03385	0.0464	0.000930174
0.0468	0.03384	0.0468	0.000930061
0.0468	0.03384	0.0468	0.000929687
0.0472	0.03384	0.0472	0.000929076
0.0476	0.03383	0.0476	0.000928456
0.0476	0.03383	0.0476	0.000927887
0.048	0.03383	0.048	0.000927484
0.0484	0.03384	0.0484	0.000927256
0.0484	0.03384	0.0484	0.000927282
0.0488	0.03384	0.0488	0.000927436
0.0492	0.03385	0.0492	0.000927525
0.0492	0.03385	0.0492	0.000927497
0.0496	0.03385	0.0496	0.000927359
0.05	0.03384	0.05	0.000927171
0.05	0.03384	0.05	0.000926874
0.0504	0.03385	0.0504	0.000926559
0.0508	0.03385	0.0508	0.00092631
0.0508	0.03386	0.0508	0.000926123
0.0512	0.03387	0.0512	0.000925941
0.0516	0.03387	0.0516	0.000925818
0.0516	0.03388	0.0516	0.0009257
0.052	0.03388	0.052	0.00092551
0.0524	0.03389	0.0524	0.000925184
0.0524	0.03389	0.0524	0.000924871
0.0528	0.0339	0.0528	0.000924605
0.0532	0.03391	0.0532	0.000924266
0.0532	0.03391	0.0532	0.00092391
0.0536	0.03392	0.0536	0.000923664
0.054	0.03393	0.054	0.000923556
0.054	0.03393	0.054	0.00092343
0.0544	0.03393	0.0544	0.000923315
0.0548	0.03392	0.0548	0.000923277
0.0548	0.03391	0.0548	0.000923305
0.0552	0.03391	0.0552	0.000923202
0.0556	0.03391	0.0556	0.000922907
0.0556	0.03391	0.0556	0.000922495
0.056	0.03392	0.056	0.000921992
0.0564	0.03392	0.0564	0.000921515
0.0564	0.03393	0.0564	0.000921115
0.0568	0.03394	0.0568	0.000920895
0.0572	0.03394	0.0572	0.000920854
0.0572	0.03395	0.0572	0.000920831
0.0576	0.03395	0.0576	0.000920777
0.058	0.03396	0.058	0.000920536
0.058	0.03396	0.058	0.000920195
0.0584	0.03397	0.0584	0.000919797
0.0588	0.03397	0.0588	0.000919402
0.0588	0.03398	0.0588	0.000919105
0.0592	0.03399	0.0592	0.000918818
0.0596	0.034	0.0596	0.000918536
0.0596	0.03401	0.0596	0.000918218
0.06	0.03402	0.06	0.000917949
0.0604	0.03402	0.0604	0.000917736
0.0604	0.03403	0.0604	0.000917464
0.0608	0.03403	0.0608	0.000917072
0.0612	0.03404	0.0612	0.000916702
0.0612	0.03405	0.0612	0.000916405
0.0616	0.03406	0.0616	0.000916074
0.062	0.03408	0.062	0.000915554
0.062	0.0341	0.062	0.0009149
0.0624	0.03411	0.0624	0.000914377
0.0628	0.03412	0.0628	0.00091399
0.0628	0.03413	0.0628	0.000913636
0.0632	0.03413	0.0632	0.000913218
0.0636	0.03412	0.0636	0.000912805
0.0636	0.03412	0.0636	0.000912482
0.064	0.03412	0.064	0.000912213
0.0644	0.03412	0.0644	0.000912026
0.0644	0.03411	0.0644	0.000912051
0.0648	0.03412	0.0648	0.000912367
0.0652	0.03413	0.0652	0.000913087
0.0652	0.03414	0.0652	0.000914113
0.0656	0.03414	0.0656	0.000915244
0.066	0.03415	0.066	0.00091622
0.066	0.03415	0.066	0.000916897
0.0664	0.03416	0.0664	0.000917323
0.0668	0.03416	0.0668	0.000917479
0.0668	0.03417	0.0668	0.000917459
0.0672	0.03417	0.0672	0.000917464
0.0676	0.03418	0.0676	0.000917674
0.0676	0.03419	0.0676	0.000918043
0.068	0.0342	0.068	0.000918484
0.0684	0.03421	0.0684	0.000918995
0.0684	0.03423	0.0684	0.000919513
0.0688	0.03424	0.0688	0.000919754
0.0692	0.03426	0.0692	0.00091959
0.0692	0.03428	0.0692	0.000919272
0.0696	0.03429	0.0696	0.000918979
0.07	0.0343	0.07	0.000918608
0.07	0.03431	0.07	0.000917977
0.0704	0.03431	0.0704	0.000917182
0.0708	0.03432	0.0708	0.000916469
0.0708	0.03432	0.0708	0.0009158
0.0712	0.03433	0.0712	0.00091511
0.0716	0.03433	0.0716	0.000914369
0.0716	0.03433	0.0716	0.000913644
0.072	0.03434	0.072	0.00091301
0.0724	0.03434	0.0724	0.000912341
0.0724	0.03434	0.0724	0.000911628
0.0728	0.03435	0.0728	0.000910923
0.0732	0.03435	0.0732	0.000910341
0.0732	0.03436	0.0732	0.000909974
0.0736	0.03438	0.0736	0.000909657
0.074	0.03439	0.074	0.000909357
0.074	0.0344	0.074	0.000908982
0.0744	0.03441	0.0744	0.000908526
0.0748	0.03442	0.0748	0.000907975
0.0748	0.03443	0.0748	0.000907416
0.0752	0.03443	0.0752	0.000907018
0.0756	0.03444	0.0756	0.000906864
0.0756	0.03444	0.0756	0.000906923
0.076	0.03444	0.076	0.000907057
0.0764	0.03444	0.0764	0.000907103
0.0764	0.03445	0.0764	0.000906951
0.0768	0.03445	0.0768	0.000906636
0.0772	0.03446	0.0772	0.000906177
0.0772	0.03446	0.0772	0.000905631
0.0776	0.03447	0.0776	0.00090508
0.078	0.03447	0.078	0.000904623
0.078	0.03447	0.078	0.000904305
0.0784	0.03448	0.0784	0.000904062
0.0788	0.03448	0.0788	0.000903795
0.0788	0.03448	0.0788	0.000903454
0.0792	0.03449	0.0792	0.000903093
0.0796	0.0345	0.0796	0.000902726
0.0796	0.03451	0.0796	0.000902334
0.08	0.03451	0.08	0.000901962
0.0804	0.03452	0.0804	0.000901641
0.0804	0.03453	0.0804	0.000901416
0.0808	0.03453	0.0808	0.000901185
0.0812	0.03454	0.0812	0.000900952
0.0812	0.03454	0.0812	0.000900772
0.0816	0.03455	0.0816	0.00090068
0.082	0.03456	0.082	0.000900744
0.082	0.03456	0.082	0.00090077
0.0824	0.03456	0.0824	0.000900618
0.0828	0.03457	0.0828	0.000900349
0.0828	0.03458	0.0828	0.000900136
0.0832	0.03459	0.0832	0.000899962
0.0836	0.0346	0.0836	0.000899675
0.0836	0.03462	0.0836	0.000899413
0.084	0.03464	0.084	0.000899388
0.0844	0.03465	0.0844	0.000899464
0.0844	0.03466	0.0844	0.000899457
0.0848	0.03466	0.0848	0.000899388
0.0852	0.03466	0.0852	0.000899377
0.0852	0.03466	0.0852	0.000899406
0.0856	0.03466	0.0856	0.0008994
0.086	0.03466	0.086	0.000899423
0.086	0.03466	0.086	0.000899513
0.0864	0.03466	0.0864	0.000899562
0.0868	0.03466	0.0868	0.000899547
0.0868	0.03466	0.0868	0.000899444
0.0872	0.03467	0.0872	0.000899336
0.0876	0.03467	0.0876	0.000899198
0.0876	0.03468	0.0876	0.000898957
0.088	0.03468	0.088	0.000898626
0.0884	0.03469	0.0884	0.00089818
0.0884	0.0347	0.0884	0.000897724
0.0888	0.03472	0.0888	0.000897206
0.0892	0.03472	0.0892	0.000896657
0.0892	0.03473	0.0892	0.000896121
0.0896	0.03473	0.0896	0.000895636
0.09	0.03473	0.09	0.000895249
0.09	0.03472	0.09	0.000894883
0.0904	0.03473	0.0904	0.000894621
0.0908	0.03473	0.0908	0.000894506
0.0908	0.03474	0.0908	0.000894416
0.0912	0.03474	0.0912	0.000894293
0.0916	0.03475	0.0916	0.000894047
0.0916	0.03475	0.0916	0.000893803
0.092	0.03476	0.092	0.00089349
0.0924	0.03476	0.0924	0.00089307
0.0924	0.03477	0.0924	0.000892616
0.0928	0.03478	0.0928	0.000892267
0.0932	0.03479	0.0932	0.000892106
0.0932	0.0348	0.0932	0.000891888
0.0936	0.0348	0.0936	0.000891516
0.094	0.0348	0.094	0.000891047
0.094	0.03479	0.094	0.000890739
0.0944	0.03478	0.0944	0.00089056
0.0948	0.03478	0.0948	0.000890383
0.0948	0.03478	0.0948	0.000890183
0.0952	0.03479	0.0952	0.000890044
0.0956	0.03479	0.0956	0.000889955
0.0956	0.0348	0.0956	0.000889783
0.096	0.0348	0.096	0.000889398
0.0964	0.03481	0.0964	0.000888911
0.0964	0.03481	0.0964	0.000888542
0.0968	0.03482	0.0968	0.000888324
0.0972	0.03483	0.0972	0.000888265
0.0972	0.03484	0.0972	0.000888239
0.0976	0.03484	0.0976	0.000888234
0.098	0.03485	0.098	0.000888106
0.098	0.03484	0.098	0.000887826
0.0984	0.03484	0.0984	0.000887473
0.0988	0.03483	0.0988	0.000887016
0.0988	0.03482	0.0988	0.000886439
0.0992	0.03482	0.0992	0.000885821
0.0996	0.03482	0.0996	0.000885308
0.0996	0.03483	0.0996	0.00088488
0.1	0.03484	0.1	0.000884503
0.1004	0.03485	0.1004	0.000884209
0.1004	0.03485	0.1004	0.000884009
0.1008	0.03485	0.1008	0.00088385
0.1012	0.03485	0.1012	0.000883655
0.1012	0.03486	0.1012	0.000883437
0.1016	0.03485	0.1016	0.000883157
0.102	0.03485	0.102	0.000882865
0.102	0.03486	0.102	0.000882683
0.1024	0.03487	0.1024	0.00088265
0.1028	0.03487	0.1028	0.000882811
0.1028	0.03487	0.1028	0.00088297
0.1032	0.03487	0.1032	0.000883021
0.1036	0.03487	0.1036	0.00088286
0.1036	0.03486	0.1036	0.000882568
0.104	0.03485	0.104	0.000882216
0.1044	0.03484	0.1044	0.000881703
0.1044	0.03485	0.1044	0.000881152
0.1048	0.03485	0.1048	0.00088066
0.1052	0.03485	0.1052	0.000880327
0.1052	0.03485	0.1052	0.000880024
0.1056	0.03485	0.1056	0.000879642
0.106	0.03485	0.106	0.00087927
0.106	0.03485	0.106	0.000879045
0.1064	0.03484	0.1064	0.000879016
0.1068	0.03484	0.1068	0.000879091
0.1068	0.03484	0.1068	0.000879088
0.1072	0.03483	0.1072	0.000879019
0.1076	0.03483	0.1076	0.000878934
0.1076	0.03483	0.1076	0.000878791
0.108	0.03482	0.108	0.00087856
0.1084	0.03482	0.1084	0.000878224
0.1084	0.03483	0.1084	0.000877919
0.1088	0.03483	0.1088	0.000877609
0.1092	0.03483	0.1092	0.00087725
0.1092	0.03483	0.1092	0.000876793
0.1096	0.03483	0.1096	0.000876188
0.11	0.03483	0.11	0.000875401
0.11	0.03483	0.11	0.000874527
0.1104	0.03483	0.1104	0.000873722
0.1108	0.03482	0.1108	0.000872952
0.1108	0.03482	0.1108	0.000872099
0.1112	0.03481	0.1112	0.000871342
0.1116	0.0348	0.1116	0.000870811
0.1116	0.03479	0.1116	0.000870537
0.112	0.03478	0.112	0.000870324
0.1124	0.03477	0.1124	0.00087014
0.1124	0.03476	0.1124	0.000870111
0.1128	0.03476	0.1128	0.000870014
0.1132	0.03476	0.1132	0.000869899
0.1132	0.03476	0.1132	0.000869699
0.1136	0.03476	0.1136	0.000869445
0.114	0.03475	0.114	0.00086914
0.114	0.03475	0.114	0.000868817
0.1144	0.03474	0.1144	0.000868737
0.1148	0.03473	0.1148	0.000868806
0.1148	0.03472	0.1148	0.000868822
0.1152	0.03471	0.1152	0.000868722
0.1156	0.03471	0.1156	0.00086855
0.1156	0.0347	0.1156	0.000868314
0.116	0.03469	0.116	0.000867878
0.1164	0.03469	0.1164	0.000867278
0.1164	0.03468	0.1164	0.000866714
0.1168	0.03467	0.1168	0.000866358
0.1172	0.03466	0.1172	0.000866245
0.1172	0.03465	0.1172	0.000866345
0.1176	0.03465	0.1176	0.000866524
0.118	0.03465	0.118	0.000866596
0.118	0.03465	0.118	0.000866558
0.1184	0.03465	0.1184	0.000866471
0.1188	0.03464	0.1188	0.000866276
0.1188	0.03464	0.1188	0.000866027
0.1192	0.03463	0.1192	0.000865801
0.1196	0.03462	0.1196	0.000865732
0.1196	0.0346	0.1196	0.000865683
0.12	0.03459	0.12	0.00086554
0.1204	0.03458	0.1204	0.000865417
0.1204	0.03457	0.1204	0.000865245
0.1208	0.03456	0.1208	0.000865009
0.1212	0.03455	0.1212	0.000864604
0.1212	0.03453	0.1212	0.000864122
0.1216	0.03452	0.1216	0.000863604
0.122	0.0345	0.122	0.000863055
0.122	0.03449	0.122	0.00086255
0.1224	0.03449	0.1224	0.000862042
0.1228	0.03448	0.1228	0.000861653
0.1228	0.03448	0.1228	0.000861494
0.1232	0.03447	0.1232	0.000861594
0.1236	0.03446	0.1236	0.000861742
0.1236	0.03445	0.1236	0.000861704
0.124	0.03443	0.124	0.000861519
0.1244	0.03441	0.1244	0.000861184
0.1244	0.0344	0.1244	0.000860684
0.1248	0.03438	0.1248	0.000860002
0.1252	0.03437	0.1252	0.000859202
0.1252	0.03437	0.1252	0.000858496
0.1256	0.03436	0.1256	0.000858014
0.126	0.03435	0.126	0.000857789
0.126	0.03434	0.126	0.000857707
0.1264	0.03433	0.1264	0.000857648
0.1268	0.03432	0.1268	0.000857648
0.1268	0.0343	0.1268	0.000857607
0.1272	0.03429	0.1272	0.000857468
0.1276	0.03428	0.1276	0.000857258
0.1276	0.03427	0.1276	0.000857012
0.128	0.03426	0.128	0.000856763
0.1284	0.03426	0.1284	0.000856471
0.1284	0.03424	0.1284	0.000856248
0.1288	0.03423	0.1288	0.000856122
0.1292	0.03421	0.1292	0.000856012
0.1292	0.03419	0.1292	0.000855835
0.1296	0.03416	0.1296	0.000855617
0.13	0.03414	0.13	0.000855407
0.13	0.03412	0.13	0.000855132
0.1304	0.03411	0.1304	0.000854668
0.1308	0.0341	0.1308	0.000854002
0.1308	0.03409	0.1308	0.000853379
0.1312	0.03408	0.1312	0.00085293
0.1316	0.03408	0.1316	0.000852553
0.1316	0.03406	0.1316	0.000852186
0.132	0.03405	0.132	0.000851876
0.1324	0.03403	0.1324	0.000851715
0.1324	0.03402	0.1324	0.000851522
0.1328	0.034	0.1328	0.000851138
0.1332	0.03399	0.1332	0.000850743
0.1332	0.03398	0.1332	0.00085043
0.1336	0.03397	0.1336	0.000850276
0.134	0.03396	0.134	0.000850148
0.134	0.03394	0.134	0.000850025
0.1344	0.03392	0.1344	0.000849992
0.1348	0.0339	0.1348	0.000850035
0.1348	0.03388	0.1348	0.000850179
0.1352	0.03387	0.1352	0.000850253
0.1356	0.03385	0.1356	0.000850186
0.1356	0.03384	0.1356	0.000849981
0.136	0.03382	0.136	0.000849679
0.1364	0.03381	0.1364	0.000849222
0.1364	0.03379	0.1364	0.000848568
0.1368	0.03377	0.1368	0.000847907
0.1372	0.03375	0.1372	0.000847466
0.1372	0.03373	0.1372	0.000847256
0.1376	0.03371	0.1376	0.000847153
0.138	0.0337	0.138	0.000847151
0.138	0.03369	0.138	0.000847256
0.1384	0.03367	0.1384	0.000847338
0.1388	0.03366	0.1388	0.000847248
0.1388	0.03364	0.1388	0.000846974
0.1392	0.03363	0.1392	0.000846645
0.1396	0.03361	0.1396	0.000846289
0.1396	0.03359	0.1396	0.000845935
0.14	0.03358	0.14	0.000845638
0.1404	0.03356	0.1404	0.00084531
0.1404	0.03354	0.1404	0.000844979
0.1408	0.03352	0.1408	0.000844515
0.1412	0.0335	0.1412	0.000843948
0.1412	0.03349	0.1412	0.000843361
0.1416	0.03347	0.1416	0.00084284
0.142	0.03345	0.142	0.000842502
0.142	0.03343	0.142	0.000842174
0.1424	0.03341	0.1424	0.000841876
0.1428	0.03339	0.1428	0.000841648
0.1428	0.03337	0.1428	0.000841451
0.1432	0.03335	0.1432	0.000841233
0.1436	0.03334	0.1436	0.000840928
0.1436	0.03332	0.1436	0.000840664
0.144	0.03329	0.144	0.000840492
0.1444	0.03327	0.1444	0.000840299
0.1444	0.03325	0.1444	0.000840071
0.1448	0.03323	0.1448	0.000839784
0.1452	0.03321	0.1452	0.000839507
0.1452	0.03319	0.1452	0.000839233
0.1456	0.03318	0.1456	0.000838882
0.146	0.03316	0.146	0.000838476
0.146	0.03314	0.146	0.000838025
0.1464	0.03311	0.1464	0.00083762
0.1468	0.03309	0.1468	0.000837269
0.1468	0.03306	0.1468	0.000836997
0.1472	0.03304	0.1472	0.000836794
0.1476	0.03302	0.1476	0.000836625
0.1476	0.033	0.1476	0.000836397
0.148	0.03298	0.148	0.000836043
0.1484	0.03297	0.1484	0.000835679
0.1484	0.03296	0.1484	0.00083543
0.1488	0.03294	0.1488	0.000835346
0.1492	0.03292	0.1492	0.000835318
0.1492	0.0329	0.1492	0.000835328
0.1496	0.03288	0.1496	0.000835284
0.15	0.03286	0.15	0.000835128
0.15	0.03284	0.15	0.000834848
0.1504	0.03281	0.1504	0.000834589
0.1508	0.03279	0.1508	0.00083442
0.1508	0.03277	0.1508	0.000834233
0.1512	0.03275	0.1512	0.000834023
0.1516	0.03272	0.1516	0.000833764
0.1516	0.0327	0.1516	0.000833418
0.152	0.03267	0.152	0.000833
0.1524	0.03265	0.1524	0.000832538
0.1524	0.03263	0.1524	0.000832125
0.1528	0.03261	0.1528	0.000831756
0.1532	0.03258	0.1532	0.000831456
0.1532	0.03256	0.1532	0.000831282
0.1536	0.03254	0.1536	0.000831148
0.154	0.03251	0.154	0.000830959
0.154	0.03249	0.154	0.000830759
0.1544	0.03247	0.1544	0.000830569
0.1548	0.03246	0.1548	0.000830356
0.1548	0.03245	0.1548	0.000830087
0.1552	0.03244	0.1552	0.000829815
0.1556	0.03242	0.1556	0.000829754
0.1556	0.0324	0.1556	0.000829882
0.156	0.03238	0.156	0.000830041
0.1564	0.03237	0.1564	0.0008301
0.1564	0.03235	0.1564	0.000830033
0.1568	0.03233	0.1568	0.000829736
0.1572	0.0323	0.1572	0.000829084
0.1572	0.03228	0.1572	0.000828179
0.1576	0.03225	0.1576	0.00082741
0.158	0.03223	0.158	0.000826956
0.158	0.0322	0.158	0.000826692
0.1584	0.03218	0.1584	0.000826538
0.1588	0.03216	0.1588	0.000826508
0.1588	0.03214	0.1588	0.0008265
0.1592	0.03211	0.1592	0.000826338
0.1596	0.03209	0.1596	0.000826069
0.1596	0.03206	0.1596	0.000825885
0.16	0.03203	0.16	0.000825833
0.1604	0.03201	0.1604	0.000825802
0.1604	0.03199	0.1604	0.000825723
0.1608	0.03197	0.1608	0.000825638
0.1612	0.03196	0.1612	0.000825485
0.1612	0.03195	0.1612	0.000825228
0.1616	0.03193	0.1616	0.000824887
0.162	0.03192	0.162	0.000824567
0.162	0.0319	0.162	0.000824274
0.1624	0.03188	0.1624	0.000823923
0.1628	0.03185	0.1628	0.000823456
0.1628	0.03182	0.1628	0.000822931
0.1632	0.0318	0.1632	0.000822479
0.1636	0.03177	0.1636	0.000822172
0.1636	0.03176	0.1636	0.000822021
0.164	0.03174	0.164	0.000822064
0.1644	0.03173	0.1644	0.000822215
0.1644	0.03171	0.1644	0.00082231
0.1648	0.03169	0.1648	0.000822254
0.1652	0.03167	0.1652	0.000822079
0.1652	0.03165	0.1652	0.000821923
0.1656	0.03162	0.1656	0.000821769
0.166	0.03159	0.166	0.000821659
0.166	0.03156	0.166	0.000821515
0.1664	0.03153	0.1664	0.000821331
0.1668	0.03151	0.1668	0.000821105
0.1668	0.03148	0.1668	0.000820846
0.1672	0.03146	0.1672	0.000820541
0.1676	0.03145	0.1676	0.000820182
0.1676	0.03143	0.1676	0.000819908
0.168	0.03141	0.168	0.000819715
0.1684	0.03139	0.1684	0.000819569
0.1684	0.03137	0.1684	0.000819351
0.1688	0.03135	0.1688	0.000819013
0.1692	0.03133	0.1692	0.000818639
0.1692	0.03132	0.1692	0.00081821
0.1696	0.0313	0.1696	0.000817739
0.17	0.03128	0.17	0.000817126
0.17	0.03126	0.17	0.000816467
0.1704	0.03123	0.1704	0.000815862
0.1708	0.03121	0.1708	0.000815331
0.1708	0.03118	0.1708	0.000814805
0.1712	0.03115	0.1712	0.000814344
0.1716	0.03112	0.1716	0.000814054
0.1716	0.0311	0.1716	0.000813964
0.172	0.03108	0.172	0.000813908
0.1724	0.03107	0.1724	0.000813736
0.1724	0.03105	0.1724	0.000813546
0.1728	0.03103	0.1728	0.000813411
0.1732	0.03102	0.1732	0.000813382
0.1732	0.031	0.1732	0.00081339
0.1736	0.03099	0.1736	0.000813521
0.174	0.03097	0.174	0.000813836
0.174	0.03095	0.174	0.000814126
0.1744	0.03092	0.1744	0.000814257
0.1748	0.0309	0.1748	0.000814064
0.1748	0.03088	0.1748	0.000813687
0.1752	0.03085	0.1752	0.000813164
0.1756	0.03083	0.1756	0.000812564
0.1756	0.03081	0.1756	0.000812044
0.176	0.03079	0.176	0.000811659
0.1764	0.03076	0.1764	0.000811418
0.1764	0.03073	0.1764	0.000811164
0.1768	0.03069	0.1768	0.000810911
0.1772	0.03067	0.1772	0.000810713
0.1772	0.03064	0.1772	0.000810623
0.1776	0.03063	0.1776	0.000810557
0.178	0.03061	0.178	0.000810493
0.178	0.0306	0.178	0.000810434
0.1784	0.03058	0.1784	0.000810421
0.1788	0.03056	0.1788	0.000810485
0.1788	0.03054	0.1788	0.000810503
0.1792	0.03051	0.1792	0.000810349
0.1796	0.03049	0.1796	0.0008101
0.1796	0.03046	0.1796	0.0008099
0.18	0.03044	0.18	0.000809757
0.1804	0.03043	0.1804	0.000809457
0.1804	0.03041	0.1804	0.000808964
0.1808	0.03039	0.1808	0.000808511
0.1812	0.03037	0.1812	0.000808103
0.1812	0.03035	0.1812	0.000807721
0.1816	0.03034	0.1816	0.000807354
0.182	0.03032	0.182	0.0008071
0.182	0.0303	0.182	0.000807003
0.1824	0.03028	0.1824	0.000806982
0.1828	0.03027	0.1828	0.000807118
0.1828	0.03025	0.1828	0.000807285
0.1832	0.03023	0.1832	0.000807257
0.1836	0.03021	0.1836	0.000806985
0.1836	0.03019	0.1836	0.000806636
0.184	0.03017	0.184	0.000806429
0.1844	0.03015	0.1844	0.000806411
0.1844	0.03012	0.1844	0.000806557
0.1848	0.0301	0.1848	0.000806888
0.1852	0.03008	0.1852	0.000807211
0.1852	0.03006	0.1852	0.000807372
0.1856	0.03005	0.1856	0.000807311
0.186	0.03003	0.186	0.000806985
0.186	0.03002	0.186	0.000806539
0.1864	0.03	0.1864	0.000806034
0.1868	0.02999	0.1868	0.000805649
0.1868	0.02997	0.1868	0.000805457
0.1872	0.02995	0.1872	0.000805341
0.1876	0.02992	0.1876	0.000805177
0.1876	0.0299	0.1876	0.000804836
0.188	0.02988	0.188	0.000804513
0.1884	0.02985	0.1884	0.000804303
0.1884	0.02983	0.1884	0.000804154
0.1888	0.02981	0.1888	0.00080398
0.1892	0.02979	0.1892	0.000803893
0.1892	0.02978	0.1892	0.000803957
0.1896	0.02977	0.1896	0.000803954
0.19	0.02975	0.19	0.000803806
0.19	0.02973	0.19	0.000803649
0.1904	0.02972	0.1904	0.000803677
0.1908	0.0297	0.1908	0.000803708
0.1908	0.02969	0.1908	0.000803567
0.1912	0.02968	0.1912	0.000803352
0.1916	0.02967	0.1916	0.000803147
0.1916	0.02966	0.1916	0.000802957
0.192	0.02964	0.192	0.000802757
0.1924	0.02963	0.1924	0.000802688
0.1924	0.02961	0.1924	0.000802765
0.1928	0.02959	0.1928	0.000802906
0.1932	0.02957	0.1932	0.000803021
0.1932	0.02955	0.1932	0.00080306
0.1936	0.02953	0.1936	0.000802957
0.194	0.0295	0.194	0.000802742
0.194	0.02948	0.194	0.000802634
0.1944	0.02946	0.1944	0.000802698
0.1948	0.02944	0.1948	0.00080286
0.1948	0.02942	0.1948	0.000803052
0.1952	0.0294	0.1952	0.000803301
0.1956	0.02938	0.1956	0.000803547
0.1956	0.02937	0.1956	0.000803701
0.196	0.02935	0.196	0.000803767
0.1964	0.02934	0.1964	0.000803829
0.1964	0.02932	0.1964	0.000803826
0.1968	0.02931	0.1968	0.000803662
0.1972	0.0293	0.1972	0.000803436
0.1972	0.02928	0.1972	0.000803167
0.1976	0.02927	0.1976	0.000802836
0.198	0.02926	0.198	0.000802495
0.198	0.02924	0.198	0.000802211
0.1984	0.02922	0.1984	0.000802016
0.1988	0.0292	0.1988	0.000801788
0.1988	0.02917	0.1988	0.000801554
0.1992	0.02915	0.1992	0.00080137
0.1996	0.02913	0.1996	0.000801147
0.1996	0.02912	0.1996	0.000800893
0.2	0.02912	0.2	0.00080076
0.2004	0.02911	0.2004	0.000800813
0.2004	0.0291	0.2004	0.000800998
0.2008	0.02908	0.2008	0.000801206
0.2012	0.02906	0.2012	0.000801442
0.2012	0.02904	0.2012	0.000801688
0.2016	0.02901	0.2016	0.000801788
0.202	0.02899	0.202	0.000801672
0.202	0.02897	0.202	0.000801347
0.2024	0.02896	0.2024	0.000800911
0.2028	0.02895	0.2028	0.000800552
0.2028	0.02894	0.2028	0.000800339
0.2032	0.02893	0.2032	0.000800203
0.2036	0.02892	0.2036	0.000800126
0.2036	0.0289	0.2036	0.00080019
0.204	0.02889	0.204	0.000800452
0.2044	0.02887	0.2044	0.000800736
0.2044	0.02885	0.2044	0.000800942
0.2048	0.02883	0.2048	0.000801126
0.2052	0.02881	0.2052	0.000801378
0.2052	0.02879	0.2052	0.000801606
0.2056	0.02878	0.2056	0.000801701
0.206	0.02876	0.206	0.000801752
0.206	0.02875	0.206	0.000801813
0.2064	0.02874	0.2064	0.000801962
0.2068	0.02873	0.2068	0.000802144
0.2068	0.02872	0.2068	0.000802293
0.2072	0.0287	0.2072	0.000802321
0.2076	0.02869	0.2076	0.000802198
0.2076	0.02867	0.2076	0.000802031
0.208	0.02865	0.208	0.000801824
0.2084	0.02863	0.2084	0.00080157
0.2084	0.02861	0.2084	0.000801398
0.2088	0.02859	0.2088	0.000801416
0.2092	0.02858	0.2092	0.000801606
0.2092	0.02857	0.2092	0.000801747
0.2096	0.02855	0.2096	0.000801783
0.21	0.02853	0.21	0.000801767
0.21	0.02851	0.21	0.000801634
0.2104	0.02849	0.2104	0.000801354
0.2108	0.02848	0.2108	0.000800954
0.2108	0.02847	0.2108	0.000800634
0.2112	0.02846	0.2112	0.000800431
0.2116	0.02844	0.2116	0.00080027
0.2116	0.02843	0.2116	0.000800237
0.212	0.02842	0.212	0.000800401
0.2124	0.0284	0.2124	0.000800747
0.2124	0.02838	0.2124	0.000801116
0.2128	0.02836	0.2128	0.000801336
0.2132	0.02835	0.2132	0.000801503
0.2132	0.02833	0.2132	0.000801657
0.2136	0.02832	0.2136	0.000801754
0.214	0.02831	0.214	0.000801749
0.214	0.0283	0.214	0.000801649
0.2144	0.02828	0.2144	0.000801585
0.2148	0.02827	0.2148	0.000801554
0.2148	0.02825	0.2148	0.000801511
0.2152	0.02824	0.2152	0.000801536
0.2156	0.02823	0.2156	0.00080168
0.2156	0.02822	0.2156	0.000801995
0.216	0.02821	0.216	0.000802431
0.2164	0.02819	0.2164	0.00080287
0.2164	0.02818	0.2164	0.000803111
0.2168	0.02817	0.2168	0.000802965
0.2172	0.02815	0.2172	0.000802588
0.2172	0.02814	0.2172	0.000802108
0.2176	0.02813	0.2176	0.000801711
0.218	0.02813	0.218	0.000801354
0.218	0.02812	0.218	0.000801149
0.2184	0.02811	0.2184	0.000801244
0.2188	0.02809	0.2188	0.000801457
0.2188	0.02808	0.2188	0.000801603
0.2192	0.02806	0.2192	0.000801495
0.2196	0.02805	0.2196	0.000801293
0.2196	0.02804	0.2196	0.000801088
0.22	0.02804	0.22	0.000800926
0.2204	0.02804	0.2204	0.000800816
0.2204	0.02803	0.2204	0.000800901
0.2208	0.02803	0.2208	0.000801219
0.2212	0.02802	0.2212	0.000801631
0.2212	0.028	0.2212	0.000802088
0.2216	0.02798	0.2216	0.000802485
0.222	0.02796	0.222	0.000802942
0.222	0.02793	0.222	0.00080328
0.2224	0.02792	0.2224	0.000803483
0.2228	0.0279	0.2228	0.000803565
0.2228	0.02789	0.2228	0.000803639
0.2232	0.02788	0.2232	0.000803744
0.2236	0.02787	0.2236	0.000803759
0.2236	0.02786	0.2236	0.000803736
0.224	0.02784	0.224	0.000803783
0.2244	0.02783	0.2244	0.000803995
0.2244	0.02782	0.2244	0.000804234
0.2248	0.02781	0.2248	0.000804439
0.2252	0.02779	0.2252	0.000804613
0.2252	0.02778	0.2252	0.000804757
0.2256	0.02776	0.2256	0.000804754
0.226	0.02775	0.226	0.000804677
0.226	0.02774	0.226	0.000804644
0.2264	0.02773	0.2264	0.000804811
0.2268	0.02772	0.2268	0.000805052
0.2268	0.02771	0.2268	0.000805365
0.2272	0.0277	0.2272	0.000805726
0.2276	0.02769	0.2276	0.000805977
0.2276	0.02767	0.2276	0.000806016
0.228	0.02765	0.228	0.000805726
0.2284	0.02764	0.2284	0.000805408
0.2284	0.02762	0.2284	0.000805147
0.2288	0.02761	0.2288	0.000805039
0.2292	0.0276	0.2292	0.000805036
0.2292	0.02759	0.2292	0.000805116
0.2296	0.02758	0.2296	0.000805303
0.23	0.02757	0.23	0.000805467
0.23	0.02756	0.23	0.000805603
0.2304	0.02755	0.2304	0.00080567
0.2308	0.02754	0.2308	0.000805685
0.2308	0.02753	0.2308	0.000805706
0.2312	0.02752	0.2312	0.000805695
0.2316	0.02751	0.2316	0.00080568
0.2316	0.0275	0.2316	0.000805598
0.232	0.02749	0.232	0.00080548
0.2324	0.02748	0.2324	0.000805416
0.2324	0.02747	0.2324	0.000805365
0.2328	0.02745	0.2328	0.000805318
0.2332	0.02744	0.2332	0.000805283
0.2332	0.02743	0.2332	0.000805311
0.2336	0.02742	0.2336	0.00080537
0.234	0.02741	0.234	0.00080549
0.234	0.0274	0.234	0.000805765
0.2344	0.02739	0.2344	0.000806211
0.2348	0.02738	0.2348	0.000806716
0.2348	0.02737	0.2348	0.00080717
0.2352	0.02736	0.2352	0.000807641
0.2356	0.02735	0.2356	0.000808031
0.2356	0.02734	0.2356	0.000808288
0.236	0.02734	0.236	0.0008084
0.2364	0.02733	0.2364	0.000808439
0.2364	0.02732	0.2364	0.000808426
0.2368	0.02731	0.2368	0.00080839
0.2372	0.02729	0.2372	0.000808423
0.2372	0.02728	0.2372	0.00080847
0.2376	0.02725	0.2376	0.0008084
0.238	0.02724	0.238	0.000808218
0.238	0.02722	0.238	0.000808141
0.2384	0.02721	0.2384	0.0008082
0.2388	0.02721	0.2388	0.000808321
0.2388	0.02721	0.2388	0.000808488
0.2392	0.02722	0.2392	0.000808731
0.2396	0.02721	0.2396	0.000809047
0.2396	0.02721	0.2396	0.000809257
0.24	0.02719	0.24	0.000809344
0.2404	0.02718	0.2404	0.000809426
0.2404	0.02717	0.2404	0.000809531
0.2408	0.02716	0.2408	0.00080968
0.2412	0.02715	0.2412	0.000809759
0.2412	0.02714	0.2412	0.00080977
0.2416	0.02714	0.2416	0.0008097
0.242	0.02713	0.242	0.000809659
0.242	0.02712	0.242	0.000809713
0.2424	0.02711	0.2424	0.000809903
0.2428	0.02709	0.2428	0.000810195
0.2428	0.02708	0.2428	0.000810598
0.2432	0.02706	0.2432	0.000811085
0.2436	0.02704	0.2436	0.000811441
0.2436	0.02702	0.2436	0.0008115
0.244	0.02701	0.244	0.000811305
0.2444	0.027	0.2444	0.000811129
0.2444	0.02699	0.2444	0.00081107
0.2448	0.02698	0.2448	0.000811049
0.2452	0.02697	0.2452	0.000811059
0.2452	0.02697	0.2452	0.000811149
0.2456	0.02696	0.2456	0.000811311
0.246	0.02696	0.246	0.000811403
0.246	0.02695	0.246	0.000811434
0.2464	0.02694	0.2464	0.000811457
0.2468	0.02693	0.2468	0.000811475
0.2468	0.02692	0.2468	0.000811575
0.2472	0.0269	0.2472	0.000811734
0.2476	0.02689	0.2476	0.000811913
0.2476	0.02688	0.2476	0.000811998
0.248	0.02687	0.248	0.000811977
0.2484	0.02687	0.2484	0.000811916
0.2484	0.02687	0.2484	0.000811731
0.2488	0.02687	0.2488	0.000811441
0.2492	0.02686	0.2492	0.000811075
0.2492	0.02686	0.2492	0.000810688
0.2496	0.02685	0.2496	0.0008104
0.25	0.02683	0.25	0.000810249
0.25	0.02681	0.25	0.00081019
0.2504	0.0268	0.2504	0.000810216
0.2508	0.0268	0.2508	0.000810298
0.2508	0.0268	0.2508	0.000810372
0.2512	0.0268	0.2512	0.000810329
0.2516	0.02679	0.2516	0.000810152
0.2516	0.02679	0.2516	0.000810064
0.252	0.02678	0.252	0.000810044
0.2524	0.02676	0.2524	0.000810103
0.2524	0.02674	0.2524	0.000810203
0.2528	0.02673	0.2528	0.000810362
0.2532	0.02672	0.2532	0.000810603
0.2532	0.02671	0.2532	0.000810839
0.2536	0.0267	0.2536	0.000811039
0.254	0.0267	0.254	0.000811211
0.254	0.02669	0.254	0.000811429
0.2544	0.02668	0.2544	0.000811693
0.2548	0.02667	0.2548	0.000811895
0.2548	0.02665	0.2548	0.000811905
0.2552	0.02664	0.2552	0.000811826
0.2556	0.02662	0.2556	0.000811764
0.2556	0.02661	0.2556	0.000811705
0.256	0.02661	0.256	0.000811557
0.2564	0.02661	0.2564	0.00081129
0.2564	0.0266	0.2564	0.000811087
0.2568	0.0266	0.2568	0.000810962
0.2572	0.02659	0.2572	0.000810844
0.2572	0.02658	0.2572	0.000810598
0.2576	0.02657	0.2576	0.000810188
0.258	0.02656	0.258	0.000809844
0.258	0.02656	0.258	0.00080968
0.2584	0.02655	0.2584	0.000809677
0.2588	0.02655	0.2588	0.000809695
0.2588	0.02654	0.2588	0.000809754
0.2592	0.02654	0.2592	0.000809959
0.2596	0.02653	0.2596	0.000810188
0.2596	0.02652	0.2596	0.000810272
0.26	0.02651	0.26	0.000810188
0.2604	0.0265	0.2604	0.000810098
0.2604	0.02649	0.2604	0.000810126
0.2608	0.02648	0.2608	0.000810175
0.2612	0.02647	0.2612	0.000810067
0.2612	0.02646	0.2612	0.000809772
0.2616	0.02645	0.2616	0.000809452
0.262	0.02644	0.262	0.000809198
0.262	0.02643	0.262	0.000808957
0.2624	0.02642	0.2624	0.000808711
0.2628	0.02641	0.2628	0.000808521
0.2628	0.02639	0.2628	0.000808498
0.2632	0.02638	0.2632	0.000808585
0.2636	0.02637	0.2636	0.000808698
0.2636	0.02636	0.2636	0.000808803
0.264	0.02636	0.264	0.000808988
0.2644	0.02635	0.2644	0.000809362
0.2644	0.02635	0.2644	0.000809813
0.2648	0.02635	0.2648	0.000810213
0.2652	0.02635	0.2652	0.000810377
0.2652	0.02635	0.2652	0.000810267
0.2656	0.02635	0.2656	0.000809857
0.266	0.02635	0.266	0.000809272
0.266	0.02634	0.266	0.000808634
0.2664	0.02633	0.2664	0.00080799
0.2668	0.02631	0.2668	0.000807472
0.2668	0.02629	0.2668	0.000807149
0.2672	0.02627	0.2672	0.000807031
0.2676	0.02626	0.2676	0.000806962
0.2676	0.02625	0.2676	0.000806895
0.268	0.02624	0.268	0.000806824
0.2684	0.02623	0.2684	0.00080668
0.2684	0.02623	0.2684	0.000806408
0.2688	0.02622	0.2688	0.000805947
0.2692	0.0262	0.2692	0.000805444
0.2692	0.02619	0.2692	0.000805011
0.2696	0.02618	0.2696	0.000804565
0.27	0.02617	0.27	0.00080408
0.27	0.02616	0.27	0.000803608
0.2704	0.02615	0.2704	0.000803347
0.2708	0.02615	0.2708	0.000803116
0.2708	0.02614	0.2708	0.000802695
0.2712	0.02613	0.2712	0.000802201
0.2716	0.02612	0.2716	0.000801893
0.2716	0.02611	0.2716	0.00080178
0.272	0.0261	0.272	0.000801662
0.2724	0.0261	0.2724	0.000801506
0.2724	0.0261	0.2724	0.000801395
0.2728	0.02609	0.2728	0.000801265
0.2732	0.02609	0.2732	0.000801031
0.2732	0.02608	0.2732	0.000800801
0.2736	0.02607	0.2736	0.000800603
0.274	0.02606	0.274	0.00080038
0.274	0.02606	0.274	0.000800108
0.2744	0.02605	0.2744	0.000799842
0.2748	0.02605	0.2748	0.000799565
0.2748	0.02604	0.2748	0.000799196
0.2752	0.02603	0.2752	0.000798747
0.2756	0.02602	0.2756	0.000798324
0.2756	0.02601	0.2756	0.000797898
0.276	0.02599	0.276	0.000797521
0.2764	0.02598	0.2764	0.000797249
0.2764	0.02597	0.2764	0.00079709
0.2768	0.02597	0.2768	0.000796901
0.2772	0.02596	0.2772	0.000796529
0.2772	0.02595	0.2772	0.000796139
0.2776	0.02594	0.2776	0.000795739
0.278	0.02593	0.278	0.000795244
0.278	0.02592	0.278	0.000794567
0.2784	0.02592	0.2784	0.00079396
0.2788	0.02591	0.2788	0.000793744
0.2788	0.0259	0.2788	0.000793801
0.2792	0.02589	0.2792	0.00079386
0.2796	0.02589	0.2796	0.000793762
0.2796	0.02588	0.2796	0.000793578
0.28	0.02587	0.28	0.000793332
0.2804	0.02586	0.2804	0.000792906
0.2804	0.02586	0.2804	0.000792319
0.2808	0.02585	0.2808	0.000791693
0.2812	0.02584	0.2812	0.000791088
0.2812	0.02583	0.2812	0.000790573
0.2816	0.02583	0.2816	0.000790155
0.282	0.02582	0.282	0.000789862
0.282	0.02582	0.282	0.000789542
0.2824	0.02581	0.2824	0.000789196
0.2828	0.0258	0.2828	0.00078896
0.2828	0.02579	0.2828	0.000788768
0.2832	0.02578	0.2832	0.00078846
0.2836	0.02577	0.2836	0.000787916
0.2836	0.02576	0.2836	0.000787342
0.284	0.02575	0.284	0.00078676
0.2844	0.02574	0.2844	0.000786134
0.2844	0.02574	0.2844	0.000785542
0.2848	0.02573	0.2848	0.000785088
0.2852	0.02573	0.2852	0.000784788
0.2852	0.02573	0.2852	0.00078447
0.2856	0.02573	0.2856	0.000784099
0.286	0.02573	0.286	0.000783634
0.286	0.02572	0.286	0.000783034
0.2864	0.02572	0.2864	0.000782329
0.2868	0.02571	0.2868	0.000781617
0.2868	0.02569	0.2868	0.00078104
0.2872	0.02568	0.2872	0.00078066
0.2876	0.02568	0.2876	0.000780409
0.2876	0.02567	0.2876	0.000780165
0.288	0.02566	0.288	0.000779714
0.2884	0.02565	0.2884	0.00077904
0.2884	0.02565	0.2884	0.000778196
0.2888	0.02564	0.2888	0.000777291
0.2892	0.02564	0.2892	0.000776512
0.2892	0.02563	0.2892	0.000775863
0.2896	0.02563	0.2896	0.00077536
0.29	0.02562	0.29	0.00077484
0.29	0.02562	0.29	0.000774299
0.2904	0.02561	0.2904	0.000773768
0.2908	0.0256	0.2908	0.000773232
0.2908	0.02559	0.2908	0.00077275
0.2912	0.02558	0.2912	0.000772294
0.2916	0.02558	0.2916	0.000771955
0.2916	0.02558	0.2916	0.000771627
0.292	0.02558	0.292	0.000771176
0.2924	0.02558	0.2924	0.000770607
0.2924	0.02558	0.2924	0.000770001
0.2928	0.02557	0.2928	0.000769471
0.2932	0.02556	0.2932	0.000768881
0.2932	0.02555	0.2932	0.000768281
0.2936	0.02553	0.2936	0.000767666
0.294	0.02551	0.294	0.000767089
0.294	0.0255	0.294	0.000766604
0.2944	0.02548	0.2944	0.000766199
0.2948	0.02547	0.2948	0.000765835
0.2948	0.02547	0.2948	0.000765348
0.2952	0.02547	0.2952	0.000764763
0.2956	0.02548	0.2956	0.000764048
0.2956	0.02549	0.2956	0.000763127
0.296	0.02549	0.296	0.000762099
0.2964	0.0255	0.2964	0.000761191
0.2964	0.02549	0.2964	0.000760443
0.2968	0.02548	0.2968	0.000759809
0.2972	0.02546	0.2972	0.00075924
0.2972	0.02544	0.2972	0.000758858
0.2976	0.02542	0.2976	0.000758602
0.298	0.02541	0.298	0.000758315
0.298	0.0254	0.298	0.000757986
0.2984	0.02539	0.2984	0.000757558
0.2988	0.02539	0.2988	0.000756994
0.2988	0.02539	0.2988	0.000756207
0.2992	0.02539	0.2992	0.000755263
0.2996	0.02538	0.2996	0.000754417
0.2996	0.02538	0.2996	0.000753661
0.3	0.02537	0.3	0.00075294
0.3004	0.02536	0.3004	0.000752143
0.3004	0.02535	0.3004	0.000751343
0.3008	0.02534	0.3008	0.000750551
0.3012	0.02534	0.3012	0.000749625
0.3012	0.02534	0.3012	0.000748674
0.3016	0.02532	0.3016	0.000747905
0.302	0.02531	0.302	0.000747371
0.302	0.0253	0.302	0.000746861
0.3024	0.02528	0.3024	0.000746407
0.3028	0.02527	0.3028	0.000746059
0.3028	0.02527	0.3028	0.00074573
0.3032	0.02527	0.3032	0.000745161
0.3036	0.02528	0.3036	0.0007444
0.3036	0.02527	0.3036	0.000743638
0.304	0.02527	0.304	0.000742864
0.3044	0.02527	0.3044	0.000742097
0.3044	0.02526	0.3044	0.000741325
0.3048	0.02526	0.3048	0.0007406
0.3052	0.02526	0.3052	0.000739807
0.3052	0.02526	0.3052	0.000738907
0.3056	0.02526	0.3056	0.000737941
0.306	0.02525	0.306	0.000736849
0.306	0.02523	0.306	0.000735743
0.3064	0.02522	0.3064	0.000734779
0.3068	0.02521	0.3068	0.0007341
0.3068	0.0252	0.3068	0.000733585
0.3072	0.02519	0.3072	0.000733056
0.3076	0.02519	0.3076	0.0007325
0.3076	0.02518	0.3076	0.000731903
0.308	0.02518	0.308	0.000731269
0.3084	0.02517	0.3084	0.000730654
0.3084	0.02516	0.3084	0.000730167
0.3088	0.02516	0.3088	0.000729813
0.3092	0.02515	0.3092	0.000729521
0.3092	0.02514	0.3092	0.000729213
0.3096	0.02514	0.3096	0.000728818
0.31	0.02513	0.31	0.000728285
0.31	0.02513	0.31	0.000727646
0.3104	0.02513	0.3104	0.000727051
0.3108	0.02513	0.3108	0.000726549
0.3108	0.02513	0.3108	0.000726136
0.3112	0.02513	0.3112	0.00072578
0.3116	0.02512	0.3116	0.000725328
0.3116	0.02512	0.3116	0.000724685
0.312	0.02512	0.312	0.000723731
0.3124	0.02511	0.3124	0.000722513
0.3124	0.0251	0.3124	0.000721139
0.3128	0.02508	0.3128	0.000719826
0.3132	0.02507	0.3132	0.000718729
0.3132	0.02506	0.3132	0.000717736
0.3136	0.02505	0.3136	0.000716813
0.314	0.02504	0.314	0.000716065
0.314	0.02504	0.314	0.000715557
0.3144	0.02503	0.3144	0.000715047
0.3148	0.02503	0.3148	0.000714431
0.3148	0.02502	0.3148	0.000713821
0.3152	0.02502	0.3152	0.000713262
0.3156	0.02502	0.3156	0.000712626
0.3156	0.02502	0.3156	0.000711785
0.316	0.02502	0.316	0.000710803
0.3164	0.02501	0.3164	0.000709811
0.3164	0.025	0.3164	0.000708888
0.3168	0.02499	0.3168	0.000708131
0.3172	0.02498	0.3172	0.000707488
0.3172	0.02497	0.3172	0.000706911
0.3176	0.02497	0.3176	0.000706414
0.318	0.02497	0.318	0.000705901
0.318	0.02497	0.318	0.000705285
0.3184	0.02497	0.3184	0.00070438
0.3188	0.02496	0.3188	0.000703357
0.3188	0.02495	0.3188	0.000702367
0.3192	0.02495	0.3192	0.000701414
0.3196	0.02493	0.3196	0.000700373
0.3196	0.02493	0.3196	0.000699306
0.32	0.02492	0.32	0.00069845
0.3204	0.02492	0.3204	0.000697793
0.3204	0.02491	0.3204	0.00069716
0.3208	0.02491	0.3208	0.000696501
0.3212	0.0249	0.3212	0.000695945
0.3212	0.02489	0.3212	0.000695432
0.3216	0.02489	0.3216	0.000694811
0.322	0.02488	0.322	0.000693965
0.322	0.02488	0.322	0.000692988
0.3224	0.02487	0.3224	0.00069197
0.3228	0.02487	0.3228	0.00069097
0.3228	0.02487	0.3228	0.000690037
0.3232	0.02486	0.3232	0.000689258
0.3236	0.02485	0.3236	0.00068866
0.3236	0.02485	0.3236	0.000688129
0.324	0.02484	0.324	0.000687583
0.3244	0.02484	0.3244	0.000687027
0.3244	0.02483	0.3244	0.000686494
0.3248	0.02482	0.3248	0.000685829
0.3252	0.02482	0.3252	0.000685017
0.3252	0.02482	0.3252	0.00068426
0.3256	0.02482	0.3256	0.000683724
0.326	0.02481	0.326	0.000683312
0.326	0.0248	0.326	0.000682719
0.3264	0.0248	0.3264	0.00068185
0.3268	0.02479	0.3268	0.000680871
0.3268	0.02477	0.3268	0.000679896
0.3272	0.02476	0.3272	0.000678894
0.3276	0.02475	0.3276	0.00067784
0.3276	0.02474	0.3276	0.000676976
0.328	0.02474	0.328	0.00067646
0.3284	0.02474	0.3284	0.000676155
0.3284	0.02474	0.3284	0.000675814
0.3288	0.02474	0.3288	0.000675322
0.3292	0.02474	0.3292	0.000674694
0.3292	0.02474	0.3292	0.000673909
0.3296	0.02474	0.3296	0.000673058
0.33	0.02473	0.33	0.000672217
0.33	0.02472	0.33	0.000671297
0.3304	0.02471	0.3304	0.000670286
0.3308	0.0247	0.3308	0.000669227
0.3308	0.02469	0.3308	0.000668261
0.3312	0.02469	0.3312	0.00066732
0.3316	0.02468	0.3316	0.000666407
0.3316	0.02467	0.3316	0.000665635
0.332	0.02466	0.332	0.000665107
0.3324	0.02466	0.3324	0.000664689
0.3324	0.02465	0.3324	0.000664181
0.3328	0.02464	0.3328	0.00066351
0.3332	0.02463	0.3332	0.00066264
0.3332	0.02463	0.3332	0.000661743
0.3336	0.02463	0.3336	0.000660869
0.334	0.02463	0.334	0.000660115
0.334	0.02463	0.334	0.000659469
0.3344	0.02462	0.3344	0.000658892
0.3348	0.02462	0.3348	0.000658364
0.3348	0.02463	0.3348	0.000657758
0.3352	0.02463	0.3352	0.000657138
0.3356	0.02463	0.3356	0.000656582
0.3356	0.02462	0.3356	0.000655994
0.336	0.02461	0.336	0.000655282
0.3364	0.02461	0.3364	0.000654379
0.3364	0.0246	0.3364	0.000653453
0.3368	0.02459	0.3368	0.000652441
0.3372	0.02458	0.3372	0.000651348
0.3372	0.02457	0.3372	0.000650323
0.3376	0.02456	0.3376	0.000649533
0.338	0.02455	0.338	0.000649005
0.338	0.02454	0.338	0.000648513
0.3384	0.02453	0.3384	0.000647925
0.3388	0.02452	0.3388	0.000647315
0.3388	0.02451	0.3388	0.000646707
0.3392	0.02451	0.3392	0.000646082
0.3396	0.02451	0.3396	0.000645372
0.3396	0.0245	0.3396	0.00064451
0.34	0.0245	0.34	0.000643549
0.3404	0.0245	0.3404	0.000642454
0.3404	0.02449	0.3404	0.000641349
0.3408	0.02449	0.3408	0.000640323
0.3412	0.02448	0.3412	0.000639431
0.3412	0.02448	0.3412	0.000638764
0.3416	0.02447	0.3416	0.00063828
0.342	0.02447	0.342	0.000637856
0.342	0.02446	0.342	0.000637369
0.3424	0.02446	0.3424	0.00063678
0.3428	0.02445	0.3428	0.000636115
0.3428	0.02445	0.3428	0.000635333
0.3432	0.02445	0.3432	0.000634374
0.3436	0.02445	0.3436	0.000633392
0.3436	0.02444	0.3436	0.000632434
0.344	0.02444	0.344	0.000631495
0.3444	0.02443	0.3444	0.000630508
0.3444	0.02442	0.3444	0.000629587
0.3448	0.02441	0.3448	0.000628972
0.3452	0.02441	0.3452	0.000628598
0.3452	0.0244	0.3452	0.000628318
0.3456	0.02439	0.3456	0.000627959
0.346	0.02438	0.346	0.000627585
0.346	0.02437	0.346	0.000627152
0.3464	0.02436	0.3464	0.000626531
0.3468	0.02435	0.3468	0.000625682
0.3468	0.02435	0.3468	0.000624785
0.3472	0.02435	0.3472	0.000624021
0.3476	0.02435	0.3476	0.000623339
0.3476	0.02435	0.3476	0.000622618
0.348	0.02435	0.348	0.000621911
0.3484	0.02434	0.3484	0.000621247
0.3484	0.02434	0.3484	0.000620439
0.3488	0.02433	0.3488	0.000619426
0.3492	0.02432	0.3492	0.000618219
0.3492	0.02431	0.3492	0.00061709
0.3496	0.02431	0.3496	0.000616072
0.35	0.0243	0.35	0.000615134
0.35	0.02429	0.35	0.000614398
0.3504	0.02428	0.3504	0.000613734
0.3508	0.02428	0.3508	0.000613221
0.3508	0.02428	0.3508	0.000612724
0.3512	0.02429	0.3512	0.000612188
0.3516	0.02429	0.3516	0.000611598
0.3516	0.02429	0.3516	0.000610873
0.352	0.02429	0.352	0.000610188
0.3524	0.02428	0.3524	0.000609547
0.3524	0.02428	0.3524	0.000608965
0.3528	0.02427	0.3528	0.000608316
0.3532	0.02426	0.3532	0.000607544
0.3532	0.02425	0.3532	0.000606811
0.3536	0.02424	0.3536	0.000606168
0.354	0.02424	0.354	0.000605701
0.354	0.02423	0.354	0.00060525
0.3544	0.02422	0.3544	0.000604734
0.3548	0.02422	0.3548	0.000604152
0.3548	0.02421	0.3548	0.000603501
0.3552	0.0242	0.3552	0.000602809
0.3556	0.0242	0.3556	0.000602029
0.3556	0.02419	0.3556	0.000601257
0.356	0.02419	0.356	0.000600575
0.3564	0.02419	0.3564	0.000599955
0.3564	0.02419	0.3564	0.000599381
0.3568	0.0242	0.3568	0.000598932
0.3572	0.0242	0.3572	0.00059856
0.3572	0.0242	0.3572	0.000598196
0.3576	0.0242	0.3576	0.000597863
0.358	0.0242	0.358	0.000597581
0.358	0.02419	0.358	0.00059724
0.3584	0.02418	0.3584	0.000596604
0.3588	0.02417	0.3588	0.000595655
0.3588	0.02417	0.3588	0.000594614
0.3592	0.02416	0.3592	0.000593576
0.3596	0.02415	0.3596	0.000592624
0.3596	0.02415	0.3596	0.000591753
0.36	0.02415	0.36	0.000591071
0.3604	0.02415	0.3604	0.000590586
0.3604	0.02415	0.3604	0.00059015
0.3608	0.02415	0.3608	0.000589668
0.3612	0.02415	0.3612	0.000589145
0.3612	0.02415	0.3612	0.000588696
0.3616	0.02414	0.3616	0.000588278
0.362	0.02413	0.362	0.000587819
0.362	0.02413	0.362	0.000587304
0.3624	0.02413	0.3624	0.000586743
0.3628	0.02412	0.3628	0.000586153
0.3628	0.02412	0.3628	0.000585463
0.3632	0.02411	0.3632	0.000584763
0.3636	0.02411	0.3636	0.000584094
0.3636	0.0241	0.3636	0.000583455
0.364	0.02409	0.364	0.000582796
0.3644	0.02408	0.3644	0.000582135
0.3644	0.02407	0.3644	0.000581507
0.3648	0.02406	0.3648	0.000580861
0.3652	0.02405	0.3652	0.000580209
0.3652	0.02404	0.3652	0.000579653
0.3656	0.02404	0.3656	0.000579166
0.366	0.02403	0.366	0.000578615
0.366	0.02403	0.366	0.000577958
0.3664	0.02403	0.3664	0.000577309
0.3668	0.02403	0.3668	0.000576686
0.3668	0.02403	0.3668	0.00057604
0.3672	0.02403	0.3672	0.00057532
0.3676	0.02403	0.3676	0.000574525
0.3676	0.02402	0.3676	0.000573635
0.368	0.02401	0.368	0.00057272
0.3684	0.024	0.3684	0.000571897
0.3684	0.024	0.3684	0.000571166
0.3688	0.024	0.3688	0.000570581
0.3692	0.024	0.3692	0.000570138
0.3692	0.024	0.3692	0.000569825
0.3696	0.02399	0.3696	0.000569456
0.37	0.02399	0.37	0.000569056
0.37	0.02398	0.37	0.00056863
0.3704	0.02396	0.3704	0.00056813
0.3708	0.02394	0.3708	0.000567602
0.3708	0.02393	0.3708	0.000567117
0.3712	0.02392	0.3712	0.000566756
0.3716	0.02392	0.3716	0.000566276
0.3716	0.02392	0.3716	0.000565579
0.372	0.02392	0.372	0.000564905
0.3724	0.02392	0.3724	0.000564305
0.3724	0.02392	0.3724	0.000563741
0.3728	0.02392	0.3728	0.000563176
0.3732	0.02392	0.3732	0.000562602
0.3732	0.02391	0.3732	0.000562018
0.3736	0.0239	0.3736	0.000561259
0.374	0.0239	0.374	0.000560484
0.374	0.0239	0.374	0.000559797
0.3744	0.0239	0.3744	0.000559107
0.3748	0.0239	0.3748	0.000558479
0.3748	0.0239	0.3748	0.000557948
0.3752	0.0239	0.3752	0.00055761
0.3756	0.0239	0.3756	0.000557251
0.3756	0.02388	0.3756	0.000556715
0.376	0.02387	0.376	0.000556015
0.3764	0.02386	0.3764	0.000555156
0.3764	0.02385	0.3764	0.000554333
0.3768	0.02384	0.3768	0.0005535
0.3772	0.02383	0.3772	0.000552731
0.3772	0.02383	0.3772	0.000552126
0.3776	0.02382	0.3776	0.000551792
0.378	0.02381	0.378	0.000551733
0.378	0.0238	0.378	0.000551628
0.3784	0.0238	0.3784	0.000551413
0.3788	0.02379	0.3788	0.000551156
0.3788	0.02378	0.3788	0.000550877
0.3792	0.02378	0.3792	0.000550523
0.3796	0.02378	0.3796	0.00055009
0.3796	0.02378	0.3796	0.000549667
0.38	0.02377	0.38	0.000549285
0.3804	0.02377	0.3804	0.000548887
0.3804	0.02377	0.3804	0.000548428
0.3808	0.02376	0.3808	0.000547879
0.3812	0.02376	0.3812	0.000547231
0.3812	0.02375	0.3812	0.000546646
0.3816	0.02374	0.3816	0.000546236
0.382	0.02374	0.382	0.000545897
0.382	0.02373	0.382	0.000545439
0.3824	0.02372	0.3824	0.000544751
0.3828	0.02372	0.3828	0.000543959
0.3828	0.02372	0.3828	0.000543182
0.3832	0.02371	0.3832	0.000542408
0.3836	0.02371	0.3836	0.000541667
0.3836	0.0237	0.3836	0.00054098
0.384	0.02369	0.384	0.000540516
0.3844	0.02368	0.3844	0.000540223
0.3844	0.02368	0.3844	0.000539918
0.3848	0.02367	0.3848	0.0005395
0.3852	0.02367	0.3852	0.000539049
0.3852	0.02367	0.3852	0.000538739
0.3856	0.02366	0.3856	0.000538516
0.386	0.02366	0.386	0.000538254
0.386	0.02366	0.386	0.000537928
0.3864	0.02365	0.3864	0.000537498
0.3868	0.02365	0.3868	0.000536939
0.3868	0.02365	0.3868	0.000536252
0.3872	0.02365	0.3872	0.000535536
0.3876	0.02365	0.3876	0.000534888
0.3876	0.02364	0.3876	0.000534267
0.388	0.02364	0.388	0.000533713
0.3884	0.02363	0.3884	0.000533257
0.3884	0.02362	0.3884	0.00053289
0.3888	0.02361	0.3888	0.000532503
0.3892	0.0236	0.3892	0.000532018
0.3892	0.02359	0.3892	0.00053147
0.3896	0.0236	0.3896	0.00053097
0.39	0.0236	0.39	0.000530534
0.39	0.0236	0.39	0.000530139
0.3904	0.0236	0.3904	0.000529749
0.3908	0.02359	0.3908	0.000529362
0.3908	0.02358	0.3908	0.000529042
0.3912	0.02356	0.3912	0.000528734
0.3916	0.02355	0.3916	0.000528411
0.3916	0.02354	0.3916	0.00052806
0.392	0.02353	0.392	0.000527719
0.3924	0.02353	0.3924	0.000527442
0.3924	0.02353	0.3924	0.000527067
0.3928	0.02352	0.3928	0.000526631
0.3932	0.02352	0.3932	0.00052617
0.3932	0.02351	0.3932	0.000525652
0.3936	0.0235	0.3936	0.000524978
0.394	0.02349	0.394	0.000524152
0.394	0.02349	0.394	0.000523429
0.3944	0.02348	0.3944	0.000522857
0.3948	0.02348	0.3948	0.000522273
0.3948	0.02347	0.3948	0.000521693
0.3952	0.02347	0.3952	0.000521244
0.3956	0.02346	0.3956	0.000520932
0.3956	0.02346	0.3956	0.000520552
0.396	0.02345	0.396	0.00051996
0.3964	0.02344	0.3964	0.000519324
0.3964	0.02344	0.3964	0.000518719
0.3968	0.02343	0.3968	0.000518175
0.3972	0.02342	0.3972	0.000517701
0.3972	0.0234	0.3972	0.000517311
0.3976	0.02339	0.3976	0.000516939
0.398	0.02338	0.398	0.000516532
0.398	0.02338	0.398	0.000516116
0.3984	0.02338	0.3984	0.000515657
0.3988	0.02337	0.3988	0.000515209
0.3988	0.02336	0.3988	0.000514803
0.3992	0.02335	0.3992	0.000514596
0.3996	0.02334	0.3996	0.000514432
0.3996	0.02334	0.3996	0.000514196
0.4	0.02333	0.4	0.000513893
0.4004	0.02332	0.4004	0.00051347
0.4004	0.02332	0.4004	0.000513022
0.4008	0.02332	0.4008	0.000512475
0.4012	0.02332	0.4012	0.000511929
0.4012	0.02331	0.4012	0.00051146
0.4016	0.02331	0.4016	0.000511083
0.402	0.0233	0.402	0.000510834
0.402	0.0233	0.402	0.000510578
0.4024	0.0233	0.4024	0.000510352
0.4028	0.02329	0.4028	0.00051016
0.4028	0.02328	0.4028	0.000509924
0.4032	0.02327	0.4032	0.000509622
0.4036	0.02327	0.4036	0.000509181
0.4036	0.02326	0.4036	0.00050864
0.404	0.02326	0.404	0.000507942
0.4044	0.02326	0.4044	0.000507217
0.4044	0.02325	0.4044	0.000506619
0.4048	0.02325	0.4048	0.000506122
0.4052	0.02324	0.4052	0.00050566
0.4052	0.02323	0.4052	0.000505186
0.4056	0.02321	0.4056	0.000504811
0.406	0.0232	0.406	0.000504504
0.406	0.02319	0.406	0.000504137
0.4064	0.02318	0.4064	0.000503688
0.4068	0.02318	0.4068	0.00050327
0.4068	0.02318	0.4068	0.000502955
0.4072	0.02318	0.4072	0.000502668
0.4076	0.02318	0.4076	0.000502278
0.4076	0.02318	0.4076	0.000501788
0.408	0.02318	0.408	0.000501283
0.4084	0.02317	0.4084	0.000500753
0.4084	0.02316	0.4084	0.000500194
0.4088	0.02315	0.4088	0.000499642
0.4092	0.02314	0.4092	0.000499199
0.4092	0.02313	0.4092	0.000498876
0.4096	0.02312	0.4096	0.000498558
0.41	0.02312	0.41	0.000498194
0.41	0.02311	0.41	0.000497753
0.4104	0.0231	0.4104	0.000497266
0.4108	0.0231	0.4108	0.000496748
0.4108	0.02309	0.4108	0.000496201
0.4112	0.02308	0.4112	0.000495732
0.4116	0.02308	0.4116	0.000495378
0.4116	0.02307	0.4116	0.000495084
0.412	0.02306	0.412	0.000494671
0.4124	0.02306	0.4124	0.000494107
0.4124	0.02306	0.4124	0.00049364
0.4128	0.02305	0.4128	0.000493396
0.4132	0.02305	0.4132	0.000493302
0.4132	0.02304	0.4132	0.000493191
0.4136	0.02304	0.4136	0.000493119
0.414	0.02303	0.414	0.000493107
0.414	0.02302	0.414	0.000492953
0.4144	0.02302	0.4144	0.000492453
0.4148	0.02301	0.4148	0.000491679
0.4148	0.023	0.4148	0.000490958
0.4152	0.02299	0.4152	0.00049045
0.4156	0.02298	0.4156	0.000490081
0.4156	0.02297	0.4156	0.00048965
0.416	0.02296	0.416	0.000489125
0.4164	0.02295	0.4164	0.000488612
0.4164	0.02295	0.4164	0.000488109
0.4168	0.02294	0.4168	0.000487571
0.4172	0.02293	0.4172	0.000486979
0.4172	0.02293	0.4172	0.000486461
0.4176	0.02291	0.4176	0.000486061
0.418	0.0229	0.418	0.000485689
0.418	0.02289	0.418	0.000485309
0.4184	0.02288	0.4184	0.000484958
0.4188	0.02287	0.4188	0.000484615
0.4188	0.02287	0.4188	0.000484227
0.4192	0.02287	0.4192	0.000483815
0.4196	0.02287	0.4196	0.000483451
0.4196	0.02287	0.4196	0.000483076
0.42	0.02286	0.42	0.000482602
0.4204	0.02286	0.4204	0.000482112
0.4204	0.02285	0.4204	0.000481792
0.4208	0.02284	0.4208	0.000481589
0.4212	0.02284	0.4212	0.000481386
0.4212	0.02283	0.4212	0.00048111
0.4216	0.02283	0.4216	0.000480904
0.422	0.02283	0.422	0.000480748
0.422	0.02281	0.422	0.000480548
0.4224	0.0228	0.4224	0.00048031
0.4228	0.02278	0.4228	0.000480007
0.4228	0.02277	0.4228	0.000479658
0.4232	0.02276	0.4232	0.000479166
0.4236	0.02275	0.4236	0.000478628
0.4236	0.02275	0.4236	0.000478104
0.424	0.02275	0.424	0.000477646
0.4244	0.02275	0.4244	0.00047722
0.4244	0.02275	0.4244	0.000476879
0.4248	0.02274	0.4248	0.00047651
0.4252	0.02273	0.4252	0.000476102
0.4252	0.02271	0.4252	0.000475664
0.4256	0.02271	0.4256	0.00047524
0.426	0.0227	0.426	0.000474902
0.426	0.0227	0.426	0.000474569
0.4264	0.0227	0.4264	0.000474294
0.4268	0.0227	0.4268	0.000473994
0.4268	0.0227	0.4268	0.00047362
0.4272	0.02269	0.4272	0.000473233
0.4276	0.02268	0.4276	0.000472792
0.4276	0.02267	0.4276	0.000472361
0.428	0.02265	0.428	0.000471969
0.4284	0.02264	0.4284	0.00047163
0.4284	0.02262	0.4284	0.00047131
0.4288	0.02261	0.4288	0.000470828
0.4292	0.02259	0.4292	0.000470307
0.4292	0.02258	0.4292	0.000469851
0.4296	0.02257	0.4296	0.000469469
0.43	0.02256	0.43	0.000469064
0.43	0.02255	0.43	0.000468561
0.4304	0.02255	0.4304	0.000468056
0.4308	0.02255	0.4308	0.000467569
0.4308	0.02255	0.4308	0.000467195
0.4312	0.02255	0.4312	0.000466918
0.4316	0.02256	0.4316	0.000466766
0.4316	0.02255	0.4316	0.000466707
0.432	0.02255	0.432	0.000466628
0.4324	0.02254	0.4324	0.00046643
0.4324	0.02252	0.4324	0.000465982
0.4328	0.0225	0.4328	0.00046542
0.4332	0.02248	0.4332	0.00046492
0.4332	0.02246	0.4332	0.000464584
0.4336	0.02244	0.4336	0.000464446
0.434	0.02242	0.434	0.000464484
0.434	0.02241	0.434	0.000464582
0.4344	0.02239	0.4344	0.000464556
0.4348	0.02238	0.4348	0.000464266
0.4348	0.02237	0.4348	0.000463795
0.4352	0.02235	0.4352	0.000463251
0.4356	0.02233	0.4356	0.000462556
0.4356	0.02231	0.4356	0.000461766
0.436	0.02229	0.436	0.000461046
0.4364	0.02228	0.4364	0.000460497
0.4364	0.02226	0.4364	0.000460036
0.4368	0.02225	0.4368	0.000459487
0.4372	0.02223	0.4372	0.000459051
0.4372	0.02222	0.4372	0.0004588
0.4376	0.02221	0.4376	0.000458618
0.438	0.0222	0.438	0.00045832
0.438	0.02219	0.438	0.000457897
0.4384	0.02218	0.4384	0.000457505
0.4388	0.02218	0.4388	0.000457138
0.4388	0.02217	0.4388	0.000456838
0.4392	0.02217	0.4392	0.00045649
0.4396	0.02216	0.4396	0.00045619
0.4396	0.02215	0.4396	0.000455987
0.44	0.02213	0.44	0.000455846
0.4404	0.02212	0.4404	0.000455623
0.4404	0.02212	0.4404	0.000455169
0.4408	0.02211	0.4408	0.000454649
0.4412	0.02211	0.4412	0.000454185
0.4412	0.02211	0.4412	0.000453739
0.4416	0.02211	0.4416	0.000453256
0.442	0.02211	0.442	0.000452733
0.442	0.02211	0.442	0.000452251
0.4424	0.0221	0.4424	0.000451887
0.4428	0.0221	0.4428	0.00045161
0.4428	0.02209	0.4428	0.000451462
0.4432	0.02209	0.4432	0.000451305
0.4436	0.02208	0.4436	0.000451118
0.4436	0.02207	0.4436	0.000450905
0.444	0.02206	0.444	0.0004506
0.4444	0.02205	0.4444	0.000450205
0.4444	0.02204	0.4444	0.000449713
0.4448	0.02203	0.4448	0.000449262
0.4452	0.02203	0.4452	0.000448934
0.4452	0.02203	0.4452	0.000448721
0.4456	0.02203	0.4456	0.000448513
0.446	0.02203	0.446	0.000448149
0.446	0.02202	0.446	0.00044768
0.4464	0.02202	0.4464	0.000447205
0.4468	0.022	0.4468	0.00044678
0.4468	0.02199	0.4468	0.000446267
0.4472	0.02198	0.4472	0.000445621
0.4476	0.02197	0.4476	0.000445005
0.4476	0.02197	0.4476	0.000444521
0.448	0.02196	0.448	0.000444111
0.4484	0.02196	0.4484	0.000443608
0.4484	0.02195	0.4484	0.000443067
0.4488	0.02195	0.4488	0.000442688
0.4492	0.02195	0.4492	0.000442429
0.4492	0.02195	0.4492	0.000442188
0.4496	0.02194	0.4496	0.000441877
0.45	0.02193	0.45	0.000441618
0.45	0.02191	0.45	0.000441434
0.4504	0.0219	0.4504	0.000441218
0.4508	0.02189	0.4508	0.000440941
0.4508	0.02188	0.4508	0.0004406
0.4512	0.02187	0.4512	0.000440339
0.4516	0.02187	0.4516	0.000440175
0.4516	0.02187	0.4516	0.000440165
0.452	0.02187	0.452	0.000440229
0.4524	0.02187	0.4524	0.000440313
0.4524	0.02186	0.4524	0.000440331
0.4528	0.02185	0.4528	0.000440121
0.4532	0.02184	0.4532	0.000439677
0.4532	0.02183	0.4532	0.000439067
0.4536	0.02182	0.4536	0.000438421
0.454	0.02181	0.454	0.000437775
0.454	0.0218	0.454	0.00043709
0.4544	0.02179	0.4544	0.000436524
0.4548	0.02177	0.4548	0.000436129
0.4548	0.02176	0.4548	0.000435895
0.4552	0.02175	0.4552	0.00043569
0.4556	0.02174	0.4556	0.000435444
0.4556	0.02173	0.4556	0.000435142
0.456	0.02173	0.456	0.000434716
0.4564	0.02173	0.4564	0.000434167
0.4564	0.02173	0.4564	0.000433534
0.4568	0.02173	0.4568	0.000432913
0.4572	0.02173	0.4572	0.00043239
0.4572	0.02172	0.4572	0.000431998
0.4576	0.02171	0.4576	0.000431708
0.458	0.02169	0.458	0.000431421
0.458	0.02168	0.458	0.000431011
0.4584	0.02167	0.4584	0.000430585
0.4588	0.02166	0.4588	0.000430232
0.4588	0.02165	0.4588	0.000429975
0.4592	0.02165	0.4592	0.000429708
0.4596	0.02164	0.4596	0.000429393
0.4596	0.02163	0.4596	0.000429178
0.46	0.02162	0.46	0.000428988
0.4604	0.02161	0.4604	0.000428626
0.4604	0.02161	0.4604	0.00042806
0.4608	0.0216	0.4608	0.000427514
0.4612	0.02159	0.4612	0.000427219
0.4612	0.02158	0.4612	0.000427024
0.4616	0.02157	0.4616	0.000426706
0.462	0.02155	0.462	0.000426414
0.462	0.02154	0.462	0.000426206
0.4624	0.02153	0.4624	0.000426006
0.4628	0.02153	0.4628	0.000425552
0.4628	0.02153	0.4628	0.000424965
0.4632	0.02153	0.4632	0.000424447
0.4636	0.02152	0.4636	0.000423962
0.4636	0.02152	0.4636	0.000423545
0.464	0.02152	0.464	0.000423203
0.4644	0.02151	0.4644	0.000423004
0.4644	0.0215	0.4644	0.00042275
0.4648	0.02148	0.4648	0.000422419
0.4652	0.02147	0.4652	0.000422016
0.4652	0.02146	0.4652	0.000421632
0.4656	0.02145	0.4656	0.000421306
0.466	0.02144	0.466	0.00042108
0.466	0.02143	0.466	0.000420973
0.4664	0.02142	0.4664	0.000420898
0.4668	0.02141	0.4668	0.000420904
0.4668	0.0214	0.4668	0.00042086
0.4672	0.02139	0.4672	0.000420686
0.4676	0.02138	0.4676	0.00042036
0.4676	0.02137	0.4676	0.000419993
0.468	0.02136	0.468	0.000419673
0.4684	0.02136	0.4684	0.000419334
0.4684	0.02135	0.4684	0.000419009
0.4688	0.02134	0.4688	0.000418693
0.4692	0.02133	0.4692	0.000418337
0.4692	0.02132	0.4692	0.000417827
0.4696	0.0213	0.4696	0.000417216
0.47	0.02128	0.47	0.000416645
0.47	0.02127	0.47	0.000416147
0.4704	0.02126	0.4704	0.000415683
0.4708	0.02126	0.4708	0.000415275
0.4708	0.02125	0.4708	0.000415029
0.4712	0.02124	0.4712	0.000414858
0.4716	0.02124	0.4716	0.000414583
0.4716	0.02124	0.4716	0.00041425
0.472	0.02124	0.472	0.000413993
0.4724	0.02124	0.4724	0.000413909
0.4724	0.02124	0.4724	0.000413863
0.4728	0.02123	0.4728	0.000413724
0.4732	0.02122	0.4732	0.00041347
0.4732	0.02121	0.4732	0.000412994
0.4736	0.0212	0.4736	0.000412268
0.474	0.02119	0.474	0.000411329
0.474	0.02119	0.474	0.000410329
0.4744	0.02118	0.4744	0.000409432
0.4748	0.02118	0.4748	0.000408706
0.4748	0.02118	0.4748	0.000408255
0.4752	0.02117	0.4752	0.000408071
0.4756	0.02117	0.4756	0.00040804
0.4756	0.02117	0.4756	0.000408083
0.476	0.02116	0.476	0.000408145
0.4764	0.02115	0.4764	0.000408222
0.4764	0.02114	0.4764	0.000408219
0.4768	0.02113	0.4768	0.000408037
0.4772	0.02111	0.4772	0.000407676
0.4772	0.02109	0.4772	0.000407148
0.4776	0.02107	0.4776	0.000406578
0.478	0.02106	0.478	0.000406012
0.478	0.02105	0.478	0.000405519
0.4784	0.02104	0.4784	0.000405237
0.4788	0.02103	0.4788	0.000405183
0.4788	0.02102	0.4788	0.000405268
0.4792	0.02102	0.4792	0.000405307
0.4796	0.02102	0.4796	0.00040524
0.4796	0.02101	0.4796	0.000405001
0.48	0.021	0.48	0.00040453
0.4804	0.02099	0.4804	0.000403948
0.4804	0.02098	0.4804	0.000403471
0.4808	0.02097	0.4808	0.000403196
0.4812	0.02096	0.4812	0.000402971
0.4812	0.02095	0.4812	0.000402722
0.4816	0.02095	0.4816	0.000402432
0.482	0.02096	0.482	0.000402109
0.482	0.02095	0.482	0.000401704
0.4824	0.02095	0.4824	0.000401266
0.4828	0.02094	0.4828	0.000400912
0.4828	0.02093	0.4828	0.000400691
0.4832	0.02091	0.4832	0.00040054
0.4836	0.0209	0.4836	0.000400348
0.4836	0.0209	0.4836	0.000400032
0.484	0.02089	0.484	0.000399648
0.4844	0.02088	0.4844	0.000399273
0.4844	0.02088	0.4844	0.000398976
0.4848	0.02087	0.4848	0.00039875
0.4852	0.02085	0.4852	0.000398466
0.4852	0.02084	0.4852	0.000398117
0.4856	0.02083	0.4856	0.000397732
0.486	0.02082	0.486	0.00039733
0.486	0.02082	0.486	0.000396914
0.4864	0.02082	0.4864	0.000396571
0.4868	0.02082	0.4868	0.000396368
0.4868	0.02081	0.4868	0.00039635
0.4872	0.02081	0.4872	0.000396356
0.4876	0.02081	0.4876	0.000396458
0.4876	0.0208	0.4876	0.000396558
0.488	0.02079	0.488	0.000396525
0.4884	0.02079	0.4884	0.000396376
0.4884	0.02078	0.4884	0.000396166
0.4888	0.02077	0.4888	0.00039604
0.4892	0.02077	0.4892	0.000395776
0.4892	0.02076	0.4892	0.000395286
0.4896	0.02075	0.4896	0.000394679
0.49	0.02075	0.49	0.000394202
0.49	0.02074	0.49	0.00039392
0.4904	0.02073	0.4904	0.000393643
0.4908	0.02072	0.4908	0.00039334
0.4908	0.02071	0.4908	0.000393097
0.4912	0.0207	0.4912	0.000392945
0.4916	0.02069	0.4916	0.000392676
0.4916	0.02067	0.4916	0.000392225
0.492	0.02067	0.492	0.000391768
0.4924	0.02065	0.4924	0.000391363
0.4924	0.02064	0.4924	0.000390981
0.4928	0.02063	0.4928	0.000390586
0.4932	0.02062	0.4932	0.000390217
0.4932	0.02062	0.4932	0.000389899
0.4936	0.02062	0.4936	0.000389487
0.494	0.02062	0.494	0.00038902
0.494	0.02062	0.494	0.000388563
0.4944	0.02062	0.4944	0.000388261
0.4948	0.02062	0.4948	0.000388089
0.4948	0.02062	0.4948	0.000387792
0.4952	0.02062	0.4952	0.000387374
0.4956	0.02061	0.4956	0.000386956
0.4956	0.0206	0.4956	0.000386612
0.496	0.02059	0.496	0.000386228
0.4964	0.02057	0.4964	0.00038574
0.4964	0.02055	0.4964	0.000385356
0.4968	0.02054	0.4968	0.000385161
0.4972	0.02052	0.4972	0.000385058
0.4972	0.02051	0.4972	0.00038494
0.4976	0.0205	0.4976	0.00038472
0.498	0.02049	0.498	0.000384451
0.498	0.02049	0.498	0.000384112
0.4984	0.02049	0.4984	0.00038372
0.4988	0.02049	0.4988	0.000383305
0.4988	0.02049	0.4988	0.000382974
0.4992	0.02049	0.4992	0.0003827
0.4996	0.02048	0.4996	0.000382382
0.4996	0.02047	0.4996	0.000382025
0.5	0.02046	0.5	0.00038171
0.5004	0.02045	0.5004	0.00038143
0.5004	0.02044	0.5004	0.000381118
0.5008	0.02043	0.5008	0.000380917
0.5012	0.02042	0.5012	0.000380961
0.5012	0.02041	0.5012	0.000381051
0.5016	0.02041	0.5016	0.000380976
0.502	0.02041	0.502	0.00038072
0.502	0.0204	0.502	0.000380482
0.5024	0.0204	0.5024	0.000380253
0.5028	0.02039	0.5028	0.000379979
0.5028	0.02039	0.5028	0.000379733
0.5032	0.02038	0.5032	0.000379492
0.5036	0.02037	0.5036	0.000379215
0.5036	0.02036	0.5036	0.000378805
0.504	0.02036	0.504	0.000378253
0.5044	0.02036	0.5044	0.000377592
0.5044	0.02036	0.5044	0.0003768
0.5048	0.02035	0.5048	0.000376007
0.5052	0.02035	0.5052	0.000375372
0.5052	0.02034	0.5052	0.000374882
0.5056	0.02033	0.5056	0.000374538
0.506	0.02032	0.506	0.000374341
0.506	0.02031	0.506	0.000374348
0.5064	0.0203	0.5064	0.000374474
0.5068	0.02028	0.5068	0.000374523
0.5068	0.02028	0.5068	0.000374418
0.5072	0.02027	0.5072	0.000374189
0.5076	0.02025	0.5076	0.000373938
0.5076	0.02024	0.5076	0.000373705
0.508	0.02023	0.508	0.000373479
0.5084	0.02022	0.5084	0.000373274
0.5084	0.0202	0.5084	0.000373079
0.5088	0.02019	0.5088	0.000372818
0.5092	0.02018	0.5092	0.00037241
0.5092	0.02017	0.5092	0.000371866
0.5096	0.02017	0.5096	0.000371387
0.51	0.02017	0.51	0.000371059
0.51	0.02017	0.51	0.000370928
0.5104	0.02017	0.5104	0.000370843
0.5108	0.02017	0.5108	0.000370728
0.5108	0.02017	0.5108	0.000370559
0.5112	0.02017	0.5112	0.000370226
0.5116	0.02017	0.5116	0.000369795
0.5116	0.02017	0.5116	0.000369328
0.512	0.02016	0.512	0.000368967
0.5124	0.02015	0.5124	0.000368685
0.5124	0.02014	0.5124	0.000368469
0.5128	0.02014	0.5128	0.000368308
0.5132	0.02013	0.5132	0.000368069
0.5132	0.02012	0.5132	0.000367661
0.5136	0.0201	0.5136	0.000367179
0.514	0.0201	0.514	0.000366731
0.514	0.02009	0.514	0.000366233
0.5144	0.02008	0.5144	0.000365741
0.5148	0.02007	0.5148	0.000365364
0.5148	0.02007	0.5148	0.000365085
0.5152	0.02007	0.5152	0.0003647
0.5156	0.02006	0.5156	0.000364146
0.5156	0.02005	0.5156	0.000363687
0.516	0.02004	0.516	0.000363349
0.5164	0.02004	0.5164	0.000363023
0.5164	0.02003	0.5164	0.000362715
0.5168	0.02002	0.5168	0.00036248
0.5172	0.02001	0.5172	0.00036241
0.5172	0.02001	0.5172	0.000362395
0.5176	0.02	0.5176	0.000362374
0.518	0.02	0.518	0.000362318
0.518	0.01999	0.518	0.000362208
0.5184	0.01998	0.5184	0.000362121
0.5188	0.01997	0.5188	0.000361959
0.5188	0.01996	0.5188	0.000361662
0.5192	0.01995	0.5192	0.00036129
0.5196	0.01994	0.5196	0.000360985
0.5196	0.01993	0.5196	0.000360708
0.52	0.01993	0.52	0.000360392
0.5204	0.01993	0.5204	0.000360085
0.5204	0.01992	0.5204	0.000359916
0.5208	0.01991	0.5208	0.000359828
0.5212	0.0199	0.5212	0.000359726
0.5212	0.0199	0.5212	0.000359705
0.5216	0.01989	0.5216	0.000359762
0.522	0.01988	0.522	0.000359782
0.522	0.01987	0.522	0.000359567
0.5224	0.01987	0.5224	0.000359157
0.5228	0.01987	0.5228	0.000358728
0.5228	0.01986	0.5228	0.000358262
0.5232	0.01985	0.5232	0.000357785
0.5236	0.01984	0.5236	0.000357354
0.5236	0.01984	0.5236	0.000357013
0.524	0.01983	0.524	0.000356667
0.5244	0.01982	0.5244	0.000356198
0.5244	0.01981	0.5244	0.000355657
0.5248	0.0198	0.5248	0.000355118
0.5252	0.0198	0.5252	0.000354641
0.5252	0.01979	0.5252	0.000354362
0.5256	0.01978	0.5256	0.000354285
0.526	0.01978	0.526	0.000354234
0.526	0.01978	0.526	0.000354041
0.5264	0.01977	0.5264	0.000353667
0.5268	0.01976	0.5268	0.000353218
0.5268	0.01975	0.5268	0.0003528
0.5272	0.01973	0.5272	0.000352426
0.5276	0.01972	0.5276	0.000352088
0.5276	0.01971	0.5276	0.000351762
0.528	0.01971	0.528	0.000351493
0.5284	0.01971	0.5284	0.000351262
0.5284	0.01971	0.5284	0.000350888
0.5288	0.0197	0.5288	0.00035039
0.5292	0.0197	0.5292	0.000350013
0.5292	0.0197	0.5292	0.000349939
0.5296	0.01969	0.5296	0.000350041
0.53	0.01968	0.53	0.000350149
0.53	0.01968	0.53	0.000350223
0.5304	0.01967	0.5304	0.000350241
0.5308	0.01966	0.5308	0.000350077
0.5308	0.01966	0.5308	0.000349754
0.5312	0.01966	0.5312	0.000349385
0.5316	0.01965	0.5316	0.000349036
0.5316	0.01965	0.5316	0.000348713
0.532	0.01964	0.532	0.000348477
0.5324	0.01963	0.5324	0.000348316
[truncated: 19,008 more rows]

## Sheet: SI Figure 9
SPR single cycle kinetics																																								SPR competitive binding
Immobilized Ligand: HiSiaQM K273C-biotin																																Immobilized Ligand: HiSiaQM K235C-biotin								VHHQM2 saturated								VHHQM3 saturated
VHHQM2				VHHQM3				VHHQM4				VHHQM5				VHHQM6				VHHQM7				VHHQM9				megabody 3				VHHQM4				VHHQM5					VHHQM2	VHHQM3	VHHQM4	VHHQM5	VHHQM6	VHHQM7	VHHQM9		VHHQM2
Sensorgram		Fit		Sensorgram		Fit		Sensorgram		Fit		Sensorgram		Fit		Sensorgram		Fit		Sensorgram		Fit		Sensorgram		Fit		Sensorgram		Fit		Sensorgram		Fit		Sensorgram		Fit
Time [s]	Response [RU]	Time [s]	Response [RU]	Time [s]	Response [RU]	Time [s]	Response [RU]	Time [s]	Response [RU]	Time [s]	Response [RU]	Time [s]	Response [RU]	Time [s]	Response [RU]	Time [s]	Response [RU]	Time [s]	Response [RU]	Time [s]	Response [RU]	Time [s]	Response [RU]	Time [s]	Response [RU]	Time [s]	Response [RU]	Time [s]	Response [RU]	Time [s]	Response [RU]	Time [s]	Response [RU]	Time [s]	Response [RU]	Time [s]	Response [RU]	Time [s]	Response [RU]	Time [s]	Response [RU]	Response [RU]	Response [RU]	Response [RU]	Response [RU]	Response [RU]	Response [RU]	Time [s]	Response [RU]
-39.6	-0.0541	-39.6	0	-39.6	-1.00479	-39.6	0	-39.6	0.62541	-39.6	0	-39.6	-0.27549	-39.6	0	-39.6	-0.47019	-39.6	0	-39.6	0.38661	-39.6	0	-39.6	0.33949	-39.6	0	-39.6	-0.71937	-39.6	0	-39.6	0.36752	-39.6	0	-39.6	0.02691	-39.6	0	-116.6	-22.3697	-21.769	-22.9555	-24.1441	-23.0766	-24.3302	-22.1088	-116.1	-14.6285
-39.5	-0.2912	-39.55	0	-39.5	-0.0215	-39.55	0	-39.5	-0.2319	-39.55	0	-39.5	-0.1674	-39.55	0	-39.5	0.4013	-39.55	0	-39.5	-0.2032	-39.55	0	-39.5	0.9732	-39.55	0	-39.5	2.2153	-39.5	0	-39.5	-0.2953	-39.55	0	-39.5	-0.4706	-39.55	0	-115.6	-22.2532	-21.7292	-22.8699	-24.1023	-23.0418	-24.2702	-22.0315	-115.1	-14.6804
-39.4	-2.33665	-39.5	0	-39.4	1.77395	-39.5	0	-39.4	-1.67335	-39.5	0	-39.4	-1.43505	-39.5	0	-39.4	-1.78424	-39.5	0	-39.4	-1.54137	-39.5	0	-39.4	-0.36835	-39.5	0	-39.4	-1.08085	-39.4	0	-39.4	-1.66436	-39.5	0	-39.4	-0.90379	-39.5	0	-114.6	-22.143	-21.6438	-22.8237	-24.0477	-22.9806	-24.1709	-21.9408	-114.1	-14.7619
-39.3	-1.1121	-39.45	0	-39.3	0.843	-39.45	0	-39.3	-1.7262	-39.45	0	-39.3	-1.0103	-39.45	0	-39.3	-0.2837	-39.45	0	-39.3	-0.6833	-39.45	0	-39.3	-0.0026	-39.45	0	-39.3	-0.368	-39.3	0	-39.3	-1.7742	-39.45	0	-39.3	-0.9126	-39.45	0	-113.6	-22.0605	-21.6019	-22.7485	-23.9999	-22.9285	-24.0956	-21.8937	-113.1	-14.6171
-39.2	-1.1655	-39.4	0	-39.2	1.1123	-39.4	0	-39.2	-1.4035	-39.4	0	-39.2	-0.65711	-39.4	0	-39.2	-0.0224	-39.4	0	-39.2	-0.5568	-39.4	0	-39.2	-0.1974	-39.4	0	-39.2	0.0623	-39.2	0	-39.2	-1.1482	-39.4	0	-39.2	-0.59361	-39.4	0	-112.6	-21.9683	-21.5668	-22.5685	-23.9957	-22.873	-24.0168	-21.8387	-112.1	-14.6469
-39.1	-1.1226	-39.35	0	-39.1	0.3878	-39.35	0	-39.1	-0.7638	-39.35	0	-39.1	-0.5392	-39.35	0	-39.1	-1.0831	-39.35	0	-39.1	-0.6191	-39.35	0	-39.1	-0.3113	-39.35	0	-39.1	-1.4456	-39.1	0	-39.1	-0.6778	-39.35	0	-39.1	-0.3632	-39.35	0	-111.6	-21.9785	-21.4564	-22.6195	-23.9165	-22.8086	-23.9518	-21.7486	-111.1	-14.9099
-39	0.2298	-39.3	0	-39	-0.6306	-39.3	0	-39	-0.1592	-39.3	0	-39	-0.1814	-39.3	0	-39	0.409	-39.3	0	-39	0.1624	-39.3	0	-39	-0.3658	-39.3	0	-39	-0.1111	-39	0	-39	-0.1572	-39.3	0	-39	-0.0609	-39.3	0	-110.6	-21.896	-21.2999	-22.6139	-23.8111	-22.7269	-23.8727	-21.6579	-110.1	-15.0802
-38.9	0.1148	-39.25	0	-38.9	0.0669	-39.25	0	-38.9	0.2512	-39.25	0	-38.9	0.0255	-39.25	0	-38.9	-0.0487	-39.25	0	-38.9	0.0466	-39.25	0	-38.9	-0.0579	-39.25	0	-38.9	-0.1836	-38.9	0	-38.9	0.2233	-39.25	0	-38.9	0.1502	-39.25	0	-109.6	-21.7934	-21.1788	-22.5636	-23.7124	-22.6412	-23.7928	-21.5605	-109.1	-15.008
-38.8	-0.1024	-39.2	0	-38.8	0.0268	-39.2	0	-38.8	0.1747	-39.2	0	-38.8	-0.135	-39.2	0	-38.8	0.0655	-39.2	0	-38.8	-0.000199975	-39.2	0	-38.8	-0.0301	-39.2	0	-38.8	-0.122	-38.8	0	-38.8	0.2201	-39.2	0	-38.8	0.0636	-39.2	0	-108.6	-21.7256	-21.1498	-22.4888	-23.6483	-22.5996	-23.7321	-21.5175	-108.1	-14.9691
-38.7	-0.1341	-39.15	0	-38.7	0.25579	-39.15	0	-38.7	-0.09199	-39.15	0	-38.7	0.07369	-39.15	0	-38.7	0.1769	-39.15	0	-38.7	0.0055	-39.15	0	-38.7	0.0435	-39.15	0	-38.7	0.24649	-38.7	0	-38.7	0.01151	-39.15	0	-38.7	0.1025	-39.15	0	-107.6	-21.6481	-21.0898	-22.4223	-23.5805	-22.548	-23.6753	-21.4539	-107.1	-14.938
-38.6	-0.1978	-39.1	0	-38.6	0.3277	-39.1	0	-38.6	-0.1512	-39.1	0	-38.6	-0.08769	-39.1	0	-38.6	0.1031	-39.1	0	-38.6	0.0379	-39.1	0	-38.6	0.0555	-39.1	0	-38.6	-0.01419	-38.6	0	-38.6	-0.0233	-39.1	0	-38.6	0.1096	-39.1	0	-106.6	-21.5894	-21.0307	-22.3595	-23.5174	-22.4868	-23.6155	-21.3875	-106.1	-14.9222
-38.5	-0.2017	-39.05	0	-38.5	0.3125	-39.05	0	-38.5	-0.2083	-39.05	0	-38.5	-0.0855	-39.05	0	-38.5	0.1198	-39.05	0	-38.5	-0.0825	-39.05	0	-38.5	0.0106	-39.05	0	-38.5	0.0146	-38.5	0	-38.5	-0.1635	-39.05	0	-38.5	0.0464	-39.05	0	-105.6	-21.5202	-20.9834	-22.3024	-23.451	-22.4292	-23.5582	-21.3196	-105.1	-14.8807
-38.4	-0.44229	-39	0	-38.4	0.3405	-39	0	-38.4	-0.4111	-39	0	-38.4	-0.2113	-39	0	-38.4	0.0947	-39	0	-38.4	-0.1132	-39	0	-38.4	-0.09359	-39	0	-38.4	0.0565	-38.4	0	-38.4	-0.3176	-39	0	-38.4	-0.0738	-39	0	-104.6	-21.4383	-20.9371	-22.2467	-23.3949	-22.3881	-23.4974	-21.2565	-104.1	-14.8524
-38.3	-0.4322	-38.95	0	-38.3	0.1552	-38.95	0	-38.3	-0.2747	-38.95	0	-38.3	-0.1684	-38.95	0	-38.3	-0.0471	-38.95	0	-38.3	-0.2709	-38.95	0	-38.3	-0.18	-38.95	0	-38.3	-0.3439	-38.3	0	-38.3	-0.2224	-38.95	0	-38.3	-0.1457	-38.95	0	-103.6	-21.3514	-20.8894	-22.1914	-23.3356	-22.3498	-23.4375	-21.193	-103.1	-14.8146
-38.2	-0.5504	-38.9	0	-38.2	0.103	-38.9	0	-38.2	-0.2181	-38.9	0	-38.2	-0.1952	-38.9	0	-38.2	-0.0986	-38.9	0	-38.2	-0.3081	-38.9	0	-38.2	-0.2228	-38.9	0	-38.2	-0.55008	-38.2	0	-38.2	-0.2906	-38.9	0	-38.2	-0.1401	-38.9	0	-102.6	-21.2695	-20.848	-22.1446	-23.2822	-22.3047	-23.3722	-21.1352	-102.1	-14.7643
-38.1	-0.3788	-38.85	0	-38.1	0.0464	-38.85	0	-38.1	-0.2271	-38.85	0	-38.1	-0.1694	-38.85	0	-38.1	-0.1012	-38.85	0	-38.1	-0.1641	-38.85	0	-38.1	-0.1642	-38.85	0	-38.1	-0.07812	-38.1	0	-38.1	-0.1633	-38.85	0	-38.1	-0.1799	-38.85	0	-101.6	-21.1898	-20.8075	-22.093	-23.2417	-22.2574	-23.3116	-21.0672	-101.1	-14.7233
-38	0.1717	-38.8	0	-38	-0.0887	-38.8	0	-38	-0.1156	-38.8	0	-38	-0.0848	-38.8	0	-38	-0.1694	-38.8	0	-38	-0.2405	-38.8	0	-38	-0.0588	-38.8	0	-38	-0.221	-38	0	-38	0.0311	-38.8	0	-38	-0.0881	-38.8	0	-100.6	-21.1195	-20.7698	-22.0358	-23.2022	-22.2126	-23.249	-21.0102	-100.1	-14.6707
-37.9	0.5326	-38.75	0	-37.9	0.037	-38.75	0	-37.9	0.16349	-38.75	0	-37.9	0.20369	-38.75	0	-37.9	0.13099	-38.75	0	-37.9	0.09529	-38.75	0	-37.9	0.42839	-38.75	0	-37.9	-0.8035	-37.9	0	-37.9	0.22099	-38.75	0	-37.9	0.21819	-38.75	0	-99.6	-21.0498	-20.7269	-21.985	-23.1663	-22.1734	-23.1978	-20.9554	-99.1	-14.6308
-37.8	0.6478	-38.7	0	-37.8	-0.0399	-38.7	0	-37.8	0.2938	-38.7	0	-37.8	0.1841	-38.7	0	-37.8	0.3066	-38.7	0	-37.8	0.2199	-38.7	0	-37.8	0.4313	-38.7	0	-37.8	0.2434	-37.8	0	-37.8	0.2707	-38.7	0	-37.8	0.3943	-38.7	0	-98.6	-21.0062	-20.6452	-21.915	-23.1087	-22.1194	-23.1326	-20.9075	-98.1	-14.6254
-37.7	0.667	-38.65	0	-37.7	0.0028	-38.65	0	-37.7	0.4065	-38.65	0	-37.7	0.2301	-38.65	0	-37.7	0.3983	-38.65	0	-37.7	0.303	-38.65	0	-37.7	0.4459	-38.65	0	-37.7	0.29239	-37.7	0	-37.7	0.2905	-38.65	0	-37.7	0.5566	-38.65	0	-97.6	-20.9301	-20.6341	-21.8045	-23.0812	-22.0771	-23.0699	-20.8078	-97.1	-14.3469
-37.6	0.44899	-38.6	0	-37.6	0.0674	-38.6	0	-37.6	0.4462	-38.6	0	-37.6	0.2546	-38.6	0	-37.6	0.5501	-38.6	0	-37.6	0.53019	-38.6	0	-37.6	0.1569	-38.6	0	-37.6	0.378	-37.6	0	-37.6	0.51219	-38.6	0	-37.6	0.6566	-38.6	0	-96.6	-20.7725	-20.6787	-21.7027	-23.0514	-22.0301	-23.0257	-20.6971	-96.1	-14.0069
-37.5	0.5931	-38.55	0	-37.5	0.3303	-38.55	0	-37.5	0.2991	-38.55	0	-37.5	0.4104	-38.55	0	-37.5	0.3869	-38.55	0	-37.5	0.3553	-38.55	0	-37.5	0.1971	-38.55	0	-37.5	0.4944	-37.5	0	-37.5	0.4404	-38.55	0	-37.5	0.5892	-38.55	0	-95.6	-20.6947	-20.7185	-21.6225	-23.0296	-21.9933	-22.9992	-20.6019	-95.1	-13.9637
-37.4	0.67879	-38.5	0	-37.4	0.3687	-38.5	0	-37.4	0.3242	-38.5	0	-37.4	0.30799	-38.5	0	-37.4	0.3882	-38.5	0	-37.4	0.3402	-38.5	0	-37.4	0.3596	-38.5	0	-37.4	0.5724	-37.4	0	-37.4	0.50879	-38.5	0	-37.4	0.64849	-38.5	0	-94.6	-20.6746	-20.6807	-21.584	-23.0021	-21.9732	-22.9583	-20.6	-94.1	-13.9513
-37.3	0.5658	-38.45	0	-37.3	0.3615	-38.45	0	-37.3	0.4077	-38.45	0	-37.3	0.3788	-38.45	0	-37.3	0.4576	-38.45	0	-37.3	0.4765	-38.45	0	-37.3	0.4593	-38.45	0	-37.3	0.5201	-37.3	0	-37.3	0.5728	-38.45	0	-37.3	0.6846	-38.45	0	-93.6	-20.6129	-20.6606	-21.5323	-22.9748	-21.9468	-22.9231	-20.56	-93.1	-13.8891
-37.2	0.5255	-38.4	0	-37.2	0.4273	-38.4	0	-37.2	0.4563	-38.4	0	-37.2	0.46249	-38.4	0	-37.2	0.536	-38.4	0	-37.2	0.5834	-38.4	0	-37.2	0.4232	-38.4	0	-37.2	0.3384	-37.2	0	-37.2	0.577	-38.4	0	-37.2	0.65379	-38.4	0	-92.6	-20.5315	-20.6195	-21.4916	-22.9457	-21.909	-22.8771	-20.4943	-92.1	-13.819
-37.1	0.464	-38.35	0	-37.1	0.4312	-38.35	0	-37.1	0.3851	-38.35	0	-37.1	0.5042	-38.35	0	-37.1	0.5514	-38.35	0	-37.1	0.5546	-38.35	0	-37.1	0.4211	-38.35	0	-37.1	0.3235	-37.1	0	-37.1	0.4983	-38.35	0	-37.1	0.5945	-38.35	0	-91.6	-20.5315	-20.5656	-21.4759	-22.9175	-21.8742	-22.8771	-20.4943	-91.1	-13.7389
-37	0.2482	-38.3	0	-37	0.4283	-38.3	0	-37	0.2452	-38.3	0	-37	0.4133	-38.3	0	-37	0.4649	-38.3	0	-37	0.5056	-38.3	0	-37	0.4142	-38.3	0	-37	0.1615	-37	0	-37	0.3702	-38.3	0	-37	0.5053	-38.3	0	-90.6	-20.4404	-20.5519	-21.4444	-22.9089	-21.8381	-22.8308	-20.4081	-90.1	-13.5803
-36.9	0.0877	-38.25	0	-36.9	0.3419	-38.25	0	-36.9	0.1431	-38.25	0	-36.9	0.3236	-38.25	0	-36.9	0.3065	-38.25	0	-36.9	0.4227	-38.25	0	-36.9	0.3539	-38.25	0	-36.9	0.0627	-36.9	0	-36.9	0.2446	-38.25	0	-36.9	0.334	-38.25	0	-89.6	-17.7636	-18.1471	-19.326	-22.0296	-19.2452	-21.4223	-17.8602	-89.1	-7.35173
-36.8	-0.0245	-38.2	0	-36.8	0.248	-38.2	0	-36.8	0.0207	-38.2	0	-36.8	0.2016	-38.2	0	-36.8	0.1977	-38.2	0	-36.8	0.2903	-38.2	0	-36.8	0.2413	-38.2	0	-36.8	0.0326	-36.8	0	-36.8	0.0498	-38.2	0	-36.8	0.1697	-38.2	0	-88.6	-17.6764	-17.7805	-18.6122	-20.4015	-18.554	-20.3484	-17.7141	-88.1	-6.59223
-36.7	-0.1596	-38.15	0	-36.7	0.1616	-38.15	0	-36.7	-0.0876	-38.15	0	-36.7	0.0808	-38.15	0	-36.7	0.0645	-38.15	0	-36.7	0.1935	-38.15	0	-36.7	0.1732	-38.15	0	-36.7	0.0025	-36.7	0	-36.7	-0.0516	-38.15	0	-36.7	0.0425	-38.15	0	-87.6	-17.6764	-17.7343	-18.0771	-19.3734	-18.5469	-19.785	-17.26	-87.1	-6.59223
-36.6	-0.2393	-38.1	0	-36.6	0.1014	-38.1	0	-36.6	-0.126	-38.1	0	-36.6	-0.0252	-38.1	0	-36.6	-0.0141	-38.1	0	-36.6	0.088	-38.1	0	-36.6	0.051	-38.1	0	-36.6	-0.0451	-36.6	0	-36.6	-0.1435	-38.1	0	-36.6	-0.0658	-38.1	0	-86.6	-17.6764	-17.7805	-18.0771	-19.3734	-18.554	-19.785	-17.8602	-86.1	-7.35173
-36.5	-0.2124	-38.05	0	-36.5	0.0463	-38.05	0	-36.5	-0.1219	-38.05	0	-36.5	-0.0865	-38.05	0	-36.5	-0.0732	-38.05	0	-36.5	0.0153	-38.05	0	-36.5	-0.0272	-38.05	0	-36.5	-0.097	-36.5	0	-36.5	-0.1335	-38.05	0	-36.5	-0.1147	-38.05	0	-85.6	-16.1995	-16.3709	-16.5867	-17.6399	-16.9773	-18.1872	-16.5712	-85.1	-6.35363
-36.4	-0.2507	-38	0	-36.4	0.0195	-38	0	-36.4	-0.0678	-38	0	-36.4	-0.0659	-38	0	-36.4	-0.0483	-38	0	-36.4	-0.0385	-38	0	-36.4	-0.0375	-38	0	-36.4	-0.1433	-36.4	0	-36.4	-0.1636	-38	0	-36.4	-0.0958	-38	0	-84.6	-14.6185	-14.7498	-14.9696	-15.8638	-15.3209	-16.5662	-14.9809	-84.1	-5.62303
-36.3	-0.1909	-37.95	0	-36.3	0.0566	-37.95	0	-36.3	-0.0544	-37.95	0	-36.3	-0.0484	-37.95	0	-36.3	-0.011	-37.95	0	-36.3	-0.0789	-37.95	0	-36.3	-0.0233	-37.95	0	-36.3	-0.1752	-36.3	0	-36.3	-0.0982	-37.95	0	-36.3	-0.0847	-37.95	0	-83.6	-13.1643	-13.3028	-13.5082	-14.3046	-13.8094	-15.0708	-13.5059	-83.1	-5.11253
-36.2	-0.1505	-37.9	0	-36.2	0.0999	-37.9	0	-36.2	0.0019	-37.9	0	-36.2	-0.0311	-37.9	0	-36.2	-0.0143	-37.9	0	-36.2	-0.1147	-37.9	0	-36.2	-0.0072	-37.9	0	-36.2	-0.2039	-36.2	0	-36.2	-0.0766	-37.9	0	-36.2	-0.0585	-37.9	0	-82.6	-11.9045	-12.0362	-12.2425	-12.897	-12.4349	-13.7041	-12.1994	-82.1	-4.69713
-36.1	-0.0896	-37.85	0	-36.1	0.1151	-37.85	0	-36.1	0.0174	-37.85	0	-36.1	-0.000200272	-37.85	0	-36.1	0.0532	-37.85	0	-36.1	-0.0958	-37.85	0	-36.1	0.0475	-37.85	0	-36.1	-0.1886	-36.1	0	-36.1	-0.0396	-37.85	0	-36.1	0.0068	-37.85	0	-81.6	-10.8327	-10.9139	-11.1161	-11.6718	-11.2145	-12.5333	-11.0829	-81.1	-4.39303
-36	-0.0195	-37.8	0	-36	0.1207	-37.8	0	-36	0.0061	-37.8	0	-36	0.0227	-37.8	0	-36	0.1061	-37.8	0	-36	-0.0271	-37.8	0	-36	0.0638	-37.8	0	-36	-0.2046	-36	0	-36	0.014	-37.8	0	-36	0.0093	-37.8	0	-80.6	-9.89827	-9.92494	-10.1583	-10.6138	-10.1654	-11.5291	-10.1061	-80.1	-4.11343
-35.9	0.0372	-37.75	0	-35.9	0.1574	-37.75	0	-35.9	0.068	-37.75	0	-35.9	0.0688	-37.75	0	-35.9	0.1352	-37.75	0	-35.9	-0.0053	-37.75	0	-35.9	0.0789	-37.75	0	-35.9	-0.1628	-35.9	0	-35.9	0.0723	-37.75	0	-35.9	0.0654	-37.75	0	-79.6	-9.05007	-9.05304	-9.2873	-9.7009	-9.26605	-10.6263	-9.25685	-79.1	-3.86183
-35.8	0.0123	-37.7	0	-35.8	0.1032	-37.7	0	-35.8	0.0336	-37.7	0	-35.8	0.0484	-37.7	0	-35.8	0.1725	-37.7	0	-35.8	0.0095	-37.7	0	-35.8	0.0837	-37.7	0	-35.8	-0.1202	-35.8	0	-35.8	0.0709	-37.7	0	-35.8	0.1066	-37.7	0	-78.6	-8.28917	-8.30224	-8.5203	-8.9222	-8.50045	-9.81471	-8.53355	-78.1	-3.62143
-35.7	0.0412	-37.65	0	-35.7	0.1089	-37.65	0	-35.7	0.042	-37.65	0	-35.7	0.0981	-37.65	0	-35.7	0.1654	-37.65	0	-35.7	0.0388	-37.65	0	-35.7	0.0995	-37.65	0	-35.7	-0.0966	-35.7	0	-35.7	0.0913	-37.65	0	-35.7	0.1128	-37.65	0	-77.6	-7.61507	-7.64304	-7.838	-8.2224	-7.83825	-9.10281	-7.87025	-77.1	-3.38863
-35.6	0.0598	-37.6	0	-35.6	0.0958	-37.6	0	-35.6	0.0394	-37.6	0	-35.6	0.0897	-37.6	0	-35.6	0.1663	-37.6	0	-35.6	0.0672	-37.6	0	-35.6	0.1181	-37.6	0	-35.6	-0.0645	-35.6	0	-35.6	0.0779	-37.6	0	-35.6	0.1017	-37.6	0	-76.6	-7.02397	-7.07084	-7.2405	-7.6194	-7.25145	-8.48691	-7.27455	-76.1	-3.18883
-35.5	0.0521	-37.55	0	-35.5	0.0853	-37.55	0	-35.5	0.0514	-37.55	0	-35.5	0.0761	-37.55	0	-35.5	0.1823	-37.55	0	-35.5	0.0655	-37.55	0	-35.5	0.1147	-37.55	0	-35.5	-0.0432	-35.5	0	-35.5	0.0704	-37.55	0	-35.5	0.1281	-37.55	0	-75.6	-6.50957	-6.56554	-6.717	-7.0762	-6.74665	-7.93771	-6.74045	-75.1	-3.01253
-35.4	0.0573	-37.5	0	-35.4	0.1033	-37.5	0	-35.4	0.0534	-37.5	0	-35.4	0.0916	-37.5	0	-35.4	0.1511	-37.5	0	-35.4	0.0842	-37.5	0	-35.4	0.1023	-37.5	0	-35.4	-0.0662	-35.4	0	-35.4	0.0782	-37.5	0	-35.4	0.1311	-37.5	0	-74.6	-6.06377	-6.11244	-6.2372	-6.5859	-6.29545	-7.42541	-6.25285	-74.1	-2.83973
-35.3	0.0776	-37.45	0	-35.3	0.1036	-37.45	0	-35.3	0.039	-37.45	0	-35.3	0.0928	-37.45	0	-35.3	0.1376	-37.45	0	-35.3	0.0708	-37.45	0	-35.3	0.0909	-37.45	0	-35.3	-0.0529	-35.3	0	-35.3	0.0816	-37.45	0	-35.3	0.117	-37.45	0	-73.6	-5.68947	-5.71314	-5.8028	-6.145	-5.86415	-6.95451	-5.81365	-73.1	-2.68873
-35.2	0.0725	-37.4	0	-35.2	0.0905	-37.4	0	-35.2	0.0284	-37.4	0	-35.2	0.0769	-37.4	0	-35.2	0.1351	-37.4	0	-35.2	0.0661	-37.4	0	-35.2	0.0973	-37.4	0	-35.2	-0.0377	-35.2	0	-35.2	0.0895	-37.4	0	-35.2	0.1272	-37.4	0	-72.6	-5.33957	-5.36204	-5.4236	-5.7393	-5.48385	-6.53631	-5.42655	-72.1	-2.55023
-35.1	0.074	-37.35	0	-35.1	0.074	-37.35	0	-35.1	0.0463	-37.35	0	-35.1	0.0697	-37.35	0	-35.1	0.1277	-37.35	0	-35.1	0.0616	-37.35	0	-35.1	0.095	-37.35	0	-35.1	-0.0444	-35.1	0	-35.1	0.091	-37.35	0	-35.1	0.1063	-37.35	0	-71.6	-5.01417	-5.03384	-5.0863	-5.3672	-5.14915	-6.14181	-5.07415	-71.1	-2.41833
-35	0.0669	-37.3	0	-35	0.085	-37.3	0	-35	0.0565	-37.3	0	-35	0.0736	-37.3	0	-35	0.1346	-37.3	0	-35	0.0552	-37.3	0	-35	0.0739	-37.3	0	-35	-0.0319	-35	0	-35	0.0916	-37.3	0	-35	0.1114	-37.3	0	-70.6	-4.72057	-4.72764	-4.7764	-5.0305	-4.84585	-5.78361	-4.74745	-70.1	-2.29573
-34.9	0.0624	-37.25	0	-34.9	0.0799	-37.25	0	-34.9	0.046	-37.25	0	-34.9	0.0804	-37.25	0	-34.9	0.1317	-37.25	0	-34.9	0.0622	-37.25	0	-34.9	0.0723	-37.25	0	-34.9	-0.0163	-34.9	0	-34.9	0.0794	-37.25	0	-34.9	0.1157	-37.25	0	-69.6	-4.44667	-4.46434	-4.4945	-4.727	-4.57105	-5.45201	-4.46075	-69.1	-2.17793
-34.8	0.0683	-37.2	0	-34.8	0.0859	-37.2	0	-34.8	0.0347	-37.2	0	-34.8	0.0641	-37.2	0	-34.8	0.1245	-37.2	0	-34.8	0.048	-37.2	0	-34.8	0.0689	-37.2	0	-34.8	-0.015	-34.8	0	-34.8	0.0776	-37.2	0	-34.8	0.0981	-37.2	0	-68.6	-4.18497	-4.22094	-4.2274	-4.4564	-4.31915	-5.15041	-4.19915	-68.1	-2.07063
-34.7	0.0723	-37.15	0	-34.7	0.0677	-37.15	0	-34.7	0.0377	-37.15	0	-34.7	0.0563	-37.15	0	-34.7	0.1248	-37.15	0	-34.7	0.053	-37.15	0	-34.7	0.0633	-37.15	0	-34.7	-0.0107	-34.7	0	-34.7	0.0803	-37.15	0	-34.7	0.0838	-37.15	0	-67.6	-3.95427	-3.98474	-4.0007	-4.1938	-4.09165	-4.87251	-3.95645	-67.1	-1.96483
-34.6	0.0677	-37.1	0	-34.6	0.0687	-37.1	0	-34.6	0.0366	-37.1	0	-34.6	0.0674	-37.1	0	-34.6	0.1141	-37.1	0	-34.6	0.0645	-37.1	0	-34.6	0.0797	-37.1	0	-34.6	-0.0045	-34.6	0	-34.6	0.0776	-37.1	0	-34.6	0.0759	-37.1	0	-66.6	-3.75207	-3.77254	-3.7838	-3.9595	-3.87865	-4.61731	-3.74705	-66.1	-1.86023
-34.5	0.076	-37.05	0	-34.5	0.0634	-37.05	0	-34.5	0.0367	-37.05	0	-34.5	0.0769	-37.05	0	-34.5	0.1093	-37.05	0	-34.5	0.0665	-37.05	0	-34.5	0.0752	-37.05	0	-34.5	-0.0021	-34.5	0	-34.5	0.0867	-37.05	0	-34.5	0.0597	-37.05	0	-65.6	-3.55197	-3.57444	-3.5867	-3.7451	-3.68675	-4.36501	-3.54785	-65.1	-1.77193
-34.4	0.0673	-37	0	-34.4	0.0713	-37	0	-34.4	0.0386	-37	0	-34.4	0.0772	-37	0	-34.4	0.1116	-37	0	-34.4	0.0646	-37	0	-34.4	0.0778	-37	0	-34.4	-0.0045	-34.4	0	-34.4	0.0793	-37	0	-34.4	0.0589	-37	0	-64.6	-3.38227	-3.40344	-3.4117	-3.5487	-3.50205	-4.13271	-3.36585	-64.1	-1.68763
-34.3	0.0699	-36.95	0	-34.3	0.0615	-36.95	0	-34.3	0.0382	-36.95	0	-34.3	0.0719	-36.95	0	-34.3	0.1077	-36.95	0	-34.3	0.062	-36.95	0	-34.3	0.0788	-36.95	0	-34.3	-0.0011	-34.3	0	-34.3	0.0713	-36.95	0	-34.3	0.0587	-36.95	0	-63.6	-3.22447	-3.23424	-3.2533	-3.3708	-3.32745	-3.92681	-3.20965	-63.1	-1.59963
-34.2	0.0731	-36.9	0	-34.2	0.0658	-36.9	0	-34.2	0.0409	-36.9	0	-34.2	0.0696	-36.9	0	-34.2	0.0983	-36.9	0	-34.2	0.0532	-36.9	0	-34.2	0.0759	-36.9	0	-34.2	0.0061	-34.2	0	-34.2	0.0677	-36.9	0	-34.2	0.0513	-36.9	0	-62.6	-3.08037	-3.07144	-3.1125	-3.1968	-3.15665	-3.72501	-3.05565	-62.1	-1.52503
-34.1	0.0868	-36.85	0	-34.1	0.0648	-36.85	0	-34.1	0.0424	-36.85	0	-34.1	0.0661	-36.85	0	-34.1	0.1022	-36.85	0	-34.1	0.0436	-36.85	0	-34.1	0.0779	-36.85	0	-34.1	-0.0051	-34.1	0	-34.1	0.066	-36.85	0	-34.1	0.0491	-36.85	0	-61.6	-2.93987	-2.93374	-2.9634	-3.0482	-3.00875	-3.52321	-2.91155	-61.1	-1.45353
-34	0.0814	-36.8	0	-34	0.0686	-36.8	0	-34	0.0446	-36.8	0	-34	0.0666	-36.8	0	-34	0.1048	-36.8	0	-34	0.04	-36.8	0	-34	0.075	-36.8	0	-34	0.000600013	-34	0	-34	0.0652	-36.8	0	-34	0.0543	-36.8	0	-60.6	-2.81127	-2.80184	-2.8245	-2.9166	-2.86785	-3.33901	-2.77795	-60.1	-1.38103
-33.9	0.0815	-36.75	0	-33.9	0.0696	-36.75	0	-33.9	0.0461	-36.75	0	-33.9	0.0643	-36.75	0	-33.9	0.102	-36.75	0	-33.9	0.0364	-36.75	0	-33.9	0.0776	-36.75	0	-33.9	0.0096	-33.9	0	-33.9	0.0698	-36.75	0	-33.9	0.0592	-36.75	0	-59.6	-2.68857	-2.67394	-2.694	-2.7897	-2.72595	-3.17691	-2.65345	-59.1	-1.30293
-33.8	0.0762	-36.7	0	-33.8	0.0787	-36.7	0	-33.8	0.0438	-36.7	0	-33.8	0.0651	-36.7	0	-33.8	0.1101	-36.7	0	-33.8	0.0328	-36.7	0	-33.8	0.0812	-36.7	0	-33.8	0.0089	-33.8	0	-33.8	0.0613	-36.7	0	-33.8	0.064	-36.7	0	-58.6	-2.56647	-2.54604	-2.5719	-2.6641	-2.60415	-3.02671	-2.54085	-58.1	-1.23283
-33.7	0.0783	-36.65	0	-33.7	0.0779	-36.65	0	-33.7	0.0474	-36.65	0	-33.7	0.0582	-36.65	0	-33.7	0.1106	-36.65	0	-33.7	0.0266	-36.65	0	-33.7	0.084	-36.65	0	-33.7	0.0193	-33.7	0	-33.7	0.053	-36.65	0	-33.7	0.0601	-36.65	0	-57.6	-2.44447	-2.43754	-2.4512	-2.5524	-2.48265	-2.87471	-2.43125	-57.1	-1.17303
-33.6	0.072	-36.6	0	-33.6	0.0882	-36.6	0	-33.6	0.0451	-36.6	0	-33.6	0.0604	-36.6	0	-33.6	0.1098	-36.6	0	-33.6	0.0201	-36.6	0	-33.6	0.0889	-36.6	0	-33.6	0.0191	-33.6	0	-33.6	0.0494	-36.6	0	-33.6	0.0657	-36.6	0	-56.6	-2.33957	-2.33334	-2.3375	-2.4487	-2.37795	-2.73731	-2.32825	-56.1	-1.10833
-33.5	0.0766	-36.55	0	-33.5	0.0906	-36.55	0	-33.5	0.0408	-36.55	0	-33.5	0.0562	-36.55	0	-33.5	0.1103	-36.55	0	-33.5	0.0295	-36.55	0	-33.5	0.0914	-36.55	0	-33.5	0.016	-33.5	0	-33.5	0.0492	-36.55	0	-33.5	0.068	-36.55	0	-55.6	-2.24147	-2.23414	-2.2329	-2.3443	-2.27865	-2.61721	-2.23255	-55.1	-1.04123
-33.4	0.0709	-36.5	0	-33.4	0.0947	-36.5	0	-33.4	0.0403	-36.5	0	-33.4	0.0604	-36.5	0	-33.4	0.1119	-36.5	0	-33.4	0.0319	-36.5	0	-33.4	0.0924	-36.5	0	-33.4	0.0174	-33.4	0	-33.4	0.0531	-36.5	0	-33.4	0.0694	-36.5	0	-54.6	-2.16437	-2.14534	-2.1418	-2.2412	-2.18365	-2.50621	-2.14595	-54.1	-0.98883
-33.3	0.0669	-36.45	0	-33.3	0.0962	-36.45	0	-33.3	0.0428	-36.45	0	-33.3	0.0566	-36.45	0	-33.3	0.1163	-36.45	0	-33.3	0.0366	-36.45	0	-33.3	0.0855	-36.45	0	-33.3	0.014	-33.3	0	-33.3	0.0591	-36.45	0	-33.3	0.0705	-36.45	0	-53.6	-2.08667	-2.05304	-2.0573	-2.1436	-2.09455	-2.38941	-2.05865	-53.1	-0.94543
-33.2	0.0642	-36.4	0	-33.2	0.0976	-36.4	0	-33.2	0.0378	-36.4	0	-33.2	0.0519	-36.4	0	-33.2	0.1207	-36.4	0	-33.2	0.0364	-36.4	0	-33.2	0.0897	-36.4	0	-33.2	0.0103	-33.2	0	-33.2	0.0596	-36.4	0	-33.2	0.0772	-36.4	0	-52.6	-2.00407	-1.96134	-1.9699	-2.0652	-2.00495	-2.27741	-1.96595	-52.1	-0.89883
-33.1	0.0659	-36.35	0	-33.1	0.0925	-36.35	0	-33.1	0.0382	-36.35	0	-33.1	0.0492	-36.35	0	-33.1	0.1217	-36.35	0	-33.1	0.0398	-36.35	0	-33.1	0.0891	-36.35	0	-33.1	0.0087	-33.1	0	-33.1	0.0557	-36.35	0	-33.1	0.0724	-36.35	0	-51.6	-1.92727	-1.87964	-1.8908	-1.9886	-1.92775	-2.18281	-1.88505	-51.1	-0.86293
-33	0.0637	-36.3	0	-33	0.0889	-36.3	0	-33	0.0403	-36.3	0	-33	0.049	-36.3	0	-33	0.1172	-36.3	0	-33	0.0457	-36.3	0	-33	0.0886	-36.3	0	-33	0.011	-33	0	-33	0.0583	-36.3	0	-33	0.0637	-36.3	0	-50.6	-1.84427	-1.80714	-1.8129	-1.9078	-1.84315	-2.08691	-1.81545	-50.1	-0.81543
-32.9	0.0628	-36.25	0	-32.9	0.0911	-36.25	0	-32.9	0.0359	-36.25	0	-32.9	0.045	-36.25	0	-32.9	0.1202	-36.25	0	-32.9	0.0466	-36.25	0	-32.9	0.0847	-36.25	0	-32.9	0.0084	-32.9	0	-32.9	0.0571	-36.25	0	-32.9	0.0672	-36.25	0	-49.6	-1.77597	-1.72894	-1.7366	-1.8257	-1.75835	-1.98881	-1.74425	-49.1	-0.77323
-32.8	0.0665	-36.2	0	-32.8	0.0938	-36.2	0	-32.8	0.0345	-36.2	0	-32.8	0.0453	-36.2	0	-32.8	0.1175	-36.2	0	-32.8	0.0465	-36.2	0	-32.8	0.0834	-36.2	0	-32.8	0.0057	-32.8	0	-32.8	0.0598	-36.2	0	-32.8	0.0698	-36.2	0	-48.6	-1.69207	-1.66414	-1.6632	-1.7463	-1.68335	-1.89621	-1.67355	-48.1	-0.72313
-32.7	0.0701	-36.15	0	-32.7	0.0913	-36.15	0	-32.7	0.0407	-36.15	0	-32.7	0.0399	-36.15	0	-32.7	0.1162	-36.15	0	-32.7	0.043	-36.15	0	-32.7	0.0916	-36.15	0	-32.7	0.0036	-32.7	0	-32.7	0.0603	-36.15	0	-32.7	0.0688	-36.15	0	-47.6	-1.61777	-1.60584	-1.5892	-1.6756	-1.61485	-1.81531	-1.61205	-47.1	-0.67013
-32.6	0.0748	-36.1	0	-32.6	0.0925	-36.1	0	-32.6	0.0453	-36.1	0	-32.6	0.0355	-36.1	0	-32.6	0.1148	-36.1	0	-32.6	0.0423	-36.1	0	-32.6	0.0944	-36.1	0	-32.6	0.0052	-32.6	0	-32.6	0.0628	-36.1	0	-32.6	0.0687	-36.1	0	-46.6	-1.55227	-1.54744	-1.5242	-1.6039	-1.54265	-1.73681	-1.55295	-46.1	-0.62803
-32.5	0.0771	-36.05	0	-32.5	0.0977	-36.05	0	-32.5	0.0462	-36.05	0	-32.5	0.0394	-36.05	0	-32.5	0.1155	-36.05	0	-32.5	0.0382	-36.05	0	-32.5	0.0997	-36.05	0	-32.5	0.004	-32.5	0	-32.5	0.0616	-36.05	0	-32.5	0.0638	-36.05	0	-45.6	-1.48957	-1.48934	-1.4653	-1.5338	-1.47645	-1.65511	-1.48945	-45.1	-0.58633
-32.4	0.0737	-36	0	-32.4	0.1004	-36	0	-32.4	0.0476	-36	0	-32.4	0.0374	-36	0	-32.4	0.1161	-36	0	-32.4	0.0397	-36	0	-32.4	0.0948	-36	0	-32.4	0.0056	-32.4	0	-32.4	0.0608	-36	0	-32.4	0.0581	-36	0	-44.6	-1.43037	-1.43394	-1.4016	-1.4655	-1.41285	-1.57961	-1.42445	-44.1	-0.55973
-32.3	0.0732	-35.95	0	-32.3	0.1002	-35.95	0	-32.3	0.0477	-35.95	0	-32.3	0.0362	-35.95	0	-32.3	0.1111	-35.95	0	-32.3	0.0325	-35.95	0	-32.3	0.095	-35.95	0	-32.3	0.0062	-32.3	0	-32.3	0.0634	-35.95	0	-32.3	0.0547	-35.95	0	-43.6	-1.37037	-1.37944	-1.3462	-1.3996	-1.35095	-1.51521	-1.36075	-43.1	-0.53853
-32.2	0.0686	-35.9	0	-32.2	0.0978	-35.9	0	-32.2	0.0481	-35.9	0	-32.2	0.035	-35.9	0	-32.2	0.1095	-35.9	0	-32.2	0.0289	-35.9	0	-32.2	0.0974	-35.9	0	-32.2	0.0075	-32.2	0	-32.2	0.062	-35.9	0	-32.2	0.0507	-35.9	0	-42.6	-1.32067	-1.31254	-1.2874	-1.3459	-1.28105	-1.45031	-1.30155	-42.1	-0.52783
-32.1	0.0695	-35.85	0	-32.1	0.1063	-35.85	0	-32.1	0.0503	-35.85	0	-32.1	0.0299	-35.85	0	-32.1	0.1096	-35.85	0	-32.1	0.0258	-35.85	0	-32.1	0.0929	-35.85	0	-32.1	0.006	-32.1	0	-32.1	0.0597	-35.85	0	-32.1	0.0508	-35.85	0	-41.6	-1.26727	-1.25584	-1.2328	-1.29	-1.21125	-1.38941	-1.24355	-41.1	-0.51193
-32	0.07	-35.8	0	-32	0.1126	-35.8	0	-32	0.0531	-35.8	0	-32	0.029	-35.8	0	-32	0.1086	-35.8	0	-32	0.0259	-35.8	0	-32	0.0959	-35.8	0	-32	0.0026	-32	0	-32	0.0549	-35.8	0	-32	0.0489	-35.8	0	-40.6	-1.21377	-1.20464	-1.1796	-1.2369	-1.15225	-1.32751	-1.18685	-40.1	-0.49013
-31.9	0.0669	-35.75	0	-31.9	0.1138	-35.75	0	-31.9	0.054	-35.75	0	-31.9	0.0269	-35.75	0	-31.9	0.1062	-35.75	0	-31.9	0.0243	-35.75	0	-31.9	0.1008	-35.75	0	-31.9	0.0063	-31.9	0	-31.9	0.0542	-35.75	0	-31.9	0.0486	-35.75	0	-39.6	-1.17277	-1.14774	-1.122	-1.1803	-1.08895	-1.27331	-1.12125	-39.1	-0.46223
-31.8	0.0611	-35.7	0	-31.8	0.1196	-35.7	0	-31.8	0.054	-35.7	0	-31.8	0.0258	-35.7	0	-31.8	0.102	-35.7	0	-31.8	0.0195	-35.7	0	-31.8	0.101	-35.7	0	-31.8	0.0061	-31.8	0	-31.8	0.0532	-35.7	0	-31.8	0.0446	-35.7	0	-38.6	-1.13337	-1.09734	-1.0735	-1.126	-1.03645	-1.20671	-1.06305	-38.1	-0.43093
-31.7	0.0613	-35.65	0	-31.7	0.1224	-35.65	0	-31.7	0.0554	-35.65	0	-31.7	0.0246	-35.65	0	-31.7	0.1013	-35.65	0	-31.7	0.0184	-35.65	0	-31.7	0.0995	-35.65	0	-31.7	0.0054	-31.7	0	-31.7	0.0542	-35.65	0	-31.7	0.0441	-35.65	0	-37.6	-1.09307	-1.04334	-1.0166	-1.0813	-0.98505	-1.13891	-1.01155	-37.1	-0.39603
-31.6	0.0668	-35.6	0	-31.6	0.1264	-35.6	0	-31.6	0.059	-35.6	0	-31.6	0.0196	-35.6	0	-31.6	0.1035	-35.6	0	-31.6	0.0162	-35.6	0	-31.6	0.0981	-35.6	0	-31.6	0.007	-31.6	0	-31.6	0.0504	-35.6	0	-31.6	0.0395	-35.6	0	-36.6	-1.03837	-0.99174	-0.9672	-1.035	-0.93815	-1.07151	-0.95045	-36.1	-0.36633
-31.5	0.066	-35.55	0	-31.5	0.1305	-35.55	0	-31.5	0.0585	-35.55	0	-31.5	0.0155	-35.55	0	-31.5	0.1029	-35.55	0	-31.5	0.0152	-35.55	0	-31.5	0.0975	-35.55	0	-31.5	0.0093	-31.5	0	-31.5	0.0494	-35.55	0	-31.5	0.0367	-35.55	0	-35.6	-0.98327	-0.94594	-0.9171	-0.9928	-0.88955	-1.00511	-0.89975	-35.1	-0.33713
-31.4	0.0661	-35.5	0	-31.4	0.1339	-35.5	0	-31.4	0.0623	-35.5	0	-31.4	0.0193	-35.5	0	-31.4	0.1059	-35.5	0	-31.4	0.0154	-35.5	0	-31.4	0.0982	-35.5	0	-31.4	0.0072	-31.4	0	-31.4	0.05	-35.5	0	-31.4	0.0328	-35.5	0	-34.6	-0.93877	-0.90134	-0.8747	-0.9379	-0.84165	-0.94961	-0.85355	-34.1	-0.31253
-31.3	0.0653	-35.45	0	-31.3	0.1399	-35.45	0	-31.3	0.0606	-35.45	0	-31.3	0.0215	-35.45	0	-31.3	0.1079	-35.45	0	-31.3	0.017	-35.45	0	-31.3	0.0939	-35.45	0	-31.3	0.0088	-31.3	0	-31.3	0.049	-35.45	0	-31.3	0.0336	-35.45	0	-33.6	-0.88727	-0.85304	-0.8442	-0.8955	-0.79775	-0.90091	-0.82575	-33.1	-0.28333
-31.2	0.0633	-35.4	0	-31.2	0.1449	-35.4	0	-31.2	0.063	-35.4	0	-31.2	0.0184	-35.4	0	-31.2	0.108	-35.4	0	-31.2	0.0184	-35.4	0	-31.2	0.0965	-35.4	0	-31.2	0.0064	-31.2	0	-31.2	0.0475	-35.4	0	-31.2	0.0332	-35.4	0	-32.6	-0.84187	-0.81364	-0.8012	-0.8595	-0.75055	-0.86741	-0.79685	-32.1	-0.26423
-31.1	0.0591	-35.35	0	-31.1	0.1464	-35.35	0	-31.1	0.0652	-35.35	0	-31.1	0.019	-35.35	0	-31.1	0.1122	-35.35	0	-31.1	0.0174	-35.35	0	-31.1	0.1003	-35.35	0	-31.1	0.0074	-31.1	0	-31.1	0.0447	-35.35	0	-31.1	0.0291	-35.35	0	-31.6	-0.80557	-0.77994	-0.7648	-0.826	-0.70795	-0.83381	-0.75225	-31.1	-0.26333
-31	0.0579	-35.3	0	-31	0.153	-35.3	0	-31	0.0667	-35.3	0	-31	0.0184	-35.3	0	-31	0.1144	-35.3	0	-31	0.016	-35.3	0	-31	0.1083	-35.3	0	-31	0.0078	-31	0	-31	0.0467	-35.3	0	-31	0.0277	-35.3	0	-30.6	-0.76707	-0.75104	-0.7279	-0.7858	-0.66345	-0.79091	-0.71915	-30.1	-0.24863
-30.9	0.0552	-35.25	0	-30.9	0.1503	-35.25	0	-30.9	0.0664	-35.25	0	-30.9	0.016	-35.25	0	-30.9	0.1152	-35.25	0	-30.9	0.0149	-35.25	0	-30.9	0.1145	-35.25	0	-30.9	0.0094	-30.9	0	-30.9	0.0436	-35.25	0	-30.9	0.0274	-35.25	0	-29.6	-0.73517	-0.71934	-0.6935	-0.7442	-0.63165	-0.74681	-0.67735	-29.1	-0.23653
-30.8	0.0554	-35.2	0	-30.8	0.1526	-35.2	0	-30.8	0.0675	-35.2	0	-30.8	0.0172	-35.2	0	-30.8	0.1194	-35.2	0	-30.8	0.0188	-35.2	0	-30.8	0.1161	-35.2	0	-30.8	0.0079	-30.8	0	-30.8	0.0465	-35.2	0	-30.8	0.0279	-35.2	0	-28.6	-0.69277	-0.69044	-0.6534	-0.7068	-0.59665	-0.70071	-0.65365	-28.1	-0.22363
-30.7	0.0579	-35.15	0	-30.7	0.1535	-35.15	0	-30.7	0.0688	-35.15	0	-30.7	0.0142	-35.15	0	-30.7	0.1239	-35.15	0	-30.7	0.018	-35.15	0	-30.7	0.1152	-35.15	0	-30.7	0.008	-30.7	0	-30.7	0.0443	-35.15	0	-30.7	0.0258	-35.15	0	-27.6	-0.65927	-0.65984	-0.6092	-0.6628	-0.55945	-0.65011	-0.61485	-27.1	-0.20383
-30.6	0.0583	-35.1	0	-30.6	0.1544	-35.1	0	-30.6	0.0654	-35.1	0	-30.6	0.0149	-35.1	0	-30.6	0.1265	-35.1	0	-30.6	0.018	-35.1	0	-30.6	0.1172	-35.1	0	-30.6	0.0074	-30.6	0	-30.6	0.0443	-35.1	0	-30.6	0.0267	-35.1	0	-26.6	-0.61497	-0.62224	-0.5807	-0.6171	-0.52765	-0.59071	-0.56805	-26.1	-0.19693
-30.5	0.0636	-35.05	0	-30.5	0.1517	-35.05	0	-30.5	0.0625	-35.05	0	-30.5	0.0192	-35.05	0	-30.5	0.1312	-35.05	0	-30.5	0.0153	-35.05	0	-30.5	0.114	-35.05	0	-30.5	0.005	-30.5	0	-30.5	0.044	-35.05	0	-30.5	0.0281	-35.05	0	-25.6	-0.56347	-0.58984	-0.5515	-0.5719	-0.48935	-0.53511	-0.53145	-25.1	-0.16573
-30.4	0.0639	-35	0	-30.4	0.1527	-35	0	-30.4	0.0599	-35	0	-30.4	0.0125	-35	0	-30.4	0.1314	-35	0	-30.4	0.0166	-35	0	-30.4	0.1103	-35	0	-30.4	0.0047	-30.4	0	-30.4	0.0433	-35	0	-30.4	0.0291	-35	0	-24.6	-0.51967	-0.55374	-0.5197	-0.5335	-0.45745	-0.48861	-0.49735	-24.1	-0.13573
-30.3	0.0678	-34.95	0	-30.3	0.1529	-34.95	0	-30.3	0.0566	-34.95	0	-30.3	0.0088	-34.95	0	-30.3	0.1285	-34.95	0	-30.3	0.0137	-34.95	0	-30.3	0.1115	-34.95	0	-30.3	0.0061	-30.3	0	-30.3	0.0446	-34.95	0	-30.3	0.0342	-34.95	0	-23.6	-0.48947	-0.51654	-0.4919	-0.4923	-0.41555	-0.44971	-0.45545	-23.1	-0.12373
-30.2	0.0715	-34.9	0	-30.2	0.1529	-34.9	0	-30.2	0.0558	-34.9	0	-30.2	0.0017	-34.9	0	-30.2	0.1321	-34.9	0	-30.2	0.0123	-34.9	0	-30.2	0.1134	-34.9	0	-30.2	0.0059	-30.2	0	-30.2	0.0423	-34.9	0	-30.2	0.0348	-34.9	0	-22.6	-0.46707	-0.48374	-0.4672	-0.4538	-0.38265	-0.41171	-0.38935	-22.1	-0.10723
-30.1	0.0759	-34.85	0	-30.1	0.1575	-34.85	0	-30.1	0.0558	-34.85	0	-30.1	0.0041	-34.85	0	-30.1	0.1357	-34.85	0	-30.1	0.0095	-34.85	0	-30.1	0.115	-34.85	0	-30.1	0.0041	-30.1	0	-30.1	0.0424	-34.85	0	-30.1	0.0387	-34.85	0	-21.6	-0.39857	-0.44444	-0.4072	-0.4226	-0.34815	-0.34891	-0.34235	-21.1	-0.04243
-30	0.0791	-34.8	0	-30	0.1586	-34.8	0	-30	0.0569	-34.8	0	-30	0.0048	-34.8	0	-30	0.1371	-34.8	0	-30	0.0049	-34.8	0	-30	0.1151	-34.8	0	-30	0.0043	-30	0	-30	0.0412	-34.8	0	-30	0.043	-34.8	0	-20.6	-0.34057	-0.35144	-0.3228	-0.3467	-0.26635	-0.26841	-0.26005	-20.1	0.03097
-29.9	0.081	-34.75	0	-29.9	0.1592	-34.75	0	-29.9	0.0593	-34.75	0	-29.9	0.0035	-34.75	0	-29.9	0.1315	-34.75	0	-29.9	0.0014	-34.75	0	-29.9	0.1211	-34.75	0	-29.9	0.0041	-29.9	0	-29.9	0.0377	-34.75	0	-29.9	0.0382	-34.75	0	-19.6	-0.20067	-0.23284	-0.1951	-0.2473	-0.13935	-0.16971	-0.16985	-19.1	0.26117
-29.8	0.0781	-34.7	0	-29.8	0.1555	-34.7	0	-29.8	0.0568	-34.7	0	-29.8	0.0014	-34.7	0	-29.8	0.1324	-34.7	0	-29.8	-0.000500008	-34.7	0	-29.8	0.1226	-34.7	0	-29.8	0.0025	-29.8	0	-29.8	0.0338	-34.7	0	-29.8	0.0359	-34.7	0	-18.6	-0.23037	-0.37114	-0.1575	-0.3769	-0.21395	-0.14641	-0.18425	-18.1	-0.16833
-29.7	0.0744	-34.65	0	-29.7	0.1579	-34.65	0	-29.7	0.0582	-34.65	0	-29.7	0.000799942	-34.65	0	-29.7	0.1338	-34.65	0	-29.7	-0.0025	-34.65	0	-29.7	0.1185	-34.65	0	-29.7	-0.0038	-29.7	0	-29.7	0.034	-34.65	0	-29.7	0.0353	-34.65	0	-17.6	-0.27127	-0.54774	-0.161	-0.4914	-0.31065	-0.21441	-0.15455	-17.1	-0.01413
-29.6	0.0741	-34.6	0	-29.6	0.1645	-34.6	0	-29.6	0.0531	-34.6	0	-29.6	-0.0028	-34.6	0	-29.6	0.133	-34.6	0	-29.6	-0.0044	-34.6	0	-29.6	0.1181	-34.6	0	-29.6	-0.0068	-29.6	0	-29.6	0.0339	-34.6	0	-29.6	0.0381	-34.6	0	-16.6	-0.20957	-0.44524	-0.0056	-0.3462	-0.13345	-0.09571	-0.00835	-16.1	0.03237
-29.5	0.0731	-34.55	0	-29.5	0.1706	-34.55	0	-29.5	0.0508	-34.55	0	-29.5	-0.0021	-34.55	0	-29.5	0.1371	-34.55	0	-29.5	-0.000800059	-34.55	0	-29.5	0.1162	-34.55	0	-29.5	-0.0065	-29.5	0	-29.5	0.03	-34.55	0	-29.5	0.041	-34.55	0	-15.6	-0.23907	-0.56974	-0.0775	-0.4944	-0.31475	-0.21841	-0.21655	-15.1	-0.05913
[truncated: 33,189 more rows]
[truncated: 46 more columns]

## Sheet: SI Figure 10
Isothermal titration calorimetry HiSiaP-VHH
[truncated: 2,910 more rows]

## Sheet: SI Figure 17
HiSiaP wildtype								HiSiaP D58R								HiSiaP S60R								HiSiaP E172R
[truncated: 46,477 more rows]

[truncated: 1 more sheets: SI Figure 18]
